# Supplementary material for: Effects of drought and salt-stresses on gene expression in Caragana korshinskii seedlings revealed by RNA-seq
Source: BMC Genomics. 2016 Mar 8;17:200. doi: 10.1186/s12864-016-2562-0 (PMC4782325; doi:10.1186/s12864-016-2562-0)
Supplement: Additional file 1: — The data quality of RNA-seq. (XLS 34 kb) [file 12864_2016_2562_MOESM1_ESM.xls]

## Sheet: Sheet1
Additional file 1 The data quality of RNA-seq
	Read length(bp)	Reads number (Raw data)	Reads number (Q5P50)	Reads number (Q20P20)
Control SE80	80	40492418	37643354	37643321
Control PE80	80*2	39887502	35407170	35407160
Salt-stressed SE80	80	39896304	37262828	37262799
Drought-stressed SE80	80	39780159	37212635	37212595
SE: Single-end
PE: Paired-end
