# Supplementary material for: Effects of drought and salt-stresses on gene expression in Caragana korshinskii seedlings revealed by RNA-seq
Source: BMC Genomics. 2016 Mar 8;17:200. doi: 10.1186/s12864-016-2562-0 (PMC4782325; doi:10.1186/s12864-016-2562-0)
Supplement: Additional file 3: — Summary of sequence annotation for C. korshinskii. (XLS 24 kb) [file 12864_2016_2562_MOESM3_ESM.xls]

## Sheet: Sheet1
Additional file 3 Summary of sequence annotation for C. korshinskii
Database	Hit numbers (percentage)	Percentage (%)
nr_Annotation	70062	54.12
GO_Annotation	47462	36.66
KEGG_Annotation	62605	43.36
COG_Annotation	54354	41.99
Swiss-Prot_Annotation	39449	30.47
InterProScan_Annotation	8321	6.43
Annotated in at least one Database	70491	54.45
Unannotation	58960	45.55
Total annotation	129451	100
