# Supplementary material for: Effects of drought and salt-stresses on gene expression in Caragana korshinskii seedlings revealed by RNA-seq
Source: BMC Genomics. 2016 Mar 8;17:200. doi: 10.1186/s12864-016-2562-0 (PMC4782325; doi:10.1186/s12864-016-2562-0)
Supplement: Additional file 4: — Contigs that significantly matched the InterProScan database. (XLS 6568 kb) [file 12864_2016_2562_MOESM4_ESM.xls]

## Sheet: Sheet1
ningtiao_contig_78732	IPR029021	Protein-tyrosine phosphatase-like(IPR029021)	gi|124359440|gb|ABN05887.1|	2.8e-13	-2	[2Fe-2S]	NR
ningtiao_contig_46079	IPR016140	Bifunctional inhibitor/plant lipid transfer protein/seed storage helical domain(IPR016140)	gi|357476915|ref|XP_003608743.1|	3.4e-15	3	14 kDa proline-rich protein DC2.15 [Medicago truncatula]	NR
ningtiao_contig_46076	IPR016140	Bifunctional inhibitor/plant lipid transfer protein/seed storage helical domain(IPR016140)	gi|357476915|ref|XP_003608743.1|	3.5e-85	3	14 kDa proline-rich protein DC2.15 [Medicago truncatula]	NR
ningtiao_contig_46080	IPR016140	Bifunctional inhibitor/plant lipid transfer protein/seed storage helical domain(IPR016140)	gi|357476915|ref|XP_003608743.1|	3.2e-18	3	14 kDa proline-rich protein DC2.15 [Medicago truncatula]	NR
ningtiao_contig_104725	IPR016140	Bifunctional inhibitor/plant lipid transfer protein/seed storage helical domain(IPR016140)	gi|357476921|ref|XP_003608746.1|	1.3e-64	2	14 kDa proline-rich protein DC2.15 [Medicago truncatula]	NR
ningtiao_contig_46079	IPR027923	Hydrophobic seed protein(IPR027923)	gi|357476915|ref|XP_003608743.1|	3.4e-15	3	14 kDa proline-rich protein DC2.15 [Medicago truncatula]	NR
ningtiao_contig_46076	IPR027923	Hydrophobic seed protein(IPR027923)	gi|357476915|ref|XP_003608743.1|	3.5e-85	3	14 kDa proline-rich protein DC2.15 [Medicago truncatula]	NR
ningtiao_contig_46080	IPR027923	Hydrophobic seed protein(IPR027923)	gi|357476915|ref|XP_003608743.1|	3.2e-18	3	14 kDa proline-rich protein DC2.15 [Medicago truncatula]	NR
ningtiao_contig_104725	IPR027923	Hydrophobic seed protein(IPR027923)	gi|357476921|ref|XP_003608746.1|	1.3e-64	2	14 kDa proline-rich protein DC2.15 [Medicago truncatula]	NR
ningtiao_contig_60186	IPR002068	Alpha crystallin/Hsp20 domain(IPR002068)	gi|357508747|ref|XP_003624662.1|	5.6e-102	-3	15.4 kDa class V heat shock protein [Medicago truncatula]	NR
ningtiao_contig_60186	IPR008978	HSP20-like chaperone(IPR008978)	gi|357508747|ref|XP_003624662.1|	5.6e-102	-3	15.4 kDa class V heat shock protein [Medicago truncatula]	NR
ningtiao_contig_29352	IPR002068	Alpha crystallin/Hsp20 domain(IPR002068)	gi|357455709|ref|XP_003598135.1|	9.4e-69	1	17.6 kDa class I heat shock protein [Medicago truncatula]	NR
ningtiao_contig_29352	IPR008978	HSP20-like chaperone(IPR008978)	gi|357455709|ref|XP_003598135.1|	9.4e-69	1	17.6 kDa class I heat shock protein [Medicago truncatula]	NR
ningtiao_contig_53174	IPR006936	ALOG domain(IPR006936)	gi|357452175|ref|XP_003596364.1|	4.8e-110	-1	177 protein [Medicago truncatula]	NR
ningtiao_contig_74342	IPR006936	ALOG domain(IPR006936)	gi|357518963|ref|XP_003629770.1|	1.1e-93	2	177 protein [Medicago truncatula]	NR
ningtiao_contig_25894	IPR005513	Late embryogenesis abundant protein, LEA-25/LEA-D113(IPR005513)	gi|351723539|ref|NP_001238562.1|	1.1e-37	-3	18 kDa seed maturation protein [Glycine max]	NR
ningtiao_contig_67834	IPR026992	Non-haem dioxygenase N-terminal domain(IPR026992)	gi|357513485|ref|XP_003627031.1|	3.8e-180	1	1-aminocyclopropane-1-carboxylate oxidase [Medicago truncatula]	NR
ningtiao_contig_67834	IPR027443	Isopenicillin N synthase-like(IPR027443)	gi|357513485|ref|XP_003627031.1|	3.8e-180	1	1-aminocyclopropane-1-carboxylate oxidase [Medicago truncatula]	NR
ningtiao_contig_47332	IPR006501	Pectinesterase inhibitor domain(IPR006501)	gi|357455903|ref|XP_003598232.1|	7.6e-14	1	21 kDa protein [Medicago truncatula]	NR
ningtiao_contig_57932	IPR002068	Alpha crystallin/Hsp20 domain(IPR002068)	gi|357493317|ref|XP_003616947.1|	5.5e-48	2	22.7 kDa class IV heat shock protein [Medicago truncatula]	NR
ningtiao_contig_57932	IPR008978	HSP20-like chaperone(IPR008978)	gi|357493317|ref|XP_003616947.1|	5.5e-48	2	22.7 kDa class IV heat shock protein [Medicago truncatula]	NR
ningtiao_contig_55481	IPR008978	HSP20-like chaperone(IPR008978)	gi|357495825|ref|XP_003618201.1|	6.3e-91	-3	22.7 kDa class IV heat shock protein [Medicago truncatula]	NR
ningtiao_contig_124649	IPR007834	DSS1/SEM1(IPR007834)	gi|145239393|ref|XP_001392343.1|	9.2e-27	-1	26S proteasome complex subunit sem-1 [Aspergillus niger CBS 513.88]	NR
ningtiao_contig_69669	IPR011990	Tetratricopeptide-like helical domain(IPR011990)	gi|357466587|ref|XP_003603578.1|	2.3e-127	2	26S proteasome non-ATPase regulatory subunit [Medicago truncatula]	NR
ningtiao_contig_63451	IPR019380	Casein kinase substrate, phosphoprotein PP28(IPR019380)	gi|255563010|ref|XP_002522509.1|	2.8e-86	3	28 kDa heat- and acid-stable phosphoprotein, putative [Ricinus communis]	NR
ningtiao_contig_108841	IPR005326	Plectin/S10, N-terminal(IPR005326)	gi|378726894|gb|EHY53353.1|	1.5e-45	-2	30S ribosomal protein S10e [Exophiala dermatitidis NIH/UT8656]	NR
ningtiao_contig_108841	IPR011991	Winged helix-turn-helix DNA-binding domain(IPR011991)	gi|378726894|gb|EHY53353.1|	1.5e-45	-2	30S ribosomal protein S10e [Exophiala dermatitidis NIH/UT8656]	NR
ningtiao_contig_125458	IPR022309	Ribosomal protein S8e/ribosomal biogenesis NSA2(IPR022309)	gi|384496600|gb|EIE87091.1|	1e-39	-3	30S ribosomal protein S8e [Rhizopus delemar RA 99-880]	NR
ningtiao_contig_43377	IPR004977	Ribosomal protein S25(IPR004977)	gi|301101744|ref|XP_002899960.1|	5.1e-22	3	40S ribosomal protein S25, putative [Phytophthora infestans T30-4]	NR
ningtiao_contig_51208	IPR000206	Ribosomal protein L7/L12(IPR000206)	gi|359428415|ref|ZP_09219450.1|	7.7e-30	2	50S ribosomal protein L7/L12 [Acinetobacter sp. NBRC 100985]	NR
ningtiao_contig_51208	IPR013823	Ribosomal protein L7/L12, C-terminal(IPR013823)	gi|359428415|ref|ZP_09219450.1|	7.7e-30	2	50S ribosomal protein L7/L12 [Acinetobacter sp. NBRC 100985]	NR
ningtiao_contig_51208	IPR014719	Ribosomal protein L7/L12, C-terminal/adaptor protein ClpS-like(IPR014719)	gi|359428415|ref|ZP_09219450.1|	7.7e-30	2	50S ribosomal protein L7/L12 [Acinetobacter sp. NBRC 100985]	NR
ningtiao_contig_1704	IPR006828	Association with the SNF1 complex (ASC) domain(IPR006828)	gi|357495533|ref|XP_003618055.1|	8e-65	2	5'-AMP-activated protein kinase subunit beta [Medicago truncatula]	NR
ningtiao_contig_1704	IPR014756	Immunoglobulin E-set(IPR014756)	gi|357495533|ref|XP_003618055.1|	8e-65	2	5'-AMP-activated protein kinase subunit beta [Medicago truncatula]	NR
ningtiao_contig_1704	IPR030070	SNF1-related protein kinase regulatory subunit beta-2(IPR030070)	gi|357495533|ref|XP_003618055.1|	8e-65	2	5'-AMP-activated protein kinase subunit beta [Medicago truncatula]	NR
ningtiao_contig_127838	IPR001813	Ribosomal protein L10/L12(IPR001813)	gi|324525764|gb|ADY48593.1|	1.8e-10	-2	60S acidic ribosomal protein P0 [Ascaris suum]	NR
ningtiao_contig_106633	IPR001813	Ribosomal protein L10/L12(IPR001813)	gi|119187941|ref|XP_001244577.1|	1.9e-41	-2	60S acidic ribosomal protein P1 [Coccidioides immitis RS]	NR
ningtiao_contig_106633	IPR001859	Trypanosoma cruzi ribosomal protein P2-like(IPR001859)	gi|119187941|ref|XP_001244577.1|	1.9e-41	-2	60S acidic ribosomal protein P1 [Coccidioides immitis RS]	NR
ningtiao_contig_15029	IPR001813	Ribosomal protein L10/L12(IPR001813)	gi|4506669|ref|NP_000994.1|	3.8e-44	-2	60S acidic ribosomal protein P1 isoform 1 [Homo sapiens]	NR
ningtiao_contig_243	IPR001813	Ribosomal protein L10/L12(IPR001813)	gi|336273920|ref|XP_003351714.1|	9.8e-49	-2	60S acidic ribosomal protein P2 [Sordaria macrospora k-hell]	NR
ningtiao_contig_108222	IPR000988	Ribosomal protein L24e-related(IPR000988)	gi|154280515|ref|XP_001541070.1|	3.6e-45	-3	60S ribosomal protein L24 [Ajellomyces capsulatus NAm1]	NR
ningtiao_contig_108222	IPR023441	Ribosomal protein L24e domain(IPR023441)	gi|154280515|ref|XP_001541070.1|	3.6e-45	-3	60S ribosomal protein L24 [Ajellomyces capsulatus NAm1]	NR
ningtiao_contig_34246	IPR003340	B3 DNA binding domain(IPR003340)	gi|357444611|ref|XP_003592583.1|	3.6e-12	2	60S ribosomal protein L7 [Medicago truncatula]	NR
ningtiao_contig_106215	IPR003340	B3 DNA binding domain(IPR003340)	gi|357444611|ref|XP_003592583.1|	4e-14	-1	60S ribosomal protein L7 [Medicago truncatula]	NR
ningtiao_contig_34246	IPR015300	DNA-binding pseudobarrel domain(IPR015300)	gi|357444611|ref|XP_003592583.1|	3.6e-12	2	60S ribosomal protein L7 [Medicago truncatula]	NR
ningtiao_contig_106215	IPR015300	DNA-binding pseudobarrel domain(IPR015300)	gi|357444611|ref|XP_003592583.1|	4e-14	-1	60S ribosomal protein L7 [Medicago truncatula]	NR
ningtiao_contig_58420	IPR001680	WD40 repeat(IPR001680)	gi|357521569|ref|XP_003631073.1|	0	-1	66 kDa stress protein [Medicago truncatula]	NR
ningtiao_contig_58420	IPR015943	WD40/YVTN repeat-like-containing domain(IPR015943)	gi|357521569|ref|XP_003631073.1|	0	-1	66 kDa stress protein [Medicago truncatula]	NR
ningtiao_contig_58420	IPR017986	WD40-repeat-containing domain(IPR017986)	gi|357521569|ref|XP_003631073.1|	0	-1	66 kDa stress protein [Medicago truncatula]	NR
ningtiao_contig_58420	IPR019775	WD40 repeat, conserved site(IPR019775)	gi|357521569|ref|XP_003631073.1|	0	-1	66 kDa stress protein [Medicago truncatula]	NR
ningtiao_contig_2635	IPR004252	Probable transposase, Ptta/En/Spm, plant(IPR004252)	gi|169264928|dbj|BAG12304.1|	1.3e-108	-1	6b-interacting protein 2 [Nicotiana tabacum]	NR
ningtiao_contig_63888	IPR004252	Probable transposase, Ptta/En/Spm, plant(IPR004252)	gi|169264928|dbj|BAG12304.1|	1.4e-38	1	6b-interacting protein 2 [Nicotiana tabacum]	NR
ningtiao_contig_62378	IPR029480	Transposase-associated domain(IPR029480)	gi|169264928|dbj|BAG12304.1|	4.6e-26	1	6b-interacting protein 2 [Nicotiana tabacum]	NR
ningtiao_contig_3818	IPR001680	WD40 repeat(IPR001680)	gi|312064041|gb|ADQ27310.1|	1.2e-224	-3	A2 protein [Pisum sativum]	NR
ningtiao_contig_3818	IPR015943	WD40/YVTN repeat-like-containing domain(IPR015943)	gi|312064041|gb|ADQ27310.1|	1.2e-224	-3	A2 protein [Pisum sativum]	NR
ningtiao_contig_3818	IPR017986	WD40-repeat-containing domain(IPR017986)	gi|312064041|gb|ADQ27310.1|	1.2e-224	-3	A2 protein [Pisum sativum]	NR
ningtiao_contig_3818	IPR019775	WD40 repeat, conserved site(IPR019775)	gi|312064041|gb|ADQ27310.1|	1.2e-224	-3	A2 protein [Pisum sativum]	NR
ningtiao_contig_105680	IPR027417	P-loop containing nucleoside triphosphate hydrolase(IPR027417)	gi|15242536|ref|NP_198817.1|	1.3e-32	1	AAA-ATPase 1 [Arabidopsis thaliana]	NR
ningtiao_contig_33373	IPR016181	Acyl-CoA N-acyltransferase(IPR016181)	gi|33086594|gb|AAP92609.1|	3.4e-16	1	Ab2-402 [Rattus norvegicus]	NR
ningtiao_contig_35816	IPR015168	SsuA/THI5-like(IPR015168)	gi|226953975|ref|ZP_03824439.1|	3.6e-17	3	ABC nitrate/sulfonate/bicarbonate transport system [Acinetobacter sp. ATCC 27244]	NR
ningtiao_contig_33107	IPR011664	Abortive infection system protein AbiD/AbiF-like(IPR011664)	gi|332284160|ref|YP_004416071.1|	6.1e-33	-2	Abi family protein [Pusillimonas sp. T7-7]	NR
ningtiao_contig_77893	IPR012474	Frigida-like(IPR012474)	gi|357459951|ref|XP_003600257.1|	2.1e-203	3	ABI3-interacting protein [Medicago truncatula]	NR
ningtiao_contig_45868	IPR012474	Frigida-like(IPR012474)	gi|357476335|ref|XP_003608453.1|	3.8e-98	-2	ABI3-interacting protein, partial [Medicago truncatula]	NR
ningtiao_contig_81337	IPR000048	IQ motif, EF-hand binding site(IPR000048)	gi|357480257|ref|XP_003610414.1|	0	-2	Abnormal spindle-like microcephaly-associated protein-like protein [Medicago truncatula]	NR
ningtiao_contig_81337	IPR000225	Armadillo(IPR000225)	gi|357480257|ref|XP_003610414.1|	0	-2	Abnormal spindle-like microcephaly-associated protein-like protein [Medicago truncatula]	NR
ningtiao_contig_81338	IPR001715	Calponin homology domain(IPR001715)	gi|357480257|ref|XP_003610414.1|	1.3e-246	1	Abnormal spindle-like microcephaly-associated protein-like protein [Medicago truncatula]	NR
ningtiao_contig_81337	IPR001715	Calponin homology domain(IPR001715)	gi|357480257|ref|XP_003610414.1|	0	-2	Abnormal spindle-like microcephaly-associated protein-like protein [Medicago truncatula]	NR
ningtiao_contig_81337	IPR011989	Armadillo-like helical(IPR011989)	gi|357480257|ref|XP_003610414.1|	0	-2	Abnormal spindle-like microcephaly-associated protein-like protein [Medicago truncatula]	NR
ningtiao_contig_81337	IPR016024	Armadillo-type fold(IPR016024)	gi|357480257|ref|XP_003610414.1|	0	-2	Abnormal spindle-like microcephaly-associated protein-like protein [Medicago truncatula]	NR
ningtiao_contig_81337	IPR027417	P-loop containing nucleoside triphosphate hydrolase(IPR027417)	gi|357480257|ref|XP_003610414.1|	0	-2	Abnormal spindle-like microcephaly-associated protein-like protein [Medicago truncatula]	NR
ningtiao_contig_81337	IPR029955	Abnormal spindle-like microcephaly-associated protein(IPR029955)	gi|357480257|ref|XP_003610414.1|	0	-2	Abnormal spindle-like microcephaly-associated protein-like protein [Medicago truncatula]	NR
ningtiao_contig_74823	IPR004827	Basic-leucine zipper domain(IPR004827)	gi|357509087|ref|XP_003624832.1|	3e-125	3	ABSCISIC ACID-INSENSITIVE 5-like protein [Medicago truncatula]	NR
ningtiao_contig_1679	IPR003496	ABA/WDS induced protein(IPR003496)	gi|2677824|gb|AAB97140.1|	1.9e-56	-3	abscisic stress ripening protein homolog [Prunus armeniaca]	NR
ningtiao_contig_1070	IPR003496	ABA/WDS induced protein(IPR003496)	gi|351722069|ref|NP_001237487.1|	5.9e-73	2	abscisic stress ripening-like protein [Glycine max]	NR
ningtiao_contig_66102	IPR000089	Biotin/lipoyl attachment(IPR000089)	gi|357507817|ref|XP_003624197.1|	2.9e-125	-3	Acetyl-CoA carboxylase biotin carboxyl carrier protein [Medicago truncatula]	NR
ningtiao_contig_66102	IPR001249	Acetyl-CoA biotin carboxyl carrier(IPR001249)	gi|357507817|ref|XP_003624197.1|	2.9e-125	-3	Acetyl-CoA carboxylase biotin carboxyl carrier protein [Medicago truncatula]	NR
ningtiao_contig_66102	IPR001882	Biotin-binding site(IPR001882)	gi|357507817|ref|XP_003624197.1|	2.9e-125	-3	Acetyl-CoA carboxylase biotin carboxyl carrier protein [Medicago truncatula]	NR
ningtiao_contig_66102	IPR011053	Single hybrid motif(IPR011053)	gi|357507817|ref|XP_003624197.1|	2.9e-125	-3	Acetyl-CoA carboxylase biotin carboxyl carrier protein [Medicago truncatula]	NR
ningtiao_contig_126476	IPR013830	SGNH hydrolase-type esterase domain(IPR013830)	gi|189189068|ref|XP_001930873.1|	8.3e-22	2	acetylesterase [Pyrenophora tritici-repentis Pt-1C-BFP]	NR
ningtiao_contig_40531	IPR007400	PrpF protein(IPR007400)	gi|262375795|ref|ZP_06069027.1|	4.8e-44	2	AcnD-accessory protein PrpF [Acinetobacter lwoffii SH145]	NR
ningtiao_contig_21106	IPR015049	Domain of unknown function DUF1900(IPR015049)	gi|330812908|ref|XP_003291358.1|	2.4e-22	-1	actin binding protein [Dictyostelium purpureum]	NR
ningtiao_contig_21106	IPR015505	Coronin(IPR015505)	gi|330812908|ref|XP_003291358.1|	2.4e-22	-1	actin binding protein [Dictyostelium purpureum]	NR
ningtiao_contig_52255	IPR004000	Actin family(IPR004000)	gi|6683506|dbj|BAA89215.1|	1.9e-48	3	actin isoform C [Mimosa pudica]	NR
ningtiao_contig_52255	IPR020902	Actin/actin-like conserved site(IPR020902)	gi|6683506|dbj|BAA89215.1|	1.9e-48	3	actin isoform C [Mimosa pudica]	NR
ningtiao_contig_44936	IPR004000	Actin family(IPR004000)	gi|288541396|ref|NP_001165634.1|	3.5e-64	2	actin, cytoplasmic type 5 [Xenopus laevis]	NR
ningtiao_contig_25272	IPR004000	Actin family(IPR004000)	gi|392597379|gb|EIW86701.1|	6.1e-135	-2	actin-related protein [Coniophora puteana RWD-64-598 SS2]	NR
ningtiao_contig_25272	IPR020902	Actin/actin-like conserved site(IPR020902)	gi|392597379|gb|EIW86701.1|	6.1e-135	-2	actin-related protein [Coniophora puteana RWD-64-598 SS2]	NR
ningtiao_contig_25273	IPR004000	Actin family(IPR004000)	gi|170085161|ref|XP_001873804.1|	2.6e-41	-1	actin-related protein [Laccaria bicolor S238N-H82]	NR
ningtiao_contig_25273	IPR029909	Actin-related protein 1 family(IPR029909)	gi|170085161|ref|XP_001873804.1|	2.6e-41	-1	actin-related protein [Laccaria bicolor S238N-H82]	NR
ningtiao_contig_18723	IPR007188	Actin-related protein 2/3 complex subunit 2(IPR007188)	gi|371769320|gb|AEX56791.1|	5.2e-17	-3	actin-related protein 2/3 complex subunit, partial [Phytophthora clandestina]	NR
ningtiao_contig_116611	IPR006773	26S proteasome complex ubiquitin receptor, subunit Rpn13(IPR006773)	gi|392592091|gb|EIW81418.1|	2.5e-12	-1	adhesion regulating molecule [Coniophora puteana RWD-64-598 SS2]	NR
ningtiao_contig_126460	IPR004254	AdipoR/Haemolysin-III-related(IPR004254)	gi|240281489|gb|EER44992.1|	3.1e-16	1	adipor-like receptor [Ajellomyces capsulatus H143]	NR
ningtiao_contig_14329	IPR010630	Neuroblastoma breakpoint family (NBPF) domain(IPR010630)	gi|27462266|gb|AAO15402.1|AF379636_1	1.2e-42	2	AG11 [Homo sapiens]	NR
ningtiao_contig_45403	IPR001568	Ribonuclease T2-like(IPR001568)	gi|158300791|ref|XP_001689278.1|	2.3e-22	-2	AGAP011901-PA [Anopheles gambiae str. PEST]	NR
ningtiao_contig_45403	IPR018188	Ribonuclease T2, active site(IPR018188)	gi|158300791|ref|XP_001689278.1|	2.3e-22	-2	AGAP011901-PA [Anopheles gambiae str. PEST]	NR
ningtiao_contig_82986	IPR008395	Agenet-like domain(IPR008395)	gi|357476827|ref|XP_003608699.1|	1.2e-137	-1	Agenet domain containing protein expressed [Medicago truncatula]	NR
ningtiao_contig_11316	IPR008395	Agenet-like domain(IPR008395)	gi|357482073|ref|XP_003611322.1|	0	2	Agenet domain containing protein expressed [Medicago truncatula]	NR
ningtiao_contig_11316	IPR014002	Tudor-like, plant(IPR014002)	gi|357482073|ref|XP_003611322.1|	0	2	Agenet domain containing protein expressed [Medicago truncatula]	NR
ningtiao_contig_584	IPR001229	Jacalin-like lectin domain(IPR001229)	gi|357454743|ref|XP_003597652.1|	3.4e-109	-3	Agglutinin alpha chain [Medicago truncatula]	NR
ningtiao_contig_89723	IPR005018	DOMON domain(IPR005018)	gi|224995693|gb|ACN76809.1|	2.2e-65	1	AIR12 [Phaseolus coccineus]	NR
ningtiao_contig_117256	IPR015590	Aldehyde dehydrogenase domain(IPR015590)	gi|169764821|ref|XP_001816882.1|	9.3e-24	-3	aldehyde dehydrogenase [Aspergillus oryzae RIB40]	NR
ningtiao_contig_117256	IPR016161	Aldehyde/histidinol dehydrogenase(IPR016161)	gi|169764821|ref|XP_001816882.1|	9.3e-24	-3	aldehyde dehydrogenase [Aspergillus oryzae RIB40]	NR
ningtiao_contig_117256	IPR016162	Aldehyde dehydrogenase N-terminal domain(IPR016162)	gi|169764821|ref|XP_001816882.1|	9.3e-24	-3	aldehyde dehydrogenase [Aspergillus oryzae RIB40]	NR
ningtiao_contig_121741	IPR001395	Aldo/keto reductase(IPR001395)	gi|407927398|gb|EKG20292.1|	1.8e-36	-1	Aldo/keto reductase [Macrophomina phaseolina MS6]	NR
ningtiao_contig_121741	IPR023210	NADP-dependent oxidoreductase domain(IPR023210)	gi|407927398|gb|EKG20292.1|	1.8e-36	-1	Aldo/keto reductase [Macrophomina phaseolina MS6]	NR
ningtiao_contig_41060	IPR000073	Alpha/beta hydrolase fold-1(IPR000073)	gi|389721259|ref|ZP_10188012.1|	5.2e-41	-2	alpha/beta hydrolase fold protein [Acinetobacter sp. HA]	NR
ningtiao_contig_41060	IPR029058	Alpha/Beta hydrolase fold(IPR029058)	gi|389721259|ref|ZP_10188012.1|	5.2e-41	-2	alpha/beta hydrolase fold protein [Acinetobacter sp. HA]	NR
ningtiao_contig_54049	IPR002963	Expansin(IPR002963)	gi|11932092|emb|CAC19184.1|	3e-82	-1	alpha-expansin [Cicer arietinum]	NR
ningtiao_contig_54049	IPR007112	Expansin/pollen allergen, DPBB domain(IPR007112)	gi|11932092|emb|CAC19184.1|	3e-82	-1	alpha-expansin [Cicer arietinum]	NR
ningtiao_contig_54049	IPR007118	Expansin/Lol pI(IPR007118)	gi|11932092|emb|CAC19184.1|	3e-82	-1	alpha-expansin [Cicer arietinum]	NR
ningtiao_contig_54049	IPR009009	RlpA-like double-psi beta-barrel domain(IPR009009)	gi|11932092|emb|CAC19184.1|	3e-82	-1	alpha-expansin [Cicer arietinum]	NR
ningtiao_contig_54049	IPR014733	Barwin-like endoglucanase(IPR014733)	gi|11932092|emb|CAC19184.1|	3e-82	-1	alpha-expansin [Cicer arietinum]	NR
ningtiao_contig_38575	IPR013078	Histidine phosphatase superfamily, clade-1(IPR013078)	gi|262376544|ref|ZP_06069773.1|	1.5e-28	2	alpha-ribazole phosphatase [Acinetobacter lwoffii SH145]	NR
ningtiao_contig_20857	IPR029033	Histidine phosphatase superfamily(IPR029033)	gi|262376544|ref|ZP_06069773.1|	1.3e-52	-1	alpha-ribazole phosphatase [Acinetobacter lwoffii SH145]	NR
ningtiao_contig_38575	IPR029033	Histidine phosphatase superfamily(IPR029033)	gi|262376544|ref|ZP_06069773.1|	1.5e-28	2	alpha-ribazole phosphatase [Acinetobacter lwoffii SH145]	NR
ningtiao_contig_81303	IPR006222	Glycine cleavage T-protein-like, N-terminal(IPR006222)	gi|357519357|ref|XP_003629967.1|	4.6e-46	2	Aminomethyltransferase [Medicago truncatula]	NR
ningtiao_contig_65386	IPR011990	Tetratricopeptide-like helical domain(IPR011990)	gi|357447381|ref|XP_003593966.1|	0	1	Anaphase-promoting complex subunit [Medicago truncatula]	NR
ningtiao_contig_65386	IPR013105	Tetratricopeptide TPR2(IPR013105)	gi|357447381|ref|XP_003593966.1|	0	1	Anaphase-promoting complex subunit [Medicago truncatula]	NR
ningtiao_contig_38078	IPR026000	Apc5/TPR19 domain(IPR026000)	gi|357494197|ref|XP_003617387.1|	6.6e-16	-2	Anaphase-promoting complex subunit [Medicago truncatula]	NR
ningtiao_contig_7662	IPR026000	Apc5/TPR19 domain(IPR026000)	gi|357494197|ref|XP_003617387.1|	3.1e-289	1	Anaphase-promoting complex subunit [Medicago truncatula]	NR
ningtiao_contig_7661	IPR026000	Apc5/TPR19 domain(IPR026000)	gi|357494197|ref|XP_003617387.1|	7.4e-288	1	Anaphase-promoting complex subunit [Medicago truncatula]	NR
ningtiao_contig_1176	IPR000210	BTB/POZ-like(IPR000210)	gi|357462529|ref|XP_003601546.1|	5.1e-229	-2	Ankyrin repeat and BTB/POZ domain-containing protein [Medicago truncatula]	NR
ningtiao_contig_1176	IPR011333	BTB/POZ fold(IPR011333)	gi|357462529|ref|XP_003601546.1|	5.1e-229	-2	Ankyrin repeat and BTB/POZ domain-containing protein [Medicago truncatula]	NR
ningtiao_contig_1176	IPR013069	BTB/POZ(IPR013069)	gi|357462529|ref|XP_003601546.1|	5.1e-229	-2	Ankyrin repeat and BTB/POZ domain-containing protein [Medicago truncatula]	NR
ningtiao_contig_53741	IPR002110	Ankyrin repeat(IPR002110)	gi|357463057|ref|XP_003601810.1|	0	3	Ankyrin repeat domain-containing protein [Medicago truncatula]	NR
ningtiao_contig_52053	IPR002110	Ankyrin repeat(IPR002110)	gi|357463537|ref|XP_003602050.1|	8.4e-83	2	Ankyrin repeat domain-containing protein [Medicago truncatula]	NR
ningtiao_contig_9331	IPR002110	Ankyrin repeat(IPR002110)	gi|357503833|ref|XP_003622205.1|	0	-3	Ankyrin repeat domain-containing protein [Medicago truncatula]	NR
ningtiao_contig_53741	IPR020683	Ankyrin repeat-containing domain(IPR020683)	gi|357463057|ref|XP_003601810.1|	0	3	Ankyrin repeat domain-containing protein [Medicago truncatula]	NR
ningtiao_contig_52053	IPR020683	Ankyrin repeat-containing domain(IPR020683)	gi|357463537|ref|XP_003602050.1|	8.4e-83	2	Ankyrin repeat domain-containing protein [Medicago truncatula]	NR
ningtiao_contig_9331	IPR020683	Ankyrin repeat-containing domain(IPR020683)	gi|357503833|ref|XP_003622205.1|	0	-3	Ankyrin repeat domain-containing protein [Medicago truncatula]	NR
ningtiao_contig_11377	IPR002110	Ankyrin repeat(IPR002110)	gi|357448767|ref|XP_003594659.1|	4.3e-68	1	Ankyrin repeat protein [Medicago truncatula]	NR
ningtiao_contig_11377	IPR020683	Ankyrin repeat-containing domain(IPR020683)	gi|357448767|ref|XP_003594659.1|	4.3e-68	1	Ankyrin repeat protein [Medicago truncatula]	NR
ningtiao_contig_79726	IPR020683	Ankyrin repeat-containing domain(IPR020683)	gi|357517641|ref|XP_003629109.1|	2.6e-192	-3	Ankyrin repeat protein [Medicago truncatula]	NR
ningtiao_contig_79726	IPR026961	PGG domain(IPR026961)	gi|357517641|ref|XP_003629109.1|	2.6e-192	-3	Ankyrin repeat protein [Medicago truncatula]	NR
ningtiao_contig_11377	IPR027001	Caskin/Ankyrin repeat-containing protein(IPR027001)	gi|357448767|ref|XP_003594659.1|	4.3e-68	1	Ankyrin repeat protein [Medicago truncatula]	NR
ningtiao_contig_100669	IPR020683	Ankyrin repeat-containing domain(IPR020683)	gi|357493221|ref|XP_003616899.1|	1.3e-53	1	Ankyrin repeat protein family-like protein [Medicago truncatula]	NR
ningtiao_contig_100669	IPR027001	Caskin/Ankyrin repeat-containing protein(IPR027001)	gi|357493221|ref|XP_003616899.1|	1.3e-53	1	Ankyrin repeat protein family-like protein [Medicago truncatula]	NR
ningtiao_contig_65847	IPR002110	Ankyrin repeat(IPR002110)	gi|357454831|ref|XP_003597696.1|	1.5e-251	-3	Ankyrin repeat-containing protein [Medicago truncatula]	NR
ningtiao_contig_65848	IPR002110	Ankyrin repeat(IPR002110)	gi|357454833|ref|XP_003597697.1|	3.7e-279	-3	Ankyrin repeat-containing protein [Medicago truncatula]	NR
ningtiao_contig_65847	IPR020683	Ankyrin repeat-containing domain(IPR020683)	gi|357454831|ref|XP_003597696.1|	1.5e-251	-3	Ankyrin repeat-containing protein [Medicago truncatula]	NR
ningtiao_contig_65846	IPR020683	Ankyrin repeat-containing domain(IPR020683)	gi|357454831|ref|XP_003597696.1|	2.1e-247	-3	Ankyrin repeat-containing protein [Medicago truncatula]	NR
ningtiao_contig_65848	IPR020683	Ankyrin repeat-containing domain(IPR020683)	gi|357454833|ref|XP_003597697.1|	3.7e-279	-3	Ankyrin repeat-containing protein [Medicago truncatula]	NR
ningtiao_contig_65845	IPR020683	Ankyrin repeat-containing domain(IPR020683)	gi|357454833|ref|XP_003597697.1|	1.6e-259	-3	Ankyrin repeat-containing protein [Medicago truncatula]	NR
ningtiao_contig_111182	IPR020683	Ankyrin repeat-containing domain(IPR020683)	gi|357515201|ref|XP_003627889.1|	6.3e-23	-2	Ankyrin repeat-containing protein [Medicago truncatula]	NR
ningtiao_contig_65848	IPR026961	PGG domain(IPR026961)	gi|357454833|ref|XP_003597697.1|	3.7e-279	-3	Ankyrin repeat-containing protein [Medicago truncatula]	NR
ningtiao_contig_12692	IPR026961	PGG domain(IPR026961)	gi|357494239|ref|XP_003617408.1|	8.2e-127	1	Ankyrin repeat-containing protein [Medicago truncatula]	NR
ningtiao_contig_12694	IPR026961	PGG domain(IPR026961)	gi|357494239|ref|XP_003617408.1|	8.6e-77	1	Ankyrin repeat-containing protein [Medicago truncatula]	NR
ningtiao_contig_110989	IPR026961	PGG domain(IPR026961)	gi|357494239|ref|XP_003617408.1|	2.2e-23	-1	Ankyrin repeat-containing protein [Medicago truncatula]	NR
ningtiao_contig_12693	IPR026961	PGG domain(IPR026961)	gi|357494239|ref|XP_003617408.1|	3e-118	1	Ankyrin repeat-containing protein [Medicago truncatula]	NR
ningtiao_contig_62	IPR026961	PGG domain(IPR026961)	gi|357516619|ref|XP_003628598.1|	1.1e-47	2	Ankyrin repeat-containing protein [Medicago truncatula]	NR
ningtiao_contig_65847	IPR027001	Caskin/Ankyrin repeat-containing protein(IPR027001)	gi|357454831|ref|XP_003597696.1|	1.5e-251	-3	Ankyrin repeat-containing protein [Medicago truncatula]	NR
ningtiao_contig_65848	IPR027001	Caskin/Ankyrin repeat-containing protein(IPR027001)	gi|357454833|ref|XP_003597697.1|	3.7e-279	-3	Ankyrin repeat-containing protein [Medicago truncatula]	NR
ningtiao_contig_12692	IPR027001	Caskin/Ankyrin repeat-containing protein(IPR027001)	gi|357494239|ref|XP_003617408.1|	8.2e-127	1	Ankyrin repeat-containing protein [Medicago truncatula]	NR
ningtiao_contig_12694	IPR027001	Caskin/Ankyrin repeat-containing protein(IPR027001)	gi|357494239|ref|XP_003617408.1|	8.6e-77	1	Ankyrin repeat-containing protein [Medicago truncatula]	NR
ningtiao_contig_12693	IPR027001	Caskin/Ankyrin repeat-containing protein(IPR027001)	gi|357494239|ref|XP_003617408.1|	3e-118	1	Ankyrin repeat-containing protein [Medicago truncatula]	NR
ningtiao_contig_105708	IPR020683	Ankyrin repeat-containing domain(IPR020683)	gi|357484893|ref|XP_003612734.1|	1.3e-61	2	Ankyrin-1 [Medicago truncatula]	NR
ningtiao_contig_45582	IPR020683	Ankyrin repeat-containing domain(IPR020683)	gi|357484919|ref|XP_003612747.1|	1.3e-42	-2	Ankyrin-like protein [Medicago truncatula]	NR
ningtiao_contig_28837	IPR026961	PGG domain(IPR026961)	gi|357484919|ref|XP_003612747.1|	6.5e-47	-3	Ankyrin-like protein [Medicago truncatula]	NR
ningtiao_contig_45580	IPR026961	PGG domain(IPR026961)	gi|357484919|ref|XP_003612747.1|	5.9e-107	1	Ankyrin-like protein [Medicago truncatula]	NR
ningtiao_contig_28837	IPR027001	Caskin/Ankyrin repeat-containing protein(IPR027001)	gi|357484919|ref|XP_003612747.1|	6.5e-47	-3	Ankyrin-like protein [Medicago truncatula]	NR
ningtiao_contig_45580	IPR027001	Caskin/Ankyrin repeat-containing protein(IPR027001)	gi|357484919|ref|XP_003612747.1|	5.9e-107	1	Ankyrin-like protein [Medicago truncatula]	NR
ningtiao_contig_93261	IPR003480	Transferase(IPR003480)	gi|357508723|ref|XP_003624650.1|	1.3e-16	-1	Anthranilate N-benzoyltransferase protein [Medicago truncatula]	NR
ningtiao_contig_93261	IPR023213	Chloramphenicol acetyltransferase-like domain(IPR023213)	gi|357508723|ref|XP_003624650.1|	1.3e-16	-1	Anthranilate N-benzoyltransferase protein [Medicago truncatula]	NR
ningtiao_contig_22731	IPR011051	RmlC-like cupin domain(IPR011051)	gi|407009282|gb|EKE24456.1|	4e-54	2	Anti-sigma factor ChrR [uncultured bacterium]	NR
ningtiao_contig_22731	IPR014710	RmlC-like jelly roll fold(IPR014710)	gi|407009282|gb|EKE24456.1|	4e-54	2	Anti-sigma factor ChrR [uncultured bacterium]	NR
ningtiao_contig_22731	IPR025979	ChrR-like cupin domain(IPR025979)	gi|407009282|gb|EKE24456.1|	4e-54	2	Anti-sigma factor ChrR [uncultured bacterium]	NR
ningtiao_contig_11724	IPR001471	AP2/ERF domain(IPR001471)	gi|292668941|gb|ADE41125.1|	1e-15	3	AP2 domain class transcription factor [Malus x domestica]	NR
ningtiao_contig_11724	IPR016177	DNA-binding domain(IPR016177)	gi|292668941|gb|ADE41125.1|	1e-15	3	AP2 domain class transcription factor [Malus x domestica]	NR
ningtiao_contig_55056	IPR009424	Arabinogalactan peptide, AGP(IPR009424)	gi|357500477|ref|XP_003620527.1|	3.8e-25	-1	Arabinogalactan peptide [Medicago truncatula]	NR
ningtiao_contig_61563	IPR009424	Arabinogalactan peptide, AGP(IPR009424)	gi|357500477|ref|XP_003620527.1|	3.8e-19	-1	Arabinogalactan peptide [Medicago truncatula]	NR
ningtiao_contig_70759	IPR000225	Armadillo(IPR000225)	gi|357495247|ref|XP_003617912.1|	0	3	Armadillo repeat-containing protein [Medicago truncatula]	NR
ningtiao_contig_70759	IPR011989	Armadillo-like helical(IPR011989)	gi|357495247|ref|XP_003617912.1|	0	3	Armadillo repeat-containing protein [Medicago truncatula]	NR
ningtiao_contig_70759	IPR016024	Armadillo-type fold(IPR016024)	gi|357495247|ref|XP_003617912.1|	0	3	Armadillo repeat-containing protein [Medicago truncatula]	NR
ningtiao_contig_11294	IPR011989	Armadillo-like helical(IPR011989)	gi|30680596|ref|NP_849613.1|	8.3e-48	3	armadillo/beta-catenin-like repeat-containing protein [Arabidopsis thaliana]	NR
ningtiao_contig_11294	IPR016024	Armadillo-type fold(IPR016024)	gi|30680596|ref|NP_849613.1|	8.3e-48	3	armadillo/beta-catenin-like repeat-containing protein [Arabidopsis thaliana]	NR
ningtiao_contig_43683	IPR029039	Flavoprotein-like(IPR029039)	gi|262368913|ref|ZP_06062242.1|	4.5e-28	2	arsenical resistance protein ArsH [Acinetobacter johnsonii SH046]	NR
ningtiao_contig_43681	IPR005025	NADPH-dependent FMN reductase-like(IPR005025)	gi|262376350|ref|ZP_06069580.1|	1.4e-56	3	arsenical resistance protein ArsH [Acinetobacter lwoffii SH145]	NR
ningtiao_contig_43681	IPR029039	Flavoprotein-like(IPR029039)	gi|262376350|ref|ZP_06069580.1|	1.4e-56	3	arsenical resistance protein ArsH [Acinetobacter lwoffii SH145]	NR
ningtiao_contig_43686	IPR029039	Flavoprotein-like(IPR029039)	gi|262376350|ref|ZP_06069580.1|	6.6e-40	-3	arsenical resistance protein ArsH [Acinetobacter lwoffii SH145]	NR
ningtiao_contig_63863	IPR007290	Arv1 protein(IPR007290)	gi|357509345|ref|XP_003624961.1|	2.3e-134	-3	ARV1 [Medicago truncatula]	NR
ningtiao_contig_57761	IPR001920	Asp/Glu racemase(IPR001920)	gi|87162592|gb|ABD28387.1|	4.9e-104	2	Asp/Glu racemase [Medicago truncatula]	NR
ningtiao_contig_57761	IPR015942	Asp/Glu/hydantoin racemase(IPR015942)	gi|87162592|gb|ABD28387.1|	4.9e-104	2	Asp/Glu racemase [Medicago truncatula]	NR
ningtiao_contig_50867	IPR024286	Domain of unknown function DUF3700(IPR024286)	gi|357446503|ref|XP_003593529.1|	5.8e-73	-1	Asparagine synthetase [Medicago truncatula]	NR
ningtiao_contig_50866	IPR024286	Domain of unknown function DUF3700(IPR024286)	gi|357446503|ref|XP_003593529.1|	5.8e-73	-1	Asparagine synthetase [Medicago truncatula]	NR
ningtiao_contig_39293	IPR000534	Semialdehyde dehydrogenase, NAD-binding(IPR000534)	gi|357521393|ref|XP_003630985.1|	8.8e-15	2	Aspartate-semialdehyde dehydrogenase [Medicago truncatula]	NR
ningtiao_contig_39293	IPR016040	NAD(P)-binding domain(IPR016040)	gi|357521393|ref|XP_003630985.1|	8.8e-15	2	Aspartate-semialdehyde dehydrogenase [Medicago truncatula]	NR
ningtiao_contig_64404	IPR005175	Domain of unknown function DUF296(IPR005175)	gi|357481857|ref|XP_003611214.1|	7.9e-157	-3	AT-hook DNA-binding protein [Medicago truncatula]	NR
ningtiao_contig_64404	IPR014476	Predicted AT-hook DNA-binding(IPR014476)	gi|357481857|ref|XP_003611214.1|	7.9e-157	-3	AT-hook DNA-binding protein [Medicago truncatula]	NR
ningtiao_contig_91814	IPR005175	Domain of unknown function DUF296(IPR005175)	gi|357476667|ref|XP_003608619.1|	2.2e-127	-2	AT-hook protein [Medicago truncatula]	NR
ningtiao_contig_100622	IPR006674	HD domain(IPR006674)	gi|255545606|ref|XP_002513863.1|	0	-1	ATP binding protein, putative [Ricinus communis]	NR
ningtiao_contig_6721	IPR004252	Probable transposase, Ptta/En/Spm, plant(IPR004252)	gi|357519249|ref|XP_003629913.1|	3.8e-220	3	ATP synthase subunit-like protein [Medicago truncatula]	NR
ningtiao_contig_88013	IPR004252	Probable transposase, Ptta/En/Spm, plant(IPR004252)	gi|357519249|ref|XP_003629913.1|	3.8e-220	3	ATP synthase subunit-like protein [Medicago truncatula]	NR
ningtiao_contig_6722	IPR004252	Probable transposase, Ptta/En/Spm, plant(IPR004252)	gi|357519249|ref|XP_003629913.1|	6.6e-198	2	ATP synthase subunit-like protein [Medicago truncatula]	NR
ningtiao_contig_6722	IPR020478	AT hook-like(IPR020478)	gi|357519249|ref|XP_003629913.1|	6.6e-198	2	ATP synthase subunit-like protein [Medicago truncatula]	NR
ningtiao_contig_33588	IPR002586	CobQ/CobB/MinD/ParA nucleotide binding domain(IPR002586)	gi|262377771|ref|ZP_06070988.1|	4.1e-50	-1	ATPase [Acinetobacter lwoffii SH145]	NR
ningtiao_contig_33588	IPR027417	P-loop containing nucleoside triphosphate hydrolase(IPR027417)	gi|262377771|ref|ZP_06070988.1|	4.1e-50	-1	ATPase [Acinetobacter lwoffii SH145]	NR
ningtiao_contig_17140	IPR025420	Domain of unknown function DUF4143(IPR025420)	gi|402759869|ref|ZP_10862125.1|	3.5e-60	1	ATPase, partial [Acinetobacter sp. NCTC 7422]	NR
ningtiao_contig_101014	IPR001270	ClpA/B family(IPR001270)	gi|357490799|ref|XP_003615687.1|	0	-2	ATP-dependent Clp protease ATP-binding subunit clpL [Medicago truncatula]	NR
ningtiao_contig_101014	IPR003959	ATPase, AAA-type, core(IPR003959)	gi|357490799|ref|XP_003615687.1|	0	-2	ATP-dependent Clp protease ATP-binding subunit clpL [Medicago truncatula]	NR
ningtiao_contig_101014	IPR027417	P-loop containing nucleoside triphosphate hydrolase(IPR027417)	gi|357490799|ref|XP_003615687.1|	0	-2	ATP-dependent Clp protease ATP-binding subunit clpL [Medicago truncatula]	NR
ningtiao_contig_41281	IPR027417	P-loop containing nucleoside triphosphate hydrolase(IPR027417)	gi|255319899|ref|ZP_05361100.1|	4.7e-32	-1	ATP-dependent dsDNA exonuclease [Acinetobacter radioresistens SK82]	NR
ningtiao_contig_68727	IPR001680	WD40 repeat(IPR001680)	gi|357452689|ref|XP_003596621.1|	0	1	Autophagy-related protein [Medicago truncatula]	NR
ningtiao_contig_9903	IPR015412	Autophagy-related, C-terminal(IPR015412)	gi|357475421|ref|XP_003607996.1|	0	2	Autophagy-related protein [Medicago truncatula]	NR
ningtiao_contig_68727	IPR015943	WD40/YVTN repeat-like-containing domain(IPR015943)	gi|357452689|ref|XP_003596621.1|	0	1	Autophagy-related protein [Medicago truncatula]	NR
ningtiao_contig_68727	IPR017986	WD40-repeat-containing domain(IPR017986)	gi|357452689|ref|XP_003596621.1|	0	1	Autophagy-related protein [Medicago truncatula]	NR
ningtiao_contig_10313	IPR018731	Autophagy-related protein 13(IPR018731)	gi|357464537|ref|XP_003602550.1|	2e-245	-3	Autophagy-related protein [Medicago truncatula]	NR
ningtiao_contig_68727	IPR022175	Breast carcinoma amplified sequence 3(IPR022175)	gi|357452689|ref|XP_003596621.1|	0	1	Autophagy-related protein [Medicago truncatula]	NR
ningtiao_contig_9903	IPR026849	Autophagy-related protein 2(IPR026849)	gi|357475421|ref|XP_003607996.1|	0	2	Autophagy-related protein [Medicago truncatula]	NR
ningtiao_contig_9903	IPR026854	Vacuolar protein sorting-associated protein 13A N-terminal domain(IPR026854)	gi|357475421|ref|XP_003607996.1|	0	2	Autophagy-related protein [Medicago truncatula]	NR
ningtiao_contig_11223	IPR001623	DnaJ domain(IPR001623)	gi|255561088|ref|XP_002521556.1|	9.2e-233	2	auxilin, putative [Ricinus communis]	NR
ningtiao_contig_89683	IPR010525	Auxin response factor(IPR010525)	gi|357461711|ref|XP_003601137.1|	1.3e-16	-1	Auxin response factor [Medicago truncatula]	NR
ningtiao_contig_103098	IPR003311	AUX/IAA protein(IPR003311)	gi|357440509|ref|XP_003590532.1|	5.6e-30	3	Auxin-induced protein [Medicago truncatula]	NR
ningtiao_contig_28523	IPR003676	Auxin-induced protein, ARG7(IPR003676)	gi|357464091|ref|XP_003602327.1|	1.5e-64	2	Auxin-induced protein 10A5 [Medicago truncatula]	NR
ningtiao_contig_56450	IPR003676	Auxin-induced protein, ARG7(IPR003676)	gi|357514417|ref|XP_003627497.1|	1.2e-58	-2	Auxin-induced protein 10A5 [Medicago truncatula]	NR
ningtiao_contig_68322	IPR003676	Auxin-induced protein, ARG7(IPR003676)	gi|357473695|ref|XP_003607132.1|	1.2e-24	1	Auxin-induced protein 15A [Medicago truncatula]	NR
ningtiao_contig_116904	IPR003676	Auxin-induced protein, ARG7(IPR003676)	gi|357440225|ref|XP_003590390.1|	1e-54	1	Auxin-induced protein 6B [Medicago truncatula]	NR
ningtiao_contig_23248	IPR003676	Auxin-induced protein, ARG7(IPR003676)	gi|357520673|ref|XP_003630625.1|	8.8e-81	1	Auxin-induced protein 6B [Medicago truncatula]	NR
ningtiao_contig_10879	IPR003676	Auxin-induced protein, ARG7(IPR003676)	gi|357512597|ref|XP_003626587.1|	6.1e-57	3	Auxin-induced protein X15 [Medicago truncatula]	NR
ningtiao_contig_68315	IPR003676	Auxin-induced protein, ARG7(IPR003676)	gi|357462771|ref|XP_003601667.1|	1.7e-43	2	Auxin-induced protein-like protein [Medicago truncatula]	NR
ningtiao_contig_28216	IPR003676	Auxin-induced protein, ARG7(IPR003676)	gi|357462781|ref|XP_003601672.1|	1.3e-24	-2	Auxin-induced protein-like protein [Medicago truncatula]	NR
ningtiao_contig_24894	IPR003676	Auxin-induced protein, ARG7(IPR003676)	gi|357473749|ref|XP_003607159.1|	9.9e-45	2	Auxin-induced protein-like protein [Medicago truncatula]	NR
ningtiao_contig_32287	IPR011606	Branched-chain amino acid transport, permease(IPR011606)	gi|262375448|ref|ZP_06068681.1|	1.1e-110	1	azaleucine resistance protein AzlC [Acinetobacter lwoffii SH145]	NR
ningtiao_contig_59839	IPR003340	B3 DNA binding domain(IPR003340)	gi|357455489|ref|XP_003598025.1|	7.7e-66	2	B3 domain-containing protein [Medicago truncatula]	NR
ningtiao_contig_59839	IPR015300	DNA-binding pseudobarrel domain(IPR015300)	gi|357455489|ref|XP_003598025.1|	7.7e-66	2	B3 domain-containing protein [Medicago truncatula]	NR
ningtiao_contig_118133	IPR008417	B-cell receptor-associated protein 29/31(IPR008417)	gi|242778120|ref|XP_002479175.1|	2.9e-29	-2	BAP31 domain protein, putative [Talaromyces stipitatus ATCC 10500]	NR
ningtiao_contig_27696	IPR001461	Aspartic peptidase(IPR001461)	gi|357512051|ref|XP_003626314.1|	7.9e-56	-2	Basic 7S globulin [Medicago truncatula]	NR
ningtiao_contig_27696	IPR021109	Aspartic peptidase domain(IPR021109)	gi|357512051|ref|XP_003626314.1|	7.9e-56	-2	Basic 7S globulin [Medicago truncatula]	NR
ningtiao_contig_75508	IPR025610	Transcription factor MYC/MYB N-terminal(IPR025610)	gi|357437709|ref|XP_003589130.1|	1.9e-152	3	Basic helix-loop-helix protein, putative [Medicago truncatula]	NR
ningtiao_contig_10489	IPR025602	BCP1 family(IPR025602)	gi|357463583|ref|XP_003602073.1|	5.2e-180	2	BCCIP-like protein [Medicago truncatula]	NR
ningtiao_contig_59945	IPR000048	IQ motif, EF-hand binding site(IPR000048)	gi|357502941|ref|XP_003621759.1|	5.7e-70	-1	Bcl-2-associated athanogene-like protein [Medicago truncatula]	NR
ningtiao_contig_59945	IPR003103	BAG domain(IPR003103)	gi|357502941|ref|XP_003621759.1|	5.7e-70	-1	Bcl-2-associated athanogene-like protein [Medicago truncatula]	NR
ningtiao_contig_116892	IPR000399	TPP-binding enzyme, conserved site(IPR000399)	gi|225682936|gb|EEH21220.1|	1e-59	2	benzaldehyde lyase [Paracoccidioides brasiliensis Pb03]	NR
ningtiao_contig_116892	IPR011766	Thiamine pyrophosphate enzyme, C-terminal TPP-binding(IPR011766)	gi|225682936|gb|EEH21220.1|	1e-59	2	benzaldehyde lyase [Paracoccidioides brasiliensis Pb03]	NR
ningtiao_contig_116892	IPR029061	Thiamin diphosphate-binding fold(IPR029061)	gi|225682936|gb|EEH21220.1|	1e-59	2	benzaldehyde lyase [Paracoccidioides brasiliensis Pb03]	NR
ningtiao_contig_8244	IPR026183	Taxilin family(IPR026183)	gi|357443361|ref|XP_003591958.1|	2.1e-174	2	Beta-taxilin [Medicago truncatula]	NR
ningtiao_contig_24334	IPR011598	Myc-type, basic helix-loop-helix (bHLH) domain(IPR011598)	gi|308084333|gb|ADO13282.1|	5.2e-165	1	bHLH [Pisum sativum]	NR
ningtiao_contig_59516	IPR011598	Myc-type, basic helix-loop-helix (bHLH) domain(IPR011598)	gi|300117045|dbj|BAJ10680.1|	0	2	bHLH transcription factor [Lotus japonicus]	NR
ningtiao_contig_1023	IPR011598	Myc-type, basic helix-loop-helix (bHLH) domain(IPR011598)	gi|300117045|dbj|BAJ10680.1|	0	3	bHLH transcription factor [Lotus japonicus]	NR
ningtiao_contig_59516	IPR025610	Transcription factor MYC/MYB N-terminal(IPR025610)	gi|300117045|dbj|BAJ10680.1|	0	2	bHLH transcription factor [Lotus japonicus]	NR
ningtiao_contig_1023	IPR025610	Transcription factor MYC/MYB N-terminal(IPR025610)	gi|300117045|dbj|BAJ10680.1|	0	3	bHLH transcription factor [Lotus japonicus]	NR
ningtiao_contig_77673	IPR011598	Myc-type, basic helix-loop-helix (bHLH) domain(IPR011598)	gi|357476611|ref|XP_003608591.1|	4.8e-97	2	BHLH transcription factor [Medicago truncatula]	NR
ningtiao_contig_52000	IPR011598	Myc-type, basic helix-loop-helix (bHLH) domain(IPR011598)	gi|357482415|ref|XP_003611493.1|	1.2e-123	3	BHLH transcription factor [Medicago truncatula]	NR
ningtiao_contig_4858	IPR000089	Biotin/lipoyl attachment(IPR000089)	gi|357455143|ref|XP_003597852.1|	8.3e-84	-2	Biotin carboxyl carrier protein of acetyl-CoA carboxylase [Medicago truncatula]	NR
ningtiao_contig_81853	IPR000089	Biotin/lipoyl attachment(IPR000089)	gi|357496855|ref|XP_003618716.1|	2.7e-137	1	Biotin carboxyl carrier protein of acetyl-CoA carboxylase [Medicago truncatula]	NR
ningtiao_contig_67072	IPR000089	Biotin/lipoyl attachment(IPR000089)	gi|357502253|ref|XP_003621415.1|	7.7e-106	3	Biotin carboxyl carrier protein of acetyl-CoA carboxylase [Medicago truncatula]	NR
ningtiao_contig_81853	IPR001249	Acetyl-CoA biotin carboxyl carrier(IPR001249)	gi|357496855|ref|XP_003618716.1|	2.7e-137	1	Biotin carboxyl carrier protein of acetyl-CoA carboxylase [Medicago truncatula]	NR
ningtiao_contig_67072	IPR001249	Acetyl-CoA biotin carboxyl carrier(IPR001249)	gi|357502253|ref|XP_003621415.1|	7.7e-106	3	Biotin carboxyl carrier protein of acetyl-CoA carboxylase [Medicago truncatula]	NR
ningtiao_contig_81853	IPR001882	Biotin-binding site(IPR001882)	gi|357496855|ref|XP_003618716.1|	2.7e-137	1	Biotin carboxyl carrier protein of acetyl-CoA carboxylase [Medicago truncatula]	NR
ningtiao_contig_4858	IPR011053	Single hybrid motif(IPR011053)	gi|357455143|ref|XP_003597852.1|	8.3e-84	-2	Biotin carboxyl carrier protein of acetyl-CoA carboxylase [Medicago truncatula]	NR
ningtiao_contig_81853	IPR011053	Single hybrid motif(IPR011053)	gi|357496855|ref|XP_003618716.1|	2.7e-137	1	Biotin carboxyl carrier protein of acetyl-CoA carboxylase [Medicago truncatula]	NR
ningtiao_contig_67072	IPR011053	Single hybrid motif(IPR011053)	gi|357502253|ref|XP_003621415.1|	7.7e-106	3	Biotin carboxyl carrier protein of acetyl-CoA carboxylase [Medicago truncatula]	NR
ningtiao_contig_81854	IPR000089	Biotin/lipoyl attachment(IPR000089)	gi|351721795|ref|NP_001235174.1|	1.5e-126	1	biotin carboxyl carrier protein subunit [Glycine max]	NR
ningtiao_contig_81854	IPR001249	Acetyl-CoA biotin carboxyl carrier(IPR001249)	gi|351721795|ref|NP_001235174.1|	1.5e-126	1	biotin carboxyl carrier protein subunit [Glycine max]	NR
ningtiao_contig_81854	IPR001882	Biotin-binding site(IPR001882)	gi|351721795|ref|NP_001235174.1|	1.5e-126	1	biotin carboxyl carrier protein subunit [Glycine max]	NR
ningtiao_contig_81854	IPR011053	Single hybrid motif(IPR011053)	gi|351721795|ref|NP_001235174.1|	1.5e-126	1	biotin carboxyl carrier protein subunit [Glycine max]	NR
ningtiao_contig_88174	IPR003245	Plastocyanin-like(IPR003245)	gi|357478161|ref|XP_003609366.1|	2.3e-80	-1	Blue copper protein [Medicago truncatula]	NR
ningtiao_contig_54802	IPR003245	Plastocyanin-like(IPR003245)	gi|357500017|ref|XP_003620297.1|	5.2e-14	-1	Blue copper protein [Medicago truncatula]	NR
ningtiao_contig_878	IPR003245	Plastocyanin-like(IPR003245)	gi|357508741|ref|XP_003624659.1|	6.1e-70	3	Blue copper protein [Medicago truncatula]	NR
ningtiao_contig_88174	IPR008972	Cupredoxin(IPR008972)	gi|357478161|ref|XP_003609366.1|	2.3e-80	-1	Blue copper protein [Medicago truncatula]	NR
ningtiao_contig_54802	IPR008972	Cupredoxin(IPR008972)	gi|357500017|ref|XP_003620297.1|	5.2e-14	-1	Blue copper protein [Medicago truncatula]	NR
ningtiao_contig_878	IPR008972	Cupredoxin(IPR008972)	gi|357508741|ref|XP_003624659.1|	6.1e-70	3	Blue copper protein [Medicago truncatula]	NR
ningtiao_contig_88174	IPR028871	Blue (type 1) copper protein, binding site(IPR028871)	gi|357478161|ref|XP_003609366.1|	2.3e-80	-1	Blue copper protein [Medicago truncatula]	NR
ningtiao_contig_121393	IPR011040	Sialidases(IPR011040)	gi|119483134|ref|XP_001261595.1|	7.3e-35	1	BNR/Asp-box repeat protein, putative [Neosartorya fischeri NRRL 181]	NR
ningtiao_contig_37569	IPR002634	BolA protein(IPR002634)	gi|262376890|ref|ZP_06070117.1|	6.6e-64	-1	BolA family protein [Acinetobacter lwoffii SH145]	NR
ningtiao_contig_30369	IPR001851	ABC transporter, permease(IPR001851)	gi|402757320|ref|ZP_10859576.1|	1.9e-46	-1	branched chain amino acid ABC transporter permease [Acinetobacter sp. NCTC 7422]	NR
ningtiao_contig_89803	IPR004087	K Homology domain(IPR004087)	gi|357462703|ref|XP_003601633.1|	0	1	Branchpoint-bridging protein [Medicago truncatula]	NR
ningtiao_contig_89803	IPR004088	K Homology domain, type 1(IPR004088)	gi|357462703|ref|XP_003601633.1|	0	1	Branchpoint-bridging protein [Medicago truncatula]	NR
ningtiao_contig_50163	IPR008540	BZR1, transcriptional repressor(IPR008540)	gi|357451995|ref|XP_003596274.1|	9.5e-192	-2	Brassinosteroid signaling positive regulator-related protein [Medicago truncatula]	NR
ningtiao_contig_63772	IPR008540	BZR1, transcriptional repressor(IPR008540)	gi|357451997|ref|XP_003596275.1|	9.7e-63	3	Brassinosteroid signaling positive regulator-related protein [Medicago truncatula]	NR
ningtiao_contig_44610	IPR005333	Transcription factor, TCP(IPR005333)	gi|342316097|gb|AEL12230.1|	2.2e-49	-3	BRC1 [Pisum sativum]	NR
ningtiao_contig_4691	IPR004328	BRO1 domain(IPR004328)	gi|357508279|ref|XP_003624428.1|	3.2e-159	-1	BRO1 domain-containing protein BROX [Medicago truncatula]	NR
ningtiao_contig_12431	IPR001487	Bromodomain(IPR001487)	gi|357459703|ref|XP_003600132.1|	1.7e-176	2	Bromodomain-containing protein [Medicago truncatula]	NR
ningtiao_contig_7684	IPR001487	Bromodomain(IPR001487)	gi|357494567|ref|XP_003617572.1|	0	1	Bromodomain-containing protein [Medicago truncatula]	NR
ningtiao_contig_90912	IPR001487	Bromodomain(IPR001487)	gi|357494567|ref|XP_003617572.1|	0	2	Bromodomain-containing protein [Medicago truncatula]	NR
ningtiao_contig_7684	IPR018359	Bromodomain, conserved site(IPR018359)	gi|357494567|ref|XP_003617572.1|	0	1	Bromodomain-containing protein [Medicago truncatula]	NR
ningtiao_contig_90912	IPR018359	Bromodomain, conserved site(IPR018359)	gi|357494567|ref|XP_003617572.1|	0	2	Bromodomain-containing protein [Medicago truncatula]	NR
ningtiao_contig_74799	IPR004873	BURP domain(IPR004873)	gi|357467229|ref|XP_003603899.1|	4e-163	1	BURP domain-containing protein [Medicago truncatula]	NR
ningtiao_contig_63432	IPR004873	BURP domain(IPR004873)	gi|357467235|ref|XP_003603902.1|	1.7e-83	1	BURP domain-containing protein [Medicago truncatula]	NR
ningtiao_contig_63430	IPR004873	BURP domain(IPR004873)	gi|357467235|ref|XP_003603902.1|	4.2e-35	2	BURP domain-containing protein [Medicago truncatula]	NR
ningtiao_contig_72700	IPR006867	Domain of unknown function DUF632(IPR006867)	gi|289540923|gb|ADD09595.1|	0	2	bZIP transcription factor [Trifolium repens]	NR
ningtiao_contig_63232	IPR006867	Domain of unknown function DUF632(IPR006867)	gi|357495621|ref|XP_003618099.1|	0	2	BZIP transcription factor bZIP107 [Medicago truncatula]	NR
ningtiao_contig_10552	IPR006867	Domain of unknown function DUF632(IPR006867)	gi|357493587|ref|XP_003617082.1|	0	3	BZIP transcription factor bZIP114 [Medicago truncatula]	NR
ningtiao_contig_98679	IPR006867	Domain of unknown function DUF632(IPR006867)	gi|357493587|ref|XP_003617082.1|	0	3	BZIP transcription factor bZIP114 [Medicago truncatula]	NR
ningtiao_contig_8168	IPR012458	Protein of unknown function DUF1664(IPR012458)	gi|407970990|ref|NP_001236992.1|	2.1e-176	2	bZIP transcription factor bZIP56 precursor [Glycine max]	NR
ningtiao_contig_92257	IPR012458	Protein of unknown function DUF1664(IPR012458)	gi|407970990|ref|NP_001236992.1|	9.7e-166	1	bZIP transcription factor bZIP56 precursor [Glycine max]	NR
ningtiao_contig_105447	IPR006867	Domain of unknown function DUF632(IPR006867)	gi|113367264|gb|ABI34689.1|	1e-29	2	bZIP transcription factor bZIP79 [Glycine max]	NR
ningtiao_contig_80354	IPR004827	Basic-leucine zipper domain(IPR004827)	gi|351723075|ref|NP_001237266.1|	1.6e-49	-2	bZIP transcription factor bZIP9 [Glycine max]	NR
ningtiao_contig_80353	IPR004827	Basic-leucine zipper domain(IPR004827)	gi|351723075|ref|NP_001237266.1|	1.7e-49	-2	bZIP transcription factor bZIP9 [Glycine max]	NR
ningtiao_contig_58344	IPR000008	C2 domain(IPR000008)	gi|87241311|gb|ABD33169.1|	2.8e-62	3	C2 [Medicago truncatula]	NR
ningtiao_contig_121023	IPR000008	C2 domain(IPR000008)	gi|121707910|ref|XP_001271974.1|	5.2e-102	-3	C2 domain protein [Aspergillus clavatus NRRL 1]	NR
ningtiao_contig_60124	IPR002048	EF-hand domain(IPR002048)	gi|357477123|ref|XP_003608847.1|	1.3e-74	3	Calcium-binding protein [Medicago truncatula]	NR
ningtiao_contig_60124	IPR011992	EF-hand domain pair(IPR011992)	gi|357477123|ref|XP_003608847.1|	1.3e-74	3	Calcium-binding protein [Medicago truncatula]	NR
ningtiao_contig_60124	IPR018247	EF-Hand 1, calcium-binding site(IPR018247)	gi|357477123|ref|XP_003608847.1|	1.3e-74	3	Calcium-binding protein [Medicago truncatula]	NR
ningtiao_contig_95623	IPR002048	EF-hand domain(IPR002048)	gi|357497069|ref|XP_003618823.1|	9.8e-73	-1	Calcium-binding protein CML38 [Medicago truncatula]	NR
ningtiao_contig_95623	IPR011992	EF-hand domain pair(IPR011992)	gi|357497069|ref|XP_003618823.1|	9.8e-73	-1	Calcium-binding protein CML38 [Medicago truncatula]	NR
ningtiao_contig_95623	IPR018247	EF-Hand 1, calcium-binding site(IPR018247)	gi|357497069|ref|XP_003618823.1|	9.8e-73	-1	Calcium-binding protein CML38 [Medicago truncatula]	NR
ningtiao_contig_102167	IPR002048	EF-hand domain(IPR002048)	gi|357466593|ref|XP_003603581.1|	1.3e-84	2	Calcium-binding protein CML42 [Medicago truncatula]	NR
ningtiao_contig_51051	IPR002048	EF-hand domain(IPR002048)	gi|357501927|ref|XP_003621252.1|	1.4e-92	-1	Calcium-binding protein CML42 [Medicago truncatula]	NR
ningtiao_contig_102167	IPR011992	EF-hand domain pair(IPR011992)	gi|357466593|ref|XP_003603581.1|	1.3e-84	2	Calcium-binding protein CML42 [Medicago truncatula]	NR
ningtiao_contig_51051	IPR011992	EF-hand domain pair(IPR011992)	gi|357501927|ref|XP_003621252.1|	1.4e-92	-1	Calcium-binding protein CML42 [Medicago truncatula]	NR
ningtiao_contig_102167	IPR018247	EF-Hand 1, calcium-binding site(IPR018247)	gi|357466593|ref|XP_003603581.1|	1.3e-84	2	Calcium-binding protein CML42 [Medicago truncatula]	NR
ningtiao_contig_51051	IPR018247	EF-Hand 1, calcium-binding site(IPR018247)	gi|357501927|ref|XP_003621252.1|	1.4e-92	-1	Calcium-binding protein CML42 [Medicago truncatula]	NR
ningtiao_contig_83881	IPR027942	Sieve element occlusion, N-terminal(IPR027942)	gi|258618303|gb|ACV83947.1|	0	2	calcium-regulated/ATP-independent forisome protein [Pisum sativum]	NR
ningtiao_contig_83881	IPR027944	Sieve element occlusion, C-terminal(IPR027944)	gi|258618303|gb|ACV83947.1|	0	2	calcium-regulated/ATP-independent forisome protein [Pisum sativum]	NR
ningtiao_contig_99597	IPR000048	IQ motif, EF-hand binding site(IPR000048)	gi|357512233|ref|XP_003626405.1|	2.1e-65	-2	Calmodulin binding protein [Medicago truncatula]	NR
ningtiao_contig_1659	IPR021852	Domain of unknown function DUF3456(IPR021852)	gi|357467125|ref|XP_003603847.1|	6.1e-91	2	Canopy-like protein [Medicago truncatula]	NR
ningtiao_contig_3253	IPR005135	Endonuclease/exonuclease/phosphatase(IPR005135)	gi|357436861|ref|XP_003588706.1|	0	-1	Carbon catabolite repressor protein-like protein [Medicago truncatula]	NR
ningtiao_contig_91085	IPR005135	Endonuclease/exonuclease/phosphatase(IPR005135)	gi|357521079|ref|XP_003630828.1|	2.5e-76	3	Carbon catabolite repressor protein-like protein [Medicago truncatula]	NR
ningtiao_contig_91088	IPR005135	Endonuclease/exonuclease/phosphatase(IPR005135)	gi|357521079|ref|XP_003630828.1|	6.3e-52	3	Carbon catabolite repressor protein-like protein [Medicago truncatula]	NR
ningtiao_contig_7745	IPR005135	Endonuclease/exonuclease/phosphatase(IPR005135)	gi|357521079|ref|XP_003630828.1|	6.8e-226	2	Carbon catabolite repressor protein-like protein [Medicago truncatula]	NR
ningtiao_contig_91086	IPR005135	Endonuclease/exonuclease/phosphatase(IPR005135)	gi|357521079|ref|XP_003630828.1|	4.8e-100	2	Carbon catabolite repressor protein-like protein [Medicago truncatula]	NR
ningtiao_contig_127899	IPR025521	Domain of unknown function DUF4409(IPR025521)	gi|357494785|ref|XP_003617681.1|	2.8e-20	-3	Carboxyl-terminal peptidase [Medicago truncatula]	NR
ningtiao_contig_118846	IPR004314	Domain of unknown function DUF239(IPR004314)	gi|357492053|ref|XP_003616315.1|	5.7e-38	2	Carboxyl-terminal proteinase [Medicago truncatula]	NR
ningtiao_contig_69157	IPR025521	Domain of unknown function DUF4409(IPR025521)	gi|357461895|ref|XP_003601229.1|	4.3e-38	-2	Carboxyl-terminal proteinase [Medicago truncatula]	NR
ningtiao_contig_69159	IPR004314	Domain of unknown function DUF239(IPR004314)	gi|357485777|ref|XP_003613176.1|	7.2e-238	-2	Carboxyl-terminal proteinase-like protein [Medicago truncatula]	NR
ningtiao_contig_69159	IPR025521	Domain of unknown function DUF4409(IPR025521)	gi|357485777|ref|XP_003613176.1|	7.2e-238	-2	Carboxyl-terminal proteinase-like protein [Medicago truncatula]	NR
ningtiao_contig_89674	IPR004837	Sodium/calcium exchanger membrane region(IPR004837)	gi|357508857|ref|XP_003624717.1|	2e-259	2	Cation/calcium exchanger [Medicago truncatula]	NR
ningtiao_contig_75108	IPR001471	AP2/ERF domain(IPR001471)	gi|351724007|ref|NP_001235507.1|	3.3e-93	1	CBF-like protein [Glycine max]	NR
ningtiao_contig_75110	IPR001471	AP2/ERF domain(IPR001471)	gi|351724007|ref|NP_001235507.1|	2.4e-77	2	CBF-like protein [Glycine max]	NR
ningtiao_contig_75108	IPR016177	DNA-binding domain(IPR016177)	gi|351724007|ref|NP_001235507.1|	3.3e-93	1	CBF-like protein [Glycine max]	NR
ningtiao_contig_75110	IPR016177	DNA-binding domain(IPR016177)	gi|351724007|ref|NP_001235507.1|	2.4e-77	2	CBF-like protein [Glycine max]	NR
ningtiao_contig_11412	IPR005612	CCAAT-binding factor(IPR005612)	gi|357483225|ref|XP_003611899.1|	0	2	CCAAT/enhancer-binding protein zeta [Medicago truncatula]	NR
ningtiao_contig_75666	IPR001289	CCAAT-binding transcription factor, subunit B(IPR001289)	gi|351727963|ref|NP_001235387.1|	1.8e-53	3	CCAAT-binding transcription factor family protein [Glycine max]	NR
ningtiao_contig_10941	IPR001611	Leucine-rich repeat(IPR001611)	gi|357436507|ref|XP_003588529.1|	6.3e-86	-3	Cc-nbs resistance protein [Medicago truncatula]	NR
ningtiao_contig_90657	IPR002182	NB-ARC(IPR002182)	gi|357458573|ref|XP_003599567.1|	5.5e-93	2	Cc-nbs resistance protein [Medicago truncatula]	NR
ningtiao_contig_10539	IPR002182	NB-ARC(IPR002182)	gi|357459895|ref|XP_003600228.1|	1.7e-129	1	Cc-nbs resistance protein [Medicago truncatula]	NR
ningtiao_contig_98643	IPR002182	NB-ARC(IPR002182)	gi|357459895|ref|XP_003600228.1|	6.2e-159	1	Cc-nbs resistance protein [Medicago truncatula]	NR
ningtiao_contig_90657	IPR027417	P-loop containing nucleoside triphosphate hydrolase(IPR027417)	gi|357458573|ref|XP_003599567.1|	5.5e-93	2	Cc-nbs resistance protein [Medicago truncatula]	NR
ningtiao_contig_10539	IPR027417	P-loop containing nucleoside triphosphate hydrolase(IPR027417)	gi|357459895|ref|XP_003600228.1|	1.7e-129	1	Cc-nbs resistance protein [Medicago truncatula]	NR
ningtiao_contig_98643	IPR027417	P-loop containing nucleoside triphosphate hydrolase(IPR027417)	gi|357459895|ref|XP_003600228.1|	6.2e-159	1	Cc-nbs resistance protein [Medicago truncatula]	NR
ningtiao_contig_128451	IPR001611	Leucine-rich repeat(IPR001611)	gi|357456529|ref|XP_003598545.1|	1.1e-25	2	Cc-nbs-lrr resistance protein [Medicago truncatula]	NR
ningtiao_contig_11778	IPR002182	NB-ARC(IPR002182)	gi|357459917|ref|XP_003600240.1|	2.7e-55	1	Cc-nbs-lrr resistance protein [Medicago truncatula]	NR
ningtiao_contig_90662	IPR002182	NB-ARC(IPR002182)	gi|357471389|ref|XP_003605979.1|	6.8e-26	1	Cc-nbs-lrr resistance protein [Medicago truncatula]	NR
ningtiao_contig_13316	IPR002182	NB-ARC(IPR002182)	gi|357490913|ref|XP_003615744.1|	7.4e-267	-3	Cc-nbs-lrr resistance protein [Medicago truncatula]	NR
ningtiao_contig_89142	IPR025875	Leucine rich repeat 4(IPR025875)	gi|357459805|ref|XP_003600183.1|	9e-23	3	Cc-nbs-lrr resistance protein [Medicago truncatula]	NR
ningtiao_contig_11778	IPR027417	P-loop containing nucleoside triphosphate hydrolase(IPR027417)	gi|357459917|ref|XP_003600240.1|	2.7e-55	1	Cc-nbs-lrr resistance protein [Medicago truncatula]	NR
ningtiao_contig_90662	IPR027417	P-loop containing nucleoside triphosphate hydrolase(IPR027417)	gi|357471389|ref|XP_003605979.1|	6.8e-26	1	Cc-nbs-lrr resistance protein [Medicago truncatula]	NR
ningtiao_contig_13316	IPR027417	P-loop containing nucleoside triphosphate hydrolase(IPR027417)	gi|357490913|ref|XP_003615744.1|	7.4e-267	-3	Cc-nbs-lrr resistance protein [Medicago truncatula]	NR
ningtiao_contig_52889	IPR002885	Pentatricopeptide repeat(IPR002885)	gi|357499119|ref|XP_003619848.1|	1.2e-93	-3	CCP [Medicago truncatula]	NR
ningtiao_contig_646	IPR012474	Frigida-like(IPR012474)	gi|357494809|ref|XP_003617693.1|	5.7e-135	2	CCP [Medicago truncatula]	NR
ningtiao_contig_87546	IPR019193	Ubiquitin-conjugating enzyme E2-binding protein(IPR019193)	gi|357518209|ref|XP_003629393.1|	1.8e-266	-2	CCP [Medicago truncatula]	NR
ningtiao_contig_104900	IPR010402	CCT domain(IPR010402)	gi|357451727|ref|XP_003596140.1|	4.3e-39	-3	CCT [Medicago truncatula]	NR
ningtiao_contig_10037	IPR010402	CCT domain(IPR010402)	gi|87240457|gb|ABD32315.1|	1.1e-107	-1	CCT [Medicago truncatula]	NR
ningtiao_contig_4530	IPR004575	Cdk-activating kinase assembly factor MAT1/Tfb3(IPR004575)	gi|357495969|ref|XP_003618273.1|	4.6e-58	-3	CDK-activating kinase assembly factor MAT1 [Medicago truncatula]	NR
ningtiao_contig_4530	IPR015877	Cdk-activating kinase assembly factor MAT1, centre(IPR015877)	gi|357495969|ref|XP_003618273.1|	4.6e-58	-3	CDK-activating kinase assembly factor MAT1 [Medicago truncatula]	NR
ningtiao_contig_121765	IPR001680	WD40 repeat(IPR001680)	gi|238485524|ref|XP_002374000.1|	3.1e-36	-2	cell differentiation and development protein Fsr1/Pro11 [Aspergillus flavus NRRL3357]	NR
ningtiao_contig_121765	IPR015943	WD40/YVTN repeat-like-containing domain(IPR015943)	gi|238485524|ref|XP_002374000.1|	3.1e-36	-2	cell differentiation and development protein Fsr1/Pro11 [Aspergillus flavus NRRL3357]	NR
ningtiao_contig_121765	IPR017986	WD40-repeat-containing domain(IPR017986)	gi|238485524|ref|XP_002374000.1|	3.1e-36	-2	cell differentiation and development protein Fsr1/Pro11 [Aspergillus flavus NRRL3357]	NR
ningtiao_contig_23541	IPR007216	Rcd1(IPR007216)	gi|255577151|ref|XP_002529459.1|	7.7e-47	3	Cell differentiation protein rcd1, putative [Ricinus communis]	NR
ningtiao_contig_10504	IPR018866	Zinc-finger domain of monoamine-oxidase A repressor R1(IPR018866)	gi|357499143|ref|XP_003619860.1|	2e-133	-2	Cell division cycle-associated 7-like protein [Medicago truncatula]	NR
ningtiao_contig_10506	IPR018866	Zinc-finger domain of monoamine-oxidase A repressor R1(IPR018866)	gi|357499143|ref|XP_003619860.1|	2.3e-122	-2	Cell division cycle-associated 7-like protein [Medicago truncatula]	NR
ningtiao_contig_102483	IPR003593	AAA+ ATPase domain(IPR003593)	gi|357483571|ref|XP_003612072.1|	1.1e-55	-2	Cell division protease ftsH-like protein [Medicago truncatula]	NR
ningtiao_contig_102483	IPR003959	ATPase, AAA-type, core(IPR003959)	gi|357483571|ref|XP_003612072.1|	1.1e-55	-2	Cell division protease ftsH-like protein [Medicago truncatula]	NR
ningtiao_contig_102483	IPR027417	P-loop containing nucleoside triphosphate hydrolase(IPR027417)	gi|357483571|ref|XP_003612072.1|	1.1e-55	-2	Cell division protease ftsH-like protein [Medicago truncatula]	NR
ningtiao_contig_51919	IPR001878	Zinc finger, CCHC-type(IPR001878)	gi|357459751|ref|XP_003600156.1|	3.5e-11	-2	Cellular nucleic acid-binding protein [Medicago truncatula]	NR
ningtiao_contig_51919	IPR013242	Retroviral aspartyl protease(IPR013242)	gi|357459751|ref|XP_003600156.1|	3.5e-11	-2	Cellular nucleic acid-binding protein [Medicago truncatula]	NR
ningtiao_contig_104102	IPR011684	KIP1-like(IPR011684)	gi|357440635|ref|XP_003590595.1|	0	-2	Centromere protein [Medicago truncatula]	NR
ningtiao_contig_12844	IPR001395	Aldo/keto reductase(IPR001395)	gi|2792155|emb|CAA11226.1|	1.5e-29	-2	chalcone reductase [Sesbania rostrata]	NR
ningtiao_contig_12844	IPR023210	NADP-dependent oxidoreductase domain(IPR023210)	gi|2792155|emb|CAA11226.1|	1.5e-29	-2	chalcone reductase [Sesbania rostrata]	NR
ningtiao_contig_54737	IPR002068	Alpha crystallin/Hsp20 domain(IPR002068)	gi|357463125|ref|XP_003601844.1|	3.2e-119	2	Chloroplast small heat shock protein [Medicago truncatula]	NR
ningtiao_contig_54737	IPR008978	HSP20-like chaperone(IPR008978)	gi|357463125|ref|XP_003601844.1|	3.2e-119	2	Chloroplast small heat shock protein [Medicago truncatula]	NR
ningtiao_contig_104327	IPR001890	RNA-binding, CRM domain(IPR001890)	gi|357454755|ref|XP_003597658.1|	6e-90	2	Chloroplastic group IIA intron splicing facilitator CRS1 [Medicago truncatula]	NR
ningtiao_contig_91930	IPR018634	Chromate resistance exported protein(IPR018634)	gi|294651142|ref|ZP_06728477.1|	6.2e-43	2	chromate resistance signal peptide protein [Acinetobacter haemolyticus ATCC 19194]	NR
ningtiao_contig_69218	IPR000182	GNAT domain(IPR000182)	gi|357484203|ref|XP_003612389.1|	7.6e-25	1	Chromodomain-helicase-DNA-binding protein [Medicago truncatula]	NR
ningtiao_contig_104063	IPR011011	Zinc finger, FYVE/PHD-type(IPR011011)	gi|357472039|ref|XP_003606304.1|	8.5e-23	1	Chromodomain-helicase-DNA-binding protein [Medicago truncatula]	NR
ningtiao_contig_69218	IPR011011	Zinc finger, FYVE/PHD-type(IPR011011)	gi|357484203|ref|XP_003612389.1|	7.6e-25	1	Chromodomain-helicase-DNA-binding protein [Medicago truncatula]	NR
ningtiao_contig_104063	IPR013083	Zinc finger, RING/FYVE/PHD-type(IPR013083)	gi|357472039|ref|XP_003606304.1|	8.5e-23	1	Chromodomain-helicase-DNA-binding protein [Medicago truncatula]	NR
ningtiao_contig_69218	IPR013083	Zinc finger, RING/FYVE/PHD-type(IPR013083)	gi|357484203|ref|XP_003612389.1|	7.6e-25	1	Chromodomain-helicase-DNA-binding protein [Medicago truncatula]	NR
ningtiao_contig_69218	IPR016181	Acyl-CoA N-acyltransferase(IPR016181)	gi|357484203|ref|XP_003612389.1|	7.6e-25	1	Chromodomain-helicase-DNA-binding protein [Medicago truncatula]	NR
ningtiao_contig_68251	IPR027640	Kinesin-like protein(IPR027640)	gi|255545966|ref|XP_002514043.1|	8.4e-100	1	Chromosome-associated kinesin KIF4A, putative [Ricinus communis]	NR
ningtiao_contig_10036	IPR011990	Tetratricopeptide-like helical domain(IPR011990)	gi|124359697|gb|ABD32367.2|	0	-3	cig3, related [Medicago truncatula]	NR
ningtiao_contig_10036	IPR018834	DNA/RNA-binding domain, Est1-type(IPR018834)	gi|124359697|gb|ABD32367.2|	0	-3	cig3, related [Medicago truncatula]	NR
ningtiao_contig_10036	IPR019458	Telomerase activating protein Est1(IPR019458)	gi|124359697|gb|ABD32367.2|	0	-3	cig3, related [Medicago truncatula]	NR
ningtiao_contig_5118	IPR017986	WD40-repeat-containing domain(IPR017986)	gi|357513453|ref|XP_003627015.1|	8.3e-104	-1	Cirhin [Medicago truncatula]	NR
ningtiao_contig_63495	IPR005540	KNOX1(IPR005540)	gi|132424655|gb|ABO33480.1|	2.2e-54	-2	class II KNOX homeobox transcription factor [Medicago truncatula]	NR
ningtiao_contig_101812	IPR019155	Uncharacterised protein family FPL(IPR019155)	gi|357449637|ref|XP_003595095.1|	0	-2	CLEC16A-like protein [Medicago truncatula]	NR
ningtiao_contig_59056	IPR004320	Protein of unknown function DUF241, plant(IPR004320)	gi|164564734|dbj|BAF98216.1|	6.1e-92	1	CM0216.320.nc [Lotus japonicus]	NR
ningtiao_contig_74676	IPR016024	Armadillo-type fold(IPR016024)	gi|164564748|dbj|BAF98228.1|	2.7e-153	3	CM0545.610.nc [Lotus japonicus]	NR
ningtiao_contig_74678	IPR016024	Armadillo-type fold(IPR016024)	gi|164564748|dbj|BAF98228.1|	2.7e-153	1	CM0545.610.nc [Lotus japonicus]	NR
ningtiao_contig_72805	IPR015943	WD40/YVTN repeat-like-containing domain(IPR015943)	gi|357495733|ref|XP_003618155.1|	2.1e-157	-3	Coatomer protein complex subunit alpha [Medicago truncatula]	NR
ningtiao_contig_72805	IPR017986	WD40-repeat-containing domain(IPR017986)	gi|357495733|ref|XP_003618155.1|	2.1e-157	-3	Coatomer protein complex subunit alpha [Medicago truncatula]	NR
ningtiao_contig_72805	IPR019775	WD40 repeat, conserved site(IPR019775)	gi|357495733|ref|XP_003618155.1|	2.1e-157	-3	Coatomer protein complex subunit alpha [Medicago truncatula]	NR
ningtiao_contig_91871	IPR002885	Pentatricopeptide repeat(IPR002885)	gi|357468471|ref|XP_003604520.1|	0	1	Coatomer subunit beta'-2 [Medicago truncatula]	NR
ningtiao_contig_91872	IPR002885	Pentatricopeptide repeat(IPR002885)	gi|357468471|ref|XP_003604520.1|	0	1	Coatomer subunit beta'-2 [Medicago truncatula]	NR
ningtiao_contig_91871	IPR011990	Tetratricopeptide-like helical domain(IPR011990)	gi|357468471|ref|XP_003604520.1|	0	1	Coatomer subunit beta'-2 [Medicago truncatula]	NR
ningtiao_contig_91872	IPR011990	Tetratricopeptide-like helical domain(IPR011990)	gi|357468471|ref|XP_003604520.1|	0	1	Coatomer subunit beta'-2 [Medicago truncatula]	NR
ningtiao_contig_56580	IPR003495	CobW/HypB/UreG domain(IPR003495)	gi|357487507|ref|XP_003614041.1|	2.4e-232	1	COBW domain-containing protein [Medicago truncatula]	NR
ningtiao_contig_56580	IPR011629	Cobalamin (vitamin B12) biosynthesis CobW-like, C-terminal(IPR011629)	gi|357487507|ref|XP_003614041.1|	2.4e-232	1	COBW domain-containing protein [Medicago truncatula]	NR
ningtiao_contig_56580	IPR027417	P-loop containing nucleoside triphosphate hydrolase(IPR027417)	gi|357487507|ref|XP_003614041.1|	2.4e-232	1	COBW domain-containing protein [Medicago truncatula]	NR
ningtiao_contig_34514	IPR002586	CobQ/CobB/MinD/ParA nucleotide binding domain(IPR002586)	gi|262377358|ref|ZP_06070582.1|	1.5e-65	2	cobyrinic acid a,c-diamide synthase [Acinetobacter lwoffii SH145]	NR
ningtiao_contig_35359	IPR002586	CobQ/CobB/MinD/ParA nucleotide binding domain(IPR002586)	gi|262377698|ref|ZP_06070917.1|	9.8e-65	-1	cobyrinic Acid a,c-diamide synthase [Acinetobacter lwoffii SH145]	NR
ningtiao_contig_34514	IPR027417	P-loop containing nucleoside triphosphate hydrolase(IPR027417)	gi|262377358|ref|ZP_06070582.1|	1.5e-65	2	cobyrinic acid a,c-diamide synthase [Acinetobacter lwoffii SH145]	NR
ningtiao_contig_35359	IPR027417	P-loop containing nucleoside triphosphate hydrolase(IPR027417)	gi|262377698|ref|ZP_06070917.1|	9.8e-65	-1	cobyrinic Acid a,c-diamide synthase [Acinetobacter lwoffii SH145]	NR
ningtiao_contig_122241	IPR010422	Protein of unknown function DUF1014(IPR010422)	gi|358370170|dbj|GAA86782.1|	9.8e-44	-1	coiled-coil domain-containing protein [Aspergillus kawachii IFO 4308]	NR
ningtiao_contig_72199	IPR006769	Coiled-coil domain containing protein 109, C-terminal(IPR006769)	gi|357518415|ref|XP_003629496.1|	1.6e-157	2	Coiled-coil domain-containing protein [Medicago truncatula]	NR
ningtiao_contig_69163	IPR018612	Domain of unknown function DUF2040(IPR018612)	gi|357494919|ref|XP_003617748.1|	1.6e-160	2	Coiled-coil domain-containing protein [Medicago truncatula]	NR
ningtiao_contig_95483	IPR000008	C2 domain(IPR000008)	gi|351725843|ref|NP_001238642.1|	1.6e-22	-2	cold-regulated protein [Glycine max]	NR
ningtiao_contig_104816	IPR000008	C2 domain(IPR000008)	gi|351725843|ref|NP_001238642.1|	6.9e-23	-3	cold-regulated protein [Glycine max]	NR
ningtiao_contig_9325	IPR000008	C2 domain(IPR000008)	gi|351725843|ref|NP_001238642.1|	1.2e-48	1	cold-regulated protein [Glycine max]	NR
ningtiao_contig_110301	IPR008136	CinA, C-terminal(IPR008136)	gi|347753714|ref|YP_004861279.1|	2.1e-18	-1	competence/damage-inducible protein CinA [Bacillus coagulans 36D1]	NR
ningtiao_contig_4372	IPR011989	Armadillo-like helical(IPR011989)	gi|357460847|ref|XP_003600705.1|	0	-1	Condensin complex subunit [Medicago truncatula]	NR
ningtiao_contig_4372	IPR016024	Armadillo-type fold(IPR016024)	gi|357460847|ref|XP_003600705.1|	0	-1	Condensin complex subunit [Medicago truncatula]	NR
ningtiao_contig_4372	IPR025977	Nuclear condensin complex subunit 3, C-terminal domain(IPR025977)	gi|357460847|ref|XP_003600705.1|	0	-1	Condensin complex subunit [Medicago truncatula]	NR
ningtiao_contig_4372	IPR027165	Condensin complex subunit 3(IPR027165)	gi|357460847|ref|XP_003600705.1|	0	-1	Condensin complex subunit [Medicago truncatula]	NR
ningtiao_contig_126536	IPR013771	Bifunctional trypsin/alpha-amylase inhibitor helical domain(IPR013771)	gi|357452743|ref|XP_003596648.1|	7.5e-11	-3	Conglutin [Medicago truncatula]	NR
ningtiao_contig_126536	IPR016140	Bifunctional inhibitor/plant lipid transfer protein/seed storage helical domain(IPR016140)	gi|357452743|ref|XP_003596648.1|	7.5e-11	-3	Conglutin [Medicago truncatula]	NR
ningtiao_contig_36346	IPR025668	Transposase DDE domain(IPR025668)	gi|294648304|ref|ZP_06725820.1|	8.3e-95	-3	conserved hypothetical protein [Acinetobacter haemolyticus ATCC 19194]	NR
ningtiao_contig_41041	IPR005495	Permease YjgP/YjgQ, predicted(IPR005495)	gi|262370180|ref|ZP_06063507.1|	2e-40	2	conserved hypothetical protein [Acinetobacter johnsonii SH046]	NR
ningtiao_contig_50086	IPR006442	Type II toxin-antitoxin system, antitoxin Phd/YefM(IPR006442)	gi|262371400|ref|ZP_06064717.1|	7.1e-25	3	conserved hypothetical protein [Acinetobacter johnsonii SH046]	NR
ningtiao_contig_37509	IPR021134	Bestrophin/UPF0187(IPR021134)	gi|262371120|ref|ZP_06064442.1|	6.1e-87	-3	conserved hypothetical protein [Acinetobacter johnsonii SH046]	NR
ningtiao_contig_45697	IPR023614	Porin domain(IPR023614)	gi|262368894|ref|ZP_06062223.1|	2.3e-30	1	conserved hypothetical protein [Acinetobacter johnsonii SH046]	NR
ningtiao_contig_91932	IPR025528	Protein of unknown function DUF4415(IPR025528)	gi|262371498|ref|ZP_06064813.1|	9.1e-56	1	conserved hypothetical protein [Acinetobacter johnsonii SH046]	NR
ningtiao_contig_14254	IPR016040	NAD(P)-binding domain(IPR016040)	gi|262374517|ref|ZP_06067791.1|	9.2e-35	-3	conserved hypothetical protein [Acinetobacter junii SH205]	NR
ningtiao_contig_36210	IPR001608	Alanine racemase, N-terminal(IPR001608)	gi|262375723|ref|ZP_06068955.1|	3.1e-48	2	conserved hypothetical protein [Acinetobacter lwoffii SH145]	NR
ningtiao_contig_44047	IPR001608	Alanine racemase, N-terminal(IPR001608)	gi|262375723|ref|ZP_06068955.1|	1.7e-59	2	conserved hypothetical protein [Acinetobacter lwoffii SH145]	NR
ningtiao_contig_22301	IPR001763	Rhodanese-like domain(IPR001763)	gi|262376658|ref|ZP_06069886.1|	1.4e-81	3	conserved hypothetical protein [Acinetobacter lwoffii SH145]	NR
ningtiao_contig_47384	IPR002765	Uncharacterised protein family UPF0145(IPR002765)	gi|262376686|ref|ZP_06069914.1|	7.7e-38	-2	conserved hypothetical protein [Acinetobacter lwoffii SH145]	NR
ningtiao_contig_38792	IPR003730	Multi-copper polyphenol oxidoreductase, laccase(IPR003730)	gi|262376642|ref|ZP_06069870.1|	1.1e-62	2	conserved hypothetical protein [Acinetobacter lwoffii SH145]	NR
ningtiao_contig_42996	IPR003738	Protein of unknown function DUF159(IPR003738)	gi|262375346|ref|ZP_06068579.1|	2.8e-45	-2	conserved hypothetical protein [Acinetobacter lwoffii SH145]	NR
ningtiao_contig_20356	IPR003774	Protein of unknown function UPF0301(IPR003774)	gi|262377005|ref|ZP_06070231.1|	1.8e-43	1	conserved hypothetical protein [Acinetobacter lwoffii SH145]	NR
ningtiao_contig_40861	IPR003846	Uncharacterised protein family UPF0061(IPR003846)	gi|262374889|ref|ZP_06068123.1|	8.9e-51	2	conserved hypothetical protein [Acinetobacter lwoffii SH145]	NR
ningtiao_contig_41889	IPR003848	Domain of unknown function DUF218(IPR003848)	gi|262375317|ref|ZP_06068550.1|	3.8e-77	2	conserved hypothetical protein [Acinetobacter lwoffii SH145]	NR
ningtiao_contig_46030	IPR005220	Viral OB-fold, YgiW(IPR005220)	gi|262375480|ref|ZP_06068713.1|	3.5e-88	-2	conserved hypothetical protein [Acinetobacter lwoffii SH145]	NR
ningtiao_contig_46173	IPR005358	Putative zinc- or iron-chelating domain containing protein(IPR005358)	gi|262377123|ref|ZP_06070348.1|	1.1e-89	-1	conserved hypothetical protein [Acinetobacter lwoffii SH145]	NR
ningtiao_contig_35016	IPR005545	YCII-related(IPR005545)	gi|262377390|ref|ZP_06070613.1|	9.8e-61	1	conserved hypothetical protein [Acinetobacter lwoffii SH145]	NR
ningtiao_contig_30667	IPR006683	Thioesterase superfamily(IPR006683)	gi|262375731|ref|ZP_06068963.1|	1.1e-65	1	conserved hypothetical protein [Acinetobacter lwoffii SH145]	NR
ningtiao_contig_76225	IPR007156	LemA(IPR007156)	gi|262377055|ref|ZP_06070281.1|	4.4e-31	-1	conserved hypothetical protein [Acinetobacter lwoffii SH145]	NR
ningtiao_contig_127609	IPR007156	LemA(IPR007156)	gi|262377055|ref|ZP_06070281.1|	1.9e-43	3	conserved hypothetical protein [Acinetobacter lwoffii SH145]	NR
ningtiao_contig_50782	IPR007211	Protein of unknown function DUF378(IPR007211)	gi|262375931|ref|ZP_06069162.1|	7.1e-49	-3	conserved hypothetical protein [Acinetobacter lwoffii SH145]	NR
ningtiao_contig_33573	IPR007272	Sulphur transport domain(IPR007272)	gi|262376246|ref|ZP_06069476.1|	1.1e-37	2	conserved hypothetical protein [Acinetobacter lwoffii SH145]	NR
ningtiao_contig_21289	IPR007272	Sulphur transport domain(IPR007272)	gi|262376339|ref|ZP_06069569.1|	1.1e-49	1	conserved hypothetical protein [Acinetobacter lwoffii SH145]	NR
ningtiao_contig_41485	IPR007300	CidB/LrgB family(IPR007300)	gi|262377476|ref|ZP_06070698.1|	5.2e-49	-3	conserved hypothetical protein [Acinetobacter lwoffii SH145]	NR
ningtiao_contig_126118	IPR007372	Lipid/polyisoprenoid-binding, YceI-like(IPR007372)	gi|262375551|ref|ZP_06068784.1|	1.3e-32	2	conserved hypothetical protein [Acinetobacter lwoffii SH145]	NR
ningtiao_contig_21438	IPR007372	Lipid/polyisoprenoid-binding, YceI-like(IPR007372)	gi|262376239|ref|ZP_06069469.1|	1.8e-61	-1	conserved hypothetical protein [Acinetobacter lwoffii SH145]	NR
ningtiao_contig_42856	IPR007452	Protein of unknown function DUF490(IPR007452)	gi|262375274|ref|ZP_06068507.1|	5.4e-50	-3	conserved hypothetical protein [Acinetobacter lwoffii SH145]	NR
ningtiao_contig_48313	IPR007473	Ribosomal RNA large subunit methyltransferase J(IPR007473)	gi|262377243|ref|ZP_06070467.1|	1.7e-83	3	conserved hypothetical protein [Acinetobacter lwoffii SH145]	NR
ningtiao_contig_46173	IPR008228	Uncharacterised conserved protein UCP006173(IPR008228)	gi|262377123|ref|ZP_06070348.1|	1.1e-89	-1	conserved hypothetical protein [Acinetobacter lwoffii SH145]	NR
ningtiao_contig_31738	IPR008535	Protein of unknown function DUF817(IPR008535)	gi|262375969|ref|ZP_06069200.1|	9.8e-49	3	conserved hypothetical protein [Acinetobacter lwoffii SH145]	NR
ningtiao_contig_31739	IPR008535	Protein of unknown function DUF817(IPR008535)	gi|262375969|ref|ZP_06069200.1|	2e-49	-3	conserved hypothetical protein [Acinetobacter lwoffii SH145]	NR
ningtiao_contig_62068	IPR008910	Conserved TM helix(IPR008910)	gi|262376752|ref|ZP_06069980.1|	0	-2	conserved hypothetical protein [Acinetobacter lwoffii SH145]	NR
ningtiao_contig_14491	IPR009045	Hedgehog signalling/DD-peptidase zinc-binding domain(IPR009045)	gi|262376220|ref|ZP_06069450.1|	3.8e-45	-1	conserved hypothetical protein [Acinetobacter lwoffii SH145]	NR
ningtiao_contig_124796	IPR009671	Regulator of ribonuclease activity B domain(IPR009671)	gi|262377521|ref|ZP_06070743.1|	3e-42	3	conserved hypothetical protein [Acinetobacter lwoffii SH145]	NR
ningtiao_contig_49543	IPR010323	Protein of unknown function DUF924(IPR010323)	gi|262377148|ref|ZP_06070373.1|	2e-77	3	conserved hypothetical protein [Acinetobacter lwoffii SH145]	NR
ningtiao_contig_47659	IPR010707	Protein of unknown function DUF1285(IPR010707)	gi|262375100|ref|ZP_06068334.1|	4.8e-128	2	conserved hypothetical protein [Acinetobacter lwoffii SH145]	NR
ningtiao_contig_35016	IPR011008	Dimeric alpha-beta barrel(IPR011008)	gi|262377390|ref|ZP_06070613.1|	9.8e-61	1	conserved hypothetical protein [Acinetobacter lwoffii SH145]	NR
ningtiao_contig_36210	IPR011078	Uncharacterised protein family UPF0001(IPR011078)	gi|262375723|ref|ZP_06068955.1|	3.1e-48	2	conserved hypothetical protein [Acinetobacter lwoffii SH145]	NR
ningtiao_contig_44047	IPR011078	Uncharacterised protein family UPF0001(IPR011078)	gi|262375723|ref|ZP_06068955.1|	1.7e-59	2	conserved hypothetical protein [Acinetobacter lwoffii SH145]	NR
ningtiao_contig_16784	IPR011201	Uncharacterised conserved protein UCP012641(IPR011201)	gi|262376515|ref|ZP_06069744.1|	7.2e-49	-3	conserved hypothetical protein [Acinetobacter lwoffii SH145]	NR
ningtiao_contig_31458	IPR011201	Uncharacterised conserved protein UCP012641(IPR011201)	gi|262376515|ref|ZP_06069744.1|	2.7e-42	2	conserved hypothetical protein [Acinetobacter lwoffii SH145]	NR
ningtiao_contig_31460	IPR011201	Uncharacterised conserved protein UCP012641(IPR011201)	gi|262376515|ref|ZP_06069744.1|	3.8e-65	-3	conserved hypothetical protein [Acinetobacter lwoffii SH145]	NR
ningtiao_contig_38792	IPR011324	Cytotoxic necrotizing factor-like, catalytic(IPR011324)	gi|262376642|ref|ZP_06069870.1|	1.1e-62	2	conserved hypothetical protein [Acinetobacter lwoffii SH145]	NR
ningtiao_contig_48913	IPR011385	Site-specific recombinase Gcr(IPR011385)	gi|262376680|ref|ZP_06069908.1|	5.2e-34	1	conserved hypothetical protein [Acinetobacter lwoffii SH145]	NR
ningtiao_contig_36399	IPR011385	Site-specific recombinase Gcr(IPR011385)	gi|262376680|ref|ZP_06069908.1|	7.1e-113	-2	conserved hypothetical protein [Acinetobacter lwoffii SH145]	NR
ningtiao_contig_123164	IPR011440	Domain of unknown function DUF1543(IPR011440)	gi|262377448|ref|ZP_06070671.1|	1.6e-50	3	conserved hypothetical protein [Acinetobacter lwoffii SH145]	NR
ningtiao_contig_22093	IPR011673	Protein of unknown function DUF1615(IPR011673)	gi|262376253|ref|ZP_06069483.1|	1.6e-31	3	conserved hypothetical protein [Acinetobacter lwoffii SH145]	NR
ningtiao_contig_41362	IPR011673	Protein of unknown function DUF1615(IPR011673)	gi|262376253|ref|ZP_06069483.1|	1.3e-60	1	conserved hypothetical protein [Acinetobacter lwoffii SH145]	NR
ningtiao_contig_41363	IPR011673	Protein of unknown function DUF1615(IPR011673)	gi|262376253|ref|ZP_06069483.1|	7.4e-48	1	conserved hypothetical protein [Acinetobacter lwoffii SH145]	NR
ningtiao_contig_301	IPR011990	Tetratricopeptide-like helical domain(IPR011990)	gi|262374930|ref|ZP_06068164.1|	1.8e-64	3	conserved hypothetical protein [Acinetobacter lwoffii SH145]	NR
ningtiao_contig_49543	IPR011990	Tetratricopeptide-like helical domain(IPR011990)	gi|262377148|ref|ZP_06070373.1|	2e-77	3	conserved hypothetical protein [Acinetobacter lwoffii SH145]	NR
ningtiao_contig_34827	IPR011990	Tetratricopeptide-like helical domain(IPR011990)	gi|262377160|ref|ZP_06070385.1|	6.3e-93	-1	conserved hypothetical protein [Acinetobacter lwoffii SH145]	NR
ningtiao_contig_47903	IPR013099	Two pore domain potassium channel domain(IPR013099)	gi|262377219|ref|ZP_06070444.1|	3e-154	-3	conserved hypothetical protein [Acinetobacter lwoffii SH145]	NR
ningtiao_contig_41889	IPR014729	Rossmann-like alpha/beta/alpha sandwich fold(IPR014729)	gi|262375317|ref|ZP_06068550.1|	3.8e-77	2	conserved hypothetical protein [Acinetobacter lwoffii SH145]	NR
ningtiao_contig_301	IPR018704	Domain of unknown function DUF09976(IPR018704)	gi|262374930|ref|ZP_06068164.1|	1.8e-64	3	conserved hypothetical protein [Acinetobacter lwoffii SH145]	NR
ningtiao_contig_42656	IPR019223	Domain of unknown function DUF2147(IPR019223)	gi|262377170|ref|ZP_06070395.1|	1.1e-29	-2	conserved hypothetical protein [Acinetobacter lwoffii SH145]	NR
ningtiao_contig_42022	IPR019223	Domain of unknown function DUF2147(IPR019223)	gi|262377473|ref|ZP_06070695.1|	6.6e-32	-3	conserved hypothetical protein [Acinetobacter lwoffii SH145]	NR
ningtiao_contig_50747	IPR020683	Ankyrin repeat-containing domain(IPR020683)	gi|262377164|ref|ZP_06070389.1|	4.8e-52	2	conserved hypothetical protein [Acinetobacter lwoffii SH145]	NR
ningtiao_contig_46072	IPR021027	Transposase, putative, helix-turn-helix domain(IPR021027)	gi|262374915|ref|ZP_06068149.1|	4.1e-86	-2	conserved hypothetical protein [Acinetobacter lwoffii SH145]	NR
ningtiao_contig_37511	IPR021134	Bestrophin/UPF0187(IPR021134)	gi|262377393|ref|ZP_06070616.1|	9.1e-34	1	conserved hypothetical protein [Acinetobacter lwoffii SH145]	NR
ningtiao_contig_37510	IPR021134	Bestrophin/UPF0187(IPR021134)	gi|262377393|ref|ZP_06070616.1|	1.5e-93	-2	conserved hypothetical protein [Acinetobacter lwoffii SH145]	NR
ningtiao_contig_32036	IPR021284	Protein of unknown function DUF2750(IPR021284)	gi|262376716|ref|ZP_06069944.1|	1.1e-58	-3	conserved hypothetical protein [Acinetobacter lwoffii SH145]	NR
ningtiao_contig_76246	IPR021383	Protein of unknown function DUF3015(IPR021383)	gi|262375970|ref|ZP_06069201.1|	2e-33	-2	conserved hypothetical protein [Acinetobacter lwoffii SH145]	NR
ningtiao_contig_45902	IPR021457	Protein of unknown function DUF3108(IPR021457)	gi|262377258|ref|ZP_06070482.1|	2e-89	1	conserved hypothetical protein [Acinetobacter lwoffii SH145]	NR
ningtiao_contig_41920	IPR021490	Protein of unknown function DUF3144(IPR021490)	gi|262376271|ref|ZP_06069501.1|	4.1e-74	3	conserved hypothetical protein [Acinetobacter lwoffii SH145]	NR
ningtiao_contig_48733	IPR021529	Protein of unknown function DUF2798(IPR021529)	gi|262377145|ref|ZP_06070370.1|	3.5e-56	-2	conserved hypothetical protein [Acinetobacter lwoffii SH145]	NR
ningtiao_contig_44273	IPR021948	Protein of unknown function DUF3565(IPR021948)	gi|262377179|ref|ZP_06070404.1|	7.1e-45	2	conserved hypothetical protein [Acinetobacter lwoffii SH145]	NR
ningtiao_contig_76225	IPR023353	LemA-like domain(IPR023353)	gi|262377055|ref|ZP_06070281.1|	4.4e-31	-1	conserved hypothetical protein [Acinetobacter lwoffii SH145]	NR
ningtiao_contig_127609	IPR023353	LemA-like domain(IPR023353)	gi|262377055|ref|ZP_06070281.1|	1.9e-43	3	conserved hypothetical protein [Acinetobacter lwoffii SH145]	NR
ningtiao_contig_47659	IPR023361	Protein of unknown function DUF1285, beta-roll domain(IPR023361)	gi|262375100|ref|ZP_06068334.1|	4.8e-128	2	conserved hypothetical protein [Acinetobacter lwoffii SH145]	NR
ningtiao_contig_44388	IPR023370	TsaA-like domain(IPR023370)	gi|262375483|ref|ZP_06068716.1|	1.9e-24	-2	conserved hypothetical protein [Acinetobacter lwoffii SH145]	NR
ningtiao_contig_56664	IPR023614	Porin domain(IPR023614)	gi|262377201|ref|ZP_06070426.1|	7.1e-177	2	conserved hypothetical protein [Acinetobacter lwoffii SH145]	NR
ningtiao_contig_47662	IPR025139	Domain of unknown function DUF4062(IPR025139)	gi|262375098|ref|ZP_06068332.1|	3.1e-41	-2	conserved hypothetical protein [Acinetobacter lwoffii SH145]	NR
ningtiao_contig_32160	IPR025178	Domain of unknown function DUF4105(IPR025178)	gi|262375004|ref|ZP_06068238.1|	1.3e-144	-2	conserved hypothetical protein [Acinetobacter lwoffii SH145]	NR
ningtiao_contig_42130	IPR025178	Domain of unknown function DUF4105(IPR025178)	gi|262375971|ref|ZP_06069202.1|	2.4e-49	-2	conserved hypothetical protein [Acinetobacter lwoffii SH145]	NR
ningtiao_contig_42132	IPR025178	Domain of unknown function DUF4105(IPR025178)	gi|262375971|ref|ZP_06069202.1|	1.2e-66	2	conserved hypothetical protein [Acinetobacter lwoffii SH145]	NR
ningtiao_contig_17190	IPR026325	Protein of unknown function DUF932(IPR026325)	gi|262377404|ref|ZP_06070627.1|	9.5e-52	3	conserved hypothetical protein [Acinetobacter lwoffii SH145]	NR
ningtiao_contig_34948	IPR027354	YcgL domain(IPR027354)	gi|262375227|ref|ZP_06068460.1|	1.3e-36	-2	conserved hypothetical protein [Acinetobacter lwoffii SH145]	NR
ningtiao_contig_30895	IPR029058	Alpha/Beta hydrolase fold(IPR029058)	gi|262375232|ref|ZP_06068465.1|	2.3e-67	3	conserved hypothetical protein [Acinetobacter lwoffii SH145]	NR
ningtiao_contig_30894	IPR029058	Alpha/Beta hydrolase fold(IPR029058)	gi|262375232|ref|ZP_06068465.1|	1.2e-36	-2	conserved hypothetical protein [Acinetobacter lwoffii SH145]	NR
ningtiao_contig_48313	IPR029063	S-adenosyl-L-methionine-dependent methyltransferase(IPR029063)	gi|262377243|ref|ZP_06070467.1|	1.7e-83	3	conserved hypothetical protein [Acinetobacter lwoffii SH145]	NR
ningtiao_contig_36210	IPR029066	PLP-binding barrel(IPR029066)	gi|262375723|ref|ZP_06068955.1|	3.1e-48	2	conserved hypothetical protein [Acinetobacter lwoffii SH145]	NR
ningtiao_contig_44047	IPR029066	PLP-binding barrel(IPR029066)	gi|262375723|ref|ZP_06068955.1|	1.7e-59	2	conserved hypothetical protein [Acinetobacter lwoffii SH145]	NR
ningtiao_contig_30667	IPR029069	HotDog domain(IPR029069)	gi|262375731|ref|ZP_06068963.1|	1.1e-65	1	conserved hypothetical protein [Acinetobacter lwoffii SH145]	NR
ningtiao_contig_37882	IPR007053	LRAT-like domain(IPR007053)	gi|262379786|ref|ZP_06072942.1|	2e-33	2	conserved hypothetical protein [Acinetobacter radioresistens SH164]	NR
ningtiao_contig_100123	IPR021250	Protein of unknown function DUF2789(IPR021250)	gi|255320568|ref|ZP_05361747.1|	1.2e-34	2	conserved hypothetical protein [Acinetobacter radioresistens SK82]	NR
ningtiao_contig_30850	IPR021723	Inovirus Gp2(IPR021723)	gi|255320282|ref|ZP_05361467.1|	5.2e-33	1	conserved hypothetical protein [Acinetobacter radioresistens SK82]	NR
ningtiao_contig_125766	IPR009011	Mannose-6-phosphate receptor binding domain(IPR009011)	gi|154284726|ref|XP_001543158.1|	4.3e-31	1	conserved hypothetical protein [Ajellomyces capsulatus NAm1]	NR
ningtiao_contig_121559	IPR019273	Domain of unknown function DUF2296(IPR019273)	gi|121714733|ref|XP_001274977.1|	1.8e-23	3	conserved hypothetical protein [Aspergillus clavatus NRRL 1]	NR
ningtiao_contig_105625	IPR010530	NADH-ubiquinone reductase complex 1 MLRQ subunit(IPR010530)	gi|238496737|ref|XP_002379604.1|	2.5e-36	-1	conserved hypothetical protein [Aspergillus flavus NRRL3357]	NR
ningtiao_contig_122292	IPR024436	Domain of unknown function DUF3824(IPR024436)	gi|159129240|gb|EDP54354.1|	2.3e-19	-3	conserved hypothetical protein [Aspergillus fumigatus A1163]	NR
ningtiao_contig_104729	IPR013879	Protein of unknown function DUF1761(IPR013879)	gi|146323679|ref|XP_752234.2|	4.8e-92	1	conserved hypothetical protein [Aspergillus fumigatus Af293]	NR
ningtiao_contig_20792	IPR027842	Protein of unknown function DUF4449(IPR027842)	gi|70993450|ref|XP_751572.1|	2.1e-136	-1	conserved hypothetical protein [Aspergillus fumigatus Af293]	NR
ningtiao_contig_124429	IPR001242	Condensation domain(IPR001242)	gi|115491373|ref|XP_001210314.1|	2.5e-12	-1	conserved hypothetical protein [Aspergillus terreus NIH2624]	NR
ningtiao_contig_124161	IPR001283	Cysteine-rich secretory protein, allergen V5/Tpx-1-related(IPR001283)	gi|115491783|ref|XP_001210519.1|	8.2e-49	3	conserved hypothetical protein [Aspergillus terreus NIH2624]	NR
ningtiao_contig_104754	IPR002140	Ribosome maturation protein SBDS(IPR002140)	gi|115390082|ref|XP_001212546.1|	1.7e-47	2	conserved hypothetical protein [Aspergillus terreus NIH2624]	NR
ningtiao_contig_114382	IPR010308	TRP-like family(IPR010308)	gi|115400791|ref|XP_001215984.1|	3.3e-34	2	conserved hypothetical protein [Aspergillus terreus NIH2624]	NR
ningtiao_contig_120571	IPR013248	Shr3 amino acid permease chaperone(IPR013248)	gi|115492467|ref|XP_001210861.1|	3.5e-36	-2	conserved hypothetical protein [Aspergillus terreus NIH2624]	NR
ningtiao_contig_122181	IPR013877	YAP-binding/ALF4/Glomulin(IPR013877)	gi|115387923|ref|XP_001211467.1|	4.4e-28	-1	conserved hypothetical protein [Aspergillus terreus NIH2624]	NR
ningtiao_contig_124161	IPR014044	CAP domain(IPR014044)	gi|115491783|ref|XP_001210519.1|	8.2e-49	3	conserved hypothetical protein [Aspergillus terreus NIH2624]	NR
ningtiao_contig_124161	IPR018244	Allergen V5/Tpx-1-related, conserved site(IPR018244)	gi|115491783|ref|XP_001210519.1|	8.2e-49	3	conserved hypothetical protein [Aspergillus terreus NIH2624]	NR
ningtiao_contig_104754	IPR019783	Ribosome maturation protein SBDS, N-terminal(IPR019783)	gi|115390082|ref|XP_001212546.1|	1.7e-47	2	conserved hypothetical protein [Aspergillus terreus NIH2624]	NR
ningtiao_contig_110179	IPR021134	Bestrophin/UPF0187(IPR021134)	gi|115438102|ref|XP_001217980.1|	3.1e-56	-2	conserved hypothetical protein [Aspergillus terreus NIH2624]	NR
ningtiao_contig_21090	IPR018724	2OG-Fe dioxygenase(IPR018724)	gi|253987723|ref|YP_003039079.1|	1.6e-36	2	conserved hypothetical protein [Photorhabdus asymbiotica]	NR
ningtiao_contig_39596	IPR007836	Ribosomal protein L41(IPR007836)	gi|301098296|ref|XP_002898241.1|	5.2e-25	-1	conserved hypothetical protein [Phytophthora infestans T30-4]	NR
ningtiao_contig_105927	IPR009009	RlpA-like double-psi beta-barrel domain(IPR009009)	gi|189196646|ref|XP_001934661.1|	1.6e-22	2	conserved hypothetical protein [Pyrenophora tritici-repentis Pt-1C-BFP]	NR
ningtiao_contig_105927	IPR014733	Barwin-like endoglucanase(IPR014733)	gi|189196646|ref|XP_001934661.1|	1.6e-22	2	conserved hypothetical protein [Pyrenophora tritici-repentis Pt-1C-BFP]	NR
ningtiao_contig_119550	IPR018450	Reactive oxygen species modulator 1(IPR018450)	gi|189202382|ref|XP_001937527.1|	2e-33	-3	conserved hypothetical protein [Pyrenophora tritici-repentis Pt-1C-BFP]	NR
ningtiao_contig_4370	IPR000048	IQ motif, EF-hand binding site(IPR000048)	gi|255546329|ref|XP_002514224.1|	2.4e-177	-1	conserved hypothetical protein [Ricinus communis]	NR
ningtiao_contig_76072	IPR000210	BTB/POZ-like(IPR000210)	gi|255544726|ref|XP_002513424.1|	7.1e-80	-3	conserved hypothetical protein [Ricinus communis]	NR
ningtiao_contig_76071	IPR000210	BTB/POZ-like(IPR000210)	gi|255544726|ref|XP_002513424.1|	0	-1	conserved hypothetical protein [Ricinus communis]	NR
ningtiao_contig_54280	IPR000742	Epidermal growth factor-like domain(IPR000742)	gi|255541658|ref|XP_002511893.1|	1.7e-71	-1	conserved hypothetical protein [Ricinus communis]	NR
ningtiao_contig_38185	IPR001810	F-box domain(IPR001810)	gi|255559352|ref|XP_002520696.1|	4.2e-20	-3	conserved hypothetical protein [Ricinus communis]	NR
ningtiao_contig_63992	IPR001841	Zinc finger, RING-type(IPR001841)	gi|255571976|ref|XP_002526929.1|	3.4e-12	3	conserved hypothetical protein [Ricinus communis]	NR
ningtiao_contig_61652	IPR001841	Zinc finger, RING-type(IPR001841)	gi|255571976|ref|XP_002526929.1|	9e-35	-2	conserved hypothetical protein [Ricinus communis]	NR
ningtiao_contig_61655	IPR001841	Zinc finger, RING-type(IPR001841)	gi|255571976|ref|XP_002526929.1|	9.9e-37	2	conserved hypothetical protein [Ricinus communis]	NR
ningtiao_contig_61658	IPR001841	Zinc finger, RING-type(IPR001841)	gi|255571976|ref|XP_002526929.1|	5.3e-29	3	conserved hypothetical protein [Ricinus communis]	NR
ningtiao_contig_55364	IPR002182	NB-ARC(IPR002182)	gi|255566508|ref|XP_002524239.1|	3.8e-23	1	conserved hypothetical protein [Ricinus communis]	NR
ningtiao_contig_51633	IPR002716	PIN domain(IPR002716)	gi|255571804|ref|XP_002526845.1|	2.6e-68	2	conserved hypothetical protein [Ricinus communis]	NR
ningtiao_contig_77375	IPR003441	NAC domain(IPR003441)	gi|255583748|ref|XP_002532627.1|	3.9e-149	-2	conserved hypothetical protein [Ricinus communis]	NR
ningtiao_contig_11038	IPR004158	Protein of unknown function DUF247, plant(IPR004158)	gi|255548970|ref|XP_002515541.1|	2.3e-51	2	conserved hypothetical protein [Ricinus communis]	NR
ningtiao_contig_100674	IPR005135	Endonuclease/exonuclease/phosphatase(IPR005135)	gi|255577021|ref|XP_002529395.1|	2.4e-15	1	conserved hypothetical protein [Ricinus communis]	NR
ningtiao_contig_79123	IPR005135	Endonuclease/exonuclease/phosphatase(IPR005135)	gi|255577021|ref|XP_002529395.1|	2.8e-13	3	conserved hypothetical protein [Ricinus communis]	NR
ningtiao_contig_39717	IPR005174	Protein of unknown function DUF295(IPR005174)	gi|255583599|ref|XP_002532555.1|	9.2e-46	-1	conserved hypothetical protein [Ricinus communis]	NR
ningtiao_contig_69200	IPR005636	DTW(IPR005636)	gi|255577459|ref|XP_002529608.1|	4e-52	3	conserved hypothetical protein [Ricinus communis]	NR
ningtiao_contig_63123	IPR006458	Ovate protein family, C-terminal(IPR006458)	gi|255552171|ref|XP_002517130.1|	2.5e-42	2	conserved hypothetical protein [Ricinus communis]	NR
ningtiao_contig_1730	IPR006476	Conserved hypothetical protein CHP01589, plant(IPR006476)	gi|255583670|ref|XP_002532589.1|	6.2e-123	-1	conserved hypothetical protein [Ricinus communis]	NR
ningtiao_contig_62910	IPR006571	TLDc domain(IPR006571)	gi|255580872|ref|XP_002531255.1|	1.8e-165	1	conserved hypothetical protein [Ricinus communis]	NR
ningtiao_contig_13380	IPR006969	Stigma-specific protein Stig1(IPR006969)	gi|255577125|ref|XP_002529446.1|	4.2e-26	-2	conserved hypothetical protein [Ricinus communis]	NR
ningtiao_contig_94173	IPR007087	Zinc finger, C2H2(IPR007087)	gi|255542858|ref|XP_002512492.1|	1.7e-160	3	conserved hypothetical protein [Ricinus communis]	NR
ningtiao_contig_94174	IPR007087	Zinc finger, C2H2(IPR007087)	gi|255542858|ref|XP_002512492.1|	2e-171	3	conserved hypothetical protein [Ricinus communis]	NR
ningtiao_contig_95550	IPR007651	Lipin, N-terminal(IPR007651)	gi|255538348|ref|XP_002510239.1|	6e-26	-3	conserved hypothetical protein [Ricinus communis]	NR
ningtiao_contig_1220	IPR007770	Protein of unknown function DUF679(IPR007770)	gi|255571014|ref|XP_002526458.1|	9e-83	2	conserved hypothetical protein [Ricinus communis]	NR
ningtiao_contig_75985	IPR008011	Complex 1 LYR protein(IPR008011)	gi|255555293|ref|XP_002518683.1|	6.6e-68	2	conserved hypothetical protein [Ricinus communis]	NR
ningtiao_contig_61209	IPR008480	Protein of unknown function DUF761, plant(IPR008480)	gi|255543469|ref|XP_002512797.1|	1.7e-48	3	conserved hypothetical protein [Ricinus communis]	NR
ningtiao_contig_77757	IPR008480	Protein of unknown function DUF761, plant(IPR008480)	gi|255560836|ref|XP_002521431.1|	1.3e-52	-3	conserved hypothetical protein [Ricinus communis]	NR
ningtiao_contig_79963	IPR008507	Protein of unknown function DUF789(IPR008507)	gi|255572164|ref|XP_002527022.1|	8.1e-34	3	conserved hypothetical protein [Ricinus communis]	NR
ningtiao_contig_40878	IPR009003	Trypsin-like cysteine/serine peptidase domain(IPR009003)	gi|255561278|ref|XP_002521650.1|	4.7e-55	-2	conserved hypothetical protein [Ricinus communis]	NR
ningtiao_contig_96635	IPR009057	Homeodomain-like(IPR009057)	gi|255554883|ref|XP_002518479.1|	1.9e-221	1	conserved hypothetical protein [Ricinus communis]	NR
ningtiao_contig_42026	IPR009069	Cysteine alpha-hairpin motif superfamily(IPR009069)	gi|255576227|ref|XP_002529007.1|	5.6e-30	-1	conserved hypothetical protein [Ricinus communis]	NR
ningtiao_contig_55544	IPR009149	Thyroid transcription factor 1-associated protein 26(IPR009149)	gi|255559320|ref|XP_002520680.1|	8.3e-62	3	conserved hypothetical protein [Ricinus communis]	NR
ningtiao_contig_127762	IPR010658	Nodulin-like(IPR010658)	gi|255577548|ref|XP_002529652.1|	2.6e-24	3	conserved hypothetical protein [Ricinus communis]	NR
ningtiao_contig_49111	IPR010713	Xyloglucan endo-transglycosylase, C-terminal(IPR010713)	gi|255579392|ref|XP_002530540.1|	4e-28	3	conserved hypothetical protein [Ricinus communis]	NR
ningtiao_contig_77091	IPR011257	DNA glycosylase(IPR011257)	gi|255556701|ref|XP_002519384.1|	1e-113	-3	conserved hypothetical protein [Ricinus communis]	NR
ningtiao_contig_76072	IPR011333	BTB/POZ fold(IPR011333)	gi|255544726|ref|XP_002513424.1|	7.1e-80	-3	conserved hypothetical protein [Ricinus communis]	NR
ningtiao_contig_76071	IPR011333	BTB/POZ fold(IPR011333)	gi|255544726|ref|XP_002513424.1|	0	-1	conserved hypothetical protein [Ricinus communis]	NR
ningtiao_contig_23191	IPR011989	Armadillo-like helical(IPR011989)	gi|255548986|ref|XP_002515549.1|	1.5e-81	2	conserved hypothetical protein [Ricinus communis]	NR
ningtiao_contig_105120	IPR011989	Armadillo-like helical(IPR011989)	gi|255548986|ref|XP_002515549.1|	1.3e-33	3	conserved hypothetical protein [Ricinus communis]	NR
ningtiao_contig_3016	IPR011990	Tetratricopeptide-like helical domain(IPR011990)	gi|255584563|ref|XP_002533008.1|	3.3e-90	-3	conserved hypothetical protein [Ricinus communis]	NR
ningtiao_contig_104159	IPR012337	Ribonuclease H-like domain(IPR012337)	gi|255590398|ref|XP_002535256.1|	1.9e-22	3	conserved hypothetical protein [Ricinus communis]	NR
ningtiao_contig_6945	IPR012417	Calmodulin-binding domain, plant(IPR012417)	gi|255570222|ref|XP_002526071.1|	1.5e-28	3	conserved hypothetical protein [Ricinus communis]	NR
ningtiao_contig_88659	IPR012417	Calmodulin-binding domain, plant(IPR012417)	gi|255570222|ref|XP_002526071.1|	1.4e-28	2	conserved hypothetical protein [Ricinus communis]	NR
ningtiao_contig_45981	IPR012552	DVL(IPR012552)	gi|255551479|ref|XP_002516785.1|	5e-10	1	conserved hypothetical protein [Ricinus communis]	NR
ningtiao_contig_89516	IPR012881	Protein of unknown function DUF1685(IPR012881)	gi|255557046|ref|XP_002519556.1|	1.8e-56	1	conserved hypothetical protein [Ricinus communis]	NR
ningtiao_contig_39181	IPR012881	Protein of unknown function DUF1685(IPR012881)	gi|255580915|ref|XP_002531276.1|	6.5e-55	2	conserved hypothetical protein [Ricinus communis]	NR
ningtiao_contig_54280	IPR013032	EGF-like, conserved site(IPR013032)	gi|255541658|ref|XP_002511893.1|	1.7e-71	-1	conserved hypothetical protein [Ricinus communis]	NR
ningtiao_contig_76072	IPR013069	BTB/POZ(IPR013069)	gi|255544726|ref|XP_002513424.1|	7.1e-80	-3	conserved hypothetical protein [Ricinus communis]	NR
ningtiao_contig_76071	IPR013069	BTB/POZ(IPR013069)	gi|255544726|ref|XP_002513424.1|	0	-1	conserved hypothetical protein [Ricinus communis]	NR
ningtiao_contig_63992	IPR013083	Zinc finger, RING/FYVE/PHD-type(IPR013083)	gi|255571976|ref|XP_002526929.1|	3.4e-12	3	conserved hypothetical protein [Ricinus communis]	NR
ningtiao_contig_61652	IPR013083	Zinc finger, RING/FYVE/PHD-type(IPR013083)	gi|255571976|ref|XP_002526929.1|	9e-35	-2	conserved hypothetical protein [Ricinus communis]	NR
ningtiao_contig_61655	IPR013083	Zinc finger, RING/FYVE/PHD-type(IPR013083)	gi|255571976|ref|XP_002526929.1|	9.9e-37	2	conserved hypothetical protein [Ricinus communis]	NR
ningtiao_contig_61658	IPR013083	Zinc finger, RING/FYVE/PHD-type(IPR013083)	gi|255571976|ref|XP_002526929.1|	5.3e-29	3	conserved hypothetical protein [Ricinus communis]	NR
ningtiao_contig_56376	IPR013255	Chromosome segregation protein Spc25(IPR013255)	gi|255540577|ref|XP_002511353.1|	2.3e-95	3	conserved hypothetical protein [Ricinus communis]	NR
ningtiao_contig_49111	IPR013320	Concanavalin A-like lectin/glucanase domain(IPR013320)	gi|255579392|ref|XP_002530540.1|	4e-28	3	conserved hypothetical protein [Ricinus communis]	NR
ningtiao_contig_55544	IPR013730	rRNA processing(IPR013730)	gi|255559320|ref|XP_002520680.1|	8.3e-62	3	conserved hypothetical protein [Ricinus communis]	NR
ningtiao_contig_89823	IPR013894	Domain of unknown function DUF1767(IPR013894)	gi|255540153|ref|XP_002511141.1|	5.7e-65	-1	conserved hypothetical protein [Ricinus communis]	NR
ningtiao_contig_9591	IPR013935	TRAPP II complex, Trs120(IPR013935)	gi|255548814|ref|XP_002515463.1|	0	2	conserved hypothetical protein [Ricinus communis]	NR
ningtiao_contig_107249	IPR015813	Pyruvate/Phosphoenolpyruvate kinase-like domain(IPR015813)	gi|255566797|ref|XP_002524382.1|	8.3e-52	-2	conserved hypothetical protein [Ricinus communis]	NR
ningtiao_contig_76071	IPR016024	Armadillo-type fold(IPR016024)	gi|255544726|ref|XP_002513424.1|	0	-1	conserved hypothetical protein [Ricinus communis]	NR
ningtiao_contig_23191	IPR016024	Armadillo-type fold(IPR016024)	gi|255548986|ref|XP_002515549.1|	1.5e-81	2	conserved hypothetical protein [Ricinus communis]	NR
ningtiao_contig_105120	IPR016024	Armadillo-type fold(IPR016024)	gi|255548986|ref|XP_002515549.1|	1.3e-33	3	conserved hypothetical protein [Ricinus communis]	NR
ningtiao_contig_102171	IPR016024	Armadillo-type fold(IPR016024)	gi|255560886|ref|XP_002521456.1|	1.5e-101	-2	conserved hypothetical protein [Ricinus communis]	NR
ningtiao_contig_47122	IPR016197	Chromo domain-like(IPR016197)	gi|255548634|ref|XP_002515373.1|	4.2e-12	-1	conserved hypothetical protein [Ricinus communis]	NR
ningtiao_contig_63992	IPR017907	Zinc finger, RING-type, conserved site(IPR017907)	gi|255571976|ref|XP_002526929.1|	3.4e-12	3	conserved hypothetical protein [Ricinus communis]	NR
ningtiao_contig_61652	IPR017907	Zinc finger, RING-type, conserved site(IPR017907)	gi|255571976|ref|XP_002526929.1|	9e-35	-2	conserved hypothetical protein [Ricinus communis]	NR
ningtiao_contig_61655	IPR017907	Zinc finger, RING-type, conserved site(IPR017907)	gi|255571976|ref|XP_002526929.1|	9.9e-37	2	conserved hypothetical protein [Ricinus communis]	NR
ningtiao_contig_61658	IPR017907	Zinc finger, RING-type, conserved site(IPR017907)	gi|255571976|ref|XP_002526929.1|	5.3e-29	3	conserved hypothetical protein [Ricinus communis]	NR
ningtiao_contig_63992	IPR018957	Zinc finger, C3HC4 RING-type(IPR018957)	gi|255571976|ref|XP_002526929.1|	3.4e-12	3	conserved hypothetical protein [Ricinus communis]	NR
ningtiao_contig_61652	IPR018957	Zinc finger, C3HC4 RING-type(IPR018957)	gi|255571976|ref|XP_002526929.1|	9e-35	-2	conserved hypothetical protein [Ricinus communis]	NR
ningtiao_contig_83239	IPR019149	Protein of unknown function DUF2048(IPR019149)	gi|255583266|ref|XP_002532397.1|	2e-33	-1	conserved hypothetical protein [Ricinus communis]	NR
ningtiao_contig_82547	IPR019155	Uncharacterised protein family FPL(IPR019155)	gi|255587339|ref|XP_002534235.1|	4.5e-269	-1	conserved hypothetical protein [Ricinus communis]	NR
ningtiao_contig_65803	IPR020683	Ankyrin repeat-containing domain(IPR020683)	gi|255585277|ref|XP_002533338.1|	0	3	conserved hypothetical protein [Ricinus communis]	NR
ningtiao_contig_84285	IPR021099	Plant organelle RNA recognition domain(IPR021099)	gi|255544692|ref|XP_002513407.1|	4.3e-167	-2	conserved hypothetical protein [Ricinus communis]	NR
ningtiao_contig_107249	IPR021135	Phosphoenolpyruvate carboxylase(IPR021135)	gi|255566797|ref|XP_002524382.1|	8.3e-52	-2	conserved hypothetical protein [Ricinus communis]	NR
ningtiao_contig_62991	IPR021410	The fantastic four family(IPR021410)	gi|255552311|ref|XP_002517200.1|	2.7e-23	3	conserved hypothetical protein [Ricinus communis]	NR
ningtiao_contig_35917	IPR021899	Protein of unknown function DUF3511(IPR021899)	gi|255560727|ref|XP_002521377.1|	8.4e-51	2	conserved hypothetical protein [Ricinus communis]	NR
ningtiao_contig_102171	IPR022542	Domain of unknown function DUF3730(IPR022542)	gi|255560886|ref|XP_002521456.1|	1.5e-101	-2	conserved hypothetical protein [Ricinus communis]	NR
ningtiao_contig_47122	IPR023780	Chromo domain(IPR023780)	gi|255548634|ref|XP_002515373.1|	4.2e-12	-1	conserved hypothetical protein [Ricinus communis]	NR
ningtiao_contig_56184	IPR024491	Selenoprotein SelK/SelG(IPR024491)	gi|255545432|ref|XP_002513776.1|	1.8e-50	2	conserved hypothetical protein [Ricinus communis]	NR
ningtiao_contig_4370	IPR025064	Domain of unknown function DUF4005(IPR025064)	gi|255546329|ref|XP_002514224.1|	2.4e-177	-1	conserved hypothetical protein [Ricinus communis]	NR
ningtiao_contig_67856	IPR025287	Wall-associated receptor kinase galacturonan-binding domain(IPR025287)	gi|255584291|ref|XP_002532882.1|	6.6e-117	1	conserved hypothetical protein [Ricinus communis]	NR
ningtiao_contig_94173	IPR025486	Domain of unknown function DUF4378(IPR025486)	gi|255542858|ref|XP_002512492.1|	1.7e-160	3	conserved hypothetical protein [Ricinus communis]	NR
ningtiao_contig_94174	IPR025486	Domain of unknown function DUF4378(IPR025486)	gi|255542858|ref|XP_002512492.1|	2e-171	3	conserved hypothetical protein [Ricinus communis]	NR
ningtiao_contig_29684	IPR025558	Domain of unknown function DUF4283(IPR025558)	gi|255587812|ref|XP_002534404.1|	3.3e-20	1	conserved hypothetical protein [Ricinus communis]	NR
ningtiao_contig_104495	IPR025558	Domain of unknown function DUF4283(IPR025558)	gi|255587812|ref|XP_002534404.1|	1.9e-24	-1	conserved hypothetical protein [Ricinus communis]	NR
ningtiao_contig_58349	IPR025927	Potential DNA-binding domain(IPR025927)	gi|255577753|ref|XP_002529751.1|	9.5e-49	1	conserved hypothetical protein [Ricinus communis]	NR
ningtiao_contig_29257	IPR026057	PC-Esterase(IPR026057)	gi|255586547|ref|XP_002533910.1|	1.7e-47	3	conserved hypothetical protein [Ricinus communis]	NR
ningtiao_contig_51633	IPR026721	Transmembrane protein 18(IPR026721)	gi|255571804|ref|XP_002526845.1|	2.6e-68	2	conserved hypothetical protein [Ricinus communis]	NR
ningtiao_contig_42026	IPR027179	Domain of unknown function DUF1903(IPR027179)	gi|255576227|ref|XP_002529007.1|	5.6e-30	-1	conserved hypothetical protein [Ricinus communis]	NR
ningtiao_contig_77044	IPR027330	TPX2 central domain(IPR027330)	gi|255539667|ref|XP_002510898.1|	6.8e-39	2	conserved hypothetical protein [Ricinus communis]	NR
ningtiao_contig_55364	IPR027417	P-loop containing nucleoside triphosphate hydrolase(IPR027417)	gi|255566508|ref|XP_002524239.1|	3.8e-23	1	conserved hypothetical protein [Ricinus communis]	NR
ningtiao_contig_21543	IPR027949	Petal formation-expressed(IPR027949)	gi|255554831|ref|XP_002518453.1|	2.3e-62	-3	conserved hypothetical protein [Ricinus communis]	NR
ningtiao_contig_42235	IPR028144	Cysteine-rich transmembrane CYSTM domain(IPR028144)	gi|255581387|ref|XP_002531502.1|	1.1e-23	3	conserved hypothetical protein [Ricinus communis]	NR
ningtiao_contig_83239	IPR029058	Alpha/Beta hydrolase fold(IPR029058)	gi|255583266|ref|XP_002532397.1|	2e-33	-1	conserved hypothetical protein [Ricinus communis]	NR
ningtiao_contig_29257	IPR029962	Trichome birefringence-like family(IPR029962)	gi|255586547|ref|XP_002533910.1|	1.7e-47	3	conserved hypothetical protein [Ricinus communis]	NR
ningtiao_contig_29257	IPR029985	Protein trichome birefringence-like 23-26(IPR029985)	gi|255586547|ref|XP_002533910.1|	1.7e-47	3	conserved hypothetical protein [Ricinus communis]	NR
ningtiao_contig_105379	IPR013920	Protein of unknown function DUF1774, fungi(IPR013920)	gi|242794082|ref|XP_002482299.1|	1.3e-127	1	conserved hypothetical protein [Talaromyces stipitatus ATCC 10500]	NR
ningtiao_contig_107600	IPR010573	Fungal trichothecene efflux pump(IPR010573)	gi|302404156|ref|XP_002999916.1|	3.5e-110	1	conserved hypothetical protein [Verticillium albo-atrum VaMs.102]	NR
ningtiao_contig_106406	IPR018824	Conidiation-specific protein 6(IPR018824)	gi|302407351|ref|XP_003001511.1|	2.3e-35	2	conserved hypothetical protein [Verticillium albo-atrum VaMs.102]	NR
ningtiao_contig_107600	IPR020846	Major facilitator superfamily domain(IPR020846)	gi|302404156|ref|XP_002999916.1|	3.5e-110	1	conserved hypothetical protein [Verticillium albo-atrum VaMs.102]	NR
ningtiao_contig_98429	IPR007255	Conserved oligomeric Golgi complex subunit 8(IPR007255)	gi|357517841|ref|XP_003629209.1|	0	1	Conserved oligomeric Golgi complex subunit [Medicago truncatula]	NR
ningtiao_contig_98429	IPR016159	Cullin repeat-like-containing domain(IPR016159)	gi|357517841|ref|XP_003629209.1|	0	1	Conserved oligomeric Golgi complex subunit [Medicago truncatula]	NR
ningtiao_contig_98429	IPR016632	Conserved oligomeric Golgi complex subunit 8, Metazoal and Viridiplantae(IPR016632)	gi|357517841|ref|XP_003629209.1|	0	1	Conserved oligomeric Golgi complex subunit [Medicago truncatula]	NR
ningtiao_contig_9239	IPR019465	Conserved oligomeric Golgi complex subunit 5(IPR019465)	gi|357494245|ref|XP_003617411.1|	3.4e-134	2	Conserved oligomeric Golgi complex subunit [Medicago truncatula]	NR
ningtiao_contig_39823	IPR000988	Ribosomal protein L24e-related(IPR000988)	gi|298706074|emb|CBJ29184.1|	2.4e-37	-1	conserved unknown protein [Ectocarpus siliculosus]	NR
ningtiao_contig_39823	IPR023441	Ribosomal protein L24e domain(IPR023441)	gi|298706074|emb|CBJ29184.1|	2.4e-37	-1	conserved unknown protein [Ectocarpus siliculosus]	NR
ningtiao_contig_87616	IPR000315	Zinc finger, B-box(IPR000315)	gi|281185543|gb|ADA54554.1|	1.4e-196	2	CONSTANS-like protein [Medicago truncatula]	NR
ningtiao_contig_71906	IPR010402	CCT domain(IPR010402)	gi|357503955|ref|XP_003622266.1|	3.5e-77	3	CONSTANS-like zinc finger protein [Medicago truncatula]	NR
ningtiao_contig_4892	IPR012337	Ribonuclease H-like domain(IPR012337)	gi|124359981|gb|ABN07997.1|	1e-50	-3	contains similarity to reverse trancriptase , related [Medicago truncatula]	NR
ningtiao_contig_7650	IPR026960	Reverse transcriptase zinc-binding domain(IPR026960)	gi|124359981|gb|ABN07997.1|	6.8e-27	-3	contains similarity to reverse trancriptase , related [Medicago truncatula]	NR
ningtiao_contig_2840	IPR026960	Reverse transcriptase zinc-binding domain(IPR026960)	gi|124359981|gb|ABN07997.1|	2.6e-90	1	contains similarity to reverse trancriptase , related [Medicago truncatula]	NR
ningtiao_contig_4892	IPR026960	Reverse transcriptase zinc-binding domain(IPR026960)	gi|124359981|gb|ABN07997.1|	1e-50	-3	contains similarity to reverse trancriptase , related [Medicago truncatula]	NR
ningtiao_contig_31935	IPR026960	Reverse transcriptase zinc-binding domain(IPR026960)	gi|124359981|gb|ABN07997.1|	7.7e-18	-3	contains similarity to reverse trancriptase , related [Medicago truncatula]	NR
ningtiao_contig_26765	IPR001878	Zinc finger, CCHC-type(IPR001878)	gi|3513747|gb|AAC33963.1|	4.4e-35	2	contains similarity to reverse transcriptases (Pfam; rvt.hmm, score: 11.19) [Arabidopsis thaliana]	NR
ningtiao_contig_26765	IPR029472	Gag-polypeptide of LTR copia-type(IPR029472)	gi|3513747|gb|AAC33963.1|	4.4e-35	2	contains similarity to reverse transcriptases (Pfam; rvt.hmm, score: 11.19) [Arabidopsis thaliana]	NR
ningtiao_contig_58750	IPR003656	Zinc finger, BED-type(IPR003656)	gi|5732064|gb|AAD48963.1|AF147263_5	8.7e-13	3	contains similarity to transposases [Arabidopsis thaliana]	NR
ningtiao_contig_18492	IPR013103	Reverse transcriptase, RNA-dependent DNA polymerase(IPR013103)	gi|225016149|gb|ACN78973.1|	1.2e-54	-3	copia-type polyprotein [Glycine max]	NR
ningtiao_contig_30990	IPR025724	GAG-pre-integrase domain(IPR025724)	gi|225016149|gb|ACN78973.1|	1.4e-19	1	copia-type polyprotein [Glycine max]	NR
ningtiao_contig_92350	IPR001584	Integrase, catalytic core(IPR001584)	gi|12321254|gb|AAG50698.1|AC079604_5	1.8e-152	3	copia-type polyprotein, putative [Arabidopsis thaliana]	NR
ningtiao_contig_92350	IPR001878	Zinc finger, CCHC-type(IPR001878)	gi|12321254|gb|AAG50698.1|AC079604_5	1.8e-152	3	copia-type polyprotein, putative [Arabidopsis thaliana]	NR
ningtiao_contig_115482	IPR001878	Zinc finger, CCHC-type(IPR001878)	gi|12321254|gb|AAG50698.1|AC079604_5	2.6e-17	2	copia-type polyprotein, putative [Arabidopsis thaliana]	NR
ningtiao_contig_15969	IPR012337	Ribonuclease H-like domain(IPR012337)	gi|12321254|gb|AAG50698.1|AC079604_5	1.1e-26	2	copia-type polyprotein, putative [Arabidopsis thaliana]	NR
ningtiao_contig_92350	IPR012337	Ribonuclease H-like domain(IPR012337)	gi|12321254|gb|AAG50698.1|AC079604_5	1.8e-152	3	copia-type polyprotein, putative [Arabidopsis thaliana]	NR
ningtiao_contig_92350	IPR025724	GAG-pre-integrase domain(IPR025724)	gi|12321254|gb|AAG50698.1|AC079604_5	1.8e-152	3	copia-type polyprotein, putative [Arabidopsis thaliana]	NR
ningtiao_contig_43219	IPR001878	Zinc finger, CCHC-type(IPR001878)	gi|6996308|emb|CAB75469.1|	1.1e-39	-2	copia-type reverse transcriptase-like protein [Arabidopsis thaliana]	NR
ningtiao_contig_123813	IPR007298	Copper resistance lipoprotein NlpE(IPR007298)	gi|262375897|ref|ZP_06069128.1|	8.9e-43	-3	copper homeostasis protein cutF [Acinetobacter lwoffii SH145]	NR
ningtiao_contig_77758	IPR008480	Protein of unknown function DUF761, plant(IPR008480)	gi|357446343|ref|XP_003593449.1|	1e-43	-3	Cotton fiber expressed protein [Medicago truncatula]	NR
ningtiao_contig_9583	IPR008480	Protein of unknown function DUF761, plant(IPR008480)	gi|357452405|ref|XP_003596479.1|	7.5e-124	3	Cotton fiber expressed protein [Medicago truncatula]	NR
ningtiao_contig_96147	IPR025520	Domain of unknown function DUF4408(IPR025520)	gi|357452405|ref|XP_003596479.1|	1e-43	1	Cotton fiber expressed protein [Medicago truncatula]	NR
ningtiao_contig_3472	IPR003691	Putative fluoride ion transporter CrcB(IPR003691)	gi|357455675|ref|XP_003598118.1|	9.1e-218	-1	CrcB-like protein [Medicago truncatula]	NR
ningtiao_contig_3469	IPR003691	Putative fluoride ion transporter CrcB(IPR003691)	gi|357455675|ref|XP_003598118.1|	8.4e-216	-3	CrcB-like protein [Medicago truncatula]	NR
ningtiao_contig_3470	IPR003691	Putative fluoride ion transporter CrcB(IPR003691)	gi|357455675|ref|XP_003598118.1|	9.9e-213	-1	CrcB-like protein [Medicago truncatula]	NR
ningtiao_contig_75109	IPR001471	AP2/ERF domain(IPR001471)	gi|214027220|gb|ACJ63286.1|	9.2e-103	1	C-repeat binding factor 1 [Ammopiptanthus mongolicus]	NR
ningtiao_contig_75109	IPR016177	DNA-binding domain(IPR016177)	gi|214027220|gb|ACJ63286.1|	9.2e-103	1	C-repeat binding factor 1 [Ammopiptanthus mongolicus]	NR
ningtiao_contig_23090	IPR008462	CsbD-like(IPR008462)	gi|334725218|gb|AEH03013.1|	2.7e-26	-2	CsbD domain-containing protein [Penicillium purpurogenum]	NR
ningtiao_contig_23089	IPR008462	CsbD-like(IPR008462)	gi|334725218|gb|AEH03013.1|	3.5e-83	-2	CsbD domain-containing protein [Penicillium purpurogenum]	NR
ningtiao_contig_5892	IPR004365	OB-fold nucleic acid binding domain, AA-tRNA synthetase-type(IPR004365)	gi|357483465|ref|XP_003612019.1|	5.3e-79	2	CST complex subunit STN1 [Medicago truncatula]	NR
ningtiao_contig_5892	IPR012340	Nucleic acid-binding, OB-fold(IPR012340)	gi|357483465|ref|XP_003612019.1|	5.3e-79	2	CST complex subunit STN1 [Medicago truncatula]	NR
ningtiao_contig_38489	IPR003347	JmjC domain(IPR003347)	gi|407007812|gb|EKE23368.1|	1.4e-108	-2	Cupin family protein, partial [uncultured bacterium]	NR
ningtiao_contig_113508	IPR005333	Transcription factor, TCP(IPR005333)	gi|190352226|gb|ACE76514.1|	2.9e-52	3	CYC1 [Pisum sativum]	NR
ningtiao_contig_49631	IPR012337	Ribonuclease H-like domain(IPR012337)	gi|357469315|ref|XP_003604942.1|	7.5e-24	3	Cyclin D3 [Medicago truncatula]	NR
ningtiao_contig_8493	IPR012337	Ribonuclease H-like domain(IPR012337)	gi|357469315|ref|XP_003604942.1|	4.8e-48	2	Cyclin D3 [Medicago truncatula]	NR
ningtiao_contig_67964	IPR012337	Ribonuclease H-like domain(IPR012337)	gi|357469315|ref|XP_003604942.1|	1.7e-22	-2	Cyclin D3 [Medicago truncatula]	NR
ningtiao_contig_56046	IPR003175	Cyclin-dependent kinase inhibitor(IPR003175)	gi|12081915|dbj|BAB20860.1|	6.4e-81	3	cyclin dependent kinase inhibitor [Pisum sativum]	NR
ningtiao_contig_56046	IPR016701	Cyclin-dependent kinase inhibitor, plant(IPR016701)	gi|12081915|dbj|BAB20860.1|	6.4e-81	3	cyclin dependent kinase inhibitor [Pisum sativum]	NR
ningtiao_contig_28086	IPR006671	Cyclin, N-terminal(IPR006671)	gi|357438949|ref|XP_003589751.1|	6.1e-75	1	Cyclin-J18-like protein [Medicago truncatula]	NR
ningtiao_contig_28086	IPR013763	Cyclin-like(IPR013763)	gi|357438949|ref|XP_003589751.1|	6.1e-75	1	Cyclin-J18-like protein [Medicago truncatula]	NR
ningtiao_contig_74389	IPR001810	F-box domain(IPR001810)	gi|87241181|gb|ABD33039.1|	2.5e-78	-2	Cyclin-like F-box [Medicago truncatula]	NR
ningtiao_contig_103673	IPR006566	FBD domain(IPR006566)	gi|124359801|gb|ABD33037.2|	1.6e-34	-1	Cyclin-like F-box [Medicago truncatula]	NR
ningtiao_contig_81462	IPR001810	F-box domain(IPR001810)	gi|353685486|gb|AER13163.1|	5.7e-181	-3	cyclin-like F-box [Phaseolus vulgaris]	NR
ningtiao_contig_12581	IPR004330	FAR1 DNA binding domain(IPR004330)	gi|124359796|gb|ABD33026.2|	1e-201	1	Cyclin-like F-box; FAR1; Zinc finger, SWIM-type [Medicago truncatula]	NR
ningtiao_contig_42077	IPR004330	FAR1 DNA binding domain(IPR004330)	gi|124359796|gb|ABD33026.2|	8.5e-103	-1	Cyclin-like F-box; FAR1; Zinc finger, SWIM-type [Medicago truncatula]	NR
ningtiao_contig_12581	IPR006564	Zinc finger, PMZ-type(IPR006564)	gi|124359796|gb|ABD33026.2|	1e-201	1	Cyclin-like F-box; FAR1; Zinc finger, SWIM-type [Medicago truncatula]	NR
ningtiao_contig_12581	IPR018289	MULE transposase domain(IPR018289)	gi|124359796|gb|ABD33026.2|	1e-201	1	Cyclin-like F-box; FAR1; Zinc finger, SWIM-type [Medicago truncatula]	NR
ningtiao_contig_79172	IPR005333	Transcription factor, TCP(IPR005333)	gi|350538281|ref|NP_001234335.1|	1.6e-52	3	cycloidea [Solanum lycopersicum]	NR
ningtiao_contig_42538	IPR000277	Cys/Met metabolism, pyridoxal phosphate-dependent enzyme(IPR000277)	gi|351724513|ref|NP_001237572.1|	1.6e-45	-1	cystathionine-gamma-synthase precursor [Glycine max]	NR
ningtiao_contig_42538	IPR015421	Pyridoxal phosphate-dependent transferase, major region, subdomain 1(IPR015421)	gi|351724513|ref|NP_001237572.1|	1.6e-45	-1	cystathionine-gamma-synthase precursor [Glycine max]	NR
ningtiao_contig_42538	IPR015422	Pyridoxal phosphate-dependent transferase, major region, subdomain 2(IPR015422)	gi|351724513|ref|NP_001237572.1|	1.6e-45	-1	cystathionine-gamma-synthase precursor [Glycine max]	NR
ningtiao_contig_42538	IPR015424	Pyridoxal phosphate-dependent transferase(IPR015424)	gi|351724513|ref|NP_001237572.1|	1.6e-45	-1	cystathionine-gamma-synthase precursor [Glycine max]	NR
ningtiao_contig_71989	IPR000010	Proteinase inhibitor I25, cystatin(IPR000010)	gi|226235246|dbj|BAH47556.1|	4.1e-34	3	cystatin [Spinacia oleracea]	NR
ningtiao_contig_71989	IPR018073	Proteinase inhibitor I25, cystatin, conserved site(IPR018073)	gi|226235246|dbj|BAH47556.1|	4.1e-34	3	cystatin [Spinacia oleracea]	NR
ningtiao_contig_71989	IPR027214	Cystatin(IPR027214)	gi|226235246|dbj|BAH47556.1|	4.1e-34	3	cystatin [Spinacia oleracea]	NR
ningtiao_contig_5432	IPR005172	CRC domain(IPR005172)	gi|40241245|emb|CAF02297.1|	0	2	cysteine-rich polycomb-like protein [Lotus japonicus]	NR
ningtiao_contig_5432	IPR028307	Lin-54 family(IPR028307)	gi|40241245|emb|CAF02297.1|	0	2	cysteine-rich polycomb-like protein [Lotus japonicus]	NR
ningtiao_contig_50905	IPR002902	Gnk2-homologous domain(IPR002902)	gi|357441403|ref|XP_003590979.1|	3e-102	-1	Cysteine-rich repeat secretory protein [Medicago truncatula]	NR
ningtiao_contig_69901	IPR002902	Gnk2-homologous domain(IPR002902)	gi|357504959|ref|XP_003622768.1|	1.2e-39	-3	Cysteine-rich repeat secretory protein [Medicago truncatula]	NR
ningtiao_contig_81641	IPR002902	Gnk2-homologous domain(IPR002902)	gi|357510165|ref|XP_003625371.1|	7.9e-123	1	Cysteine-rich repeat secretory protein [Medicago truncatula]	NR
ningtiao_contig_60896	IPR003323	Ovarian tumour, otubain(IPR003323)	gi|357440359|ref|XP_003590457.1|	4.1e-39	-2	Cysteine-type peptidase [Medicago truncatula]	NR
ningtiao_contig_59117	IPR005797	Cytochrome b/b6, N-terminal(IPR005797)	gi|290758712|gb|ADD53615.1|	1.3e-172	1	cytochrome b [Homo sapiens]	NR
ningtiao_contig_59117	IPR016174	Di-haem cytochrome, transmembrane(IPR016174)	gi|290758712|gb|ADD53615.1|	1.3e-172	1	cytochrome b [Homo sapiens]	NR
ningtiao_contig_59117	IPR027387	Cytochrome b/b6-like domain(IPR027387)	gi|290758712|gb|ADD53615.1|	1.3e-172	1	cytochrome b [Homo sapiens]	NR
ningtiao_contig_103502	IPR026960	Reverse transcriptase zinc-binding domain(IPR026960)	gi|357502803|ref|XP_003621690.1|	2.9e-10	-1	Cytochrome c biogenesis protein ccsA [Medicago truncatula]	NR
ningtiao_contig_24396	IPR011759	Cytochrome C oxidase subunit II, transmembrane domain(IPR011759)	gi|251831110|ref|YP_003024029.1|	5.2e-145	-3	cytochrome c oxidase subunit II [Homo sapiens]	NR
ningtiao_contig_109064	IPR004202	Cytochrome c oxidase subunit VIIc(IPR004202)	gi|384495823|gb|EIE86314.1|	4.1e-18	-3	cytochrome c oxidase subunit VIIc [Rhizopus delemar RA 99-880]	NR
ningtiao_contig_38390	IPR002585	Cytochrome d ubiquinol oxidase, subunit I(IPR002585)	gi|262375238|ref|ZP_06068471.1|	3.5e-46	2	cytochrome d terminal oxidase polypeptide subunit I [Acinetobacter lwoffii SH145]	NR
ningtiao_contig_109727	IPR001349	Cytochrome c oxidase, subunit VIa(IPR001349)	gi|55468859|emb|CAE54438.1|	2.7e-85	2	cytochrome oxidase subunit VI [Rhizophagus intraradices]	NR
ningtiao_contig_109727	IPR018507	Cytochrome c oxidase, subunit VIa, conserved site(IPR018507)	gi|55468859|emb|CAE54438.1|	2.7e-85	2	cytochrome oxidase subunit VI [Rhizophagus intraradices]	NR
ningtiao_contig_100969	IPR000477	Reverse transcriptase domain(IPR000477)	gi|357519279|ref|XP_003629928.1|	4.9e-22	3	Cytochrome P450 [Medicago truncatula]	NR
ningtiao_contig_126177	IPR001128	Cytochrome P450(IPR001128)	gi|330467652|ref|YP_004405395.1|	8.4e-12	1	cytochrome P450 family protein [Verrucosispora maris AB-18-032]	NR
ningtiao_contig_113587	IPR001128	Cytochrome P450(IPR001128)	gi|357438767|ref|XP_003589660.1|	1.4e-16	2	Cytochrome P450 monooxygenase [Medicago truncatula]	NR
ningtiao_contig_69045	IPR005176	Potentiating neddylation domain(IPR005176)	gi|357501911|ref|XP_003621244.1|	1.6e-174	3	DCN1-like protein [Medicago truncatula]	NR
ningtiao_contig_69045	IPR014764	Defective-in-cullin neddylation protein(IPR014764)	gi|357501911|ref|XP_003621244.1|	1.6e-174	3	DCN1-like protein [Medicago truncatula]	NR
ningtiao_contig_113636	IPR010851	S locus-related glycoprotein 1 binding pollen coat(IPR010851)	gi|357449451|ref|XP_003595002.1|	6.1e-12	-1	Defensin fusion [Medicago truncatula]	NR
ningtiao_contig_25747	IPR001471	AP2/ERF domain(IPR001471)	gi|289540950|gb|ADD09620.1|	3.5e-37	-2	dehydration responsive element binding protein [Trifolium repens]	NR
ningtiao_contig_75111	IPR001471	AP2/ERF domain(IPR001471)	gi|351734494|ref|NP_001235037.1|	6.9e-88	2	dehydration-responsive element binding protein 7 [Glycine max]	NR
ningtiao_contig_75111	IPR016177	DNA-binding domain(IPR016177)	gi|351734494|ref|NP_001235037.1|	6.9e-88	2	dehydration-responsive element binding protein 7 [Glycine max]	NR
ningtiao_contig_3797	IPR001471	AP2/ERF domain(IPR001471)	gi|359806162|ref|NP_001240942.1|	2.4e-120	3	dehydration-responsive element-binding protein 2C-like [Glycine max]	NR
ningtiao_contig_3797	IPR016177	DNA-binding domain(IPR016177)	gi|359806162|ref|NP_001240942.1|	2.4e-120	3	dehydration-responsive element-binding protein 2C-like [Glycine max]	NR
ningtiao_contig_51173	IPR007218	DNA polymerase delta, subunit 4(IPR007218)	gi|255566090|ref|XP_002524033.1|	5.3e-45	1	delta DNA polymerase, putative [Ricinus communis]	NR
ningtiao_contig_4368	IPR012977	Uncharacterised domain NUC130/133, N-terminal(IPR012977)	gi|255547972|ref|XP_002515043.1|	5.5e-64	3	dentin sialophosphoprotein precursor, putative [Ricinus communis]	NR
ningtiao_contig_79823	IPR012977	Uncharacterised domain NUC130/133, N-terminal(IPR012977)	gi|255547972|ref|XP_002515043.1|	3.9e-64	3	dentin sialophosphoprotein precursor, putative [Ricinus communis]	NR
ningtiao_contig_4368	IPR027312	Sda1(IPR027312)	gi|255547972|ref|XP_002515043.1|	5.5e-64	3	dentin sialophosphoprotein precursor, putative [Ricinus communis]	NR
ningtiao_contig_79823	IPR027312	Sda1(IPR027312)	gi|255547972|ref|XP_002515043.1|	3.9e-64	3	dentin sialophosphoprotein precursor, putative [Ricinus communis]	NR
ningtiao_contig_20926	IPR000089	Biotin/lipoyl attachment(IPR000089)	gi|403051106|ref|ZP_10905590.1|	2.9e-33	2	dihydrolipoamide S-acetyltransferase, E2 component of the pyruvate dehydrogenase complex [Acinetobacter bereziniae LMG 1003]	NR
ningtiao_contig_20926	IPR003016	2-oxo acid dehydrogenase, lipoyl-binding site(IPR003016)	gi|403051106|ref|ZP_10905590.1|	2.9e-33	2	dihydrolipoamide S-acetyltransferase, E2 component of the pyruvate dehydrogenase complex [Acinetobacter bereziniae LMG 1003]	NR
ningtiao_contig_20926	IPR011053	Single hybrid motif(IPR011053)	gi|403051106|ref|ZP_10905590.1|	2.9e-33	2	dihydrolipoamide S-acetyltransferase, E2 component of the pyruvate dehydrogenase complex [Acinetobacter bereziniae LMG 1003]	NR
ningtiao_contig_96640	IPR000581	Dihydroxy-acid/6-phosphogluconate dehydratase(IPR000581)	gi|392390929|ref|YP_006427532.1|	4.6e-09	1	dihydroxy-acid dehydratase [Ornithobacterium rhinotracheale DSM 15997]	NR
ningtiao_contig_96640	IPR015928	Aconitase/3-isopropylmalate dehydratase, swivel(IPR015928)	gi|392390929|ref|YP_006427532.1|	4.6e-09	1	dihydroxy-acid dehydratase [Ornithobacterium rhinotracheale DSM 15997]	NR
ningtiao_contig_96640	IPR020558	Dihydroxy-acid/6-phosphogluconate dehydratase, conserved site(IPR020558)	gi|392390929|ref|YP_006427532.1|	4.6e-09	1	dihydroxy-acid dehydratase [Ornithobacterium rhinotracheale DSM 15997]	NR
ningtiao_contig_57911	IPR007872	Zinc finger, DPH-type(IPR007872)	gi|357473125|ref|XP_003606847.1|	3.5e-40	-2	Diphthamide biosynthesis protein [Medicago truncatula]	NR
ningtiao_contig_81160	IPR025875	Leucine rich repeat 4(IPR025875)	gi|351734460|ref|NP_001235512.1|	5.6e-109	-2	disease resistance protein [Glycine max]	NR
ningtiao_contig_53506	IPR000157	Toll/interleukin-1 receptor homology (TIR) domain(IPR000157)	gi|357468487|ref|XP_003604528.1|	5.2e-20	1	Disease resistance protein [Medicago truncatula]	NR
ningtiao_contig_19085	IPR001611	Leucine-rich repeat(IPR001611)	gi|357513659|ref|XP_003627118.1|	4.4e-21	-3	Disease resistance protein [Medicago truncatula]	NR
ningtiao_contig_104173	IPR002182	NB-ARC(IPR002182)	gi|357460001|ref|XP_003600282.1|	2.4e-48	-1	Disease resistance protein [Medicago truncatula]	NR
ningtiao_contig_74275	IPR002182	NB-ARC(IPR002182)	gi|358345685|ref|XP_003636906.1|	1.3e-31	-2	Disease resistance protein [Medicago truncatula]	NR
ningtiao_contig_104173	IPR027417	P-loop containing nucleoside triphosphate hydrolase(IPR027417)	gi|357460001|ref|XP_003600282.1|	2.4e-48	-1	Disease resistance protein [Medicago truncatula]	NR
ningtiao_contig_74275	IPR027417	P-loop containing nucleoside triphosphate hydrolase(IPR027417)	gi|358345685|ref|XP_003636906.1|	1.3e-31	-2	Disease resistance protein [Medicago truncatula]	NR
ningtiao_contig_12572	IPR001611	Leucine-rich repeat(IPR001611)	gi|357456447|ref|XP_003598504.1|	0	3	Disease resistance protein I-2 [Medicago truncatula]	NR
ningtiao_contig_12572	IPR002182	NB-ARC(IPR002182)	gi|357456447|ref|XP_003598504.1|	0	3	Disease resistance protein I-2 [Medicago truncatula]	NR
ningtiao_contig_12572	IPR027417	P-loop containing nucleoside triphosphate hydrolase(IPR027417)	gi|357456447|ref|XP_003598504.1|	0	3	Disease resistance protein I-2 [Medicago truncatula]	NR
ningtiao_contig_947	IPR004265	Plant disease resistance response protein(IPR004265)	gi|357468441|ref|XP_003604505.1|	4.6e-88	2	Disease resistance response protein [Medicago truncatula]	NR
ningtiao_contig_59416	IPR004265	Plant disease resistance response protein(IPR004265)	gi|357506227|ref|XP_003623402.1|	1.7e-55	1	Disease resistance response protein [Medicago truncatula]	NR
ningtiao_contig_50725	IPR004265	Plant disease resistance response protein(IPR004265)	gi|357510057|ref|XP_003625317.1|	1.2e-99	2	Disease resistance response protein [Medicago truncatula]	NR
ningtiao_contig_87249	IPR004265	Plant disease resistance response protein(IPR004265)	gi|357510061|ref|XP_003625319.1|	6.1e-35	1	Disease resistance response protein [Medicago truncatula]	NR
ningtiao_contig_87248	IPR004265	Plant disease resistance response protein(IPR004265)	gi|357510061|ref|XP_003625319.1|	1.7e-91	3	Disease resistance response protein [Medicago truncatula]	NR
ningtiao_contig_65162	IPR011713	Leucine-rich repeat 3(IPR011713)	gi|357468599|ref|XP_003604584.1|	1.7e-25	1	Disease resistance-like protein [Medicago truncatula]	NR
ningtiao_contig_48682	IPR005175	Domain of unknown function DUF296(IPR005175)	gi|255561901|ref|XP_002521959.1|	3.3e-104	-2	DNA binding protein, putative [Ricinus communis]	NR
ningtiao_contig_16646	IPR005175	Domain of unknown function DUF296(IPR005175)	gi|255580141|ref|XP_002530902.1|	3.3e-20	-2	DNA binding protein, putative [Ricinus communis]	NR
ningtiao_contig_70965	IPR012458	Protein of unknown function DUF1664(IPR012458)	gi|255576105|ref|XP_002528947.1|	1.7e-138	-3	DNA binding protein, putative [Ricinus communis]	NR
ningtiao_contig_48682	IPR014476	Predicted AT-hook DNA-binding(IPR014476)	gi|255561901|ref|XP_002521959.1|	3.3e-104	-2	DNA binding protein, putative [Ricinus communis]	NR
ningtiao_contig_52068	IPR021998	Alfin(IPR021998)	gi|255546033|ref|XP_002514076.1|	1.8e-52	1	DNA binding protein, putative [Ricinus communis]	NR
ningtiao_contig_52067	IPR021998	Alfin(IPR021998)	gi|255546033|ref|XP_002514076.1|	1.8e-59	2	DNA binding protein, putative [Ricinus communis]	NR
ningtiao_contig_64388	IPR001279	Beta-lactamase-like(IPR001279)	gi|255563435|ref|XP_002522720.1|	1.3e-97	2	DNA cross-link repair protein pso2/snm1, putative [Ricinus communis]	NR
ningtiao_contig_103613	IPR011257	DNA glycosylase(IPR011257)	gi|357495073|ref|XP_003617825.1|	6e-111	-2	DNA glycosylase [Medicago truncatula]	NR
ningtiao_contig_103609	IPR011257	DNA glycosylase(IPR011257)	gi|224113515|ref|XP_002316517.1|	3.5e-80	-2	DNA glycosylase [Populus trichocarpa]	NR
ningtiao_contig_103609	IPR023170	Helix-turn-helix, base-excision DNA repair, C-terminal(IPR023170)	gi|224113515|ref|XP_002316517.1|	3.5e-80	-2	DNA glycosylase [Populus trichocarpa]	NR
ningtiao_contig_36403	IPR027417	P-loop containing nucleoside triphosphate hydrolase(IPR027417)	gi|357457279|ref|XP_003598920.1|	2.6e-19	-1	DNA repair and recombination protein PIF1 [Medicago truncatula]	NR
ningtiao_contig_22530	IPR010994	RuvA domain 2-like(IPR010994)	gi|407008180|gb|EKE23627.1|	5.6e-86	3	DNA repair protein [uncultured bacterium]	NR
ningtiao_contig_22530	IPR025657	RadC-like JAB domain(IPR025657)	gi|407008180|gb|EKE23627.1|	5.6e-86	3	DNA repair protein [uncultured bacterium]	NR
ningtiao_contig_73651	IPR001357	BRCT domain(IPR001357)	gi|357455031|ref|XP_003597796.1|	2.9e-169	-1	DNA repair protein XRCC1 [Medicago truncatula]	NR
ningtiao_contig_3057	IPR001357	BRCT domain(IPR001357)	gi|357455031|ref|XP_003597796.1|	7.4e-155	-1	DNA repair protein XRCC1 [Medicago truncatula]	NR
ningtiao_contig_16489	IPR000525	Initiator Rep protein(IPR000525)	gi|262377933|ref|ZP_06071139.1|	8.7e-84	-3	DNA replication protein [Acinetobacter lwoffii SH145]	NR
ningtiao_contig_16489	IPR011991	Winged helix-turn-helix DNA-binding domain(IPR011991)	gi|262377933|ref|ZP_06071139.1|	8.7e-84	-3	DNA replication protein [Acinetobacter lwoffii SH145]	NR
ningtiao_contig_45616	IPR000525	Initiator Rep protein(IPR000525)	gi|257454249|ref|ZP_05619518.1|	3.7e-12	-2	DNA replication protein [Enhydrobacter aerosaccus SK60]	NR
ningtiao_contig_45616	IPR011991	Winged helix-turn-helix DNA-binding domain(IPR011991)	gi|257454249|ref|ZP_05619518.1|	3.7e-12	-2	DNA replication protein [Enhydrobacter aerosaccus SK60]	NR
ningtiao_contig_10240	IPR005175	Domain of unknown function DUF296(IPR005175)	gi|2213534|emb|CAA67291.1|	1e-181	2	DNA-binding PD1-like protein [Pisum sativum]	NR
ningtiao_contig_63675	IPR003500	Sugar-phosphate isomerase, RpiB/LacA/LacB family(IPR003500)	gi|357512241|ref|XP_003626409.1|	2.7e-14	-1	DNA-damage-repair/toleration protein DRT102 [Medicago truncatula]	NR
ningtiao_contig_2158	IPR000783	RNA polymerase, subunit H/Rpb5 C-terminal(IPR000783)	gi|15228724|ref|NP_188871.1|	2.6e-14	1	DNA-directed RNA polymerase II subunit E [Arabidopsis thaliana]	NR
ningtiao_contig_75398	IPR006886	DNA-directed RNA polymerase III subunit Rpc5(IPR006886)	gi|357483355|ref|XP_003611964.1|	1.5e-247	1	DNA-directed RNA polymerase III subunit RPC5 [Medicago truncatula]	NR
ningtiao_contig_35057	IPR026960	Reverse transcriptase zinc-binding domain(IPR026960)	gi|357502651|ref|XP_003621614.1|	1.2e-33	-1	DNA-directed RNA polymerase III subunit RPC6 [Medicago truncatula]	NR
ningtiao_contig_62506	IPR001623	DnaJ domain(IPR001623)	gi|297807841|ref|XP_002871804.1|	6e-09	2	DNAJ heat shock N-terminal domain-containing protein [Arabidopsis lyrata subsp. lyrata]	NR
ningtiao_contig_44886	IPR001005	SANT/Myb domain(IPR001005)	gi|357519859|ref|XP_003630218.1|	1.2e-147	2	DnaJ homolog subfamily C member [Medicago truncatula]	NR
ningtiao_contig_44886	IPR009057	Homeodomain-like(IPR009057)	gi|357519859|ref|XP_003630218.1|	1.2e-147	2	DnaJ homolog subfamily C member [Medicago truncatula]	NR
ningtiao_contig_78537	IPR018961	DnaJ homologue, subfamily C, member 28, conserved domain(IPR018961)	gi|357440333|ref|XP_003590444.1|	1.8e-113	3	DnaJ homolog subfamily C member [Medicago truncatula]	NR
ningtiao_contig_66938	IPR003851	Zinc finger, Dof-type(IPR003851)	gi|344190178|gb|AEM97871.1|	5.6e-97	1	DOF domain class transcription factor [Corylus heterophylla]	NR
ningtiao_contig_43277	IPR003851	Zinc finger, Dof-type(IPR003851)	gi|357469373|ref|XP_003604971.1|	1.6e-46	-3	Dof zinc finger protein [Medicago truncatula]	NR
ningtiao_contig_39282	IPR003851	Zinc finger, Dof-type(IPR003851)	gi|357446657|ref|XP_003593604.1|	3.3e-39	1	Dof zinc finger protein-like protein [Medicago truncatula]	NR
ningtiao_contig_83054	IPR003851	Zinc finger, Dof-type(IPR003851)	gi|351726449|ref|NP_001236615.1|	1.7e-63	3	Dof6 transcription factor [Glycine max]	NR
ningtiao_contig_50356	IPR008406	Dormancyauxin associated(IPR008406)	gi|148872940|gb|ABR15095.1|	1.1e-65	-1	dormancy-associated protein/auxin-repressed protein [Glycyrrhiza uralensis]	NR
ningtiao_contig_70867	IPR001471	AP2/ERF domain(IPR001471)	gi|371570516|emb|CCF23312.1|	4.5e-95	-3	drought responsive element binding protein 5 [Glycine max]	NR
ningtiao_contig_70867	IPR016177	DNA-binding domain(IPR016177)	gi|371570516|emb|CCF23312.1|	4.5e-95	-3	drought responsive element binding protein 5 [Glycine max]	NR
ningtiao_contig_121292	IPR012879	Protein of unknown function DUF1682(IPR012879)	gi|121707549|ref|XP_001271871.1|	2.2e-57	-2	DUF1682 domain protein [Aspergillus clavatus NRRL 1]	NR
ningtiao_contig_45340	IPR019378	GDP-fucose protein O-fucosyltransferase(IPR019378)	gi|357485523|ref|XP_003613049.1|	0	-3	DUF246 domain-containing protein [Medicago truncatula]	NR
ningtiao_contig_45340	IPR024709	O-fucosyltransferase, plant(IPR024709)	gi|357485523|ref|XP_003613049.1|	0	-3	DUF246 domain-containing protein [Medicago truncatula]	NR
ningtiao_contig_46823	IPR007656	Zein-binding domain(IPR007656)	gi|158516786|gb|ABW70156.1|	1.5e-117	3	DUF593-1 protein [Lotus japonicus]	NR
ningtiao_contig_5152	IPR007656	Zein-binding domain(IPR007656)	gi|158516788|gb|ABW70157.1|	9.1e-121	-3	DUF593-2 protein [Lotus japonicus]	NR
ningtiao_contig_127730	IPR009305	Protein of unknown function DUF962(IPR009305)	gi|121719880|ref|XP_001276638.1|	4.8e-32	-2	DUF962 domain protein [Aspergillus clavatus NRRL 1]	NR
ningtiao_contig_62181	IPR025114	Domain of unknown function DUF4033(IPR025114)	gi|361064616|gb|AEW07379.1|	4.8e-116	-1	dwarf 27 [Medicago truncatula]	NR
ningtiao_contig_36785	IPR015300	DNA-binding pseudobarrel domain(IPR015300)	gi|387848908|dbj|BAM15646.1|	1.3e-41	-1	e1-as protein [Glycine max]	NR
ningtiao_contig_60077	IPR019370	E2F-associated phosphoprotein(IPR019370)	gi|357444895|ref|XP_003592725.1|	9.2e-87	2	E2F-associated phosphoprotein [Medicago truncatula]	NR
ningtiao_contig_60078	IPR019370	E2F-associated phosphoprotein(IPR019370)	gi|357444895|ref|XP_003592725.1|	6.2e-87	2	E2F-associated phosphoprotein [Medicago truncatula]	NR
ningtiao_contig_61059	IPR011016	Zinc finger, RING-CH-type(IPR011016)	gi|357486961|ref|XP_003613768.1|	1.4e-172	1	E3 ubiquitin-protein ligase MARCH3 [Medicago truncatula]	NR
ningtiao_contig_61059	IPR013083	Zinc finger, RING/FYVE/PHD-type(IPR013083)	gi|357486961|ref|XP_003613768.1|	1.4e-172	1	E3 ubiquitin-protein ligase MARCH3 [Medicago truncatula]	NR
ningtiao_contig_61059	IPR022143	Protein of unknown function DUF3675(IPR022143)	gi|357486961|ref|XP_003613768.1|	1.4e-172	1	E3 ubiquitin-protein ligase MARCH3 [Medicago truncatula]	NR
ningtiao_contig_102339	IPR002110	Ankyrin repeat(IPR002110)	gi|357459525|ref|XP_003600043.1|	2.1e-25	1	E3 ubiquitin-protein ligase mib1 [Medicago truncatula]	NR
ningtiao_contig_62405	IPR002110	Ankyrin repeat(IPR002110)	gi|357459525|ref|XP_003600043.1|	3.5e-35	-1	E3 ubiquitin-protein ligase mib1 [Medicago truncatula]	NR
ningtiao_contig_62406	IPR002110	Ankyrin repeat(IPR002110)	gi|357459525|ref|XP_003600043.1|	8.2e-21	-3	E3 ubiquitin-protein ligase mib1 [Medicago truncatula]	NR
ningtiao_contig_102340	IPR020683	Ankyrin repeat-containing domain(IPR020683)	gi|357459525|ref|XP_003600043.1|	9.6e-17	1	E3 ubiquitin-protein ligase mib1 [Medicago truncatula]	NR
ningtiao_contig_102339	IPR020683	Ankyrin repeat-containing domain(IPR020683)	gi|357459525|ref|XP_003600043.1|	2.1e-25	1	E3 ubiquitin-protein ligase mib1 [Medicago truncatula]	NR
ningtiao_contig_62407	IPR020683	Ankyrin repeat-containing domain(IPR020683)	gi|357459525|ref|XP_003600043.1|	3.9e-21	-1	E3 ubiquitin-protein ligase mib1 [Medicago truncatula]	NR
ningtiao_contig_62404	IPR020683	Ankyrin repeat-containing domain(IPR020683)	gi|357459525|ref|XP_003600043.1|	3e-63	-3	E3 ubiquitin-protein ligase mib1 [Medicago truncatula]	NR
ningtiao_contig_62405	IPR020683	Ankyrin repeat-containing domain(IPR020683)	gi|357459525|ref|XP_003600043.1|	3.5e-35	-1	E3 ubiquitin-protein ligase mib1 [Medicago truncatula]	NR
ningtiao_contig_62406	IPR020683	Ankyrin repeat-containing domain(IPR020683)	gi|357459525|ref|XP_003600043.1|	8.2e-21	-3	E3 ubiquitin-protein ligase mib1 [Medicago truncatula]	NR
ningtiao_contig_52773	IPR009741	Protein of unknown function DUF1313(IPR009741)	gi|270356912|gb|AAX47177.2|	3.6e-51	1	early flowering 4 [Pisum sativum]	NR
ningtiao_contig_63000	IPR003245	Plastocyanin-like(IPR003245)	gi|357474785|ref|XP_003607678.1|	5e-89	-3	Early nodulin-like protein [Medicago truncatula]	NR
ningtiao_contig_107669	IPR008972	Cupredoxin(IPR008972)	gi|357454829|ref|XP_003597695.1|	1.1e-23	-1	Early nodulin-like protein [Medicago truncatula]	NR
ningtiao_contig_63000	IPR008972	Cupredoxin(IPR008972)	gi|357474785|ref|XP_003607678.1|	5e-89	-3	Early nodulin-like protein [Medicago truncatula]	NR
ningtiao_contig_89982	IPR000407	Nucleoside phosphatase GDA1/CD39(IPR000407)	gi|357517483|ref|XP_003629030.1|	0	-2	Ectonucleoside triphosphate diphosphohydrolase [Medicago truncatula]	NR
ningtiao_contig_11370	IPR011989	Armadillo-like helical(IPR011989)	gi|357454465|ref|XP_003597513.1|	0	1	EFR3-like protein [Medicago truncatula]	NR
ningtiao_contig_11370	IPR016024	Armadillo-type fold(IPR016024)	gi|357454465|ref|XP_003597513.1|	0	1	EFR3-like protein [Medicago truncatula]	NR
ningtiao_contig_3373	IPR009009	RlpA-like double-psi beta-barrel domain(IPR009009)	gi|357466317|ref|XP_003603443.1|	5.6e-74	2	EG45-like domain containing protein [Medicago truncatula]	NR
ningtiao_contig_3372	IPR009009	RlpA-like double-psi beta-barrel domain(IPR009009)	gi|357466317|ref|XP_003603443.1|	5.6e-74	2	EG45-like domain containing protein [Medicago truncatula]	NR
ningtiao_contig_114280	IPR009009	RlpA-like double-psi beta-barrel domain(IPR009009)	gi|357498961|ref|XP_003619769.1|	2e-65	1	EG45-like domain containing protein [Medicago truncatula]	NR
ningtiao_contig_3373	IPR014733	Barwin-like endoglucanase(IPR014733)	gi|357466317|ref|XP_003603443.1|	5.6e-74	2	EG45-like domain containing protein [Medicago truncatula]	NR
ningtiao_contig_3372	IPR014733	Barwin-like endoglucanase(IPR014733)	gi|357466317|ref|XP_003603443.1|	5.6e-74	2	EG45-like domain containing protein [Medicago truncatula]	NR
ningtiao_contig_114280	IPR014733	Barwin-like endoglucanase(IPR014733)	gi|357498961|ref|XP_003619769.1|	2e-65	1	EG45-like domain containing protein [Medicago truncatula]	NR
ningtiao_contig_57095	IPR002109	Glutaredoxin(IPR002109)	gi|255555621|ref|XP_002518846.1|	2.9e-97	-2	electron transporter, putative [Ricinus communis]	NR
ningtiao_contig_57095	IPR012336	Thioredoxin-like fold(IPR012336)	gi|255555621|ref|XP_002518846.1|	2.9e-97	-2	electron transporter, putative [Ricinus communis]	NR
ningtiao_contig_115051	IPR000008	C2 domain(IPR000008)	gi|357436631|ref|XP_003588591.1|	1.1e-34	-2	Elicitor-responsive protein [Medicago truncatula]	NR
ningtiao_contig_53441	IPR000008	C2 domain(IPR000008)	gi|357492237|ref|XP_003616407.1|	3.8e-93	2	Elicitor-responsive protein [Medicago truncatula]	NR
ningtiao_contig_68470	IPR001606	ARID DNA-binding domain(IPR001606)	gi|87162913|gb|ABD28708.1|	1.6e-265	3	ELM2; AT-rich interaction region; Homeodomain-related [Medicago truncatula]	NR
ningtiao_contig_39704	IPR001326	Translation elongation factor EF1B, beta/delta chains, conserved site(IPR001326)	gi|255540271|ref|XP_002511200.1|	2e-133	1	elongation factor 1-beta, putative [Ricinus communis]	NR
ningtiao_contig_39704	IPR010987	Glutathione S-transferase, C-terminal-like(IPR010987)	gi|255540271|ref|XP_002511200.1|	2e-133	1	elongation factor 1-beta, putative [Ricinus communis]	NR
ningtiao_contig_39704	IPR014038	Translation elongation factor EF1B, beta/delta subunit, guanine nucleotide exchange(IPR014038)	gi|255540271|ref|XP_002511200.1|	2e-133	1	elongation factor 1-beta, putative [Ricinus communis]	NR
ningtiao_contig_39704	IPR014717	Translation elongation factor EF1B/ribosomal protein S6(IPR014717)	gi|255540271|ref|XP_002511200.1|	2e-133	1	elongation factor 1-beta, putative [Ricinus communis]	NR
ningtiao_contig_125742	IPR004046	Glutathione S-transferase, C-terminal(IPR004046)	gi|296434302|ref|NP_001171816.1|	5.7e-28	1	elongation factor 1-gamma [Saccoglossus kowalevskii]	NR
ningtiao_contig_125742	IPR010987	Glutathione S-transferase, C-terminal-like(IPR010987)	gi|296434302|ref|NP_001171816.1|	5.7e-28	1	elongation factor 1-gamma [Saccoglossus kowalevskii]	NR
ningtiao_contig_53458	IPR004873	BURP domain(IPR004873)	gi|357439845|ref|XP_003590200.1|	5.5e-126	2	Embryonic abundant protein-like protein [Medicago truncatula]	NR
ningtiao_contig_54858	IPR004873	BURP domain(IPR004873)	gi|357515871|ref|XP_003628224.1|	1.3e-97	-1	Embryonic abundant protein-like protein [Medicago truncatula]	NR
ningtiao_contig_92269	IPR004873	BURP domain(IPR004873)	gi|357515855|ref|XP_003628216.1|	4.7e-128	2	Embryonic abundant-like protein [Medicago truncatula]	NR
ningtiao_contig_106228	IPR005103	Glycoside hydrolase, family 61(IPR005103)	gi|189195340|ref|XP_001934008.1|	2.2e-136	-1	endoglucanase IV precursor [Pyrenophora tritici-repentis Pt-1C-BFP]	NR
ningtiao_contig_73964	IPR009305	Protein of unknown function DUF962(IPR009305)	gi|357487155|ref|XP_003613865.1|	1.6e-122	3	Endoplasmic reticulum membrane protein, putative [Medicago truncatula]	NR
ningtiao_contig_61777	IPR005050	Early nodulin 93 ENOD93 protein(IPR005050)	gi|6688816|emb|CAB65283.1|	2.5e-60	2	Enod93 protein [Medicago sativa subsp. x varia]	NR
ningtiao_contig_61776	IPR005050	Early nodulin 93 ENOD93 protein(IPR005050)	gi|357436345|ref|XP_003588448.1|	9.8e-69	3	Enod93 protein [Medicago truncatula]	NR
ningtiao_contig_3076	IPR005491	EMSY N-terminal(IPR005491)	gi|357508851|ref|XP_003624714.1|	2e-83	3	ENT domain containing protein [Medicago truncatula]	NR
ningtiao_contig_123466	IPR005578	Hrf1(IPR005578)	gi|121703810|ref|XP_001270169.1|	1.3e-46	-3	ER to Golgi transport protein Yif1 [Aspergillus clavatus NRRL 1]	NR
ningtiao_contig_53231	IPR008580	PPPDE putative peptidase domain(IPR008580)	gi|357476763|ref|XP_003608667.1|	1e-125	1	EREBP-4 like protein [Medicago truncatula]	NR
ningtiao_contig_7646	IPR001471	AP2/ERF domain(IPR001471)	gi|370316620|gb|AEX25891.1|	1.7e-52	3	ERF transcription factor 5 [Glycine max]	NR
ningtiao_contig_7646	IPR016177	DNA-binding domain(IPR016177)	gi|370316620|gb|AEX25891.1|	1.7e-52	3	ERF transcription factor 5 [Glycine max]	NR
ningtiao_contig_44142	IPR008886	Uncharacterised protein family UPF0227/Esterase YqiA(IPR008886)	gi|262377152|ref|ZP_06070377.1|	2.5e-48	1	esterase [Acinetobacter lwoffii SH145]	NR
ningtiao_contig_59939	IPR000073	Alpha/beta hydrolase fold-1(IPR000073)	gi|357483083|ref|XP_003611828.1|	5.2e-112	2	Esterase PIR7B [Medicago truncatula]	NR
ningtiao_contig_59939	IPR029058	Alpha/Beta hydrolase fold(IPR029058)	gi|357483083|ref|XP_003611828.1|	5.2e-112	2	Esterase PIR7B [Medicago truncatula]	NR
ningtiao_contig_79506	IPR001471	AP2/ERF domain(IPR001471)	gi|357463809|ref|XP_003602186.1|	4.7e-92	3	Ethylene responsive transcription factor 1a [Medicago truncatula]	NR
ningtiao_contig_79507	IPR001471	AP2/ERF domain(IPR001471)	gi|357463809|ref|XP_003602186.1|	1.7e-43	3	Ethylene responsive transcription factor 1a [Medicago truncatula]	NR
ningtiao_contig_79509	IPR001471	AP2/ERF domain(IPR001471)	gi|357463809|ref|XP_003602186.1|	1.8e-37	3	Ethylene responsive transcription factor 1a [Medicago truncatula]	NR
ningtiao_contig_79506	IPR016177	DNA-binding domain(IPR016177)	gi|357463809|ref|XP_003602186.1|	4.7e-92	3	Ethylene responsive transcription factor 1a [Medicago truncatula]	NR
ningtiao_contig_79507	IPR016177	DNA-binding domain(IPR016177)	gi|357463809|ref|XP_003602186.1|	1.7e-43	3	Ethylene responsive transcription factor 1a [Medicago truncatula]	NR
ningtiao_contig_79509	IPR016177	DNA-binding domain(IPR016177)	gi|357463809|ref|XP_003602186.1|	1.8e-37	3	Ethylene responsive transcription factor 1a [Medicago truncatula]	NR
ningtiao_contig_11066	IPR001471	AP2/ERF domain(IPR001471)	gi|357460517|ref|XP_003600540.1|	2.9e-71	-1	Ethylene responsive transcription factor 2b [Medicago truncatula]	NR
ningtiao_contig_51844	IPR001471	AP2/ERF domain(IPR001471)	gi|357475395|ref|XP_003607983.1|	1.8e-107	3	Ethylene responsive transcription factor 2b [Medicago truncatula]	NR
ningtiao_contig_11066	IPR016177	DNA-binding domain(IPR016177)	gi|357460517|ref|XP_003600540.1|	2.9e-71	-1	Ethylene responsive transcription factor 2b [Medicago truncatula]	NR
ningtiao_contig_51844	IPR016177	DNA-binding domain(IPR016177)	gi|357475395|ref|XP_003607983.1|	1.8e-107	3	Ethylene responsive transcription factor 2b [Medicago truncatula]	NR
ningtiao_contig_67402	IPR001471	AP2/ERF domain(IPR001471)	gi|357446709|ref|XP_003593630.1|	6e-92	2	Ethylene-responsive transcription factor [Medicago truncatula]	NR
ningtiao_contig_67404	IPR001471	AP2/ERF domain(IPR001471)	gi|357446709|ref|XP_003593630.1|	2e-90	3	Ethylene-responsive transcription factor [Medicago truncatula]	NR
ningtiao_contig_67405	IPR001471	AP2/ERF domain(IPR001471)	gi|357474423|ref|XP_003607496.1|	1.8e-96	3	Ethylene-responsive transcription factor [Medicago truncatula]	NR
ningtiao_contig_45606	IPR001471	AP2/ERF domain(IPR001471)	gi|357481275|ref|XP_003610923.1|	2.5e-78	-2	Ethylene-responsive transcription factor [Medicago truncatula]	NR
ningtiao_contig_67402	IPR016177	DNA-binding domain(IPR016177)	gi|357446709|ref|XP_003593630.1|	6e-92	2	Ethylene-responsive transcription factor [Medicago truncatula]	NR
ningtiao_contig_67404	IPR016177	DNA-binding domain(IPR016177)	gi|357446709|ref|XP_003593630.1|	2e-90	3	Ethylene-responsive transcription factor [Medicago truncatula]	NR
ningtiao_contig_67405	IPR016177	DNA-binding domain(IPR016177)	gi|357474423|ref|XP_003607496.1|	1.8e-96	3	Ethylene-responsive transcription factor [Medicago truncatula]	NR
ningtiao_contig_45606	IPR016177	DNA-binding domain(IPR016177)	gi|357481275|ref|XP_003610923.1|	2.5e-78	-2	Ethylene-responsive transcription factor [Medicago truncatula]	NR
ningtiao_contig_89890	IPR001471	AP2/ERF domain(IPR001471)	gi|357481437|ref|XP_003611004.1|	2.8e-125	-1	Ethylene-responsive transcription factor ERF061 [Medicago truncatula]	NR
ningtiao_contig_89890	IPR016177	DNA-binding domain(IPR016177)	gi|357481437|ref|XP_003611004.1|	2.8e-125	-1	Ethylene-responsive transcription factor ERF061 [Medicago truncatula]	NR
ningtiao_contig_106565	IPR001471	AP2/ERF domain(IPR001471)	gi|357438137|ref|XP_003589344.1|	6.3e-11	-2	Ethylene-responsive transcription factor ERF071 [Medicago truncatula]	NR
ningtiao_contig_106565	IPR016177	DNA-binding domain(IPR016177)	gi|357438137|ref|XP_003589344.1|	6.3e-11	-2	Ethylene-responsive transcription factor ERF071 [Medicago truncatula]	NR
ningtiao_contig_65214	IPR001471	AP2/ERF domain(IPR001471)	gi|357443595|ref|XP_003592075.1|	2.2e-82	-1	Ethylene-responsive transcription factor ERF110 [Medicago truncatula]	NR
ningtiao_contig_65215	IPR001471	AP2/ERF domain(IPR001471)	gi|357443595|ref|XP_003592075.1|	2.3e-86	-2	Ethylene-responsive transcription factor ERF110 [Medicago truncatula]	NR
ningtiao_contig_101467	IPR001471	AP2/ERF domain(IPR001471)	gi|357443595|ref|XP_003592075.1|	1.1e-15	2	Ethylene-responsive transcription factor ERF110 [Medicago truncatula]	NR
ningtiao_contig_65214	IPR016177	DNA-binding domain(IPR016177)	gi|357443595|ref|XP_003592075.1|	2.2e-82	-1	Ethylene-responsive transcription factor ERF110 [Medicago truncatula]	NR
ningtiao_contig_65215	IPR016177	DNA-binding domain(IPR016177)	gi|357443595|ref|XP_003592075.1|	2.3e-86	-2	Ethylene-responsive transcription factor ERF110 [Medicago truncatula]	NR
ningtiao_contig_101467	IPR016177	DNA-binding domain(IPR016177)	gi|357443595|ref|XP_003592075.1|	1.1e-15	2	Ethylene-responsive transcription factor ERF110 [Medicago truncatula]	NR
ningtiao_contig_55389	IPR001471	AP2/ERF domain(IPR001471)	gi|357466069|ref|XP_003603319.1|	2.2e-110	2	Ethylene-responsive transcription factor SHINE [Medicago truncatula]	NR
ningtiao_contig_55389	IPR016177	DNA-binding domain(IPR016177)	gi|357466069|ref|XP_003603319.1|	2.2e-110	2	Ethylene-responsive transcription factor SHINE [Medicago truncatula]	NR
ningtiao_contig_78134	IPR004140	Exocyst complex protein Exo70(IPR004140)	gi|357491257|ref|XP_003615916.1|	1.5e-29	1	Exocyst complex component [Medicago truncatula]	NR
ningtiao_contig_78134	IPR016159	Cullin repeat-like-containing domain(IPR016159)	gi|357491257|ref|XP_003615916.1|	1.5e-29	1	Exocyst complex component [Medicago truncatula]	NR
ningtiao_contig_46204	IPR002963	Expansin(IPR002963)	gi|357491477|ref|XP_003616026.1|	2.3e-55	-2	Expansin [Medicago truncatula]	NR
ningtiao_contig_46204	IPR007118	Expansin/Lol pI(IPR007118)	gi|357491477|ref|XP_003616026.1|	2.3e-55	-2	Expansin [Medicago truncatula]	NR
ningtiao_contig_46204	IPR009009	RlpA-like double-psi beta-barrel domain(IPR009009)	gi|357491477|ref|XP_003616026.1|	2.3e-55	-2	Expansin [Medicago truncatula]	NR
ningtiao_contig_46204	IPR014733	Barwin-like endoglucanase(IPR014733)	gi|357491477|ref|XP_003616026.1|	2.3e-55	-2	Expansin [Medicago truncatula]	NR
ningtiao_contig_114029	IPR000449	Ubiquitin-associated domain/translation elongation factor EF-Ts, N-terminal(IPR000449)	gi|196013468|ref|XP_002116595.1|	8.6e-49	-3	expressed hypothetical protein [Trichoplax adhaerens]	NR
ningtiao_contig_114029	IPR002715	Nascent polypeptide-associated complex NAC domain(IPR002715)	gi|196013468|ref|XP_002116595.1|	8.6e-49	-3	expressed hypothetical protein [Trichoplax adhaerens]	NR
ningtiao_contig_114029	IPR016641	Nascent polypeptide-associated complex subunit alpha(IPR016641)	gi|196013468|ref|XP_002116595.1|	8.6e-49	-3	expressed hypothetical protein [Trichoplax adhaerens]	NR
ningtiao_contig_105947	IPR011008	Dimeric alpha-beta barrel(IPR011008)	gi|145248087|ref|XP_001396292.1|	5.6e-50	-2	expressed protein [Aspergillus niger CBS 513.88]	NR
ningtiao_contig_61684	IPR000008	C2 domain(IPR000008)	gi|357507239|ref|XP_003623908.1|	0	1	Extended synaptotagmin-2 [Medicago truncatula]	NR
ningtiao_contig_61684	IPR013583	Phosphoribosyltransferase C-terminal(IPR013583)	gi|357507239|ref|XP_003623908.1|	0	1	Extended synaptotagmin-2 [Medicago truncatula]	NR
ningtiao_contig_28371	IPR006706	Extensin domain(IPR006706)	gi|1165322|gb|AAB53156.1|	1.9e-84	1	extensin [Glycine max]	NR
ningtiao_contig_104592	IPR006706	Extensin domain(IPR006706)	gi|8132441|gb|AAF73291.1|AF155232_1	1.3e-40	2	extensin [Pisum sativum]	NR
ningtiao_contig_49851	IPR003854	Gibberellin regulated protein(IPR003854)	gi|255552704|ref|XP_002517395.1|	1.7e-56	3	extensin, proline-rich protein, putative [Ricinus communis]	NR
ningtiao_contig_63774	IPR026960	Reverse transcriptase zinc-binding domain(IPR026960)	gi|6686397|gb|AAF23831.1|AC007234_3	9.3e-30	2	F1E22.12 [Arabidopsis thaliana]	NR
ningtiao_contig_29084	IPR012337	Ribonuclease H-like domain(IPR012337)	gi|8778482|gb|AAF79490.1|AC022492_34	2.5e-22	-3	F1L3.4 [Arabidopsis thaliana]	NR
ningtiao_contig_24927	IPR012337	Ribonuclease H-like domain(IPR012337)	gi|8778482|gb|AAF79490.1|AC022492_34	1.1e-19	2	F1L3.4 [Arabidopsis thaliana]	NR
ningtiao_contig_67035	IPR004910	Yippee/Mis18(IPR004910)	gi|255564613|ref|XP_002523301.1|	1.4e-51	1	fad NAD binding oxidoreductases, putative [Ricinus communis]	NR
ningtiao_contig_67036	IPR004910	Yippee/Mis18(IPR004910)	gi|255564613|ref|XP_002523301.1|	1.3e-52	1	fad NAD binding oxidoreductases, putative [Ricinus communis]	NR
ningtiao_contig_69946	IPR004087	K Homology domain(IPR004087)	gi|357481253|ref|XP_003610912.1|	0	3	Far upstream element-binding protein [Medicago truncatula]	NR
ningtiao_contig_69946	IPR004088	K Homology domain, type 1(IPR004088)	gi|357481253|ref|XP_003610912.1|	0	3	Far upstream element-binding protein [Medicago truncatula]	NR
ningtiao_contig_112009	IPR001878	Zinc finger, CCHC-type(IPR001878)	gi|357463693|ref|XP_003602128.1|	2.2e-11	3	FAR1-related protein [Medicago truncatula]	NR
ningtiao_contig_49679	IPR001878	Zinc finger, CCHC-type(IPR001878)	gi|358345117|ref|XP_003636629.1|	4.7e-26	-3	FAR1-related protein [Medicago truncatula]	NR
ningtiao_contig_53448	IPR004330	FAR1 DNA binding domain(IPR004330)	gi|357437905|ref|XP_003589228.1|	1.4e-38	2	FAR1-related protein [Medicago truncatula]	NR
ningtiao_contig_13101	IPR004330	FAR1 DNA binding domain(IPR004330)	gi|357440643|ref|XP_003590599.1|	6.9e-110	3	FAR1-related protein [Medicago truncatula]	NR
ningtiao_contig_12603	IPR004330	FAR1 DNA binding domain(IPR004330)	gi|357440643|ref|XP_003590599.1|	3.8e-27	2	FAR1-related protein [Medicago truncatula]	NR
ningtiao_contig_14146	IPR004330	FAR1 DNA binding domain(IPR004330)	gi|357440643|ref|XP_003590599.1|	9.9e-27	3	FAR1-related protein [Medicago truncatula]	NR
ningtiao_contig_65154	IPR004330	FAR1 DNA binding domain(IPR004330)	gi|357454471|ref|XP_003597516.1|	2.7e-149	1	FAR1-related protein [Medicago truncatula]	NR
ningtiao_contig_12602	IPR004330	FAR1 DNA binding domain(IPR004330)	gi|357454861|ref|XP_003597711.1|	4.4e-17	2	FAR1-related protein [Medicago truncatula]	NR
ningtiao_contig_16216	IPR004330	FAR1 DNA binding domain(IPR004330)	gi|357454861|ref|XP_003597711.1|	2.1e-36	-2	FAR1-related protein [Medicago truncatula]	NR
ningtiao_contig_103331	IPR004330	FAR1 DNA binding domain(IPR004330)	gi|357491613|ref|XP_003616094.1|	3.8e-77	2	FAR1-related protein [Medicago truncatula]	NR
ningtiao_contig_70673	IPR004330	FAR1 DNA binding domain(IPR004330)	gi|357491613|ref|XP_003616094.1|	2.7e-29	1	FAR1-related protein [Medicago truncatula]	NR
ningtiao_contig_58458	IPR009886	HCaRG(IPR009886)	gi|357463639|ref|XP_003602101.1|	1.1e-110	-1	FAR1-related protein [Medicago truncatula]	NR
ningtiao_contig_13101	IPR018289	MULE transposase domain(IPR018289)	gi|357440643|ref|XP_003590599.1|	6.9e-110	3	FAR1-related protein [Medicago truncatula]	NR
ningtiao_contig_29668	IPR018289	MULE transposase domain(IPR018289)	gi|357509987|ref|XP_003625282.1|	1.5e-115	1	FAR1-related protein [Medicago truncatula]	NR
ningtiao_contig_5045	IPR000782	FAS1 domain(IPR000782)	gi|357453859|ref|XP_003597210.1|	1.5e-124	2	Fasciclin-like arabinogalactan protein [Medicago truncatula]	NR
ningtiao_contig_86256	IPR000782	FAS1 domain(IPR000782)	gi|357472265|ref|XP_003606417.1|	1.6e-136	1	Fasciclin-like arabinogalactan protein [Medicago truncatula]	NR
ningtiao_contig_22229	IPR000782	FAS1 domain(IPR000782)	gi|357473961|ref|XP_003607265.1|	9e-76	-3	Fasciclin-like arabinogalactan protein [Medicago truncatula]	NR
ningtiao_contig_61809	IPR000782	FAS1 domain(IPR000782)	gi|157273664|gb|ABV27486.1|	6.5e-76	1	fasciclin-like arabinogalactan protein 15 [Gossypium hirsutum]	NR
ningtiao_contig_82108	IPR013120	Male sterility, NAD-binding(IPR013120)	gi|357487709|ref|XP_003614142.1|	2.4e-58	-1	Fatty acyl-CoA reductase [Medicago truncatula]	NR
ningtiao_contig_82108	IPR016040	NAD(P)-binding domain(IPR016040)	gi|357487709|ref|XP_003614142.1|	2.4e-58	-1	Fatty acyl-CoA reductase [Medicago truncatula]	NR
ningtiao_contig_82108	IPR026055	Fatty acyl-CoA reductase(IPR026055)	gi|357487709|ref|XP_003614142.1|	2.4e-58	-1	Fatty acyl-CoA reductase [Medicago truncatula]	NR
ningtiao_contig_60799	IPR006566	FBD domain(IPR006566)	gi|87240707|gb|ABD32565.1|	9.1e-38	2	FBD [Medicago truncatula]	NR
ningtiao_contig_7679	IPR001810	F-box domain(IPR001810)	gi|357445579|ref|XP_003593067.1|	5.4e-45	3	FBD-associated F-box protein [Medicago truncatula]	NR
ningtiao_contig_60798	IPR001810	F-box domain(IPR001810)	gi|357445579|ref|XP_003593067.1|	9.5e-85	3	FBD-associated F-box protein [Medicago truncatula]	NR
ningtiao_contig_9724	IPR001810	F-box domain(IPR001810)	gi|357465187|ref|XP_003602875.1|	4.3e-86	3	FBD-associated F-box protein [Medicago truncatula]	NR
ningtiao_contig_60798	IPR006566	FBD domain(IPR006566)	gi|357445579|ref|XP_003593067.1|	9.5e-85	3	FBD-associated F-box protein [Medicago truncatula]	NR
ningtiao_contig_79098	IPR001810	F-box domain(IPR001810)	gi|357436665|ref|XP_003588608.1|	3.8e-64	2	F-box [Medicago truncatula]	NR
ningtiao_contig_40479	IPR001810	F-box domain(IPR001810)	gi|357436665|ref|XP_003588608.1|	2e-13	1	F-box [Medicago truncatula]	NR
ningtiao_contig_4170	IPR001810	F-box domain(IPR001810)	gi|357436665|ref|XP_003588608.1|	4.2e-63	1	F-box [Medicago truncatula]	NR
ningtiao_contig_4171	IPR001810	F-box domain(IPR001810)	gi|357438177|ref|XP_003589364.1|	6.8e-52	1	F-box [Medicago truncatula]	NR
ningtiao_contig_79096	IPR001810	F-box domain(IPR001810)	gi|357438177|ref|XP_003589364.1|	7.5e-60	1	F-box [Medicago truncatula]	NR
ningtiao_contig_79097	IPR001810	F-box domain(IPR001810)	gi|357438177|ref|XP_003589364.1|	6.4e-44	1	F-box [Medicago truncatula]	NR
ningtiao_contig_4172	IPR001810	F-box domain(IPR001810)	gi|357438177|ref|XP_003589364.1|	2e-46	2	F-box [Medicago truncatula]	NR
ningtiao_contig_4897	IPR001810	F-box domain(IPR001810)	gi|357483729|ref|XP_003612151.1|	2.3e-91	2	F-box [Medicago truncatula]	NR
ningtiao_contig_81629	IPR001810	F-box domain(IPR001810)	gi|357483729|ref|XP_003612151.1|	2.6e-70	2	F-box [Medicago truncatula]	NR
ningtiao_contig_49734	IPR006527	F-box associated domain, type 1(IPR006527)	gi|357438177|ref|XP_003589364.1|	1.8e-27	-2	F-box [Medicago truncatula]	NR
ningtiao_contig_4173	IPR013187	F-box associated domain, type 3(IPR013187)	gi|357436665|ref|XP_003588608.1|	2.3e-41	1	F-box [Medicago truncatula]	NR
ningtiao_contig_79098	IPR013187	F-box associated domain, type 3(IPR013187)	gi|357436665|ref|XP_003588608.1|	3.8e-64	2	F-box [Medicago truncatula]	NR
ningtiao_contig_4170	IPR013187	F-box associated domain, type 3(IPR013187)	gi|357436665|ref|XP_003588608.1|	4.2e-63	1	F-box [Medicago truncatula]	NR
ningtiao_contig_79096	IPR013187	F-box associated domain, type 3(IPR013187)	gi|357438177|ref|XP_003589364.1|	7.5e-60	1	F-box [Medicago truncatula]	NR
ningtiao_contig_79099	IPR013187	F-box associated domain, type 3(IPR013187)	gi|357438177|ref|XP_003589364.1|	6.7e-47	1	F-box [Medicago truncatula]	NR
ningtiao_contig_4172	IPR013187	F-box associated domain, type 3(IPR013187)	gi|357438177|ref|XP_003589364.1|	2e-46	2	F-box [Medicago truncatula]	NR
ningtiao_contig_4173	IPR017451	F-box associated interaction domain(IPR017451)	gi|357436665|ref|XP_003588608.1|	2.3e-41	1	F-box [Medicago truncatula]	NR
ningtiao_contig_79098	IPR017451	F-box associated interaction domain(IPR017451)	gi|357436665|ref|XP_003588608.1|	3.8e-64	2	F-box [Medicago truncatula]	NR
ningtiao_contig_4170	IPR017451	F-box associated interaction domain(IPR017451)	gi|357436665|ref|XP_003588608.1|	4.2e-63	1	F-box [Medicago truncatula]	NR
ningtiao_contig_4171	IPR017451	F-box associated interaction domain(IPR017451)	gi|357438177|ref|XP_003589364.1|	6.8e-52	1	F-box [Medicago truncatula]	NR
ningtiao_contig_79096	IPR017451	F-box associated interaction domain(IPR017451)	gi|357438177|ref|XP_003589364.1|	7.5e-60	1	F-box [Medicago truncatula]	NR
ningtiao_contig_79097	IPR017451	F-box associated interaction domain(IPR017451)	gi|357438177|ref|XP_003589364.1|	6.4e-44	1	F-box [Medicago truncatula]	NR
ningtiao_contig_79099	IPR017451	F-box associated interaction domain(IPR017451)	gi|357438177|ref|XP_003589364.1|	6.7e-47	1	F-box [Medicago truncatula]	NR
ningtiao_contig_4172	IPR017451	F-box associated interaction domain(IPR017451)	gi|357438177|ref|XP_003589364.1|	2e-46	2	F-box [Medicago truncatula]	NR
ningtiao_contig_4897	IPR017451	F-box associated interaction domain(IPR017451)	gi|357483729|ref|XP_003612151.1|	2.3e-91	2	F-box [Medicago truncatula]	NR
ningtiao_contig_74209	IPR017451	F-box associated interaction domain(IPR017451)	gi|357483729|ref|XP_003612151.1|	1.8e-83	-3	F-box [Medicago truncatula]	NR
ningtiao_contig_81629	IPR017451	F-box associated interaction domain(IPR017451)	gi|357483729|ref|XP_003612151.1|	2.6e-70	2	F-box [Medicago truncatula]	NR
ningtiao_contig_105282	IPR001680	WD40 repeat(IPR001680)	gi|119491514|ref|XP_001263278.1|	7.9e-294	-1	F-box and WD40 domain protein, putative [Neosartorya fischeri NRRL 181]	NR
ningtiao_contig_105282	IPR001810	F-box domain(IPR001810)	gi|119491514|ref|XP_001263278.1|	7.9e-294	-1	F-box and WD40 domain protein, putative [Neosartorya fischeri NRRL 181]	NR
ningtiao_contig_105282	IPR015943	WD40/YVTN repeat-like-containing domain(IPR015943)	gi|119491514|ref|XP_001263278.1|	7.9e-294	-1	F-box and WD40 domain protein, putative [Neosartorya fischeri NRRL 181]	NR
ningtiao_contig_105282	IPR017986	WD40-repeat-containing domain(IPR017986)	gi|119491514|ref|XP_001263278.1|	7.9e-294	-1	F-box and WD40 domain protein, putative [Neosartorya fischeri NRRL 181]	NR
ningtiao_contig_105282	IPR019775	WD40 repeat, conserved site(IPR019775)	gi|119491514|ref|XP_001263278.1|	7.9e-294	-1	F-box and WD40 domain protein, putative [Neosartorya fischeri NRRL 181]	NR
ningtiao_contig_105282	IPR020472	G-protein beta WD-40 repeat(IPR020472)	gi|119491514|ref|XP_001263278.1|	7.9e-294	-1	F-box and WD40 domain protein, putative [Neosartorya fischeri NRRL 181]	NR
ningtiao_contig_78849	IPR001810	F-box domain(IPR001810)	gi|297816094|ref|XP_002875930.1|	5.6e-13	-1	F-box family protein [Arabidopsis lyrata subsp. lyrata]	NR
ningtiao_contig_60166	IPR001810	F-box domain(IPR001810)	gi|357439313|ref|XP_003589933.1|	3.2e-62	3	F-box family protein [Medicago truncatula]	NR
ningtiao_contig_7478	IPR001810	F-box domain(IPR001810)	gi|357457833|ref|XP_003599197.1|	2.6e-85	-3	F-box family protein [Medicago truncatula]	NR
ningtiao_contig_7476	IPR001810	F-box domain(IPR001810)	gi|357457833|ref|XP_003599197.1|	5.2e-90	-3	F-box family protein [Medicago truncatula]	NR
ningtiao_contig_102595	IPR001810	F-box domain(IPR001810)	gi|357462967|ref|XP_003601765.1|	1.7e-291	3	F-box family protein [Medicago truncatula]	NR
ningtiao_contig_65781	IPR001810	F-box domain(IPR001810)	gi|357463045|ref|XP_003601804.1|	4e-227	1	F-box family protein [Medicago truncatula]	NR
ningtiao_contig_99816	IPR001810	F-box domain(IPR001810)	gi|357465849|ref|XP_003603209.1|	9.4e-18	3	F-box family protein [Medicago truncatula]	NR
ningtiao_contig_38554	IPR001810	F-box domain(IPR001810)	gi|357465849|ref|XP_003603209.1|	3.1e-21	-1	F-box family protein [Medicago truncatula]	NR
ningtiao_contig_4289	IPR001810	F-box domain(IPR001810)	gi|357471471|ref|XP_003606020.1|	3.2e-41	-3	F-box family protein [Medicago truncatula]	NR
ningtiao_contig_75256	IPR001810	F-box domain(IPR001810)	gi|357471471|ref|XP_003606020.1|	5.9e-38	-1	F-box family protein [Medicago truncatula]	NR
ningtiao_contig_49379	IPR001810	F-box domain(IPR001810)	gi|357471705|ref|XP_003606137.1|	6.8e-30	2	F-box family protein [Medicago truncatula]	NR
ningtiao_contig_49380	IPR001810	F-box domain(IPR001810)	gi|357471705|ref|XP_003606137.1|	1.2e-31	2	F-box family protein [Medicago truncatula]	NR
ningtiao_contig_72001	IPR001810	F-box domain(IPR001810)	gi|357480485|ref|XP_003610528.1|	1.7e-50	-3	F-box family protein [Medicago truncatula]	NR
ningtiao_contig_63790	IPR001810	F-box domain(IPR001810)	gi|357480485|ref|XP_003610528.1|	3.6e-29	-3	F-box family protein [Medicago truncatula]	NR
ningtiao_contig_74213	IPR001810	F-box domain(IPR001810)	gi|357481677|ref|XP_003611124.1|	3.8e-42	-2	F-box family protein [Medicago truncatula]	NR
ningtiao_contig_64671	IPR001810	F-box domain(IPR001810)	gi|357481717|ref|XP_003611144.1|	4.4e-171	-2	F-box family protein [Medicago truncatula]	NR
ningtiao_contig_74214	IPR001810	F-box domain(IPR001810)	gi|357483741|ref|XP_003612157.1|	1.9e-30	-1	F-box family protein [Medicago truncatula]	NR
ningtiao_contig_3162	IPR001810	F-box domain(IPR001810)	gi|357483765|ref|XP_003612169.1|	5.3e-24	-2	F-box family protein [Medicago truncatula]	NR
ningtiao_contig_45416	IPR001810	F-box domain(IPR001810)	gi|357514059|ref|XP_003627318.1|	3.4e-57	-1	F-box family protein [Medicago truncatula]	NR
ningtiao_contig_45415	IPR001810	F-box domain(IPR001810)	gi|357514059|ref|XP_003627318.1|	5e-57	-1	F-box family protein [Medicago truncatula]	NR
ningtiao_contig_103020	IPR001810	F-box domain(IPR001810)	gi|357517677|ref|XP_003629127.1|	2e-35	1	F-box family protein [Medicago truncatula]	NR
ningtiao_contig_103023	IPR001810	F-box domain(IPR001810)	gi|357517677|ref|XP_003629127.1|	1e-41	3	F-box family protein [Medicago truncatula]	NR
ningtiao_contig_103024	IPR001810	F-box domain(IPR001810)	gi|357517677|ref|XP_003629127.1|	3.2e-24	1	F-box family protein [Medicago truncatula]	NR
ningtiao_contig_103019	IPR001810	F-box domain(IPR001810)	gi|357517677|ref|XP_003629127.1|	6.1e-30	3	F-box family protein [Medicago truncatula]	NR
ningtiao_contig_74215	IPR001810	F-box domain(IPR001810)	gi|358346138|ref|XP_003637128.1|	2.9e-33	-1	F-box family protein [Medicago truncatula]	NR
ningtiao_contig_7476	IPR005174	Protein of unknown function DUF295(IPR005174)	gi|357457833|ref|XP_003599197.1|	5.2e-90	-3	F-box family protein [Medicago truncatula]	NR
ningtiao_contig_88756	IPR005174	Protein of unknown function DUF295(IPR005174)	gi|357457833|ref|XP_003599197.1|	1.4e-95	2	F-box family protein [Medicago truncatula]	NR
ningtiao_contig_63790	IPR006527	F-box associated domain, type 1(IPR006527)	gi|357480485|ref|XP_003610528.1|	3.6e-29	-3	F-box family protein [Medicago truncatula]	NR
ningtiao_contig_65781	IPR006652	Kelch repeat type 1(IPR006652)	gi|357463045|ref|XP_003601804.1|	4e-227	1	F-box family protein [Medicago truncatula]	NR
ningtiao_contig_102595	IPR011043	Galactose oxidase/kelch, beta-propeller(IPR011043)	gi|357462967|ref|XP_003601765.1|	1.7e-291	3	F-box family protein [Medicago truncatula]	NR
ningtiao_contig_63790	IPR011043	Galactose oxidase/kelch, beta-propeller(IPR011043)	gi|357480485|ref|XP_003610528.1|	3.6e-29	-3	F-box family protein [Medicago truncatula]	NR
ningtiao_contig_102595	IPR015916	Galactose oxidase, beta-propeller(IPR015916)	gi|357462967|ref|XP_003601765.1|	1.7e-291	3	F-box family protein [Medicago truncatula]	NR
ningtiao_contig_65781	IPR015916	Galactose oxidase, beta-propeller(IPR015916)	gi|357463045|ref|XP_003601804.1|	4e-227	1	F-box family protein [Medicago truncatula]	NR
ningtiao_contig_70540	IPR017451	F-box associated interaction domain(IPR017451)	gi|357448465|ref|XP_003594508.1|	6e-22	2	F-box family protein [Medicago truncatula]	NR
ningtiao_contig_63790	IPR017451	F-box associated interaction domain(IPR017451)	gi|357480485|ref|XP_003610528.1|	3.6e-29	-3	F-box family protein [Medicago truncatula]	NR
ningtiao_contig_64671	IPR025886	Phloem protein 2-like(IPR025886)	gi|357481717|ref|XP_003611144.1|	4.4e-171	-2	F-box family protein [Medicago truncatula]	NR
ningtiao_contig_10907	IPR001680	WD40 repeat(IPR001680)	gi|224141357|ref|XP_002324039.1|	5.1e-193	1	f-box family protein [Populus trichocarpa]	NR
ningtiao_contig_99646	IPR001680	WD40 repeat(IPR001680)	gi|224141357|ref|XP_002324039.1|	1.2e-159	3	f-box family protein [Populus trichocarpa]	NR
ningtiao_contig_10906	IPR001680	WD40 repeat(IPR001680)	gi|224141357|ref|XP_002324039.1|	1.9e-184	1	f-box family protein [Populus trichocarpa]	NR
ningtiao_contig_10907	IPR001810	F-box domain(IPR001810)	gi|224141357|ref|XP_002324039.1|	5.1e-193	1	f-box family protein [Populus trichocarpa]	NR
ningtiao_contig_10906	IPR001810	F-box domain(IPR001810)	gi|224141357|ref|XP_002324039.1|	1.9e-184	1	f-box family protein [Populus trichocarpa]	NR
ningtiao_contig_76954	IPR003851	Zinc finger, Dof-type(IPR003851)	gi|224125528|ref|XP_002329827.1|	1.4e-62	-1	f-box family protein [Populus trichocarpa]	NR
ningtiao_contig_10907	IPR015943	WD40/YVTN repeat-like-containing domain(IPR015943)	gi|224141357|ref|XP_002324039.1|	5.1e-193	1	f-box family protein [Populus trichocarpa]	NR
ningtiao_contig_99646	IPR015943	WD40/YVTN repeat-like-containing domain(IPR015943)	gi|224141357|ref|XP_002324039.1|	1.2e-159	3	f-box family protein [Populus trichocarpa]	NR
ningtiao_contig_10906	IPR015943	WD40/YVTN repeat-like-containing domain(IPR015943)	gi|224141357|ref|XP_002324039.1|	1.9e-184	1	f-box family protein [Populus trichocarpa]	NR
ningtiao_contig_10907	IPR017986	WD40-repeat-containing domain(IPR017986)	gi|224141357|ref|XP_002324039.1|	5.1e-193	1	f-box family protein [Populus trichocarpa]	NR
ningtiao_contig_99646	IPR017986	WD40-repeat-containing domain(IPR017986)	gi|224141357|ref|XP_002324039.1|	1.2e-159	3	f-box family protein [Populus trichocarpa]	NR
ningtiao_contig_10906	IPR017986	WD40-repeat-containing domain(IPR017986)	gi|224141357|ref|XP_002324039.1|	1.9e-184	1	f-box family protein [Populus trichocarpa]	NR
ningtiao_contig_10907	IPR019775	WD40 repeat, conserved site(IPR019775)	gi|224141357|ref|XP_002324039.1|	5.1e-193	1	f-box family protein [Populus trichocarpa]	NR
ningtiao_contig_99646	IPR019775	WD40 repeat, conserved site(IPR019775)	gi|224141357|ref|XP_002324039.1|	1.2e-159	3	f-box family protein [Populus trichocarpa]	NR
ningtiao_contig_10906	IPR019775	WD40 repeat, conserved site(IPR019775)	gi|224141357|ref|XP_002324039.1|	1.9e-184	1	f-box family protein [Populus trichocarpa]	NR
ningtiao_contig_10907	IPR020472	G-protein beta WD-40 repeat(IPR020472)	gi|224141357|ref|XP_002324039.1|	5.1e-193	1	f-box family protein [Populus trichocarpa]	NR
ningtiao_contig_10906	IPR020472	G-protein beta WD-40 repeat(IPR020472)	gi|224141357|ref|XP_002324039.1|	1.9e-184	1	f-box family protein [Populus trichocarpa]	NR
ningtiao_contig_79577	IPR001810	F-box domain(IPR001810)	gi|357457281|ref|XP_003598921.1|	8.4e-15	3	F-box family-1 [Medicago truncatula]	NR
ningtiao_contig_81085	IPR001810	F-box domain(IPR001810)	gi|357516569|ref|XP_003628573.1|	4.4e-13	-1	F-box family-1 [Medicago truncatula]	NR
ningtiao_contig_95135	IPR006566	FBD domain(IPR006566)	gi|357516569|ref|XP_003628573.1|	5.7e-22	2	F-box family-1 [Medicago truncatula]	NR
ningtiao_contig_67258	IPR001810	F-box domain(IPR001810)	gi|357474037|ref|XP_003607303.1|	1.9e-56	1	F-box family-3 [Medicago truncatula]	NR
ningtiao_contig_67257	IPR001810	F-box domain(IPR001810)	gi|357474037|ref|XP_003607303.1|	7e-56	1	F-box family-3 [Medicago truncatula]	NR
ningtiao_contig_9051	IPR001810	F-box domain(IPR001810)	gi|357496213|ref|XP_003618395.1|	4.2e-83	2	F-box family-3 [Medicago truncatula]	NR
ningtiao_contig_105151	IPR001810	F-box domain(IPR001810)	gi|357516601|ref|XP_003628589.1|	3.3e-10	-1	F-box family-3 [Medicago truncatula]	NR
ningtiao_contig_67257	IPR006566	FBD domain(IPR006566)	gi|357474037|ref|XP_003607303.1|	7e-56	1	F-box family-3 [Medicago truncatula]	NR
ningtiao_contig_5190	IPR013101	Leucine-rich repeat 2(IPR013101)	gi|357459187|ref|XP_003599874.1|	1.4e-66	-3	F-box family-3 [Medicago truncatula]	NR
ningtiao_contig_5192	IPR013101	Leucine-rich repeat 2(IPR013101)	gi|357459187|ref|XP_003599874.1|	1.2e-27	-2	F-box family-3 [Medicago truncatula]	NR
ningtiao_contig_5191	IPR013101	Leucine-rich repeat 2(IPR013101)	gi|357459187|ref|XP_003599874.1|	1.1e-26	-2	F-box family-3 [Medicago truncatula]	NR
ningtiao_contig_13000	IPR001810	F-box domain(IPR001810)	gi|358347438|ref|XP_003637764.1|	1.4e-94	3	F-box family-4 [Medicago truncatula]	NR
ningtiao_contig_13000	IPR006566	FBD domain(IPR006566)	gi|358347438|ref|XP_003637764.1|	1.4e-94	3	F-box family-4 [Medicago truncatula]	NR
ningtiao_contig_15201	IPR001810	F-box domain(IPR001810)	gi|357477131|ref|XP_003608851.1|	2.3e-58	1	F-box family-6 [Medicago truncatula]	NR
ningtiao_contig_48344	IPR006566	FBD domain(IPR006566)	gi|357477131|ref|XP_003608851.1|	3.3e-20	1	F-box family-6 [Medicago truncatula]	NR
ningtiao_contig_6963	IPR001810	F-box domain(IPR001810)	gi|357493631|ref|XP_003617104.1|	5.6e-18	1	F-box family-9 [Medicago truncatula]	NR
ningtiao_contig_83208	IPR001810	F-box domain(IPR001810)	gi|357442903|ref|XP_003591729.1|	5.3e-11	-3	F-box protein [Medicago truncatula]	NR
ningtiao_contig_103022	IPR001810	F-box domain(IPR001810)	gi|357456099|ref|XP_003598330.1|	1.6e-32	3	F-box protein [Medicago truncatula]	NR
ningtiao_contig_12468	IPR001810	F-box domain(IPR001810)	gi|357456223|ref|XP_003598392.1|	1.6e-43	2	F-box protein [Medicago truncatula]	NR
ningtiao_contig_12467	IPR001810	F-box domain(IPR001810)	gi|357456223|ref|XP_003598392.1|	2e-52	2	F-box protein [Medicago truncatula]	NR
ningtiao_contig_103021	IPR001810	F-box domain(IPR001810)	gi|357456223|ref|XP_003598392.1|	3.3e-47	1	F-box protein [Medicago truncatula]	NR
ningtiao_contig_102941	IPR001810	F-box domain(IPR001810)	gi|357456223|ref|XP_003598392.1|	9.9e-38	-2	F-box protein [Medicago truncatula]	NR
ningtiao_contig_7477	IPR001810	F-box domain(IPR001810)	gi|357457917|ref|XP_003599239.1|	5.3e-79	-3	F-box protein [Medicago truncatula]	NR
ningtiao_contig_90195	IPR001810	F-box domain(IPR001810)	gi|357457917|ref|XP_003599239.1|	1.3e-79	-2	F-box protein [Medicago truncatula]	NR
ningtiao_contig_90194	IPR001810	F-box domain(IPR001810)	gi|357457917|ref|XP_003599239.1|	2.5e-81	-2	F-box protein [Medicago truncatula]	NR
ningtiao_contig_92956	IPR001810	F-box domain(IPR001810)	gi|357457919|ref|XP_003599240.1|	8e-19	-3	F-box protein [Medicago truncatula]	NR
ningtiao_contig_33123	IPR001810	F-box domain(IPR001810)	gi|357464663|ref|XP_003602613.1|	1.8e-11	2	F-box protein [Medicago truncatula]	NR
ningtiao_contig_74018	IPR001810	F-box domain(IPR001810)	gi|357478767|ref|XP_003609669.1|	9.4e-88	1	F-box protein [Medicago truncatula]	NR
ningtiao_contig_68475	IPR001810	F-box domain(IPR001810)	gi|357489021|ref|XP_003614798.1|	3.9e-14	3	F-box protein [Medicago truncatula]	NR
ningtiao_contig_68474	IPR001810	F-box domain(IPR001810)	gi|357489021|ref|XP_003614798.1|	8.9e-14	3	F-box protein [Medicago truncatula]	NR
ningtiao_contig_72189	IPR001810	F-box domain(IPR001810)	gi|357502265|ref|XP_003621421.1|	4.1e-162	2	F-box protein [Medicago truncatula]	NR
ningtiao_contig_12255	IPR001810	F-box domain(IPR001810)	gi|357505205|ref|XP_003622891.1|	1.2e-82	3	F-box protein [Medicago truncatula]	NR
ningtiao_contig_93937	IPR001810	F-box domain(IPR001810)	gi|357505257|ref|XP_003622917.1|	1.5e-152	-1	F-box protein [Medicago truncatula]	NR
ningtiao_contig_82421	IPR001810	F-box domain(IPR001810)	gi|357505257|ref|XP_003622917.1|	6.5e-65	2	F-box protein [Medicago truncatula]	NR
ningtiao_contig_93939	IPR001810	F-box domain(IPR001810)	gi|357505257|ref|XP_003622917.1|	1.1e-118	-1	F-box protein [Medicago truncatula]	NR
ningtiao_contig_93938	IPR001810	F-box domain(IPR001810)	gi|357505257|ref|XP_003622917.1|	7.6e-157	-1	F-box protein [Medicago truncatula]	NR
ningtiao_contig_5320	IPR001810	F-box domain(IPR001810)	gi|357507409|ref|XP_003623993.1|	6.5e-15	-3	F-box protein [Medicago truncatula]	NR
ningtiao_contig_5112	IPR001810	F-box domain(IPR001810)	gi|357507557|ref|XP_003624067.1|	9.1e-100	-3	F-box protein [Medicago truncatula]	NR
ningtiao_contig_7222	IPR001810	F-box domain(IPR001810)	gi|357509385|ref|XP_003624981.1|	7.8e-117	-1	F-box protein [Medicago truncatula]	NR
ningtiao_contig_105362	IPR001810	F-box domain(IPR001810)	gi|357509397|ref|XP_003624987.1|	2e-28	-2	F-box protein [Medicago truncatula]	NR
ningtiao_contig_51572	IPR001810	F-box domain(IPR001810)	gi|357513267|ref|XP_003626922.1|	3.5e-49	3	F-box protein [Medicago truncatula]	NR
ningtiao_contig_74434	IPR001810	F-box domain(IPR001810)	gi|357516793|ref|XP_003628685.1|	2.2e-60	-2	F-box protein [Medicago truncatula]	NR
ningtiao_contig_68477	IPR001810	F-box domain(IPR001810)	gi|357516793|ref|XP_003628685.1|	2.1e-28	-2	F-box protein [Medicago truncatula]	NR
ningtiao_contig_81533	IPR001810	F-box domain(IPR001810)	gi|357516793|ref|XP_003628685.1|	2.4e-111	3	F-box protein [Medicago truncatula]	NR
ningtiao_contig_33808	IPR001810	F-box domain(IPR001810)	gi|357516793|ref|XP_003628685.1|	2.3e-33	1	F-box protein [Medicago truncatula]	NR
ningtiao_contig_3208	IPR001810	F-box domain(IPR001810)	gi|357516793|ref|XP_003628685.1|	6.7e-98	-2	F-box protein [Medicago truncatula]	NR
ningtiao_contig_77055	IPR001810	F-box domain(IPR001810)	gi|357516943|ref|XP_003628760.1|	8.6e-65	-1	F-box protein [Medicago truncatula]	NR
ningtiao_contig_79100	IPR001810	F-box domain(IPR001810)	gi|357519895|ref|XP_003630236.1|	1.5e-18	1	F-box protein [Medicago truncatula]	NR
ningtiao_contig_79101	IPR001810	F-box domain(IPR001810)	gi|357519895|ref|XP_003630236.1|	1.7e-18	2	F-box protein [Medicago truncatula]	NR
ningtiao_contig_109619	IPR001810	F-box domain(IPR001810)	gi|357520751|ref|XP_003630664.1|	1.6e-25	-3	F-box protein [Medicago truncatula]	NR
ningtiao_contig_81474	IPR001810	F-box domain(IPR001810)	gi|358346681|ref|XP_003637394.1|	8.2e-75	-2	F-box protein [Medicago truncatula]	NR
ningtiao_contig_23314	IPR001810	F-box domain(IPR001810)	gi|358347506|ref|XP_003637797.1|	1.5e-16	-3	F-box protein [Medicago truncatula]	NR
ningtiao_contig_12665	IPR001810	F-box domain(IPR001810)	gi|358347506|ref|XP_003637797.1|	8.9e-40	2	F-box protein [Medicago truncatula]	NR
ningtiao_contig_38451	IPR001878	Zinc finger, CCHC-type(IPR001878)	gi|357457917|ref|XP_003599239.1|	5e-16	-3	F-box protein [Medicago truncatula]	NR
ningtiao_contig_7477	IPR005174	Protein of unknown function DUF295(IPR005174)	gi|357457917|ref|XP_003599239.1|	5.3e-79	-3	F-box protein [Medicago truncatula]	NR
ningtiao_contig_90196	IPR005174	Protein of unknown function DUF295(IPR005174)	gi|357457917|ref|XP_003599239.1|	1.2e-28	-1	F-box protein [Medicago truncatula]	NR
ningtiao_contig_90195	IPR005174	Protein of unknown function DUF295(IPR005174)	gi|357457917|ref|XP_003599239.1|	1.3e-79	-2	F-box protein [Medicago truncatula]	NR
ningtiao_contig_90194	IPR005174	Protein of unknown function DUF295(IPR005174)	gi|357457917|ref|XP_003599239.1|	2.5e-81	-2	F-box protein [Medicago truncatula]	NR
ningtiao_contig_1552	IPR005174	Protein of unknown function DUF295(IPR005174)	gi|357517851|ref|XP_003629214.1|	1.3e-178	3	F-box protein [Medicago truncatula]	NR
ningtiao_contig_64554	IPR005174	Protein of unknown function DUF295(IPR005174)	gi|357517851|ref|XP_003629214.1|	3.1e-179	1	F-box protein [Medicago truncatula]	NR
ningtiao_contig_64555	IPR005174	Protein of unknown function DUF295(IPR005174)	gi|357517851|ref|XP_003629214.1|	2.6e-179	1	F-box protein [Medicago truncatula]	NR
ningtiao_contig_81474	IPR005174	Protein of unknown function DUF295(IPR005174)	gi|358346681|ref|XP_003637394.1|	8.2e-75	-2	F-box protein [Medicago truncatula]	NR
ningtiao_contig_102940	IPR006527	F-box associated domain, type 1(IPR006527)	gi|357457873|ref|XP_003599217.1|	2.9e-42	-2	F-box protein [Medicago truncatula]	NR
ningtiao_contig_69789	IPR006527	F-box associated domain, type 1(IPR006527)	gi|357480371|ref|XP_003610471.1|	5.4e-46	3	F-box protein [Medicago truncatula]	NR
ningtiao_contig_2356	IPR006527	F-box associated domain, type 1(IPR006527)	gi|357480371|ref|XP_003610471.1|	3.7e-45	3	F-box protein [Medicago truncatula]	NR
ningtiao_contig_93937	IPR006527	F-box associated domain, type 1(IPR006527)	gi|357505257|ref|XP_003622917.1|	1.5e-152	-1	F-box protein [Medicago truncatula]	NR
ningtiao_contig_93939	IPR006527	F-box associated domain, type 1(IPR006527)	gi|357505257|ref|XP_003622917.1|	1.1e-118	-1	F-box protein [Medicago truncatula]	NR
ningtiao_contig_93938	IPR006527	F-box associated domain, type 1(IPR006527)	gi|357505257|ref|XP_003622917.1|	7.6e-157	-1	F-box protein [Medicago truncatula]	NR
ningtiao_contig_50804	IPR006527	F-box associated domain, type 1(IPR006527)	gi|357514751|ref|XP_003627664.1|	8.1e-70	-1	F-box protein [Medicago truncatula]	NR
ningtiao_contig_86919	IPR006527	F-box associated domain, type 1(IPR006527)	gi|358347576|ref|XP_003637832.1|	2.6e-61	-3	F-box protein [Medicago truncatula]	NR
ningtiao_contig_93427	IPR006566	FBD domain(IPR006566)	gi|357502857|ref|XP_003621717.1|	1.8e-43	-2	F-box protein [Medicago truncatula]	NR
ningtiao_contig_26627	IPR011043	Galactose oxidase/kelch, beta-propeller(IPR011043)	gi|357467957|ref|XP_003604263.1|	1.1e-111	-3	F-box protein [Medicago truncatula]	NR
ningtiao_contig_12255	IPR011043	Galactose oxidase/kelch, beta-propeller(IPR011043)	gi|357505205|ref|XP_003622891.1|	1.2e-82	3	F-box protein [Medicago truncatula]	NR
ningtiao_contig_50804	IPR011043	Galactose oxidase/kelch, beta-propeller(IPR011043)	gi|357514751|ref|XP_003627664.1|	8.1e-70	-1	F-box protein [Medicago truncatula]	NR
ningtiao_contig_3208	IPR011043	Galactose oxidase/kelch, beta-propeller(IPR011043)	gi|357516793|ref|XP_003628685.1|	6.7e-98	-2	F-box protein [Medicago truncatula]	NR
ningtiao_contig_93427	IPR013101	Leucine-rich repeat 2(IPR013101)	gi|357502857|ref|XP_003621717.1|	1.8e-43	-2	F-box protein [Medicago truncatula]	NR
ningtiao_contig_3208	IPR013187	F-box associated domain, type 3(IPR013187)	gi|357516793|ref|XP_003628685.1|	6.7e-98	-2	F-box protein [Medicago truncatula]	NR
ningtiao_contig_12467	IPR017451	F-box associated interaction domain(IPR017451)	gi|357456223|ref|XP_003598392.1|	2e-52	2	F-box protein [Medicago truncatula]	NR
ningtiao_contig_102940	IPR017451	F-box associated interaction domain(IPR017451)	gi|357457873|ref|XP_003599217.1|	2.9e-42	-2	F-box protein [Medicago truncatula]	NR
ningtiao_contig_69789	IPR017451	F-box associated interaction domain(IPR017451)	gi|357480371|ref|XP_003610471.1|	5.4e-46	3	F-box protein [Medicago truncatula]	NR
ningtiao_contig_2356	IPR017451	F-box associated interaction domain(IPR017451)	gi|357480371|ref|XP_003610471.1|	3.7e-45	3	F-box protein [Medicago truncatula]	NR
ningtiao_contig_46589	IPR017451	F-box associated interaction domain(IPR017451)	gi|357502545|ref|XP_003621561.1|	5.3e-26	1	F-box protein [Medicago truncatula]	NR
ningtiao_contig_12255	IPR017451	F-box associated interaction domain(IPR017451)	gi|357505205|ref|XP_003622891.1|	1.2e-82	3	F-box protein [Medicago truncatula]	NR
ningtiao_contig_93937	IPR017451	F-box associated interaction domain(IPR017451)	gi|357505257|ref|XP_003622917.1|	1.5e-152	-1	F-box protein [Medicago truncatula]	NR
ningtiao_contig_82421	IPR017451	F-box associated interaction domain(IPR017451)	gi|357505257|ref|XP_003622917.1|	6.5e-65	2	F-box protein [Medicago truncatula]	NR
ningtiao_contig_93939	IPR017451	F-box associated interaction domain(IPR017451)	gi|357505257|ref|XP_003622917.1|	1.1e-118	-1	F-box protein [Medicago truncatula]	NR
ningtiao_contig_93938	IPR017451	F-box associated interaction domain(IPR017451)	gi|357505257|ref|XP_003622917.1|	7.6e-157	-1	F-box protein [Medicago truncatula]	NR
ningtiao_contig_12256	IPR017451	F-box associated interaction domain(IPR017451)	gi|357507551|ref|XP_003624064.1|	7.9e-54	2	F-box protein [Medicago truncatula]	NR
ningtiao_contig_5112	IPR017451	F-box associated interaction domain(IPR017451)	gi|357507557|ref|XP_003624067.1|	9.1e-100	-3	F-box protein [Medicago truncatula]	NR
ningtiao_contig_50804	IPR017451	F-box associated interaction domain(IPR017451)	gi|357514751|ref|XP_003627664.1|	8.1e-70	-1	F-box protein [Medicago truncatula]	NR
ningtiao_contig_74434	IPR017451	F-box associated interaction domain(IPR017451)	gi|357516793|ref|XP_003628685.1|	2.2e-60	-2	F-box protein [Medicago truncatula]	NR
ningtiao_contig_81533	IPR017451	F-box associated interaction domain(IPR017451)	gi|357516793|ref|XP_003628685.1|	2.4e-111	3	F-box protein [Medicago truncatula]	NR
ningtiao_contig_3208	IPR017451	F-box associated interaction domain(IPR017451)	gi|357516793|ref|XP_003628685.1|	6.7e-98	-2	F-box protein [Medicago truncatula]	NR
ningtiao_contig_77055	IPR017451	F-box associated interaction domain(IPR017451)	gi|357516943|ref|XP_003628760.1|	8.6e-65	-1	F-box protein [Medicago truncatula]	NR
ningtiao_contig_116584	IPR025314	Domain of unknown function DUF4219(IPR025314)	gi|357457917|ref|XP_003599239.1|	1.6e-23	3	F-box protein [Medicago truncatula]	NR
ningtiao_contig_9259	IPR026960	Reverse transcriptase zinc-binding domain(IPR026960)	gi|357457815|ref|XP_003599188.1|	5e-19	1	F-box protein [Medicago truncatula]	NR
ningtiao_contig_77804	IPR001810	F-box domain(IPR001810)	gi|357466507|ref|XP_003603538.1|	2.7e-109	-3	F-box protein AFR [Medicago truncatula]	NR
ningtiao_contig_77804	IPR015916	Galactose oxidase, beta-propeller(IPR015916)	gi|357466507|ref|XP_003603538.1|	2.7e-109	-3	F-box protein AFR [Medicago truncatula]	NR
ningtiao_contig_11696	IPR001810	F-box domain(IPR001810)	gi|357494165|ref|XP_003617371.1|	4e-79	2	F-box protein interaction domain containing protein [Medicago truncatula]	NR
ningtiao_contig_11698	IPR001810	F-box domain(IPR001810)	gi|357494165|ref|XP_003617371.1|	7e-69	3	F-box protein interaction domain containing protein [Medicago truncatula]	NR
ningtiao_contig_11694	IPR001810	F-box domain(IPR001810)	gi|357494165|ref|XP_003617371.1|	3.4e-88	2	F-box protein interaction domain containing protein [Medicago truncatula]	NR
ningtiao_contig_11694	IPR011043	Galactose oxidase/kelch, beta-propeller(IPR011043)	gi|357494165|ref|XP_003617371.1|	3.4e-88	2	F-box protein interaction domain containing protein [Medicago truncatula]	NR
ningtiao_contig_90397	IPR001810	F-box domain(IPR001810)	gi|357441235|ref|XP_003590895.1|	4.8e-117	1	F-box protein PP2-B1 [Medicago truncatula]	NR
ningtiao_contig_90396	IPR001810	F-box domain(IPR001810)	gi|357441247|ref|XP_003590901.1|	5.2e-137	3	F-box protein PP2-B1 [Medicago truncatula]	NR
ningtiao_contig_90397	IPR025886	Phloem protein 2-like(IPR025886)	gi|357441235|ref|XP_003590895.1|	4.8e-117	1	F-box protein PP2-B1 [Medicago truncatula]	NR
ningtiao_contig_81568	IPR025886	Phloem protein 2-like(IPR025886)	gi|357441237|ref|XP_003590896.1|	4.9e-30	-1	F-box protein PP2-B1 [Medicago truncatula]	NR
ningtiao_contig_81570	IPR025886	Phloem protein 2-like(IPR025886)	gi|357441237|ref|XP_003590896.1|	1.1e-26	-1	F-box protein PP2-B1 [Medicago truncatula]	NR
ningtiao_contig_90396	IPR025886	Phloem protein 2-like(IPR025886)	gi|357441247|ref|XP_003590901.1|	5.2e-137	3	F-box protein PP2-B1 [Medicago truncatula]	NR
ningtiao_contig_74957	IPR001810	F-box domain(IPR001810)	gi|357469577|ref|XP_003605073.1|	1.1e-34	-3	F-box protein PP2-B14 [Medicago truncatula]	NR
ningtiao_contig_74959	IPR001810	F-box domain(IPR001810)	gi|357511811|ref|XP_003626194.1|	1.6e-58	-3	F-box protein PP2-B15 [Medicago truncatula]	NR
ningtiao_contig_3298	IPR025886	Phloem protein 2-like(IPR025886)	gi|357511811|ref|XP_003626194.1|	5e-14	-2	F-box protein PP2-B15 [Medicago truncatula]	NR
ningtiao_contig_3301	IPR025886	Phloem protein 2-like(IPR025886)	gi|357511811|ref|XP_003626194.1|	3.6e-31	1	F-box protein PP2-B15 [Medicago truncatula]	NR
ningtiao_contig_53099	IPR025886	Phloem protein 2-like(IPR025886)	gi|357511809|ref|XP_003626193.1|	2e-131	3	F-box protein PP2-B3 [Medicago truncatula]	NR
ningtiao_contig_91194	IPR001810	F-box domain(IPR001810)	gi|357439753|ref|XP_003590154.1|	4.4e-43	2	F-box protein SKIP19 [Medicago truncatula]	NR
ningtiao_contig_91199	IPR001810	F-box domain(IPR001810)	gi|357439753|ref|XP_003590154.1|	1.2e-43	2	F-box protein SKIP19 [Medicago truncatula]	NR
ningtiao_contig_91195	IPR001810	F-box domain(IPR001810)	gi|357439753|ref|XP_003590154.1|	1.1e-44	3	F-box protein SKIP19 [Medicago truncatula]	NR
ningtiao_contig_103356	IPR001810	F-box domain(IPR001810)	gi|357447213|ref|XP_003593882.1|	1.3e-154	-3	F-box protein SKIP19 [Medicago truncatula]	NR
ningtiao_contig_55704	IPR001810	F-box domain(IPR001810)	gi|357454001|ref|XP_003597281.1|	1.9e-22	-2	F-box protein SKIP19 [Medicago truncatula]	NR
ningtiao_contig_4560	IPR001810	F-box domain(IPR001810)	gi|357460899|ref|XP_003600731.1|	3.7e-52	2	F-box protein SKIP19 [Medicago truncatula]	NR
ningtiao_contig_7804	IPR001810	F-box domain(IPR001810)	gi|357484813|ref|XP_003612694.1|	1.7e-55	2	F-box protein SKIP19 [Medicago truncatula]	NR
ningtiao_contig_4563	IPR001810	F-box domain(IPR001810)	gi|357484813|ref|XP_003612694.1|	9.6e-57	2	F-box protein SKIP19 [Medicago truncatula]	NR
ningtiao_contig_91198	IPR001810	F-box domain(IPR001810)	gi|357484813|ref|XP_003612694.1|	3e-27	2	F-box protein SKIP19 [Medicago truncatula]	NR
ningtiao_contig_91202	IPR001810	F-box domain(IPR001810)	gi|357515277|ref|XP_003627927.1|	6.7e-33	1	F-box protein SKIP19 [Medicago truncatula]	NR
ningtiao_contig_91197	IPR001810	F-box domain(IPR001810)	gi|357515277|ref|XP_003627927.1|	3.1e-33	2	F-box protein SKIP19 [Medicago truncatula]	NR
ningtiao_contig_4562	IPR001810	F-box domain(IPR001810)	gi|357519627|ref|XP_003630102.1|	6.2e-61	2	F-box protein SKIP19 [Medicago truncatula]	NR
ningtiao_contig_80464	IPR001810	F-box domain(IPR001810)	gi|357519627|ref|XP_003630102.1|	8.6e-41	2	F-box protein SKIP19 [Medicago truncatula]	NR
ningtiao_contig_4564	IPR001810	F-box domain(IPR001810)	gi|357519627|ref|XP_003630102.1|	1.1e-41	2	F-box protein SKIP19 [Medicago truncatula]	NR
ningtiao_contig_4561	IPR001810	F-box domain(IPR001810)	gi|357519627|ref|XP_003630102.1|	8.5e-61	2	F-box protein SKIP19 [Medicago truncatula]	NR
ningtiao_contig_80463	IPR001810	F-box domain(IPR001810)	gi|357519627|ref|XP_003630102.1|	1.2e-40	2	F-box protein SKIP19 [Medicago truncatula]	NR
ningtiao_contig_76604	IPR001810	F-box domain(IPR001810)	gi|357521249|ref|XP_003630913.1|	2e-187	-1	F-box protein SKIP28 [Medicago truncatula]	NR
ningtiao_contig_76604	IPR017900	4Fe-4S ferredoxin, iron-sulphur binding, conserved site(IPR017900)	gi|357521249|ref|XP_003630913.1|	2e-187	-1	F-box protein SKIP28 [Medicago truncatula]	NR
ningtiao_contig_55798	IPR001810	F-box domain(IPR001810)	gi|357495297|ref|XP_003617937.1|	1.2e-91	3	F-box protein SNE [Medicago truncatula]	NR
ningtiao_contig_108573	IPR001810	F-box domain(IPR001810)	gi|22326994|ref|NP_197653.2|	7.8e-11	-1	F-box, FBD and leucine rich repeat domain-containing protein [Arabidopsis thaliana]	NR
ningtiao_contig_106759	IPR001810	F-box domain(IPR001810)	gi|357438535|ref|XP_003589543.1|	1.6e-54	2	F-box/FBD/LRR-repeat protein [Medicago truncatula]	NR
ningtiao_contig_13001	IPR001810	F-box domain(IPR001810)	gi|357438535|ref|XP_003589543.1|	4.6e-19	3	F-box/FBD/LRR-repeat protein [Medicago truncatula]	NR
ningtiao_contig_81089	IPR001810	F-box domain(IPR001810)	gi|357452853|ref|XP_003596703.1|	3.1e-62	-2	F-box/FBD/LRR-repeat protein [Medicago truncatula]	NR
ningtiao_contig_4734	IPR001810	F-box domain(IPR001810)	gi|357452853|ref|XP_003596703.1|	9.4e-74	-2	F-box/FBD/LRR-repeat protein [Medicago truncatula]	NR
ningtiao_contig_106525	IPR001810	F-box domain(IPR001810)	gi|357452853|ref|XP_003596703.1|	8.5e-11	-1	F-box/FBD/LRR-repeat protein [Medicago truncatula]	NR
ningtiao_contig_95134	IPR001810	F-box domain(IPR001810)	gi|357452853|ref|XP_003596703.1|	2.4e-70	-1	F-box/FBD/LRR-repeat protein [Medicago truncatula]	NR
ningtiao_contig_81088	IPR001810	F-box domain(IPR001810)	gi|357452853|ref|XP_003596703.1|	6.6e-73	-2	F-box/FBD/LRR-repeat protein [Medicago truncatula]	NR
ningtiao_contig_943	IPR001810	F-box domain(IPR001810)	gi|357454739|ref|XP_003597650.1|	5.8e-204	1	F-box/FBD/LRR-repeat protein [Medicago truncatula]	NR
ningtiao_contig_67355	IPR001810	F-box domain(IPR001810)	gi|357466219|ref|XP_003603394.1|	6.4e-139	3	F-box/FBD/LRR-repeat protein [Medicago truncatula]	NR
ningtiao_contig_91296	IPR001810	F-box domain(IPR001810)	gi|357486601|ref|XP_003613588.1|	2.1e-113	-2	F-box/FBD/LRR-repeat protein [Medicago truncatula]	NR
ningtiao_contig_91299	IPR001810	F-box domain(IPR001810)	gi|357486601|ref|XP_003613588.1|	6.5e-115	-2	F-box/FBD/LRR-repeat protein [Medicago truncatula]	NR
ningtiao_contig_7822	IPR001810	F-box domain(IPR001810)	gi|357486601|ref|XP_003613588.1|	9.2e-123	-1	F-box/FBD/LRR-repeat protein [Medicago truncatula]	NR
ningtiao_contig_91303	IPR001810	F-box domain(IPR001810)	gi|357486601|ref|XP_003613588.1|	1.9e-104	-2	F-box/FBD/LRR-repeat protein [Medicago truncatula]	NR
ningtiao_contig_91300	IPR001810	F-box domain(IPR001810)	gi|357486601|ref|XP_003613588.1|	1.6e-101	-1	F-box/FBD/LRR-repeat protein [Medicago truncatula]	NR
ningtiao_contig_91302	IPR001810	F-box domain(IPR001810)	gi|357486601|ref|XP_003613588.1|	4.1e-103	-2	F-box/FBD/LRR-repeat protein [Medicago truncatula]	NR
ningtiao_contig_91292	IPR001810	F-box domain(IPR001810)	gi|357486601|ref|XP_003613588.1|	1.1e-111	-1	F-box/FBD/LRR-repeat protein [Medicago truncatula]	NR
ningtiao_contig_7825	IPR001810	F-box domain(IPR001810)	gi|357486601|ref|XP_003613588.1|	2.3e-126	-2	F-box/FBD/LRR-repeat protein [Medicago truncatula]	NR
ningtiao_contig_91294	IPR001810	F-box domain(IPR001810)	gi|357486601|ref|XP_003613588.1|	5.7e-112	-1	F-box/FBD/LRR-repeat protein [Medicago truncatula]	NR
ningtiao_contig_91298	IPR001810	F-box domain(IPR001810)	gi|357486601|ref|XP_003613588.1|	1.5e-113	-2	F-box/FBD/LRR-repeat protein [Medicago truncatula]	NR
ningtiao_contig_91293	IPR001810	F-box domain(IPR001810)	gi|357486601|ref|XP_003613588.1|	1.6e-110	-1	F-box/FBD/LRR-repeat protein [Medicago truncatula]	NR
ningtiao_contig_99815	IPR001810	F-box domain(IPR001810)	gi|357503975|ref|XP_003622276.1|	6.4e-48	3	F-box/FBD/LRR-repeat protein [Medicago truncatula]	NR
ningtiao_contig_10983	IPR001810	F-box domain(IPR001810)	gi|357503975|ref|XP_003622276.1|	1.8e-91	1	F-box/FBD/LRR-repeat protein [Medicago truncatula]	NR
ningtiao_contig_10988	IPR001810	F-box domain(IPR001810)	gi|357503977|ref|XP_003622277.1|	4.9e-45	2	F-box/FBD/LRR-repeat protein [Medicago truncatula]	NR
ningtiao_contig_10986	IPR001810	F-box domain(IPR001810)	gi|357503977|ref|XP_003622277.1|	2e-105	1	F-box/FBD/LRR-repeat protein [Medicago truncatula]	NR
ningtiao_contig_2887	IPR001810	F-box domain(IPR001810)	gi|357510183|ref|XP_003625380.1|	3.7e-86	2	F-box/FBD/LRR-repeat protein [Medicago truncatula]	NR
ningtiao_contig_2888	IPR001810	F-box domain(IPR001810)	gi|357510183|ref|XP_003625380.1|	1.9e-86	2	F-box/FBD/LRR-repeat protein [Medicago truncatula]	NR
ningtiao_contig_10987	IPR001810	F-box domain(IPR001810)	gi|357510183|ref|XP_003625380.1|	1.8e-48	2	F-box/FBD/LRR-repeat protein [Medicago truncatula]	NR
ningtiao_contig_87523	IPR001810	F-box domain(IPR001810)	gi|357512113|ref|XP_003626345.1|	2.4e-30	-2	F-box/FBD/LRR-repeat protein [Medicago truncatula]	NR
ningtiao_contig_99928	IPR001810	F-box domain(IPR001810)	gi|357513749|ref|XP_003627163.1|	1.5e-35	2	F-box/FBD/LRR-repeat protein [Medicago truncatula]	NR
ningtiao_contig_109430	IPR001810	F-box domain(IPR001810)	gi|357520307|ref|XP_003630442.1|	1.1e-26	-2	F-box/FBD/LRR-repeat protein [Medicago truncatula]	NR
ningtiao_contig_33672	IPR006566	FBD domain(IPR006566)	gi|357438535|ref|XP_003589543.1|	1.6e-13	3	F-box/FBD/LRR-repeat protein [Medicago truncatula]	NR
ningtiao_contig_103427	IPR006566	FBD domain(IPR006566)	gi|357438535|ref|XP_003589543.1|	8.8e-17	1	F-box/FBD/LRR-repeat protein [Medicago truncatula]	NR
ningtiao_contig_8921	IPR006566	FBD domain(IPR006566)	gi|357452853|ref|XP_003596703.1|	1.6e-66	1	F-box/FBD/LRR-repeat protein [Medicago truncatula]	NR
ningtiao_contig_94389	IPR006566	FBD domain(IPR006566)	gi|357452853|ref|XP_003596703.1|	5.3e-70	1	F-box/FBD/LRR-repeat protein [Medicago truncatula]	NR
ningtiao_contig_8927	IPR006566	FBD domain(IPR006566)	gi|357452853|ref|XP_003596703.1|	2.7e-46	1	F-box/FBD/LRR-repeat protein [Medicago truncatula]	NR
ningtiao_contig_94390	IPR006566	FBD domain(IPR006566)	gi|357452853|ref|XP_003596703.1|	5.6e-69	1	F-box/FBD/LRR-repeat protein [Medicago truncatula]	NR
ningtiao_contig_8924	IPR006566	FBD domain(IPR006566)	gi|357452853|ref|XP_003596703.1|	5.4e-68	1	F-box/FBD/LRR-repeat protein [Medicago truncatula]	NR
ningtiao_contig_95134	IPR006566	FBD domain(IPR006566)	gi|357452853|ref|XP_003596703.1|	2.4e-70	-1	F-box/FBD/LRR-repeat protein [Medicago truncatula]	NR
ningtiao_contig_94387	IPR006566	FBD domain(IPR006566)	gi|357452853|ref|XP_003596703.1|	5.5e-80	3	F-box/FBD/LRR-repeat protein [Medicago truncatula]	NR
ningtiao_contig_8923	IPR006566	FBD domain(IPR006566)	gi|357452853|ref|XP_003596703.1|	2e-62	1	F-box/FBD/LRR-repeat protein [Medicago truncatula]	NR
ningtiao_contig_94388	IPR006566	FBD domain(IPR006566)	gi|357452853|ref|XP_003596703.1|	2.7e-66	1	F-box/FBD/LRR-repeat protein [Medicago truncatula]	NR
ningtiao_contig_8929	IPR006566	FBD domain(IPR006566)	gi|357452853|ref|XP_003596703.1|	9.1e-34	3	F-box/FBD/LRR-repeat protein [Medicago truncatula]	NR
ningtiao_contig_94386	IPR006566	FBD domain(IPR006566)	gi|357452855|ref|XP_003596704.1|	2.1e-85	3	F-box/FBD/LRR-repeat protein [Medicago truncatula]	NR
ningtiao_contig_8928	IPR006566	FBD domain(IPR006566)	gi|357452855|ref|XP_003596704.1|	7e-33	3	F-box/FBD/LRR-repeat protein [Medicago truncatula]	NR
ningtiao_contig_8920	IPR006566	FBD domain(IPR006566)	gi|357452855|ref|XP_003596704.1|	2.4e-66	1	F-box/FBD/LRR-repeat protein [Medicago truncatula]	NR
ningtiao_contig_94392	IPR006566	FBD domain(IPR006566)	gi|357452855|ref|XP_003596704.1|	5.6e-29	3	F-box/FBD/LRR-repeat protein [Medicago truncatula]	NR
ningtiao_contig_94391	IPR006566	FBD domain(IPR006566)	gi|357452855|ref|XP_003596704.1|	4.1e-54	3	F-box/FBD/LRR-repeat protein [Medicago truncatula]	NR
ningtiao_contig_105482	IPR006566	FBD domain(IPR006566)	gi|357452855|ref|XP_003596704.1|	5.7e-23	-1	F-box/FBD/LRR-repeat protein [Medicago truncatula]	NR
ningtiao_contig_9185	IPR006566	FBD domain(IPR006566)	gi|357453001|ref|XP_003596777.1|	6.4e-31	2	F-box/FBD/LRR-repeat protein [Medicago truncatula]	NR
ningtiao_contig_67355	IPR006566	FBD domain(IPR006566)	gi|357466219|ref|XP_003603394.1|	6.4e-139	3	F-box/FBD/LRR-repeat protein [Medicago truncatula]	NR
ningtiao_contig_7822	IPR006566	FBD domain(IPR006566)	gi|357486601|ref|XP_003613588.1|	9.2e-123	-1	F-box/FBD/LRR-repeat protein [Medicago truncatula]	NR
ningtiao_contig_7825	IPR006566	FBD domain(IPR006566)	gi|357486601|ref|XP_003613588.1|	2.3e-126	-2	F-box/FBD/LRR-repeat protein [Medicago truncatula]	NR
ningtiao_contig_7826	IPR006566	FBD domain(IPR006566)	gi|357486601|ref|XP_003613588.1|	1.9e-19	-3	F-box/FBD/LRR-repeat protein [Medicago truncatula]	NR
ningtiao_contig_10983	IPR006566	FBD domain(IPR006566)	gi|357503975|ref|XP_003622276.1|	1.8e-91	1	F-box/FBD/LRR-repeat protein [Medicago truncatula]	NR
ningtiao_contig_28881	IPR006566	FBD domain(IPR006566)	gi|357503977|ref|XP_003622277.1|	4.8e-22	2	F-box/FBD/LRR-repeat protein [Medicago truncatula]	NR
ningtiao_contig_10986	IPR006566	FBD domain(IPR006566)	gi|357503977|ref|XP_003622277.1|	2e-105	1	F-box/FBD/LRR-repeat protein [Medicago truncatula]	NR
ningtiao_contig_10984	IPR006566	FBD domain(IPR006566)	gi|357510183|ref|XP_003625380.1|	5.1e-75	2	F-box/FBD/LRR-repeat protein [Medicago truncatula]	NR
ningtiao_contig_2888	IPR006566	FBD domain(IPR006566)	gi|357510183|ref|XP_003625380.1|	1.9e-86	2	F-box/FBD/LRR-repeat protein [Medicago truncatula]	NR
ningtiao_contig_10985	IPR006566	FBD domain(IPR006566)	gi|357510183|ref|XP_003625380.1|	4.3e-75	2	F-box/FBD/LRR-repeat protein [Medicago truncatula]	NR
ningtiao_contig_38553	IPR006566	FBD domain(IPR006566)	gi|357510183|ref|XP_003625380.1|	2.8e-18	-3	F-box/FBD/LRR-repeat protein [Medicago truncatula]	NR
ningtiao_contig_42542	IPR013101	Leucine-rich repeat 2(IPR013101)	gi|357466219|ref|XP_003603394.1|	2.4e-15	-2	F-box/FBD/LRR-repeat protein [Medicago truncatula]	NR
ningtiao_contig_91309	IPR013101	Leucine-rich repeat 2(IPR013101)	gi|357486601|ref|XP_003613588.1|	1.4e-71	-3	F-box/FBD/LRR-repeat protein [Medicago truncatula]	NR
ningtiao_contig_91306	IPR013101	Leucine-rich repeat 2(IPR013101)	gi|357486601|ref|XP_003613588.1|	6.7e-70	-1	F-box/FBD/LRR-repeat protein [Medicago truncatula]	NR
ningtiao_contig_77903	IPR013101	Leucine-rich repeat 2(IPR013101)	gi|357503977|ref|XP_003622277.1|	2.4e-51	1	F-box/FBD/LRR-repeat protein [Medicago truncatula]	NR
ningtiao_contig_2887	IPR013101	Leucine-rich repeat 2(IPR013101)	gi|357510183|ref|XP_003625380.1|	3.7e-86	2	F-box/FBD/LRR-repeat protein [Medicago truncatula]	NR
ningtiao_contig_25506	IPR013101	Leucine-rich repeat 2(IPR013101)	gi|357510183|ref|XP_003625380.1|	2e-57	2	F-box/FBD/LRR-repeat protein [Medicago truncatula]	NR
ningtiao_contig_2888	IPR013101	Leucine-rich repeat 2(IPR013101)	gi|357510183|ref|XP_003625380.1|	1.9e-86	2	F-box/FBD/LRR-repeat protein [Medicago truncatula]	NR
ningtiao_contig_98506	IPR024752	Myb/SANT-like domain(IPR024752)	gi|357443195|ref|XP_003591875.1|	7.7e-27	-1	F-box/FBD/LRR-repeat protein [Medicago truncatula]	NR
ningtiao_contig_60138	IPR024752	Myb/SANT-like domain(IPR024752)	gi|357443195|ref|XP_003591875.1|	8.3e-32	1	F-box/FBD/LRR-repeat protein [Medicago truncatula]	NR
ningtiao_contig_93940	IPR001810	F-box domain(IPR001810)	gi|357446231|ref|XP_003593393.1|	3.6e-105	-1	F-box/kelch-repeat protein [Medicago truncatula]	NR
ningtiao_contig_78149	IPR001810	F-box domain(IPR001810)	gi|357446959|ref|XP_003593755.1|	1e-54	-2	F-box/kelch-repeat protein [Medicago truncatula]	NR
ningtiao_contig_76075	IPR001810	F-box domain(IPR001810)	gi|357447615|ref|XP_003594083.1|	4.2e-235	1	F-box/kelch-repeat protein [Medicago truncatula]	NR
ningtiao_contig_76074	IPR001810	F-box domain(IPR001810)	gi|357447615|ref|XP_003594083.1|	4.2e-235	2	F-box/kelch-repeat protein [Medicago truncatula]	NR
ningtiao_contig_73512	IPR001810	F-box domain(IPR001810)	gi|357455019|ref|XP_003597790.1|	6e-207	-2	F-box/kelch-repeat protein [Medicago truncatula]	NR
ningtiao_contig_12417	IPR001810	F-box domain(IPR001810)	gi|357456215|ref|XP_003598388.1|	1.8e-44	-1	F-box/kelch-repeat protein [Medicago truncatula]	NR
ningtiao_contig_103018	IPR001810	F-box domain(IPR001810)	gi|357462677|ref|XP_003601620.1|	5.7e-21	2	F-box/kelch-repeat protein [Medicago truncatula]	NR
ningtiao_contig_70543	IPR001810	F-box domain(IPR001810)	gi|357462681|ref|XP_003601622.1|	9.3e-31	-3	F-box/kelch-repeat protein [Medicago truncatula]	NR
ningtiao_contig_12667	IPR001810	F-box domain(IPR001810)	gi|357468527|ref|XP_003604548.1|	1.1e-61	1	F-box/kelch-repeat protein [Medicago truncatula]	NR
ningtiao_contig_12666	IPR001810	F-box domain(IPR001810)	gi|357468527|ref|XP_003604548.1|	1.4e-61	3	F-box/kelch-repeat protein [Medicago truncatula]	NR
ningtiao_contig_12669	IPR001810	F-box domain(IPR001810)	gi|357468527|ref|XP_003604548.1|	1e-122	1	F-box/kelch-repeat protein [Medicago truncatula]	NR
ningtiao_contig_103457	IPR001810	F-box domain(IPR001810)	gi|357468527|ref|XP_003604548.1|	1.5e-61	2	F-box/kelch-repeat protein [Medicago truncatula]	NR
ningtiao_contig_12664	IPR001810	F-box domain(IPR001810)	gi|357468527|ref|XP_003604548.1|	1.7e-61	3	F-box/kelch-repeat protein [Medicago truncatula]	NR
ningtiao_contig_12668	IPR001810	F-box domain(IPR001810)	gi|357468527|ref|XP_003604548.1|	1.1e-61	2	F-box/kelch-repeat protein [Medicago truncatula]	NR
ningtiao_contig_12663	IPR001810	F-box domain(IPR001810)	gi|357468527|ref|XP_003604548.1|	9.2e-61	2	F-box/kelch-repeat protein [Medicago truncatula]	NR
ningtiao_contig_99083	IPR001810	F-box domain(IPR001810)	gi|357477437|ref|XP_003609004.1|	1.2e-27	-1	F-box/kelch-repeat protein [Medicago truncatula]	NR
ningtiao_contig_99088	IPR001810	F-box domain(IPR001810)	gi|357477437|ref|XP_003609004.1|	1.2e-30	3	F-box/kelch-repeat protein [Medicago truncatula]	NR
ningtiao_contig_99080	IPR001810	F-box domain(IPR001810)	gi|357483821|ref|XP_003612197.1|	2e-65	3	F-box/kelch-repeat protein [Medicago truncatula]	NR
ningtiao_contig_99087	IPR001810	F-box domain(IPR001810)	gi|357483821|ref|XP_003612197.1|	3.5e-19	-3	F-box/kelch-repeat protein [Medicago truncatula]	NR
ningtiao_contig_99086	IPR001810	F-box domain(IPR001810)	gi|357483821|ref|XP_003612197.1|	6.2e-23	-1	F-box/kelch-repeat protein [Medicago truncatula]	NR
ningtiao_contig_99081	IPR001810	F-box domain(IPR001810)	gi|357483821|ref|XP_003612197.1|	1.6e-65	3	F-box/kelch-repeat protein [Medicago truncatula]	NR
ningtiao_contig_71534	IPR001810	F-box domain(IPR001810)	gi|357487457|ref|XP_003614016.1|	1.4e-193	-1	F-box/kelch-repeat protein [Medicago truncatula]	NR
ningtiao_contig_82051	IPR001810	F-box domain(IPR001810)	gi|357488067|ref|XP_003614321.1|	1.5e-80	-1	F-box/kelch-repeat protein [Medicago truncatula]	NR
ningtiao_contig_93941	IPR001810	F-box domain(IPR001810)	gi|357498369|ref|XP_003619473.1|	4.1e-74	-1	F-box/kelch-repeat protein [Medicago truncatula]	NR
ningtiao_contig_102657	IPR001810	F-box domain(IPR001810)	gi|357498369|ref|XP_003619473.1|	1.1e-35	1	F-box/kelch-repeat protein [Medicago truncatula]	NR
ningtiao_contig_88057	IPR001810	F-box domain(IPR001810)	gi|357498369|ref|XP_003619473.1|	1.6e-54	-3	F-box/kelch-repeat protein [Medicago truncatula]	NR
ningtiao_contig_77057	IPR001810	F-box domain(IPR001810)	gi|357502955|ref|XP_003621766.1|	3.3e-48	-2	F-box/kelch-repeat protein [Medicago truncatula]	NR
ningtiao_contig_62828	IPR001810	F-box domain(IPR001810)	gi|357505381|ref|XP_003622979.1|	2.8e-227	-2	F-box/kelch-repeat protein [Medicago truncatula]	NR
ningtiao_contig_85650	IPR001810	F-box domain(IPR001810)	gi|357518839|ref|XP_003629708.1|	7.2e-205	1	F-box/kelch-repeat protein [Medicago truncatula]	NR
ningtiao_contig_1453	IPR001810	F-box domain(IPR001810)	gi|358343446|ref|XP_003635813.1|	1.5e-10	2	F-box/kelch-repeat protein [Medicago truncatula]	NR
ningtiao_contig_65602	IPR001810	F-box domain(IPR001810)	gi|358346316|ref|XP_003637215.1|	3.8e-223	1	F-box/kelch-repeat protein [Medicago truncatula]	NR
ningtiao_contig_59893	IPR001810	F-box domain(IPR001810)	gi|358348916|ref|XP_003638487.1|	6.1e-15	1	F-box/kelch-repeat protein [Medicago truncatula]	NR
ningtiao_contig_78784	IPR005174	Protein of unknown function DUF295(IPR005174)	gi|357449025|ref|XP_003594788.1|	5.3e-95	-2	F-box/kelch-repeat protein [Medicago truncatula]	NR
ningtiao_contig_69791	IPR006527	F-box associated domain, type 1(IPR006527)	gi|357444809|ref|XP_003592682.1|	2.5e-61	3	F-box/kelch-repeat protein [Medicago truncatula]	NR
ningtiao_contig_93940	IPR006527	F-box associated domain, type 1(IPR006527)	gi|357446231|ref|XP_003593393.1|	3.6e-105	-1	F-box/kelch-repeat protein [Medicago truncatula]	NR
ningtiao_contig_2354	IPR006527	F-box associated domain, type 1(IPR006527)	gi|357447623|ref|XP_003594087.1|	3.7e-45	3	F-box/kelch-repeat protein [Medicago truncatula]	NR
ningtiao_contig_2355	IPR006527	F-box associated domain, type 1(IPR006527)	gi|357447623|ref|XP_003594087.1|	3.7e-48	3	F-box/kelch-repeat protein [Medicago truncatula]	NR
ningtiao_contig_99080	IPR006527	F-box associated domain, type 1(IPR006527)	gi|357483821|ref|XP_003612197.1|	2e-65	3	F-box/kelch-repeat protein [Medicago truncatula]	NR
ningtiao_contig_10708	IPR006527	F-box associated domain, type 1(IPR006527)	gi|357483821|ref|XP_003612197.1|	4.3e-40	2	F-box/kelch-repeat protein [Medicago truncatula]	NR
ningtiao_contig_10709	IPR006527	F-box associated domain, type 1(IPR006527)	gi|357483821|ref|XP_003612197.1|	2.3e-41	2	F-box/kelch-repeat protein [Medicago truncatula]	NR
ningtiao_contig_99081	IPR006527	F-box associated domain, type 1(IPR006527)	gi|357483821|ref|XP_003612197.1|	1.6e-65	3	F-box/kelch-repeat protein [Medicago truncatula]	NR
ningtiao_contig_108196	IPR006527	F-box associated domain, type 1(IPR006527)	gi|357505193|ref|XP_003622885.1|	9.3e-47	-1	F-box/kelch-repeat protein [Medicago truncatula]	NR
ningtiao_contig_77056	IPR006527	F-box associated domain, type 1(IPR006527)	gi|357505193|ref|XP_003622885.1|	4.8e-72	-2	F-box/kelch-repeat protein [Medicago truncatula]	NR
ningtiao_contig_53287	IPR006652	Kelch repeat type 1(IPR006652)	gi|357445771|ref|XP_003593163.1|	4.4e-103	2	F-box/kelch-repeat protein [Medicago truncatula]	NR
ningtiao_contig_73512	IPR006652	Kelch repeat type 1(IPR006652)	gi|357455019|ref|XP_003597790.1|	6e-207	-2	F-box/kelch-repeat protein [Medicago truncatula]	NR
ningtiao_contig_85650	IPR006652	Kelch repeat type 1(IPR006652)	gi|357518839|ref|XP_003629708.1|	7.2e-205	1	F-box/kelch-repeat protein [Medicago truncatula]	NR
ningtiao_contig_76075	IPR011043	Galactose oxidase/kelch, beta-propeller(IPR011043)	gi|357447615|ref|XP_003594083.1|	4.2e-235	1	F-box/kelch-repeat protein [Medicago truncatula]	NR
ningtiao_contig_76074	IPR011043	Galactose oxidase/kelch, beta-propeller(IPR011043)	gi|357447615|ref|XP_003594083.1|	4.2e-235	2	F-box/kelch-repeat protein [Medicago truncatula]	NR
ningtiao_contig_65602	IPR011043	Galactose oxidase/kelch, beta-propeller(IPR011043)	gi|358346316|ref|XP_003637215.1|	3.8e-223	1	F-box/kelch-repeat protein [Medicago truncatula]	NR
ningtiao_contig_62828	IPR015915	Kelch-type beta propeller(IPR015915)	gi|357505381|ref|XP_003622979.1|	2.8e-227	-2	F-box/kelch-repeat protein [Medicago truncatula]	NR
ningtiao_contig_65602	IPR015915	Kelch-type beta propeller(IPR015915)	gi|358346316|ref|XP_003637215.1|	3.8e-223	1	F-box/kelch-repeat protein [Medicago truncatula]	NR
ningtiao_contig_53287	IPR015916	Galactose oxidase, beta-propeller(IPR015916)	gi|357445771|ref|XP_003593163.1|	4.4e-103	2	F-box/kelch-repeat protein [Medicago truncatula]	NR
ningtiao_contig_73512	IPR015916	Galactose oxidase, beta-propeller(IPR015916)	gi|357455019|ref|XP_003597790.1|	6e-207	-2	F-box/kelch-repeat protein [Medicago truncatula]	NR
ningtiao_contig_71534	IPR015916	Galactose oxidase, beta-propeller(IPR015916)	gi|357487457|ref|XP_003614016.1|	1.4e-193	-1	F-box/kelch-repeat protein [Medicago truncatula]	NR
ningtiao_contig_85650	IPR015916	Galactose oxidase, beta-propeller(IPR015916)	gi|357518839|ref|XP_003629708.1|	7.2e-205	1	F-box/kelch-repeat protein [Medicago truncatula]	NR
ningtiao_contig_69791	IPR017451	F-box associated interaction domain(IPR017451)	gi|357444809|ref|XP_003592682.1|	2.5e-61	3	F-box/kelch-repeat protein [Medicago truncatula]	NR
ningtiao_contig_93940	IPR017451	F-box associated interaction domain(IPR017451)	gi|357446231|ref|XP_003593393.1|	3.6e-105	-1	F-box/kelch-repeat protein [Medicago truncatula]	NR
ningtiao_contig_76075	IPR017451	F-box associated interaction domain(IPR017451)	gi|357447615|ref|XP_003594083.1|	4.2e-235	1	F-box/kelch-repeat protein [Medicago truncatula]	NR
ningtiao_contig_76074	IPR017451	F-box associated interaction domain(IPR017451)	gi|357447615|ref|XP_003594083.1|	4.2e-235	2	F-box/kelch-repeat protein [Medicago truncatula]	NR
ningtiao_contig_3762	IPR017451	F-box associated interaction domain(IPR017451)	gi|357447623|ref|XP_003594087.1|	8.8e-23	1	F-box/kelch-repeat protein [Medicago truncatula]	NR
ningtiao_contig_2354	IPR017451	F-box associated interaction domain(IPR017451)	gi|357447623|ref|XP_003594087.1|	3.7e-45	3	F-box/kelch-repeat protein [Medicago truncatula]	NR
ningtiao_contig_69790	IPR017451	F-box associated interaction domain(IPR017451)	gi|357447623|ref|XP_003594087.1|	2e-68	3	F-box/kelch-repeat protein [Medicago truncatula]	NR
ningtiao_contig_77169	IPR017451	F-box associated interaction domain(IPR017451)	gi|357456215|ref|XP_003598388.1|	1.7e-27	1	F-box/kelch-repeat protein [Medicago truncatula]	NR
ningtiao_contig_70538	IPR017451	F-box associated interaction domain(IPR017451)	gi|357462681|ref|XP_003601622.1|	3.5e-25	2	F-box/kelch-repeat protein [Medicago truncatula]	NR
ningtiao_contig_12669	IPR017451	F-box associated interaction domain(IPR017451)	gi|357468527|ref|XP_003604548.1|	1e-122	1	F-box/kelch-repeat protein [Medicago truncatula]	NR
ningtiao_contig_3761	IPR017451	F-box associated interaction domain(IPR017451)	gi|357481111|ref|XP_003610841.1|	2.1e-23	1	F-box/kelch-repeat protein [Medicago truncatula]	NR
ningtiao_contig_99080	IPR017451	F-box associated interaction domain(IPR017451)	gi|357483821|ref|XP_003612197.1|	2e-65	3	F-box/kelch-repeat protein [Medicago truncatula]	NR
ningtiao_contig_10708	IPR017451	F-box associated interaction domain(IPR017451)	gi|357483821|ref|XP_003612197.1|	4.3e-40	2	F-box/kelch-repeat protein [Medicago truncatula]	NR
ningtiao_contig_10709	IPR017451	F-box associated interaction domain(IPR017451)	gi|357483821|ref|XP_003612197.1|	2.3e-41	2	F-box/kelch-repeat protein [Medicago truncatula]	NR
ningtiao_contig_99081	IPR017451	F-box associated interaction domain(IPR017451)	gi|357483821|ref|XP_003612197.1|	1.6e-65	3	F-box/kelch-repeat protein [Medicago truncatula]	NR
ningtiao_contig_82051	IPR017451	F-box associated interaction domain(IPR017451)	gi|357488067|ref|XP_003614321.1|	1.5e-80	-1	F-box/kelch-repeat protein [Medicago truncatula]	NR
ningtiao_contig_93941	IPR017451	F-box associated interaction domain(IPR017451)	gi|357498369|ref|XP_003619473.1|	4.1e-74	-1	F-box/kelch-repeat protein [Medicago truncatula]	NR
ningtiao_contig_102656	IPR017451	F-box associated interaction domain(IPR017451)	gi|357505193|ref|XP_003622885.1|	1e-65	3	F-box/kelch-repeat protein [Medicago truncatula]	NR
ningtiao_contig_108196	IPR017451	F-box associated interaction domain(IPR017451)	gi|357505193|ref|XP_003622885.1|	9.3e-47	-1	F-box/kelch-repeat protein [Medicago truncatula]	NR
ningtiao_contig_77056	IPR017451	F-box associated interaction domain(IPR017451)	gi|357505193|ref|XP_003622885.1|	4.8e-72	-2	F-box/kelch-repeat protein [Medicago truncatula]	NR
ningtiao_contig_65602	IPR017451	F-box associated interaction domain(IPR017451)	gi|358346316|ref|XP_003637215.1|	3.8e-223	1	F-box/kelch-repeat protein [Medicago truncatula]	NR
ningtiao_contig_73295	IPR015915	Kelch-type beta propeller(IPR015915)	gi|357484577|ref|XP_003612576.1|	1.4e-194	2	F-box/kelch-repeat protein SKIP25 [Medicago truncatula]	NR
ningtiao_contig_69103	IPR001810	F-box domain(IPR001810)	gi|357464403|ref|XP_003602483.1|	1.2e-192	-1	F-box/kelch-repeat protein SKIP6 [Medicago truncatula]	NR
ningtiao_contig_69104	IPR001810	F-box domain(IPR001810)	gi|357464403|ref|XP_003602483.1|	1.2e-192	-1	F-box/kelch-repeat protein SKIP6 [Medicago truncatula]	NR
ningtiao_contig_69103	IPR006652	Kelch repeat type 1(IPR006652)	gi|357464403|ref|XP_003602483.1|	1.2e-192	-1	F-box/kelch-repeat protein SKIP6 [Medicago truncatula]	NR
ningtiao_contig_69104	IPR006652	Kelch repeat type 1(IPR006652)	gi|357464403|ref|XP_003602483.1|	1.2e-192	-1	F-box/kelch-repeat protein SKIP6 [Medicago truncatula]	NR
ningtiao_contig_69103	IPR015916	Galactose oxidase, beta-propeller(IPR015916)	gi|357464403|ref|XP_003602483.1|	1.2e-192	-1	F-box/kelch-repeat protein SKIP6 [Medicago truncatula]	NR
ningtiao_contig_69104	IPR015916	Galactose oxidase, beta-propeller(IPR015916)	gi|357464403|ref|XP_003602483.1|	1.2e-192	-1	F-box/kelch-repeat protein SKIP6 [Medicago truncatula]	NR
ningtiao_contig_12092	IPR001611	Leucine-rich repeat(IPR001611)	gi|357480567|ref|XP_003610569.1|	5.4e-91	-2	F-box/LRR-repeat protein [Medicago truncatula]	NR
ningtiao_contig_35757	IPR001810	F-box domain(IPR001810)	gi|357443383|ref|XP_003591969.1|	5e-16	-3	F-box/LRR-repeat protein [Medicago truncatula]	NR
ningtiao_contig_12648	IPR001810	F-box domain(IPR001810)	gi|357452697|ref|XP_003596625.1|	4.8e-101	2	F-box/LRR-repeat protein [Medicago truncatula]	NR
ningtiao_contig_43711	IPR001810	F-box domain(IPR001810)	gi|357452697|ref|XP_003596625.1|	3.6e-25	-2	F-box/LRR-repeat protein [Medicago truncatula]	NR
ningtiao_contig_43712	IPR001810	F-box domain(IPR001810)	gi|357452703|ref|XP_003596628.1|	1.5e-17	-3	F-box/LRR-repeat protein [Medicago truncatula]	NR
ningtiao_contig_90891	IPR001810	F-box domain(IPR001810)	gi|357457507|ref|XP_003599034.1|	5.8e-28	2	F-box/LRR-repeat protein [Medicago truncatula]	NR
ningtiao_contig_90892	IPR001810	F-box domain(IPR001810)	gi|357457507|ref|XP_003599034.1|	1.6e-34	1	F-box/LRR-repeat protein [Medicago truncatula]	NR
ningtiao_contig_72081	IPR001810	F-box domain(IPR001810)	gi|357465029|ref|XP_003602796.1|	0	-3	F-box/LRR-repeat protein [Medicago truncatula]	NR
ningtiao_contig_67354	IPR001810	F-box domain(IPR001810)	gi|357466215|ref|XP_003603392.1|	6.3e-151	3	F-box/LRR-repeat protein [Medicago truncatula]	NR
ningtiao_contig_67357	IPR001810	F-box domain(IPR001810)	gi|357466215|ref|XP_003603392.1|	4.3e-151	3	F-box/LRR-repeat protein [Medicago truncatula]	NR
ningtiao_contig_90887	IPR001810	F-box domain(IPR001810)	gi|357466215|ref|XP_003603392.1|	1.8e-26	2	F-box/LRR-repeat protein [Medicago truncatula]	NR
ningtiao_contig_90890	IPR001810	F-box domain(IPR001810)	gi|357466215|ref|XP_003603392.1|	1.9e-44	2	F-box/LRR-repeat protein [Medicago truncatula]	NR
ningtiao_contig_115764	IPR001810	F-box domain(IPR001810)	gi|357466215|ref|XP_003603392.1|	2.6e-21	1	F-box/LRR-repeat protein [Medicago truncatula]	NR
ningtiao_contig_90886	IPR001810	F-box domain(IPR001810)	gi|357466215|ref|XP_003603392.1|	2.3e-26	2	F-box/LRR-repeat protein [Medicago truncatula]	NR
ningtiao_contig_67356	IPR001810	F-box domain(IPR001810)	gi|357466215|ref|XP_003603392.1|	4.9e-151	3	F-box/LRR-repeat protein [Medicago truncatula]	NR
ningtiao_contig_42541	IPR001810	F-box domain(IPR001810)	gi|357466215|ref|XP_003603392.1|	5.4e-39	-1	F-box/LRR-repeat protein [Medicago truncatula]	NR
ningtiao_contig_93356	IPR001810	F-box domain(IPR001810)	gi|357469105|ref|XP_003604837.1|	1.4e-32	1	F-box/LRR-repeat protein [Medicago truncatula]	NR
ningtiao_contig_81096	IPR001810	F-box domain(IPR001810)	gi|357470499|ref|XP_003605534.1|	7.4e-34	-2	F-box/LRR-repeat protein [Medicago truncatula]	NR
ningtiao_contig_7002	IPR001810	F-box domain(IPR001810)	gi|357471251|ref|XP_003605910.1|	1.8e-116	-1	F-box/LRR-repeat protein [Medicago truncatula]	NR
ningtiao_contig_68279	IPR001810	F-box domain(IPR001810)	gi|357471657|ref|XP_003606113.1|	1e-273	2	F-box/LRR-repeat protein [Medicago truncatula]	NR
ningtiao_contig_35638	IPR001810	F-box domain(IPR001810)	gi|357472019|ref|XP_003606294.1|	7.6e-50	-1	F-box/LRR-repeat protein [Medicago truncatula]	NR
ningtiao_contig_1168	IPR001810	F-box domain(IPR001810)	gi|357491577|ref|XP_003616076.1|	3.1e-10	-1	F-box/LRR-repeat protein [Medicago truncatula]	NR
ningtiao_contig_61305	IPR001810	F-box domain(IPR001810)	gi|357491577|ref|XP_003616076.1|	1.2e-31	-2	F-box/LRR-repeat protein [Medicago truncatula]	NR
ningtiao_contig_112182	IPR001810	F-box domain(IPR001810)	gi|357510197|ref|XP_003625387.1|	2.1e-11	1	F-box/LRR-repeat protein [Medicago truncatula]	NR
ningtiao_contig_26630	IPR001810	F-box domain(IPR001810)	gi|357511045|ref|XP_003625811.1|	1.3e-76	3	F-box/LRR-repeat protein [Medicago truncatula]	NR
ningtiao_contig_87522	IPR001810	F-box domain(IPR001810)	gi|357512359|ref|XP_003626468.1|	1.1e-29	-3	F-box/LRR-repeat protein [Medicago truncatula]	NR
ningtiao_contig_6574	IPR001810	F-box domain(IPR001810)	gi|357512425|ref|XP_003626501.1|	1.8e-37	-3	F-box/LRR-repeat protein [Medicago truncatula]	NR
ningtiao_contig_64652	IPR001810	F-box domain(IPR001810)	gi|357520739|ref|XP_003630658.1|	3.2e-198	2	F-box/LRR-repeat protein [Medicago truncatula]	NR
ningtiao_contig_11063	IPR001810	F-box domain(IPR001810)	gi|358349212|ref|XP_003638633.1|	4.8e-39	3	F-box/LRR-repeat protein [Medicago truncatula]	NR
ningtiao_contig_99929	IPR001810	F-box domain(IPR001810)	gi|358349212|ref|XP_003638633.1|	5.6e-36	2	F-box/LRR-repeat protein [Medicago truncatula]	NR
ningtiao_contig_12092	IPR006553	Leucine-rich repeat, cysteine-containing subtype(IPR006553)	gi|357480567|ref|XP_003610569.1|	5.4e-91	-2	F-box/LRR-repeat protein [Medicago truncatula]	NR
ningtiao_contig_12648	IPR006566	FBD domain(IPR006566)	gi|357452697|ref|XP_003596625.1|	4.8e-101	2	F-box/LRR-repeat protein [Medicago truncatula]	NR
ningtiao_contig_127807	IPR006566	FBD domain(IPR006566)	gi|357452705|ref|XP_003596629.1|	1e-10	-1	F-box/LRR-repeat protein [Medicago truncatula]	NR
ningtiao_contig_67354	IPR006566	FBD domain(IPR006566)	gi|357466215|ref|XP_003603392.1|	6.3e-151	3	F-box/LRR-repeat protein [Medicago truncatula]	NR
ningtiao_contig_67357	IPR006566	FBD domain(IPR006566)	gi|357466215|ref|XP_003603392.1|	4.3e-151	3	F-box/LRR-repeat protein [Medicago truncatula]	NR
ningtiao_contig_67356	IPR006566	FBD domain(IPR006566)	gi|357466215|ref|XP_003603392.1|	4.9e-151	3	F-box/LRR-repeat protein [Medicago truncatula]	NR
ningtiao_contig_82774	IPR006566	FBD domain(IPR006566)	gi|357479939|ref|XP_003610255.1|	6.6e-38	-1	F-box/LRR-repeat protein [Medicago truncatula]	NR
ningtiao_contig_32096	IPR006566	FBD domain(IPR006566)	gi|357479939|ref|XP_003610255.1|	5.4e-18	-2	F-box/LRR-repeat protein [Medicago truncatula]	NR
ningtiao_contig_93428	IPR006566	FBD domain(IPR006566)	gi|357481075|ref|XP_003610823.1|	3.8e-32	-3	F-box/LRR-repeat protein [Medicago truncatula]	NR
ningtiao_contig_77905	IPR006566	FBD domain(IPR006566)	gi|357481343|ref|XP_003610957.1|	1.1e-26	-2	F-box/LRR-repeat protein [Medicago truncatula]	NR
ningtiao_contig_26744	IPR006566	FBD domain(IPR006566)	gi|357486863|ref|XP_003613719.1|	1.4e-10	1	F-box/LRR-repeat protein [Medicago truncatula]	NR
ningtiao_contig_82773	IPR006566	FBD domain(IPR006566)	gi|357486867|ref|XP_003613721.1|	3.9e-115	-3	F-box/LRR-repeat protein [Medicago truncatula]	NR
ningtiao_contig_60800	IPR006566	FBD domain(IPR006566)	gi|357508371|ref|XP_003624474.1|	9.8e-32	2	F-box/LRR-repeat protein [Medicago truncatula]	NR
ningtiao_contig_95131	IPR006566	FBD domain(IPR006566)	gi|357516555|ref|XP_003628566.1|	5.8e-10	-3	F-box/LRR-repeat protein [Medicago truncatula]	NR
ningtiao_contig_93428	IPR013101	Leucine-rich repeat 2(IPR013101)	gi|357481075|ref|XP_003610823.1|	3.8e-32	-3	F-box/LRR-repeat protein [Medicago truncatula]	NR
ningtiao_contig_8594	IPR013101	Leucine-rich repeat 2(IPR013101)	gi|357481075|ref|XP_003610823.1|	2.2e-36	-2	F-box/LRR-repeat protein [Medicago truncatula]	NR
ningtiao_contig_38630	IPR013101	Leucine-rich repeat 2(IPR013101)	gi|357486863|ref|XP_003613719.1|	2.9e-35	-2	F-box/LRR-repeat protein [Medicago truncatula]	NR
ningtiao_contig_82773	IPR013101	Leucine-rich repeat 2(IPR013101)	gi|357486867|ref|XP_003613721.1|	3.9e-115	-3	F-box/LRR-repeat protein [Medicago truncatula]	NR
ningtiao_contig_59622	IPR013101	Leucine-rich repeat 2(IPR013101)	gi|357503353|ref|XP_003621965.1|	2.2e-31	-1	F-box/LRR-repeat protein [Medicago truncatula]	NR
ningtiao_contig_59621	IPR013101	Leucine-rich repeat 2(IPR013101)	gi|358349188|ref|XP_003638621.1|	1.1e-25	-1	F-box/LRR-repeat protein [Medicago truncatula]	NR
ningtiao_contig_72083	IPR019494	FIST C domain(IPR019494)	gi|357465029|ref|XP_003602796.1|	4.5e-140	-3	F-box/LRR-repeat protein [Medicago truncatula]	NR
ningtiao_contig_39569	IPR025875	Leucine rich repeat 4(IPR025875)	gi|357478391|ref|XP_003609481.1|	0	2	F-box/LRR-repeat protein [Medicago truncatula]	NR
ningtiao_contig_6399	IPR001810	F-box domain(IPR001810)	gi|357447713|ref|XP_003594132.1|	6.8e-118	-2	F-box/WD-40 repeat-containing protein [Medicago truncatula]	NR
ningtiao_contig_86920	IPR001810	F-box domain(IPR001810)	gi|357447713|ref|XP_003594132.1|	3.3e-47	3	F-box/WD-40 repeat-containing protein [Medicago truncatula]	NR
ningtiao_contig_49227	IPR001810	F-box domain(IPR001810)	gi|357447713|ref|XP_003594132.1|	6.6e-36	-2	F-box/WD-40 repeat-containing protein [Medicago truncatula]	NR
ningtiao_contig_71529	IPR001810	F-box domain(IPR001810)	gi|357495205|ref|XP_003617891.1|	5.9e-62	-1	F-box/WD-40 repeat-containing protein [Medicago truncatula]	NR
ningtiao_contig_33809	IPR001810	F-box domain(IPR001810)	gi|357515181|ref|XP_003627879.1|	4.5e-38	2	F-box/WD-40 repeat-containing protein [Medicago truncatula]	NR
ningtiao_contig_6399	IPR006527	F-box associated domain, type 1(IPR006527)	gi|357447713|ref|XP_003594132.1|	6.8e-118	-2	F-box/WD-40 repeat-containing protein [Medicago truncatula]	NR
ningtiao_contig_93179	IPR011047	Quinonprotein alcohol dehydrogenase-like superfamily(IPR011047)	gi|357458443|ref|XP_003599502.1|	2.1e-60	2	F-box/WD-40 repeat-containing protein [Medicago truncatula]	NR
ningtiao_contig_93179	IPR015943	WD40/YVTN repeat-like-containing domain(IPR015943)	gi|357458443|ref|XP_003599502.1|	2.1e-60	2	F-box/WD-40 repeat-containing protein [Medicago truncatula]	NR
ningtiao_contig_6399	IPR017451	F-box associated interaction domain(IPR017451)	gi|357447713|ref|XP_003594132.1|	6.8e-118	-2	F-box/WD-40 repeat-containing protein [Medicago truncatula]	NR
ningtiao_contig_77960	IPR000253	Forkhead-associated (FHA) domain(IPR000253)	gi|357459335|ref|XP_003599948.1|	6.6e-158	-3	FHA domain-containing protein DDL [Medicago truncatula]	NR
ningtiao_contig_77959	IPR000253	Forkhead-associated (FHA) domain(IPR000253)	gi|357459335|ref|XP_003599948.1|	4.4e-171	-3	FHA domain-containing protein DDL [Medicago truncatula]	NR
ningtiao_contig_77960	IPR008984	SMAD/FHA domain(IPR008984)	gi|357459335|ref|XP_003599948.1|	6.6e-158	-3	FHA domain-containing protein DDL [Medicago truncatula]	NR
ningtiao_contig_77959	IPR008984	SMAD/FHA domain(IPR008984)	gi|357459335|ref|XP_003599948.1|	4.4e-171	-3	FHA domain-containing protein DDL [Medicago truncatula]	NR
ningtiao_contig_49698	IPR000253	Forkhead-associated (FHA) domain(IPR000253)	gi|407008940|gb|EKE24192.1|	9e-144	1	FHA protein [uncultured bacterium]	NR
ningtiao_contig_49698	IPR008984	SMAD/FHA domain(IPR008984)	gi|407008940|gb|EKE24192.1|	9e-144	1	FHA protein [uncultured bacterium]	NR
ningtiao_contig_91224	IPR008480	Protein of unknown function DUF761, plant(IPR008480)	gi|357500015|ref|XP_003620296.1|	2e-123	1	Fiber expressed protein [Medicago truncatula]	NR
ningtiao_contig_91224	IPR025520	Domain of unknown function DUF4408(IPR025520)	gi|357500015|ref|XP_003620296.1|	2e-123	1	Fiber expressed protein [Medicago truncatula]	NR
ningtiao_contig_43590	IPR003812	Fido domain(IPR003812)	gi|400203919|gb|EJO34904.1|	2.8e-41	3	Fic/DOC family protein [Acinetobacter radioresistens WC-A-157]	NR
ningtiao_contig_43589	IPR003812	Fido domain(IPR003812)	gi|262372353|ref|ZP_06065632.1|	7.7e-78	-2	filamentation induced by cAMP protein Fic [Acinetobacter junii SH205]	NR
ningtiao_contig_125414	IPR003812	Fido domain(IPR003812)	gi|262375756|ref|ZP_06068988.1|	3.5e-92	-2	filamentation induced by cAMP protein Fic [Acinetobacter lwoffii SH145]	NR
ningtiao_contig_87209	IPR008587	Filament-like plant protein(IPR008587)	gi|357464819|ref|XP_003602691.1|	1.9e-33	3	Filament-like plant protein [Medicago truncatula]	NR
ningtiao_contig_6469	IPR008587	Filament-like plant protein(IPR008587)	gi|357464819|ref|XP_003602691.1|	1.5e-258	1	Filament-like plant protein [Medicago truncatula]	NR
ningtiao_contig_11560	IPR008587	Filament-like plant protein(IPR008587)	gi|357483721|ref|XP_003612147.1|	0	-3	Filament-like plant protein [Medicago truncatula]	NR
ningtiao_contig_101104	IPR008587	Filament-like plant protein(IPR008587)	gi|357483721|ref|XP_003612147.1|	0	-3	Filament-like plant protein [Medicago truncatula]	NR
ningtiao_contig_111138	IPR019402	Frag1/DRAM/Sfk1(IPR019402)	gi|121709926|ref|XP_001272579.1|	4.8e-39	-2	FK506 suppressor Sfk1, putative [Aspergillus clavatus NRRL 1]	NR
ningtiao_contig_106598	IPR019402	Frag1/DRAM/Sfk1(IPR019402)	gi|119467950|ref|XP_001257781.1|	1.1e-24	-1	FK506 suppressor Sfk1, putative [Neosartorya fischeri NRRL 181]	NR
ningtiao_contig_93848	IPR029732	Pre-mRNA-splicing regulator WTAP(IPR029732)	gi|255540573|ref|XP_002511351.1|	5.2e-84	3	FKBP12-interacting protein of 37 kDa, putative [Ricinus communis]	NR
ningtiao_contig_39270	IPR005025	NADPH-dependent FMN reductase-like(IPR005025)	gi|262377095|ref|ZP_06070320.1|	3.8e-46	1	flavoprotein [Acinetobacter lwoffii SH145]	NR
ningtiao_contig_39270	IPR029039	Flavoprotein-like(IPR029039)	gi|262377095|ref|ZP_06070320.1|	3.8e-46	1	flavoprotein [Acinetobacter lwoffii SH145]	NR
ningtiao_contig_24434	IPR008914	Phosphatidylethanolamine-binding protein PEBP(IPR008914)	gi|325301625|gb|ADZ05701.1|	8.7e-26	3	flowering locus T b1 [Pisum sativum]	NR
ningtiao_contig_98698	IPR027942	Sieve element occlusion, N-terminal(IPR027942)	gi|157313084|gb|ABV32453.1|	4.8e-292	3	forisome [Canavalia gladiata]	NR
ningtiao_contig_98694	IPR027942	Sieve element occlusion, N-terminal(IPR027942)	gi|157313084|gb|ABV32453.1|	0	3	forisome [Canavalia gladiata]	NR
ningtiao_contig_98697	IPR027942	Sieve element occlusion, N-terminal(IPR027942)	gi|157313084|gb|ABV32453.1|	0	3	forisome [Canavalia gladiata]	NR
ningtiao_contig_98698	IPR027944	Sieve element occlusion, C-terminal(IPR027944)	gi|157313084|gb|ABV32453.1|	4.8e-292	3	forisome [Canavalia gladiata]	NR
ningtiao_contig_98694	IPR027944	Sieve element occlusion, C-terminal(IPR027944)	gi|157313084|gb|ABV32453.1|	0	3	forisome [Canavalia gladiata]	NR
ningtiao_contig_98697	IPR027944	Sieve element occlusion, C-terminal(IPR027944)	gi|157313084|gb|ABV32453.1|	0	3	forisome [Canavalia gladiata]	NR
ningtiao_contig_35433	IPR000292	Formate/nitrite transporter(IPR000292)	gi|262376476|ref|ZP_06069705.1|	4.1e-54	2	formate/nitrite transporter [Acinetobacter lwoffii SH145]	NR
ningtiao_contig_35433	IPR023271	Aquaporin-like(IPR023271)	gi|262376476|ref|ZP_06069705.1|	4.1e-54	2	formate/nitrite transporter [Acinetobacter lwoffii SH145]	NR
ningtiao_contig_57328	IPR012474	Frigida-like(IPR012474)	gi|401710192|gb|AFP97615.1|	0	-2	frigida-like protein [Medicago sativa]	NR
ningtiao_contig_24435	IPR001858	Phosphatidylethanolamine-binding, conserved site(IPR001858)	gi|338794160|gb|AEI99553.1|	1.8e-76	1	FTb1 [Medicago truncatula]	NR
ningtiao_contig_24435	IPR008914	Phosphatidylethanolamine-binding protein PEBP(IPR008914)	gi|338794160|gb|AEI99553.1|	1.8e-76	1	FTb1 [Medicago truncatula]	NR
contig ID	InterPro accession	InterPro description	DB_ID	E-value	direction	Function	DateBase
ningtiao_contig_9040	IPR000157	Toll/interleukin-1 receptor homology (TIR) domain(IPR000157)	gi|351722733|ref|NP_001237766.1|	1.6e-55	2	functional candidate resistance protein KR1 [Glycine max]	NR
ningtiao_contig_9040	IPR002182	NB-ARC(IPR002182)	gi|351722733|ref|NP_001237766.1|	1.6e-55	2	functional candidate resistance protein KR1 [Glycine max]	NR
ningtiao_contig_9040	IPR003593	AAA+ ATPase domain(IPR003593)	gi|351722733|ref|NP_001237766.1|	1.6e-55	2	functional candidate resistance protein KR1 [Glycine max]	NR
ningtiao_contig_9040	IPR027417	P-loop containing nucleoside triphosphate hydrolase(IPR027417)	gi|351722733|ref|NP_001237766.1|	1.6e-55	2	functional candidate resistance protein KR1 [Glycine max]	NR
ningtiao_contig_30713	IPR027417	P-loop containing nucleoside triphosphate hydrolase(IPR027417)	gi|262376696|ref|ZP_06069924.1|	1.7e-59	-3	G3E family GTPase [Acinetobacter lwoffii SH145]	NR
ningtiao_contig_128941	IPR001878	Zinc finger, CCHC-type(IPR001878)	gi|220966835|gb|ACL97385.1|	1.1e-27	3	Gag-Pol polyprotein [Medicago truncatula]	NR
ningtiao_contig_4084	IPR001584	Integrase, catalytic core(IPR001584)	gi|38194929|gb|AAR13317.1|	6.9e-83	-2	gag-pol polyprotein [Phaseolus vulgaris]	NR
ningtiao_contig_22621	IPR002156	Ribonuclease H domain(IPR002156)	gi|38194929|gb|AAR13317.1|	1.2e-17	1	gag-pol polyprotein [Phaseolus vulgaris]	NR
ningtiao_contig_70755	IPR005162	Retrotransposon gag domain(IPR005162)	gi|38194929|gb|AAR13317.1|	4.6e-24	1	gag-pol polyprotein [Phaseolus vulgaris]	NR
ningtiao_contig_4822	IPR005162	Retrotransposon gag domain(IPR005162)	gi|38194929|gb|AAR13317.1|	5.1e-19	-3	gag-pol polyprotein [Phaseolus vulgaris]	NR
ningtiao_contig_101738	IPR005162	Retrotransposon gag domain(IPR005162)	gi|38194929|gb|AAR13317.1|	5.7e-37	-2	gag-pol polyprotein [Phaseolus vulgaris]	NR
ningtiao_contig_11753	IPR005162	Retrotransposon gag domain(IPR005162)	gi|38194929|gb|AAR13317.1|	1.2e-17	-1	gag-pol polyprotein [Phaseolus vulgaris]	NR
ningtiao_contig_101738	IPR008916	Retrovirus capsid, C-terminal(IPR008916)	gi|38194929|gb|AAR13317.1|	5.7e-37	-2	gag-pol polyprotein [Phaseolus vulgaris]	NR
ningtiao_contig_88354	IPR012337	Ribonuclease H-like domain(IPR012337)	gi|38194929|gb|AAR13317.1|	6e-12	3	gag-pol polyprotein [Phaseolus vulgaris]	NR
ningtiao_contig_33204	IPR012337	Ribonuclease H-like domain(IPR012337)	gi|38194929|gb|AAR13317.1|	1.1e-16	-3	gag-pol polyprotein [Phaseolus vulgaris]	NR
ningtiao_contig_4084	IPR012337	Ribonuclease H-like domain(IPR012337)	gi|38194929|gb|AAR13317.1|	6.9e-83	-2	gag-pol polyprotein [Phaseolus vulgaris]	NR
ningtiao_contig_22621	IPR012337	Ribonuclease H-like domain(IPR012337)	gi|38194929|gb|AAR13317.1|	1.2e-17	1	gag-pol polyprotein [Phaseolus vulgaris]	NR
ningtiao_contig_78665	IPR012337	Ribonuclease H-like domain(IPR012337)	gi|38194929|gb|AAR13317.1|	5.7e-165	-2	gag-pol polyprotein [Phaseolus vulgaris]	NR
ningtiao_contig_67606	IPR001878	Zinc finger, CCHC-type(IPR001878)	gi|310753565|gb|ADP20179.1|	6.1e-68	-3	gag-pol polyprotein [Silene latifolia]	NR
ningtiao_contig_67606	IPR005162	Retrotransposon gag domain(IPR005162)	gi|310753565|gb|ADP20179.1|	6.1e-68	-3	gag-pol polyprotein [Silene latifolia]	NR
ningtiao_contig_3912	IPR012337	Ribonuclease H-like domain(IPR012337)	gi|407731642|gb|AFU25705.1|	2.1e-58	1	gag-pol precursor [Castanea mollissima]	NR
ningtiao_contig_88348	IPR012337	Ribonuclease H-like domain(IPR012337)	gi|407731642|gb|AFU25705.1|	1.6e-88	-2	gag-pol precursor [Castanea mollissima]	NR
ningtiao_contig_128604	IPR013783	Immunoglobulin-like fold(IPR013783)	gi|357438207|ref|XP_003589379.1|	1.1e-30	-2	Galactose oxidase [Medicago truncatula]	NR
ningtiao_contig_128604	IPR014756	Immunoglobulin E-set(IPR014756)	gi|357438207|ref|XP_003589379.1|	1.1e-30	-2	Galactose oxidase [Medicago truncatula]	NR
ningtiao_contig_128604	IPR015202	Domain of unknown function DUF1929(IPR015202)	gi|357438207|ref|XP_003589379.1|	1.1e-30	-2	Galactose oxidase [Medicago truncatula]	NR
ningtiao_contig_119894	IPR001810	F-box domain(IPR001810)	gi|289540906|gb|ADD09580.1|	3.2e-24	-2	galactose oxidase [Trifolium repens]	NR
ningtiao_contig_27068	IPR004911	Gamma interferon inducible lysosomal thiol reductase GILT(IPR004911)	gi|357468575|ref|XP_003604572.1|	3.8e-58	-2	Gamma-interferon-inducible lysosomal thiol reductase [Medicago truncatula]	NR
ningtiao_contig_64208	IPR001251	CRAL-TRIO domain(IPR001251)	gi|357483979|ref|XP_003612276.1|	1.2e-123	-3	Ganglioside-induced differentiation-associated protein [Medicago truncatula]	NR
ningtiao_contig_104700	IPR000896	Hemocyanin/hexamerin middle domain(IPR000896)	gi|195589728|ref|XP_002084601.1|	5.7e-84	1	GD14358 [Drosophila simulans]	NR
ningtiao_contig_104700	IPR008922	Uncharacterised domain, di-copper centre(IPR008922)	gi|195589728|ref|XP_002084601.1|	5.7e-84	1	GD14358 [Drosophila simulans]	NR
ningtiao_contig_104700	IPR013788	Hemocyanin/hexamerin(IPR013788)	gi|195589728|ref|XP_002084601.1|	5.7e-84	1	GD14358 [Drosophila simulans]	NR
ningtiao_contig_56406	IPR004182	GRAM domain(IPR004182)	gi|357452167|ref|XP_003596360.1|	3e-129	3	GEM-like protein [Medicago truncatula]	NR
ningtiao_contig_23484	IPR004182	GRAM domain(IPR004182)	gi|357499751|ref|XP_003620164.1|	7.2e-111	-2	GEM-like protein [Medicago truncatula]	NR
ningtiao_contig_23484	IPR011993	Pleckstrin homology-like domain(IPR011993)	gi|357499751|ref|XP_003620164.1|	7.2e-111	-2	GEM-like protein [Medicago truncatula]	NR
ningtiao_contig_81768	IPR011990	Tetratricopeptide-like helical domain(IPR011990)	gi|357473877|ref|XP_003607223.1|	3.4e-74	3	General transcription factor 3C polypeptide [Medicago truncatula]	NR
ningtiao_contig_97736	IPR019136	Transcription factor IIIC, subunit 5(IPR019136)	gi|357505399|ref|XP_003622988.1|	7.2e-223	3	General transcription factor 3C polypeptide [Medicago truncatula]	NR
ningtiao_contig_9853	IPR027079	TFIIH subunit Tfb1/p62(IPR027079)	gi|357442725|ref|XP_003591640.1|	3.7e-248	-3	General transcription factor IIH subunit [Medicago truncatula]	NR
ningtiao_contig_89118	IPR000092	Polyprenyl synthetase(IPR000092)	gi|357494535|ref|XP_003617556.1|	9.3e-127	2	Geranylgeranyl pyrophosphate synthase [Medicago truncatula]	NR
ningtiao_contig_89118	IPR008949	Isoprenoid synthase domain(IPR008949)	gi|357494535|ref|XP_003617556.1|	9.3e-127	2	Geranylgeranyl pyrophosphate synthase [Medicago truncatula]	NR
ningtiao_contig_89118	IPR017446	Polyprenyl synthetase-related(IPR017446)	gi|357494535|ref|XP_003617556.1|	9.3e-127	2	Geranylgeranyl pyrophosphate synthase [Medicago truncatula]	NR
ningtiao_contig_45217	IPR003854	Gibberellin regulated protein(IPR003854)	gi|357509559|ref|XP_003625068.1|	3.2e-59	-1	Gibberellin induced protein [Medicago truncatula]	NR
ningtiao_contig_108047	IPR003854	Gibberellin regulated protein(IPR003854)	gi|357516683|ref|XP_003628630.1|	4.8e-64	-3	Gibberellin-regulated protein [Medicago truncatula]	NR
ningtiao_contig_22658	IPR003737	N-acetylglucosaminyl phosphatidylinositol deacetylase-related(IPR003737)	gi|407009226|gb|EKE24407.1|	1.1e-65	-2	GlcNAc-PI de-N-acetylase [uncultured bacterium]	NR
ningtiao_contig_56589	IPR003737	N-acetylglucosaminyl phosphatidylinositol deacetylase-related(IPR003737)	gi|407009226|gb|EKE24407.1|	2.2e-50	-1	GlcNAc-PI de-N-acetylase [uncultured bacterium]	NR
ningtiao_contig_22658	IPR024078	Putative deacetylase LmbE-like domain(IPR024078)	gi|407009226|gb|EKE24407.1|	1.1e-65	-2	GlcNAc-PI de-N-acetylase [uncultured bacterium]	NR
ningtiao_contig_56589	IPR024078	Putative deacetylase LmbE-like domain(IPR024078)	gi|407009226|gb|EKE24407.1|	2.2e-50	-1	GlcNAc-PI de-N-acetylase [uncultured bacterium]	NR
ningtiao_contig_14747	IPR001487	Bromodomain(IPR001487)	gi|357470961|ref|XP_003605765.1|	7.5e-15	3	Global transcription factor group [Medicago truncatula]	NR
ningtiao_contig_87002	IPR000757	Glycoside hydrolase, family 16(IPR000757)	gi|188496900|dbj|BAG32349.1|	2.1e-48	1	glucan binding protein-1 [Actinophrys sol]	NR
ningtiao_contig_87002	IPR013320	Concanavalin A-like lectin/glucanase domain(IPR013320)	gi|188496900|dbj|BAG32349.1|	2.1e-48	1	glucan binding protein-1 [Actinophrys sol]	NR
ningtiao_contig_86998	IPR000757	Glycoside hydrolase, family 16(IPR000757)	gi|188496902|dbj|BAG32350.1|	8.4e-79	3	glucan binding protein-2 [Actinophrys sol]	NR
ningtiao_contig_86998	IPR013320	Concanavalin A-like lectin/glucanase domain(IPR013320)	gi|188496902|dbj|BAG32350.1|	8.4e-79	3	glucan binding protein-2 [Actinophrys sol]	NR
ningtiao_contig_82871	IPR012946	X8 domain(IPR012946)	gi|357459185|ref|XP_003599873.1|	4.4e-93	3	Glucan endo-1,3-beta-glucosidase [Medicago truncatula]	NR
ningtiao_contig_82870	IPR012946	X8 domain(IPR012946)	gi|357494313|ref|XP_003617445.1|	1.1e-121	3	Glucan endo-1,3-beta-glucosidase-like protein [Medicago truncatula]	NR
ningtiao_contig_90727	IPR028146	Glucosidase II beta subunit, N-terminal(IPR028146)	gi|357475089|ref|XP_003607830.1|	0	2	Glucosidase ii beta subunit [Medicago truncatula]	NR
ningtiao_contig_23740	IPR012336	Thioredoxin-like fold(IPR012336)	gi|329750627|gb|AEC03329.1|	3.7e-26	-1	glutaredoxin 2 [Hevea brasiliensis]	NR
ningtiao_contig_41815	IPR002109	Glutaredoxin(IPR002109)	gi|357461365|ref|XP_003600964.1|	3.4e-106	-2	Glutaredoxin domain-containing cysteine-rich protein [Medicago truncatula]	NR
ningtiao_contig_41815	IPR012336	Thioredoxin-like fold(IPR012336)	gi|357461365|ref|XP_003600964.1|	3.4e-106	-2	Glutaredoxin domain-containing cysteine-rich protein [Medicago truncatula]	NR
ningtiao_contig_26039	IPR004046	Glutathione S-transferase, C-terminal(IPR004046)	gi|114795078|gb|ABI79308.1|	5e-11	-3	glutathione S-transferase [Pyrus communis]	NR
ningtiao_contig_26039	IPR010987	Glutathione S-transferase, C-terminal-like(IPR010987)	gi|114795078|gb|ABI79308.1|	5e-11	-3	glutathione S-transferase [Pyrus communis]	NR
ningtiao_contig_92976	IPR014830	Glycolipid transfer protein domain(IPR014830)	gi|357448557|ref|XP_003594554.1|	4.4e-22	1	Glycolipid transfer protein domain-containing protein [Medicago truncatula]	NR
ningtiao_contig_108585	IPR017853	Glycoside hydrolase superfamily(IPR017853)	gi|407921265|gb|EKG14417.1|	3.2e-07	1	Glycoside hydrolase superfamily [Macrophomina phaseolina MS6]	NR
ningtiao_contig_92348	IPR000008	C2 domain(IPR000008)	gi|357475565|ref|XP_003608068.1|	0	-1	GRAM domain-containing protein [Medicago truncatula]	NR
ningtiao_contig_92348	IPR004182	GRAM domain(IPR004182)	gi|357475565|ref|XP_003608068.1|	0	-1	GRAM domain-containing protein [Medicago truncatula]	NR
ningtiao_contig_87006	IPR013320	Concanavalin A-like lectin/glucanase domain(IPR013320)	gi|70795060|gb|AAZ08493.1|	1.3e-12	1	gram negative bacteria binding protein 2 [Nasutitermes comatus]	NR
ningtiao_contig_44566	IPR010666	Zinc finger, GRF-type(IPR010666)	gi|357447017|ref|XP_003593784.1|	2e-15	2	GRF zinc finger containing protein [Medicago truncatula]	NR
ningtiao_contig_20111	IPR001680	WD40 repeat(IPR001680)	gi|374533734|gb|AEZ53780.1|	1e-30	1	guanine nucleotide binding protein (G protein), beta polypeptide 2-like 1, partial [Pelodytes ibericus]	NR
ningtiao_contig_20111	IPR015943	WD40/YVTN repeat-like-containing domain(IPR015943)	gi|374533734|gb|AEZ53780.1|	1e-30	1	guanine nucleotide binding protein (G protein), beta polypeptide 2-like 1, partial [Pelodytes ibericus]	NR
ningtiao_contig_20111	IPR017986	WD40-repeat-containing domain(IPR017986)	gi|374533734|gb|AEZ53780.1|	1e-30	1	guanine nucleotide binding protein (G protein), beta polypeptide 2-like 1, partial [Pelodytes ibericus]	NR
ningtiao_contig_20111	IPR019775	WD40 repeat, conserved site(IPR019775)	gi|374533734|gb|AEZ53780.1|	1e-30	1	guanine nucleotide binding protein (G protein), beta polypeptide 2-like 1, partial [Pelodytes ibericus]	NR
ningtiao_contig_34028	IPR001680	WD40 repeat(IPR001680)	gi|90991367|dbj|BAE93065.1|	5.6e-54	2	guanine nucleotide binding protein beta polypeptide 2-like 1 [Lethenteron camtschaticum]	NR
ningtiao_contig_34028	IPR015943	WD40/YVTN repeat-like-containing domain(IPR015943)	gi|90991367|dbj|BAE93065.1|	5.6e-54	2	guanine nucleotide binding protein beta polypeptide 2-like 1 [Lethenteron camtschaticum]	NR
ningtiao_contig_34028	IPR017986	WD40-repeat-containing domain(IPR017986)	gi|90991367|dbj|BAE93065.1|	5.6e-54	2	guanine nucleotide binding protein beta polypeptide 2-like 1 [Lethenteron camtschaticum]	NR
ningtiao_contig_34028	IPR019775	WD40 repeat, conserved site(IPR019775)	gi|90991367|dbj|BAE93065.1|	5.6e-54	2	guanine nucleotide binding protein beta polypeptide 2-like 1 [Lethenteron camtschaticum]	NR
ningtiao_contig_80099	IPR001680	WD40 repeat(IPR001680)	gi|357466903|ref|XP_003603736.1|	3.7e-118	3	Guanine nucleotide-binding protein subunit beta-like protein-like protein [Medicago truncatula]	NR
ningtiao_contig_80099	IPR015943	WD40/YVTN repeat-like-containing domain(IPR015943)	gi|357466903|ref|XP_003603736.1|	3.7e-118	3	Guanine nucleotide-binding protein subunit beta-like protein-like protein [Medicago truncatula]	NR
ningtiao_contig_80099	IPR017986	WD40-repeat-containing domain(IPR017986)	gi|357466903|ref|XP_003603736.1|	3.7e-118	3	Guanine nucleotide-binding protein subunit beta-like protein-like protein [Medicago truncatula]	NR
ningtiao_contig_80099	IPR019775	WD40 repeat, conserved site(IPR019775)	gi|357466903|ref|XP_003603736.1|	3.7e-118	3	Guanine nucleotide-binding protein subunit beta-like protein-like protein [Medicago truncatula]	NR
ningtiao_contig_80099	IPR020472	G-protein beta WD-40 repeat(IPR020472)	gi|357466903|ref|XP_003603736.1|	3.7e-118	3	Guanine nucleotide-binding protein subunit beta-like protein-like protein [Medicago truncatula]	NR
ningtiao_contig_67665	IPR021109	Aspartic peptidase domain(IPR021109)	gi|12322008|gb|AAG51046.1|AC069473_8	1.7e-13	-1	gypsy/Ty-3 retroelement polyprotein; 69905-74404 [Arabidopsis thaliana]	NR
ningtiao_contig_15537	IPR026960	Reverse transcriptase zinc-binding domain(IPR026960)	gi|92882360|gb|ABE86691.1|	4.5e-16	2	H+-transporting two-sector ATPase, alpha/beta subunit, central region, related [Medicago truncatula]	NR
ningtiao_contig_35082	IPR004864	Late embryogenesis abundant protein, LEA-14(IPR004864)	gi|357499131|ref|XP_003619854.1|	2e-93	-2	Harpin inducing protein [Medicago truncatula]	NR
ningtiao_contig_63989	IPR026206	HAUS augmin-like complex subunit 3(IPR026206)	gi|357438901|ref|XP_003589727.1|	0	1	HAUS augmin-like complex subunit [Medicago truncatula]	NR
ningtiao_contig_10673	IPR011989	Armadillo-like helical(IPR011989)	gi|357462303|ref|XP_003601433.1|	0	2	HEAT repeat-containing protein [Medicago truncatula]	NR
ningtiao_contig_10673	IPR016024	Armadillo-type fold(IPR016024)	gi|357462303|ref|XP_003601433.1|	0	2	HEAT repeat-containing protein [Medicago truncatula]	NR
ningtiao_contig_10673	IPR025283	Domain of unknown function DUF4042(IPR025283)	gi|357462303|ref|XP_003601433.1|	0	2	HEAT repeat-containing protein [Medicago truncatula]	NR
ningtiao_contig_118583	IPR013126	Heat shock protein 70 family(IPR013126)	gi|357503377|ref|XP_003621977.1|	1.1e-26	-3	Heat shock 70 kDa protein [Medicago truncatula]	NR
ningtiao_contig_118583	IPR029047	Heat shock protein 70kD, peptide-binding domain(IPR029047)	gi|357503377|ref|XP_003621977.1|	1.1e-26	-3	Heat shock 70 kDa protein [Medicago truncatula]	NR
ningtiao_contig_25969	IPR013126	Heat shock protein 70 family(IPR013126)	gi|357507441|ref|XP_003624009.1|	7.2e-12	-3	Heat shock cognate 70 kDa protein [Medicago truncatula]	NR
ningtiao_contig_25969	IPR029047	Heat shock protein 70kD, peptide-binding domain(IPR029047)	gi|357507441|ref|XP_003624009.1|	7.2e-12	-3	Heat shock cognate 70 kDa protein [Medicago truncatula]	NR
ningtiao_contig_29418	IPR029048	Heat shock protein 70kD, C-terminal domain(IPR029048)	gi|357502753|ref|XP_003621665.1|	2.7e-19	3	Heat shock protein [Medicago truncatula]	NR
ningtiao_contig_122424	IPR001404	Heat shock protein Hsp90 family(IPR001404)	gi|85701365|gb|AAU11583.2|	1.4e-21	-2	heat shock protein 90 [Oscheius myriophila]	NR
ningtiao_contig_122369	IPR002068	Alpha crystallin/Hsp20 domain(IPR002068)	gi|153005935|ref|YP_001380260.1|	1.6e-24	2	heat shock protein Hsp20 [Anaeromyxobacter sp. Fw109-5]	NR
ningtiao_contig_122369	IPR008978	HSP20-like chaperone(IPR008978)	gi|153005935|ref|YP_001380260.1|	1.6e-24	2	heat shock protein Hsp20 [Anaeromyxobacter sp. Fw109-5]	NR
ningtiao_contig_59760	IPR006121	Heavy metal-associated domain, HMA(IPR006121)	gi|22327990|ref|NP_200888.2|	1.6e-49	2	heavy metal transport/detoxification domain-containing protein [Arabidopsis thaliana]	NR
ningtiao_contig_96124	IPR006121	Heavy metal-associated domain, HMA(IPR006121)	gi|334188533|ref|NP_001190582.1|	1.9e-87	-1	heavy metal transport/detoxification domain-containing protein [Arabidopsis thaliana]	NR
ningtiao_contig_32922	IPR010285	DNA helicase Pif1 like(IPR010285)	gi|357488293|ref|XP_003614434.1|	1.2e-36	1	Helicase-like protein [Medicago truncatula]	NR
ningtiao_contig_32922	IPR027417	P-loop containing nucleoside triphosphate hydrolase(IPR027417)	gi|357488293|ref|XP_003614434.1|	1.2e-36	1	Helicase-like protein [Medicago truncatula]	NR
ningtiao_contig_14914	IPR010285	DNA helicase Pif1 like(IPR010285)	gi|358345447|ref|XP_003636789.1|	4.9e-19	-2	Helicase-like protein, partial [Medicago truncatula]	NR
ningtiao_contig_62984	IPR011598	Myc-type, basic helix-loop-helix (bHLH) domain(IPR011598)	gi|87241328|gb|ABD33186.1|	9.5e-182	1	Helix-loop-helix DNA-binding [Medicago truncatula]	NR
ningtiao_contig_35841	IPR012312	Haemerythrin/HHE cation-binding motif(IPR012312)	gi|389703967|ref|ZP_10185761.1|	5.2e-29	-3	hemerythrin [Acinetobacter sp. HA]	NR
ningtiao_contig_22922	IPR005135	Endonuclease/exonuclease/phosphatase(IPR005135)	gi|87241269|gb|ABD33127.1|	9.4e-18	1	Hemopexin [Medicago truncatula]	NR
ningtiao_contig_3613	IPR000313	PWWP domain(IPR000313)	gi|357473931|ref|XP_003607250.1|	0	2	Hepatoma-derived growth factor-like protein [Medicago truncatula]	NR
ningtiao_contig_76509	IPR000313	PWWP domain(IPR000313)	gi|357473931|ref|XP_003607250.1|	0	2	Hepatoma-derived growth factor-like protein [Medicago truncatula]	NR
ningtiao_contig_76510	IPR000313	PWWP domain(IPR000313)	gi|357473931|ref|XP_003607250.1|	0	3	Hepatoma-derived growth factor-like protein [Medicago truncatula]	NR
ningtiao_contig_76511	IPR000313	PWWP domain(IPR000313)	gi|357473931|ref|XP_003607250.1|	0	3	Hepatoma-derived growth factor-like protein [Medicago truncatula]	NR
ningtiao_contig_3613	IPR006569	CID domain(IPR006569)	gi|357473931|ref|XP_003607250.1|	0	2	Hepatoma-derived growth factor-like protein [Medicago truncatula]	NR
ningtiao_contig_76509	IPR006569	CID domain(IPR006569)	gi|357473931|ref|XP_003607250.1|	0	2	Hepatoma-derived growth factor-like protein [Medicago truncatula]	NR
ningtiao_contig_76510	IPR006569	CID domain(IPR006569)	gi|357473931|ref|XP_003607250.1|	0	3	Hepatoma-derived growth factor-like protein [Medicago truncatula]	NR
ningtiao_contig_76511	IPR006569	CID domain(IPR006569)	gi|357473931|ref|XP_003607250.1|	0	3	Hepatoma-derived growth factor-like protein [Medicago truncatula]	NR
ningtiao_contig_43101	IPR021662	Nuclear factor hnRNPA1(IPR021662)	gi|119614244|gb|EAW93838.1|	3.1e-56	1	heterogeneous nuclear ribonucleoprotein A2/B1, isoform CRA_d [Homo sapiens]	NR
ningtiao_contig_73604	IPR004087	K Homology domain(IPR004087)	gi|357445989|ref|XP_003593272.1|	0	1	Heterogeneous nuclear ribonucleoprotein K [Medicago truncatula]	NR
ningtiao_contig_73604	IPR004088	K Homology domain, type 1(IPR004088)	gi|357445989|ref|XP_003593272.1|	0	1	Heterogeneous nuclear ribonucleoprotein K [Medicago truncatula]	NR
ningtiao_contig_79115	IPR004252	Probable transposase, Ptta/En/Spm, plant(IPR004252)	gi|357468035|ref|XP_003604302.1|	3.7e-94	3	HGWP repeat containing protein-like protein [Medicago truncatula]	NR
ningtiao_contig_8135	IPR004252	Probable transposase, Ptta/En/Spm, plant(IPR004252)	gi|357487581|ref|XP_003614078.1|	5.6e-17	2	HGWP repeat containing protein-like protein [Medicago truncatula]	NR
ningtiao_contig_82964	IPR004252	Probable transposase, Ptta/En/Spm, plant(IPR004252)	gi|357487581|ref|XP_003614078.1|	1.2e-19	3	HGWP repeat containing protein-like protein [Medicago truncatula]	NR
ningtiao_contig_44688	IPR009071	High mobility group box domain(IPR009071)	gi|63020536|gb|AAY26151.1|	2e-15	-3	high mobility group protein [Cucumis sativus]	NR
ningtiao_contig_33930	IPR012894	HipA, N-terminal subdomain 2(IPR012894)	gi|262371031|ref|ZP_06064354.1|	1.7e-47	1	HipA domain-containing protein [Acinetobacter johnsonii SH046]	NR
ningtiao_contig_79954	IPR008207	Signal transduction histidine kinase, phosphotransfer (Hpt) domain(IPR008207)	gi|357442593|ref|XP_003591574.1|	2.5e-18	-3	Histidine phosphotransfer protein [Medicago truncatula]	NR
ningtiao_contig_35009	IPR001951	Histone H4(IPR001951)	gi|170058994|ref|XP_001865168.1|	1.6e-18	2	histone 1 [Culex quinquefasciatus]	NR
ningtiao_contig_35009	IPR009072	Histone-fold(IPR009072)	gi|170058994|ref|XP_001865168.1|	1.6e-18	2	histone 1 [Culex quinquefasciatus]	NR
ningtiao_contig_35009	IPR019809	Histone H4, conserved site(IPR019809)	gi|170058994|ref|XP_001865168.1|	1.6e-18	2	histone 1 [Culex quinquefasciatus]	NR
ningtiao_contig_33658	IPR025724	GAG-pre-integrase domain(IPR025724)	gi|357467641|ref|XP_003604105.1|	3.7e-10	3	Histone deacetylase [Medicago truncatula]	NR
ningtiao_contig_12787	IPR025724	GAG-pre-integrase domain(IPR025724)	gi|357467641|ref|XP_003604105.1|	4.2e-94	3	Histone deacetylase [Medicago truncatula]	NR
ningtiao_contig_7043	IPR029472	Gag-polypeptide of LTR copia-type(IPR029472)	gi|357467641|ref|XP_003604105.1|	4.8e-20	1	Histone deacetylase [Medicago truncatula]	NR
ningtiao_contig_1476	IPR029472	Gag-polypeptide of LTR copia-type(IPR029472)	gi|357467641|ref|XP_003604105.1|	1.1e-39	3	Histone deacetylase [Medicago truncatula]	NR
ningtiao_contig_110861	IPR005818	Linker histone H1/H5, domain H15(IPR005818)	gi|317151111|ref|XP_003190483.1|	5.5e-12	-1	histone H1 [Aspergillus oryzae RIB40]	NR
ningtiao_contig_110861	IPR011991	Winged helix-turn-helix DNA-binding domain(IPR011991)	gi|317151111|ref|XP_003190483.1|	5.5e-12	-1	histone H1 [Aspergillus oryzae RIB40]	NR
ningtiao_contig_23725	IPR009071	High mobility group box domain(IPR009071)	gi|351725567|ref|NP_001236841.1|	4.7e-83	-2	HMG1/2-like protein [Glycine max]	NR
ningtiao_contig_5622	IPR005818	Linker histone H1/H5, domain H15(IPR005818)	gi|357521597|ref|XP_003631087.1|	2.8e-63	2	HMG-Y-related protein A [Medicago truncatula]	NR
ningtiao_contig_5622	IPR005819	Histone H5(IPR005819)	gi|357521597|ref|XP_003631087.1|	2.8e-63	2	HMG-Y-related protein A [Medicago truncatula]	NR
ningtiao_contig_5622	IPR011991	Winged helix-turn-helix DNA-binding domain(IPR011991)	gi|357521597|ref|XP_003631087.1|	2.8e-63	2	HMG-Y-related protein A [Medicago truncatula]	NR
ningtiao_contig_5622	IPR020478	AT hook-like(IPR020478)	gi|357521597|ref|XP_003631087.1|	2.8e-63	2	HMG-Y-related protein A [Medicago truncatula]	NR
ningtiao_contig_31130	IPR021662	Nuclear factor hnRNPA1(IPR021662)	gi|51873980|gb|AAH80591.1|	9.2e-71	-1	HNRPA3 protein, partial [Homo sapiens]	NR
ningtiao_contig_34646	IPR007065	HPP(IPR007065)	gi|262375080|ref|ZP_06068314.1|	2e-49	-2	HPP family protein [Acinetobacter lwoffii SH145]	NR
ningtiao_contig_70757	IPR000232	Heat shock factor (HSF)-type, DNA-binding(IPR000232)	gi|302398879|gb|ADL36734.1|	5.2e-100	2	HSF domain class transcription factor [Malus x domestica]	NR
ningtiao_contig_70757	IPR011991	Winged helix-turn-helix DNA-binding domain(IPR011991)	gi|302398879|gb|ADL36734.1|	5.2e-100	2	HSF domain class transcription factor [Malus x domestica]	NR
ningtiao_contig_70757	IPR027709	Heat shock transcription factor, plant(IPR027709)	gi|302398879|gb|ADL36734.1|	5.2e-100	2	HSF domain class transcription factor [Malus x domestica]	NR
ningtiao_contig_70757	IPR027725	Heat shock transcription factor family(IPR027725)	gi|302398879|gb|ADL36734.1|	5.2e-100	2	HSF domain class transcription factor [Malus x domestica]	NR
ningtiao_contig_55702	IPR007150	Checkpoint protein Hus1/Mec3(IPR007150)	gi|357441627|ref|XP_003591091.1|	4.2e-190	-2	Hus1 protein [Medicago truncatula]	NR
ningtiao_contig_5927	IPR004345	TB2/DP1/HVA22-related protein(IPR004345)	gi|357476187|ref|XP_003608379.1|	8.6e-35	-2	HVA22-like protein a [Medicago truncatula]	NR
ningtiao_contig_84410	IPR004345	TB2/DP1/HVA22-related protein(IPR004345)	gi|357466927|ref|XP_003603748.1|	8.9e-165	1	HVA22-like protein i [Medicago truncatula]	NR
ningtiao_contig_5656	IPR004345	TB2/DP1/HVA22-related protein(IPR004345)	gi|357466927|ref|XP_003603748.1|	2.9e-06	2	HVA22-like protein i [Medicago truncatula]	NR
ningtiao_contig_84407	IPR004345	TB2/DP1/HVA22-related protein(IPR004345)	gi|357466927|ref|XP_003603748.1|	4.2e-175	2	HVA22-like protein i [Medicago truncatula]	NR
ningtiao_contig_84408	IPR004345	TB2/DP1/HVA22-related protein(IPR004345)	gi|357466927|ref|XP_003603748.1|	4.2e-175	2	HVA22-like protein i [Medicago truncatula]	NR
ningtiao_contig_11455	IPR004345	TB2/DP1/HVA22-related protein(IPR004345)	gi|358343539|ref|XP_003635858.1|	1.5e-115	2	HVA22-like protein i [Medicago truncatula]	NR
ningtiao_contig_11454	IPR004345	TB2/DP1/HVA22-related protein(IPR004345)	gi|358343539|ref|XP_003635858.1|	1.5e-115	2	HVA22-like protein i [Medicago truncatula]	NR
ningtiao_contig_100648	IPR019448	EEIG1/EHBP1 N-terminal domain(IPR019448)	gi|358348662|ref|XP_003638363.1|	0	3	Hyaluronan mediated motility receptor-like protein [Medicago truncatula]	NR
ningtiao_contig_27669	IPR006706	Extensin domain(IPR006706)	gi|347457|gb|AAA33972.1|	5.4e-08	-2	hydroxyproline-rich glycoprotein, partial [Glycine max]	NR
ningtiao_contig_81833	IPR001763	Rhodanese-like domain(IPR001763)	gi|357507911|ref|XP_003624244.1|	1.8e-178	3	Hydroxyproline-rich glycoprotein-like protein [Medicago truncatula]	NR
ningtiao_contig_54324	IPR005135	Endonuclease/exonuclease/phosphatase(IPR005135)	gi|106322|pir||B34087	1.2e-140	-3	hypothetical protein (L1H 3' region) - human	NR
ningtiao_contig_63922	IPR002885	Pentatricopeptide repeat(IPR002885)	gi|11079489|gb|AAG29201.1|AC078898_11	2.7e-125	-2	hypothetical protein [Arabidopsis thaliana]	NR
ningtiao_contig_75	IPR023393	START-like domain(IPR023393)	gi|4588009|gb|AAD25950.1|AF085279_23	2.7e-20	1	hypothetical protein [Arabidopsis thaliana]	NR
ningtiao_contig_81607	IPR000477	Reverse transcriptase domain(IPR000477)	gi|332322141|emb|CCA66050.1|	4.8e-87	-1	hypothetical protein [Beta vulgaris subsp. vulgaris]	NR
ningtiao_contig_8773	IPR000477	Reverse transcriptase domain(IPR000477)	gi|332322210|emb|CCA66235.1|	4.5e-177	2	hypothetical protein [Beta vulgaris subsp. vulgaris]	NR
ningtiao_contig_38335	IPR001878	Zinc finger, CCHC-type(IPR001878)	gi|332322109|emb|CCA66008.1|	1e-15	-3	hypothetical protein [Beta vulgaris subsp. vulgaris]	NR
ningtiao_contig_126243	IPR001878	Zinc finger, CCHC-type(IPR001878)	gi|332322109|emb|CCA66008.1|	2.1e-11	3	hypothetical protein [Beta vulgaris subsp. vulgaris]	NR
ningtiao_contig_7814	IPR003448	Molybdopterin biosynthesis MoaE(IPR003448)	gi|332322110|emb|CCA66009.1|	1.3e-57	-2	hypothetical protein [Beta vulgaris subsp. vulgaris]	NR
ningtiao_contig_13270	IPR005135	Endonuclease/exonuclease/phosphatase(IPR005135)	gi|332322110|emb|CCA66009.1|	1e-153	-3	hypothetical protein [Beta vulgaris subsp. vulgaris]	NR
ningtiao_contig_13130	IPR005135	Endonuclease/exonuclease/phosphatase(IPR005135)	gi|332322110|emb|CCA66009.1|	1.2e-69	3	hypothetical protein [Beta vulgaris subsp. vulgaris]	NR
ningtiao_contig_44158	IPR005135	Endonuclease/exonuclease/phosphatase(IPR005135)	gi|332322128|emb|CCA66036.1|	1.6e-27	3	hypothetical protein [Beta vulgaris subsp. vulgaris]	NR
ningtiao_contig_23947	IPR012337	Ribonuclease H-like domain(IPR012337)	gi|332322102|emb|CCA65997.1|	1.2e-29	-3	hypothetical protein [Beta vulgaris subsp. vulgaris]	NR
ningtiao_contig_46467	IPR012337	Ribonuclease H-like domain(IPR012337)	gi|332322145|emb|CCA66054.1|	2.8e-12	-1	hypothetical protein [Beta vulgaris subsp. vulgaris]	NR
ningtiao_contig_100676	IPR025558	Domain of unknown function DUF4283(IPR025558)	gi|332322109|emb|CCA66008.1|	9.1e-57	-1	hypothetical protein [Beta vulgaris subsp. vulgaris]	NR
ningtiao_contig_55826	IPR025558	Domain of unknown function DUF4283(IPR025558)	gi|332322109|emb|CCA66008.1|	5.2e-50	-3	hypothetical protein [Beta vulgaris subsp. vulgaris]	NR
ningtiao_contig_38335	IPR025836	Zinc knuckle CX2CX4HX4C(IPR025836)	gi|332322109|emb|CCA66008.1|	1e-15	-3	hypothetical protein [Beta vulgaris subsp. vulgaris]	NR
ningtiao_contig_126243	IPR025836	Zinc knuckle CX2CX4HX4C(IPR025836)	gi|332322109|emb|CCA66008.1|	2.1e-11	3	hypothetical protein [Beta vulgaris subsp. vulgaris]	NR
ningtiao_contig_28574	IPR026960	Reverse transcriptase zinc-binding domain(IPR026960)	gi|332322110|emb|CCA66009.1|	2.1e-10	1	hypothetical protein [Beta vulgaris subsp. vulgaris]	NR
ningtiao_contig_49630	IPR026960	Reverse transcriptase zinc-binding domain(IPR026960)	gi|332322132|emb|CCA66040.1|	3.3e-89	3	hypothetical protein [Beta vulgaris subsp. vulgaris]	NR
ningtiao_contig_58489	IPR026960	Reverse transcriptase zinc-binding domain(IPR026960)	gi|332322132|emb|CCA66040.1|	2.7e-95	-3	hypothetical protein [Beta vulgaris subsp. vulgaris]	NR
ningtiao_contig_24597	IPR026960	Reverse transcriptase zinc-binding domain(IPR026960)	gi|332322171|emb|CCA66178.1|	2.3e-63	-3	hypothetical protein [Beta vulgaris subsp. vulgaris]	NR
ningtiao_contig_105473	IPR018392	LysM domain(IPR018392)	gi|347832993|emb|CCD48690.1|	2.4e-83	-2	hypothetical protein [Botryotinia fuckeliana]	NR
ningtiao_contig_105473	IPR023346	Lysozyme-like domain(IPR023346)	gi|347832993|emb|CCD48690.1|	2.4e-83	-2	hypothetical protein [Botryotinia fuckeliana]	NR
ningtiao_contig_58291	IPR000008	C2 domain(IPR000008)	gi|3860331|emb|CAA10133.1|	1.4e-82	2	hypothetical protein [Cicer arietinum]	NR
ningtiao_contig_80716	IPR000408	Regulator of chromosome condensation, RCC1(IPR000408)	gi|90657578|gb|ABD96878.1|	1.9e-13	-2	hypothetical protein [Cleome spinosa]	NR
ningtiao_contig_80719	IPR000408	Regulator of chromosome condensation, RCC1(IPR000408)	gi|90657578|gb|ABD96878.1|	5.2e-23	-2	hypothetical protein [Cleome spinosa]	NR
ningtiao_contig_80717	IPR000408	Regulator of chromosome condensation, RCC1(IPR000408)	gi|90657578|gb|ABD96878.1|	1.9e-13	-1	hypothetical protein [Cleome spinosa]	NR
ningtiao_contig_80720	IPR000408	Regulator of chromosome condensation, RCC1(IPR000408)	gi|90657578|gb|ABD96878.1|	5.2e-23	-1	hypothetical protein [Cleome spinosa]	NR
ningtiao_contig_80716	IPR009091	Regulator of chromosome condensation 1/beta-lactamase-inhibitor protein II(IPR009091)	gi|90657578|gb|ABD96878.1|	1.9e-13	-2	hypothetical protein [Cleome spinosa]	NR
ningtiao_contig_80719	IPR009091	Regulator of chromosome condensation 1/beta-lactamase-inhibitor protein II(IPR009091)	gi|90657578|gb|ABD96878.1|	5.2e-23	-2	hypothetical protein [Cleome spinosa]	NR
ningtiao_contig_80717	IPR009091	Regulator of chromosome condensation 1/beta-lactamase-inhibitor protein II(IPR009091)	gi|90657578|gb|ABD96878.1|	1.9e-13	-1	hypothetical protein [Cleome spinosa]	NR
ningtiao_contig_80720	IPR009091	Regulator of chromosome condensation 1/beta-lactamase-inhibitor protein II(IPR009091)	gi|90657578|gb|ABD96878.1|	5.2e-23	-1	hypothetical protein [Cleome spinosa]	NR
ningtiao_contig_79407	IPR019378	GDP-fucose protein O-fucosyltransferase(IPR019378)	gi|90657636|gb|ABD96934.1|	4.7e-90	-2	hypothetical protein [Cleome spinosa]	NR
ningtiao_contig_1691	IPR001660	Sterile alpha motif domain(IPR001660)	gi|307136010|gb|ADN33866.1|	1.6e-61	-2	hypothetical protein [Cucumis melo subsp. melo]	NR
ningtiao_contig_1873	IPR001660	Sterile alpha motif domain(IPR001660)	gi|307136010|gb|ADN33866.1|	5.7e-111	3	hypothetical protein [Cucumis melo subsp. melo]	NR
ningtiao_contig_1691	IPR011510	Sterile alpha motif, type 2(IPR011510)	gi|307136010|gb|ADN33866.1|	1.6e-61	-2	hypothetical protein [Cucumis melo subsp. melo]	NR
ningtiao_contig_1691	IPR013761	Sterile alpha motif/pointed domain(IPR013761)	gi|307136010|gb|ADN33866.1|	1.6e-61	-2	hypothetical protein [Cucumis melo subsp. melo]	NR
ningtiao_contig_1873	IPR013761	Sterile alpha motif/pointed domain(IPR013761)	gi|307136010|gb|ADN33866.1|	5.7e-111	3	hypothetical protein [Cucumis melo subsp. melo]	NR
ningtiao_contig_1873	IPR021129	Sterile alpha motif, type 1(IPR021129)	gi|307136010|gb|ADN33866.1|	5.7e-111	3	hypothetical protein [Cucumis melo subsp. melo]	NR
ningtiao_contig_69472	IPR006904	Protein of unknown function DUF716 (TMEM45)(IPR006904)	gi|164449259|gb|ABY56088.1|	3.1e-116	1	hypothetical protein [Cucumis melo]	NR
ningtiao_contig_75189	IPR029480	Transposase-associated domain(IPR029480)	gi|117165985|dbj|BAF36287.1|	1.1e-22	-1	hypothetical protein [Ipomoea trifida]	NR
ningtiao_contig_57082	IPR029480	Transposase-associated domain(IPR029480)	gi|117165985|dbj|BAF36287.1|	2.6e-24	2	hypothetical protein [Ipomoea trifida]	NR
ningtiao_contig_75188	IPR029480	Transposase-associated domain(IPR029480)	gi|117165985|dbj|BAF36287.1|	1.3e-22	-1	hypothetical protein [Ipomoea trifida]	NR
ningtiao_contig_112435	IPR000073	Alpha/beta hydrolase fold-1(IPR000073)	gi|50303747|ref|XP_451819.1|	9.1e-13	-1	hypothetical protein [Kluyveromyces lactis NRRL Y-1140]	NR
ningtiao_contig_112435	IPR029058	Alpha/Beta hydrolase fold(IPR029058)	gi|50303747|ref|XP_451819.1|	9.1e-13	-1	hypothetical protein [Kluyveromyces lactis NRRL Y-1140]	NR
ningtiao_contig_14389	IPR005162	Retrotransposon gag domain(IPR005162)	gi|208609049|dbj|BAG72147.1|	9.8e-11	2	hypothetical protein [Lotus japonicus]	NR
ningtiao_contig_93036	IPR005162	Retrotransposon gag domain(IPR005162)	gi|208609051|dbj|BAG72148.1|	4.3e-81	1	hypothetical protein [Lotus japonicus]	NR
ningtiao_contig_93035	IPR005162	Retrotransposon gag domain(IPR005162)	gi|208609051|dbj|BAG72148.1|	9.4e-90	1	hypothetical protein [Lotus japonicus]	NR
ningtiao_contig_70585	IPR005162	Retrotransposon gag domain(IPR005162)	gi|208609051|dbj|BAG72148.1|	6.6e-50	1	hypothetical protein [Lotus japonicus]	NR
ningtiao_contig_91777	IPR005162	Retrotransposon gag domain(IPR005162)	gi|208609051|dbj|BAG72148.1|	1.4e-95	1	hypothetical protein [Lotus japonicus]	NR
ningtiao_contig_92699	IPR005162	Retrotransposon gag domain(IPR005162)	gi|208609055|dbj|BAG72150.1|	5.4e-76	3	hypothetical protein [Lotus japonicus]	NR
ningtiao_contig_33940	IPR005162	Retrotransposon gag domain(IPR005162)	gi|208609060|dbj|BAG72152.1|	1.8e-20	-1	hypothetical protein [Lotus japonicus]	NR
ningtiao_contig_41857	IPR005162	Retrotransposon gag domain(IPR005162)	gi|208609060|dbj|BAG72152.1|	4.8e-20	3	hypothetical protein [Lotus japonicus]	NR
ningtiao_contig_52550	IPR005162	Retrotransposon gag domain(IPR005162)	gi|208609060|dbj|BAG72152.1|	6.3e-53	-3	hypothetical protein [Lotus japonicus]	NR
ningtiao_contig_13313	IPR005162	Retrotransposon gag domain(IPR005162)	gi|208609060|dbj|BAG72152.1|	8e-79	1	hypothetical protein [Lotus japonicus]	NR
ningtiao_contig_11585	IPR005162	Retrotransposon gag domain(IPR005162)	gi|208609060|dbj|BAG72152.1|	3.3e-71	1	hypothetical protein [Lotus japonicus]	NR
ningtiao_contig_13253	IPR005162	Retrotransposon gag domain(IPR005162)	gi|208609065|dbj|BAG72154.1|	8.1e-98	-2	hypothetical protein [Lotus japonicus]	NR
ningtiao_contig_118240	IPR006510	Zinc finger, lateral root primordium type 1(IPR006510)	gi|33945875|emb|CAE45586.1|	1.9e-27	-1	hypothetical protein [Lotus japonicus]	NR
ningtiao_contig_118240	IPR007818	Protein of unknown function DUF702(IPR007818)	gi|33945875|emb|CAE45586.1|	1.9e-27	-1	hypothetical protein [Lotus japonicus]	NR
ningtiao_contig_70753	IPR013242	Retroviral aspartyl protease(IPR013242)	gi|208609051|dbj|BAG72148.1|	5.4e-76	-2	hypothetical protein [Lotus japonicus]	NR
ningtiao_contig_93036	IPR013242	Retroviral aspartyl protease(IPR013242)	gi|208609051|dbj|BAG72148.1|	4.3e-81	1	hypothetical protein [Lotus japonicus]	NR
ningtiao_contig_74089	IPR013242	Retroviral aspartyl protease(IPR013242)	gi|208609051|dbj|BAG72148.1|	1.8e-11	-1	hypothetical protein [Lotus japonicus]	NR
ningtiao_contig_93035	IPR013242	Retroviral aspartyl protease(IPR013242)	gi|208609051|dbj|BAG72148.1|	9.4e-90	1	hypothetical protein [Lotus japonicus]	NR
ningtiao_contig_91777	IPR013242	Retroviral aspartyl protease(IPR013242)	gi|208609051|dbj|BAG72148.1|	1.4e-95	1	hypothetical protein [Lotus japonicus]	NR
ningtiao_contig_74086	IPR013242	Retroviral aspartyl protease(IPR013242)	gi|208609055|dbj|BAG72150.1|	5.4e-15	-1	hypothetical protein [Lotus japonicus]	NR
ningtiao_contig_13253	IPR013242	Retroviral aspartyl protease(IPR013242)	gi|208609065|dbj|BAG72154.1|	8.1e-98	-2	hypothetical protein [Lotus japonicus]	NR
ningtiao_contig_54459	IPR013783	Immunoglobulin-like fold(IPR013783)	gi|25956269|dbj|BAC41324.1|	3.2e-60	2	hypothetical protein [Lotus japonicus]	NR
ningtiao_contig_45201	IPR016197	Chromo domain-like(IPR016197)	gi|208609051|dbj|BAG72148.1|	8.8e-22	3	hypothetical protein [Lotus japonicus]	NR
ningtiao_contig_97747	IPR016197	Chromo domain-like(IPR016197)	gi|208609060|dbj|BAG72152.1|	5e-14	-2	hypothetical protein [Lotus japonicus]	NR
ningtiao_contig_93036	IPR021109	Aspartic peptidase domain(IPR021109)	gi|208609051|dbj|BAG72148.1|	4.3e-81	1	hypothetical protein [Lotus japonicus]	NR
ningtiao_contig_93035	IPR021109	Aspartic peptidase domain(IPR021109)	gi|208609051|dbj|BAG72148.1|	9.4e-90	1	hypothetical protein [Lotus japonicus]	NR
ningtiao_contig_91777	IPR021109	Aspartic peptidase domain(IPR021109)	gi|208609051|dbj|BAG72148.1|	1.4e-95	1	hypothetical protein [Lotus japonicus]	NR
ningtiao_contig_13123	IPR021109	Aspartic peptidase domain(IPR021109)	gi|208609055|dbj|BAG72150.1|	5.3e-85	1	hypothetical protein [Lotus japonicus]	NR
ningtiao_contig_13253	IPR021109	Aspartic peptidase domain(IPR021109)	gi|208609065|dbj|BAG72154.1|	8.1e-98	-2	hypothetical protein [Lotus japonicus]	NR
ningtiao_contig_45201	IPR023780	Chromo domain(IPR023780)	gi|208609051|dbj|BAG72148.1|	8.8e-22	3	hypothetical protein [Lotus japonicus]	NR
ningtiao_contig_97747	IPR023780	Chromo domain(IPR023780)	gi|208609060|dbj|BAG72152.1|	5e-14	-2	hypothetical protein [Lotus japonicus]	NR
ningtiao_contig_41198	IPR019557	Aminotransferase-like, plant mobile domain(IPR019557)	gi|62733465|gb|AAX95582.1|	4.8e-11	2	hypothetical protein [Oryza sativa Japonica Group]	NR
ningtiao_contig_105914	IPR019098	Histone chaperone domain CHZ(IPR019098)	gi|255948612|ref|XP_002565073.1|	2e-25	3	hypothetical protein [Penicillium chrysogenum Wisconsin 54-1255]	NR
ningtiao_contig_46383	IPR006565	Bromodomain transcription factor(IPR006565)	gi|84468332|dbj|BAE71249.1|	9.3e-104	1	hypothetical protein [Trifolium pratense]	NR
ningtiao_contig_3178	IPR010800	Glycine rich protein(IPR010800)	gi|84453196|dbj|BAE71195.1|	1.5e-09	-1	hypothetical protein [Trifolium pratense]	NR
ningtiao_contig_54288	IPR019376	Myeloid leukemia factor(IPR019376)	gi|84468280|dbj|BAE71223.1|	3.6e-152	3	hypothetical protein [Trifolium pratense]	NR
ningtiao_contig_1447	IPR005162	Retrotransposon gag domain(IPR005162)	gi|387169525|gb|AFJ66186.1|	7.2e-58	-2	hypothetical protein 11M19.5 [Arabidopsis halleri]	NR
ningtiao_contig_118332	IPR012337	Ribonuclease H-like domain(IPR012337)	gi|387169525|gb|AFJ66186.1|	6.8e-61	-2	hypothetical protein 11M19.5 [Arabidopsis halleri]	NR
ningtiao_contig_47481	IPR007751	Domain of unknown function DUF676, lipase-like(IPR007751)	gi|387169553|gb|AFJ66212.1|	6.1e-26	-3	hypothetical protein 34G24.13 [Capsella rubella]	NR
ningtiao_contig_68562	IPR009241	Addiction module killer protein(IPR009241)	gi|403054568|ref|ZP_10909052.1|	1.9e-36	2	hypothetical protein AberL1_24256 [Acinetobacter bereziniae LMG 1003]	NR
ningtiao_contig_36356	IPR027417	P-loop containing nucleoside triphosphate hydrolase(IPR027417)	gi|342224072|gb|EGT89139.1|	9.6e-17	1	hypothetical protein ABNIH3_20710 [Acinetobacter baumannii ABNIH3]	NR
ningtiao_contig_43068	IPR012894	HipA, N-terminal subdomain 2(IPR012894)	gi|406961411|gb|EKD88141.1|	5.2e-45	2	hypothetical protein ACD_35C00039G0003, partial [uncultured bacterium]	NR
ningtiao_contig_40250	IPR006683	Thioesterase superfamily(IPR006683)	gi|407009750|gb|EKE24828.1|	2.2e-50	3	hypothetical protein ACD_6C00027G0003 [uncultured bacterium]	NR
ningtiao_contig_40250	IPR029069	HotDog domain(IPR029069)	gi|407009750|gb|EKE24828.1|	2.2e-50	3	hypothetical protein ACD_6C00027G0003 [uncultured bacterium]	NR
ningtiao_contig_48449	IPR001750	NADH(IPR001750)	gi|407009616|gb|EKE24716.1|	1.1e-37	3	hypothetical protein ACD_6C00049G0002, partial [uncultured bacterium]	NR
ningtiao_contig_36952	IPR002549	Uncharacterised protein family UPF0118(IPR002549)	gi|407009585|gb|EKE24693.1|	2.7e-73	-2	hypothetical protein ACD_6C00057G0005 [uncultured bacterium]	NR
ningtiao_contig_63133	IPR023845	Domain of unknown function DUF3817, transmembrane(IPR023845)	gi|407009588|gb|EKE24696.1|	3.8e-49	-3	hypothetical protein ACD_6C00057G0008 [uncultured bacterium]	NR
ningtiao_contig_34571	IPR010295	Protein of unknown function DUF898(IPR010295)	gi|407009532|gb|EKE24651.1|	1.5e-41	-2	hypothetical protein ACD_6C00068G0006 [uncultured bacterium]	NR
ningtiao_contig_38436	IPR009081	Acyl carrier protein-like(IPR009081)	gi|407009472|gb|EKE24602.1|	2.5e-36	3	hypothetical protein ACD_6C00079G0003 [uncultured bacterium]	NR
ningtiao_contig_44000	IPR006597	Sel1-like(IPR006597)	gi|407009429|gb|EKE24568.1|	2.5e-84	-2	hypothetical protein ACD_6C00088G0004 [uncultured bacterium]	NR
ningtiao_contig_128952	IPR006597	Sel1-like(IPR006597)	gi|407009429|gb|EKE24568.1|	6.4e-55	3	hypothetical protein ACD_6C00088G0004 [uncultured bacterium]	NR
ningtiao_contig_44000	IPR011990	Tetratricopeptide-like helical domain(IPR011990)	gi|407009429|gb|EKE24568.1|	2.5e-84	-2	hypothetical protein ACD_6C00088G0004 [uncultured bacterium]	NR
ningtiao_contig_128952	IPR011990	Tetratricopeptide-like helical domain(IPR011990)	gi|407009429|gb|EKE24568.1|	6.4e-55	3	hypothetical protein ACD_6C00088G0004 [uncultured bacterium]	NR
ningtiao_contig_51237	IPR024572	Protein of unknown function DUF3315(IPR024572)	gi|407009377|gb|EKE24526.1|	1.6e-50	-3	hypothetical protein ACD_6C00098G0003 [uncultured bacterium]	NR
ningtiao_contig_34501	IPR012336	Thioredoxin-like fold(IPR012336)	gi|407009337|gb|EKE24494.1|	1.1e-48	2	hypothetical protein ACD_6C00106G0002 [uncultured bacterium]	NR
ningtiao_contig_42858	IPR007452	Protein of unknown function DUF490(IPR007452)	gi|407009301|gb|EKE24471.1|	4.6e-41	2	hypothetical protein ACD_6C00119G0001 [uncultured bacterium]	NR
ningtiao_contig_42857	IPR007452	Protein of unknown function DUF490(IPR007452)	gi|407009301|gb|EKE24471.1|	3.2e-36	1	hypothetical protein ACD_6C00119G0001 [uncultured bacterium]	NR
ningtiao_contig_37503	IPR020846	Major facilitator superfamily domain(IPR020846)	gi|407009286|gb|EKE24460.1|	3.2e-67	-3	hypothetical protein ACD_6C00123G0010 [uncultured bacterium]	NR
ningtiao_contig_36398	IPR011385	Site-specific recombinase Gcr(IPR011385)	gi|407009157|gb|EKE24353.1|	5.1e-103	1	hypothetical protein ACD_6C00145G0003 [uncultured bacterium]	NR
ningtiao_contig_41452	IPR009560	Protein of unknown function DUF1176(IPR009560)	gi|407009152|gb|EKE24349.1|	6.8e-65	-2	hypothetical protein ACD_6C00146G0002 [uncultured bacterium]	NR
ningtiao_contig_125789	IPR009282	Protein of unknown function DUF937(IPR009282)	gi|407008953|gb|EKE24201.1|	2.7e-50	-1	hypothetical protein ACD_6C00197G0003 [uncultured bacterium]	NR
ningtiao_contig_125789	IPR027405	YidB-like(IPR027405)	gi|407008953|gb|EKE24201.1|	2.7e-50	-1	hypothetical protein ACD_6C00197G0003 [uncultured bacterium]	NR
ningtiao_contig_33598	IPR007302	Circularly permuted ATPgrasp domain(IPR007302)	gi|407008897|gb|EKE24161.1|	7.7e-198	3	hypothetical protein ACD_6C00213G0001 [uncultured bacterium]	NR
ningtiao_contig_28979	IPR001189	Manganese/iron superoxide dismutase(IPR001189)	gi|407008764|gb|EKE24064.1|	2.3e-58	1	hypothetical protein ACD_6C00249G0002 [uncultured bacterium]	NR
ningtiao_contig_28979	IPR019831	Manganese/iron superoxide dismutase, N-terminal(IPR019831)	gi|407008764|gb|EKE24064.1|	2.3e-58	1	hypothetical protein ACD_6C00249G0002 [uncultured bacterium]	NR
ningtiao_contig_28979	IPR019832	Manganese/iron superoxide dismutase, C-terminal(IPR019832)	gi|407008764|gb|EKE24064.1|	2.3e-58	1	hypothetical protein ACD_6C00249G0002 [uncultured bacterium]	NR
ningtiao_contig_44828	IPR011701	Major facilitator superfamily(IPR011701)	gi|407008746|gb|EKE24050.1|	4.1e-138	3	hypothetical protein ACD_6C00253G0001, partial [uncultured bacterium]	NR
ningtiao_contig_44828	IPR020846	Major facilitator superfamily domain(IPR020846)	gi|407008746|gb|EKE24050.1|	4.1e-138	3	hypothetical protein ACD_6C00253G0001, partial [uncultured bacterium]	NR
ningtiao_contig_43334	IPR009612	ImcF-related(IPR009612)	gi|407008699|gb|EKE24017.1|	1.7e-39	3	hypothetical protein ACD_6C00267G0006 [uncultured bacterium]	NR
ningtiao_contig_100114	IPR003828	Protein of unknown function DUF208(IPR003828)	gi|407008545|gb|EKE23898.1|	2.5e-52	2	hypothetical protein ACD_6C00302G0003 [uncultured bacterium]	NR
ningtiao_contig_13511	IPR015004	Protein of unknown function DUF1852(IPR015004)	gi|407008548|gb|EKE23901.1|	2.3e-99	-3	hypothetical protein ACD_6C00302G0006 [uncultured bacterium]	NR
ningtiao_contig_41764	IPR015004	Protein of unknown function DUF1852(IPR015004)	gi|407008548|gb|EKE23901.1|	4.1e-50	2	hypothetical protein ACD_6C00302G0006 [uncultured bacterium]	NR
ningtiao_contig_20536	IPR000073	Alpha/beta hydrolase fold-1(IPR000073)	gi|407008446|gb|EKE23816.1|	2e-45	-2	hypothetical protein ACD_6C00319G0002 [uncultured bacterium]	NR
ningtiao_contig_20536	IPR029058	Alpha/Beta hydrolase fold(IPR029058)	gi|407008446|gb|EKE23816.1|	2e-45	-2	hypothetical protein ACD_6C00319G0002 [uncultured bacterium]	NR
ningtiao_contig_41421	IPR002549	Uncharacterised protein family UPF0118(IPR002549)	gi|407008401|gb|EKE23783.1|	6e-247	3	hypothetical protein ACD_6C00331G0004 [uncultured bacterium]	NR
ningtiao_contig_27389	IPR020008	GlyGly-CTERM domain(IPR020008)	gi|407008404|gb|EKE23786.1|	6.1e-28	-3	hypothetical protein ACD_6C00331G0007 [uncultured bacterium]	NR
ningtiao_contig_27126	IPR019286	Protein of unknown function DUF2339, transmembrane(IPR019286)	gi|407008393|gb|EKE23777.1|	7.9e-43	2	hypothetical protein ACD_6C00333G0002 [uncultured bacterium]	NR
ningtiao_contig_42805	IPR009267	Protein of unknown function DUF925(IPR009267)	gi|407008389|gb|EKE23774.1|	5.2e-25	3	hypothetical protein ACD_6C00334G0002 [uncultured bacterium]	NR
ningtiao_contig_44236	IPR006750	Protein of unknown function DUF606(IPR006750)	gi|407008335|gb|EKE23735.1|	1.7e-47	-2	hypothetical protein ACD_6C00349G0001 [uncultured bacterium]	NR
ningtiao_contig_42023	IPR019223	Domain of unknown function DUF2147(IPR019223)	gi|407008275|gb|EKE23696.1|	4.8e-54	3	hypothetical protein ACD_6C00370G0001 [uncultured bacterium]	NR
ningtiao_contig_41059	IPR029058	Alpha/Beta hydrolase fold(IPR029058)	gi|407008258|gb|EKE23684.1|	8.4e-67	1	hypothetical protein ACD_6C00375G0001 [uncultured bacterium]	NR
ningtiao_contig_38106	IPR011990	Tetratricopeptide-like helical domain(IPR011990)	gi|407008213|gb|EKE23652.1|	2e-93	-2	hypothetical protein ACD_6C00388G0002 [uncultured bacterium]	NR
ningtiao_contig_38107	IPR017689	Outer membrane protein assembly factor BamD(IPR017689)	gi|407008213|gb|EKE23652.1|	2.2e-66	3	hypothetical protein ACD_6C00388G0002 [uncultured bacterium]	NR
ningtiao_contig_38106	IPR017689	Outer membrane protein assembly factor BamD(IPR017689)	gi|407008213|gb|EKE23652.1|	2e-93	-2	hypothetical protein ACD_6C00388G0002 [uncultured bacterium]	NR
ningtiao_contig_39207	IPR005560	Protein of unknown function DUF326(IPR005560)	gi|407008201|gb|EKE23645.1|	4.4e-51	-1	hypothetical protein ACD_6C00393G0004 [uncultured bacterium]	NR
ningtiao_contig_42586	IPR002645	STAS domain(IPR002645)	gi|407008191|gb|EKE23636.1|	2.8e-61	2	hypothetical protein ACD_6C00394G0003 [uncultured bacterium]	NR
ningtiao_contig_37963	IPR025303	Domain of unknown function DUF4163(IPR025303)	gi|407008157|gb|EKE23610.1|	1.8e-47	3	hypothetical protein ACD_6C00402G0002 [uncultured bacterium]	NR
ningtiao_contig_37962	IPR025303	Domain of unknown function DUF4163(IPR025303)	gi|407008157|gb|EKE23610.1|	7.4e-47	2	hypothetical protein ACD_6C00402G0002 [uncultured bacterium]	NR
ningtiao_contig_48701	IPR002528	Multi antimicrobial extrusion protein(IPR002528)	gi|407008092|gb|EKE23567.1|	9.8e-69	2	hypothetical protein ACD_6C00424G0005 [uncultured bacterium]	NR
ningtiao_contig_44050	IPR008526	Inner membrane protein YedI(IPR008526)	gi|407008062|gb|EKE23543.1|	1.9e-31	3	hypothetical protein ACD_6C00430G0006 [uncultured bacterium]	NR
ningtiao_contig_49482	IPR005184	Domain of unknown function DUF306, Meta/HslJ(IPR005184)	gi|407007922|gb|EKE23448.1|	3e-58	3	hypothetical protein ACD_6C00475G0004 [uncultured bacterium]	NR
ningtiao_contig_39160	IPR000631	YjeF C-terminal domain(IPR000631)	gi|407007850|gb|EKE23392.1|	7.5e-40	-2	hypothetical protein ACD_6C00491G0002 [uncultured bacterium]	NR
ningtiao_contig_39160	IPR017953	Carbohydrate kinase, predicted, conserved site(IPR017953)	gi|407007850|gb|EKE23392.1|	7.5e-40	-2	hypothetical protein ACD_6C00491G0002 [uncultured bacterium]	NR
ningtiao_contig_39160	IPR029056	Ribokinase-like(IPR029056)	gi|407007850|gb|EKE23392.1|	7.5e-40	-2	hypothetical protein ACD_6C00491G0002 [uncultured bacterium]	NR
ningtiao_contig_33755	IPR007263	Protein of unknown function DUF393(IPR007263)	gi|407007674|gb|EKE23269.1|	5.6e-46	-2	hypothetical protein ACD_6C00544G0001 [uncultured bacterium]	NR
ningtiao_contig_41905	IPR005115	Uncharacterised domain UPF0126(IPR005115)	gi|407007624|gb|EKE23231.1|	4.8e-76	2	hypothetical protein ACD_6C00556G0001 [uncultured bacterium]	NR
ningtiao_contig_40862	IPR003846	Uncharacterised protein family UPF0061(IPR003846)	gi|407007571|gb|EKE23192.1|	2.7e-85	2	hypothetical protein ACD_6C00570G0007 [uncultured bacterium]	NR
ningtiao_contig_47385	IPR002765	Uncharacterised protein family UPF0145(IPR002765)	gi|407007481|gb|EKE23121.1|	8.2e-50	-2	hypothetical protein ACD_6C00589G0002 [uncultured bacterium]	NR
ningtiao_contig_38888	IPR002549	Uncharacterised protein family UPF0118(IPR002549)	gi|407007296|gb|EKE22999.1|	2.6e-44	-1	hypothetical protein ACD_6C00652G0010, partial [uncultured bacterium]	NR
ningtiao_contig_21844	IPR025105	Domain of unknown function DUF4010(IPR025105)	gi|407007156|gb|EKE22896.1|	1.1e-43	2	hypothetical protein ACD_6C00689G0002 [uncultured bacterium]	NR
ningtiao_contig_33743	IPR003791	Protein of unknown function UPF0178(IPR003791)	gi|407007126|gb|EKE22874.1|	2.5e-44	1	hypothetical protein ACD_6C00697G0002 [uncultured bacterium]	NR
ningtiao_contig_52970	IPR011990	Tetratricopeptide-like helical domain(IPR011990)	gi|407007097|gb|EKE22851.1|	6.6e-68	-3	hypothetical protein ACD_6C00703G0003 [uncultured bacterium]	NR
ningtiao_contig_52959	IPR011990	Tetratricopeptide-like helical domain(IPR011990)	gi|407007097|gb|EKE22851.1|	4.8e-72	3	hypothetical protein ACD_6C00703G0003 [uncultured bacterium]	NR
ningtiao_contig_52970	IPR019734	Tetratricopeptide repeat(IPR019734)	gi|407007097|gb|EKE22851.1|	6.6e-68	-3	hypothetical protein ACD_6C00703G0003 [uncultured bacterium]	NR
ningtiao_contig_30545	IPR003829	Pirin, N-terminal domain(IPR003829)	gi|407007076|gb|EKE22834.1|	9.7e-44	-2	hypothetical protein ACD_6C00707G0003 [uncultured bacterium]	NR
ningtiao_contig_30545	IPR011051	RmlC-like cupin domain(IPR011051)	gi|407007076|gb|EKE22834.1|	9.7e-44	-2	hypothetical protein ACD_6C00707G0003 [uncultured bacterium]	NR
ningtiao_contig_30543	IPR011051	RmlC-like cupin domain(IPR011051)	gi|407007076|gb|EKE22834.1|	6.1e-35	1	hypothetical protein ACD_6C00707G0003 [uncultured bacterium]	NR
ningtiao_contig_30545	IPR012093	Pirin(IPR012093)	gi|407007076|gb|EKE22834.1|	9.7e-44	-2	hypothetical protein ACD_6C00707G0003 [uncultured bacterium]	NR
ningtiao_contig_30543	IPR012093	Pirin(IPR012093)	gi|407007076|gb|EKE22834.1|	6.1e-35	1	hypothetical protein ACD_6C00707G0003 [uncultured bacterium]	NR
ningtiao_contig_30545	IPR014710	RmlC-like jelly roll fold(IPR014710)	gi|407007076|gb|EKE22834.1|	9.7e-44	-2	hypothetical protein ACD_6C00707G0003 [uncultured bacterium]	NR
ningtiao_contig_30543	IPR014710	RmlC-like jelly roll fold(IPR014710)	gi|407007076|gb|EKE22834.1|	6.1e-35	1	hypothetical protein ACD_6C00707G0003 [uncultured bacterium]	NR
ningtiao_contig_76229	IPR021383	Protein of unknown function DUF3015(IPR021383)	gi|407007080|gb|EKE22838.1|	7.7e-62	-3	hypothetical protein ACD_6C00707G0007 [uncultured bacterium]	NR
ningtiao_contig_44255	IPR011990	Tetratricopeptide-like helical domain(IPR011990)	gi|407007066|gb|EKE22827.1|	5.6e-74	-1	hypothetical protein ACD_6C00710G0001 [uncultured bacterium]	NR
ningtiao_contig_38178	IPR004872	Lipoprotein NlpA family(IPR004872)	gi|407006986|gb|EKE22767.1|	3.2e-49	-3	hypothetical protein ACD_6C00730G0003 [uncultured bacterium]	NR
ningtiao_contig_42164	IPR008863	Toxic anion resistance(IPR008863)	gi|407006982|gb|EKE22764.1|	2.1e-53	1	hypothetical protein ACD_6C00731G0002 [uncultured bacterium]	NR
ningtiao_contig_42166	IPR008863	Toxic anion resistance(IPR008863)	gi|407006982|gb|EKE22764.1|	2.4e-38	2	hypothetical protein ACD_6C00731G0002 [uncultured bacterium]	NR
ningtiao_contig_37244	IPR007115	6-pyruvoyl tetrahydropterin synthase/QueD family protein(IPR007115)	gi|407006975|gb|EKE22759.1|	6.1e-63	-2	hypothetical protein ACD_6C00733G0003 [uncultured bacterium]	NR
ningtiao_contig_45900	IPR021457	Protein of unknown function DUF3108(IPR021457)	gi|407006926|gb|EKE22722.1|	3.5e-64	-2	hypothetical protein ACD_6C00745G0004 [uncultured bacterium]	NR
ningtiao_contig_50940	IPR003453	Permease domain(IPR003453)	gi|407006748|gb|EKE22579.1|	4.4e-103	3	hypothetical protein ACD_6C00780G0002 [uncultured bacterium]	NR
ningtiao_contig_19451	IPR029016	GAF domain-like(IPR029016)	gi|407006666|gb|EKE22517.1|	5.6e-43	1	hypothetical protein ACD_6C00800G0008 [uncultured bacterium]	NR
ningtiao_contig_37736	IPR007353	Protein of unknown function DUF421(IPR007353)	gi|407006645|gb|EKE22501.1|	1.6e-86	1	hypothetical protein ACD_6C00805G0002, partial [uncultured bacterium]	NR
ningtiao_contig_37736	IPR023090	Uncharacterised domain UPF0702, alpha/beta domain(IPR023090)	gi|407006645|gb|EKE22501.1|	1.6e-86	1	hypothetical protein ACD_6C00805G0002, partial [uncultured bacterium]	NR
ningtiao_contig_32034	IPR003848	Domain of unknown function DUF218(IPR003848)	gi|407006596|gb|EKE22462.1|	9.9e-43	2	hypothetical protein ACD_6C00815G0002 [uncultured bacterium]	NR
ningtiao_contig_32037	IPR003848	Domain of unknown function DUF218(IPR003848)	gi|407006596|gb|EKE22462.1|	9.8e-49	-2	hypothetical protein ACD_6C00815G0002 [uncultured bacterium]	NR
ningtiao_contig_32034	IPR014729	Rossmann-like alpha/beta/alpha sandwich fold(IPR014729)	gi|407006596|gb|EKE22462.1|	9.9e-43	2	hypothetical protein ACD_6C00815G0002 [uncultured bacterium]	NR
ningtiao_contig_32037	IPR014729	Rossmann-like alpha/beta/alpha sandwich fold(IPR014729)	gi|407006596|gb|EKE22462.1|	9.8e-49	-2	hypothetical protein ACD_6C00815G0002 [uncultured bacterium]	NR
ningtiao_contig_32410	IPR021243	Protein of unknown function DUF2804(IPR021243)	gi|407006584|gb|EKE22455.1|	9.1e-52	-3	hypothetical protein ACD_6C00820G0004 [uncultured bacterium]	NR
ningtiao_contig_16060	IPR011440	Domain of unknown function DUF1543(IPR011440)	gi|407006585|gb|EKE22456.1|	7.5e-47	2	hypothetical protein ACD_6C00820G0005 [uncultured bacterium]	NR
ningtiao_contig_41838	IPR001463	Sodium(IPR001463)	gi|407006509|gb|EKE22402.1|	3.5e-39	-3	hypothetical protein ACD_6C00842G0001 [uncultured bacterium]	NR
ningtiao_contig_48311	IPR007473	Ribosomal RNA large subunit methyltransferase J(IPR007473)	gi|407006478|gb|EKE22383.1|	1.7e-71	1	hypothetical protein ACD_6C00854G0003 [uncultured bacterium]	NR
ningtiao_contig_48311	IPR029063	S-adenosyl-L-methionine-dependent methyltransferase(IPR029063)	gi|407006478|gb|EKE22383.1|	1.7e-71	1	hypothetical protein ACD_6C00854G0003 [uncultured bacterium]	NR
ningtiao_contig_475	IPR021250	Protein of unknown function DUF2789(IPR021250)	gi|407006474|gb|EKE22380.1|	9.8e-61	3	hypothetical protein ACD_6C00855G0004 [uncultured bacterium]	NR
ningtiao_contig_76232	IPR012337	Ribonuclease H-like domain(IPR012337)	gi|395555298|gb|EJG21300.1|	1.9e-132	1	hypothetical protein ACIN5189_A0162 [Acinetobacter baumannii OIFC189]	NR
ningtiao_contig_84428	IPR029058	Alpha/Beta hydrolase fold(IPR029058)	gi|400386750|gb|EJP49824.1|	2.2e-10	1	hypothetical protein ACINNAV18_3965 [Acinetobacter baumannii Naval-18]	NR
ningtiao_contig_31933	IPR023614	Porin domain(IPR023614)	gi|404570305|gb|EKA75382.1|	1.8e-75	3	hypothetical protein ACINWC692_3809 [Acinetobacter baumannii WC-692]	NR
ningtiao_contig_34901	IPR026950	Capsule assembly protein Wzi(IPR026950)	gi|359428261|ref|ZP_09219297.1|	5.8e-48	1	hypothetical protein ACT4_013_00310 [Acinetobacter sp. NBRC 100985]	NR
ningtiao_contig_58569	IPR019557	Aminotransferase-like, plant mobile domain(IPR019557)	gi|301087225|gb|ADK60829.1|	3.8e-13	-3	hypothetical protein ADH3, partial [Arachis diogoi]	NR
ningtiao_contig_109460	IPR019236	Domain of unknown function DUF2183(IPR019236)	gi|358373531|dbj|GAA90128.1|	1.3e-59	-3	hypothetical protein AKAW_08242 [Aspergillus kawachii IFO 4308]	NR
ningtiao_contig_127043	IPR007621	TPM domain(IPR007621)	gi|381198003|ref|ZP_09905342.1|	4.4e-38	2	hypothetical protein AlwoW_12164 [Acinetobacter lwoffii WJ10621]	NR
ningtiao_contig_127429	IPR028209	LAMTOR1/MEH1(IPR028209)	gi|67522611|ref|XP_659366.1|	1.6e-37	-1	hypothetical protein AN1762.2 [Aspergillus nidulans FGSC A4]	NR
ningtiao_contig_111494	IPR017941	Rieske [2Fe-2S] iron-sulphur domain(IPR017941)	gi|67904232|ref|XP_682372.1|	2.1e-18	1	hypothetical protein AN9103.2 [Aspergillus nidulans FGSC A4]	NR
ningtiao_contig_128913	IPR010308	TRP-like family(IPR010308)	gi|145230035|ref|XP_001389326.1|	3.3e-44	2	hypothetical protein ANI_1_1226014 [Aspergillus niger CBS 513.88]	NR
ningtiao_contig_114676	IPR010308	TRP-like family(IPR010308)	gi|145230035|ref|XP_001389326.1|	1.5e-77	1	hypothetical protein ANI_1_1226014 [Aspergillus niger CBS 513.88]	NR
ningtiao_contig_116457	IPR010721	Protein of unknown function DUF1295(IPR010721)	gi|145250977|ref|XP_001397002.1|	9.8e-77	2	hypothetical protein ANI_1_1504134 [Aspergillus niger CBS 513.88]	NR
ningtiao_contig_121620	IPR025110	AMP-binding enzyme C-terminal domain(IPR025110)	gi|317036762|ref|XP_001397974.2|	2e-12	-3	hypothetical protein ANI_1_1914144 [Aspergillus niger CBS 513.88]	NR
ningtiao_contig_123926	IPR021100	N-glycosylation protein EOS1(IPR021100)	gi|317033166|ref|XP_001394966.2|	4.4e-40	2	hypothetical protein ANI_1_2538094 [Aspergillus niger CBS 513.88]	NR
ningtiao_contig_114973	IPR020373	Ribosomal protein S36, mitochondrial(IPR020373)	gi|145255728|ref|XP_001399066.1|	3.5e-56	-3	hypothetical protein ANI_1_814164 [Aspergillus niger CBS 513.88]	NR
ningtiao_contig_111804	IPR007512	Protein of unknown function DUF543(IPR007512)	gi|317030532|ref|XP_001392737.2|	4.1e-49	-3	hypothetical protein ANI_1_874074 [Aspergillus niger CBS 513.88]	NR
ningtiao_contig_125543	IPR013877	YAP-binding/ALF4/Glomulin(IPR013877)	gi|391871065|gb|EIT80231.1|	9.8e-55	-3	hypothetical protein Ao3042_03354 [Aspergillus oryzae 3.042]	NR
ningtiao_contig_112565	IPR007274	Ctr copper transporter(IPR007274)	gi|345569090|gb|EGX51959.1|	4e-15	3	hypothetical protein AOL_s00043g693 [Arthrobotrys oligospora ATCC 24927]	NR
ningtiao_contig_91934	IPR007065	HPP(IPR007065)	gi|299771462|ref|YP_003733488.1|	1.1e-33	-3	hypothetical protein AOLE_16140 [Acinetobacter oleivorans DR1]	NR
ningtiao_contig_119670	IPR021582	Protein of unknown function DUF3210(IPR021582)	gi|169770599|ref|XP_001819769.1|	2e-26	2	hypothetical protein AOR_1_1066154 [Aspergillus oryzae RIB40]	NR
ningtiao_contig_125172	IPR021709	Protein of unknown function DUF3292(IPR021709)	gi|169773395|ref|XP_001821166.1|	1.7e-19	1	hypothetical protein AOR_1_1108144 [Aspergillus oryzae RIB40]	NR
ningtiao_contig_105549	IPR007396	Transcriptional regulator PAI 2-type(IPR007396)	gi|169763862|ref|XP_001727831.1|	2.7e-125	1	hypothetical protein AOR_1_1562194 [Aspergillus oryzae RIB40]	NR
ningtiao_contig_105549	IPR012349	FMN-binding split barrel(IPR012349)	gi|169763862|ref|XP_001727831.1|	2.7e-125	1	hypothetical protein AOR_1_1562194 [Aspergillus oryzae RIB40]	NR
ningtiao_contig_128868	IPR020999	Chitin synthesis regulation, Congo red resistance, RCR protein(IPR020999)	gi|169769723|ref|XP_001819331.1|	5.4e-18	1	hypothetical protein AOR_1_172154 [Aspergillus oryzae RIB40]	NR
ningtiao_contig_108773	IPR021836	Protein of unknown function DUF3429(IPR021836)	gi|317144501|ref|XP_003189605.1|	5.6e-67	-1	hypothetical protein AOR_1_1896154 [Aspergillus oryzae RIB40]	NR
ningtiao_contig_123221	IPR021836	Protein of unknown function DUF3429(IPR021836)	gi|317144503|ref|XP_001820169.2|	3.5e-44	-2	hypothetical protein AOR_1_1896154 [Aspergillus oryzae RIB40]	NR
ningtiao_contig_128128	IPR009836	Protein of unknown function DUF1399(IPR009836)	gi|317150369|ref|XP_001823979.2|	4.8e-35	-1	hypothetical protein AOR_1_420094 [Aspergillus oryzae RIB40]	NR
ningtiao_contig_117676	IPR008579	Domain of unknown function DUF861, cupin-3(IPR008579)	gi|317148119|ref|XP_003190160.1|	2.3e-47	1	hypothetical protein AOR_1_542134 [Aspergillus oryzae RIB40]	NR
ningtiao_contig_117676	IPR011051	RmlC-like cupin domain(IPR011051)	gi|317148119|ref|XP_003190160.1|	2.3e-47	1	hypothetical protein AOR_1_542134 [Aspergillus oryzae RIB40]	NR
ningtiao_contig_117676	IPR014710	RmlC-like jelly roll fold(IPR014710)	gi|317148119|ref|XP_003190160.1|	2.3e-47	1	hypothetical protein AOR_1_542134 [Aspergillus oryzae RIB40]	NR
ningtiao_contig_117369	IPR001242	Condensation domain(IPR001242)	gi|317158228|ref|XP_003190939.1|	1.8e-17	2	hypothetical protein AOR_1_580034 [Aspergillus oryzae RIB40]	NR
ningtiao_contig_112496	IPR021487	Protein of unknown function DUF3140(IPR021487)	gi|317158237|ref|XP_003190941.1|	3.3e-28	2	hypothetical protein AOR_1_596034 [Aspergillus oryzae RIB40]	NR
ningtiao_contig_105442	IPR011992	EF-hand domain pair(IPR011992)	gi|317145698|ref|XP_003189729.1|	2.7e-12	3	hypothetical protein AOR_1_784144 [Aspergillus oryzae RIB40]	NR
ningtiao_contig_105442	IPR018247	EF-Hand 1, calcium-binding site(IPR018247)	gi|317145698|ref|XP_003189729.1|	2.7e-12	3	hypothetical protein AOR_1_784144 [Aspergillus oryzae RIB40]	NR
ningtiao_contig_20355	IPR003774	Protein of unknown function UPF0301(IPR003774)	gi|406036259|ref|ZP_11043623.1|	3e-46	-3	hypothetical protein AparD1_04731 [Acinetobacter parvus DSM 16617 = CIP 108168]	NR
ningtiao_contig_37624	IPR007655	Protein of unknown function DUF560(IPR007655)	gi|303249950|ref|ZP_07336152.1|	7.7e-38	-2	hypothetical protein APP6_1357 [Actinobacillus pleuropneumoniae serovar 6 str. Femo]	NR
ningtiao_contig_32265	IPR007655	Protein of unknown function DUF560(IPR007655)	gi|303249951|ref|ZP_07336153.1|	4.1e-18	1	hypothetical protein APP6_1358 [Actinobacillus pleuropneumoniae serovar 6 str. Femo]	NR
ningtiao_contig_4662	IPR016024	Armadillo-type fold(IPR016024)	gi|297816296|ref|XP_002876031.1|	5e-124	2	hypothetical protein ARALYDRAFT_485395 [Arabidopsis lyrata subsp. lyrata]	NR
ningtiao_contig_60358	IPR029063	S-adenosyl-L-methionine-dependent methyltransferase(IPR029063)	gi|297794991|ref|XP_002865380.1|	2.8e-33	1	hypothetical protein ARALYDRAFT_917203 [Arabidopsis lyrata subsp. lyrata]	NR
ningtiao_contig_33818	IPR008686	RNA-dependent RNA polymerase, mitoviral(IPR008686)	gi|13449407|ref|NP_085590.1|	1.1e-37	-1	hypothetical protein ArthMp112 [Arabidopsis thaliana]	NR
ningtiao_contig_128004	IPR001763	Rhodanese-like domain(IPR001763)	gi|350637921|gb|EHA26277.1|	2.1e-16	-3	hypothetical protein ASPNIDRAFT_137095 [Aspergillus niger ATCC 1015]	NR
ningtiao_contig_108175	IPR025337	Domain of unknown function DUF4243(IPR025337)	gi|350640167|gb|EHA28520.1|	2.8e-31	-3	hypothetical protein ASPNIDRAFT_189002 [Aspergillus niger ATCC 1015]	NR
ningtiao_contig_121079	IPR018937	Magnesium transporter(IPR018937)	gi|350629598|gb|EHA17971.1|	7.4e-37	2	hypothetical protein ASPNIDRAFT_47604 [Aspergillus niger ATCC 1015]	NR
ningtiao_contig_31843	IPR022124	Protein of unknown function DUF3659(IPR022124)	gi|350630505|gb|EHA18877.1|	3e-258	-1	hypothetical protein ASPNIDRAFT_54098 [Aspergillus niger ATCC 1015]	NR
ningtiao_contig_31842	IPR022124	Protein of unknown function DUF3659(IPR022124)	gi|350630505|gb|EHA18877.1|	1.1e-95	-1	hypothetical protein ASPNIDRAFT_54098 [Aspergillus niger ATCC 1015]	NR
ningtiao_contig_111084	IPR029044	Nucleotide-diphospho-sugar transferases(IPR029044)	gi|350637640|gb|EHA25997.1|	4.8e-64	2	hypothetical protein ASPNIDRAFT_56966 [Aspergillus niger ATCC 1015]	NR
ningtiao_contig_122436	IPR008930	Terpenoid cyclases/protein prenyltransferase alpha-alpha toroid(IPR008930)	gi|115492309|ref|XP_001210782.1|	2.7e-14	-2	hypothetical protein ATEG_00696 [Aspergillus terreus NIH2624]	NR
ningtiao_contig_107050	IPR014756	Immunoglobulin E-set(IPR014756)	gi|115385278|ref|XP_001209186.1|	1e-68	-3	hypothetical protein ATEG_01821 [Aspergillus terreus NIH2624]	NR
ningtiao_contig_21782	IPR015995	Microcystin LR degradation protein MlrC, N-terminal(IPR015995)	gi|409770831|gb|EKN53342.1|	1e-45	1	hypothetical protein B551_25470, partial [Cupriavidus necator HPC(L)]	NR
ningtiao_contig_25382	IPR007461	Ysc84 actin-binding domain(IPR007461)	gi|328772724|gb|EGF82762.1|	7.3e-70	2	hypothetical protein BATDEDRAFT_34413 [Batrachochytrium dendrobatidis JAM81]	NR
ningtiao_contig_30630	IPR004345	TB2/DP1/HVA22-related protein(IPR004345)	gi|328767923|gb|EGF77971.1|	9.8e-61	-2	hypothetical protein BATDEDRAFT_91085 [Batrachochytrium dendrobatidis JAM81]	NR
ningtiao_contig_119124	IPR000421	Coagulation factor 5/8 C-terminal type domain(IPR000421)	gi|154310793|ref|XP_001554727.1|	5.9e-40	1	hypothetical protein BC1G_06375 [Botryotinia fuckeliana B05.10]	NR
ningtiao_contig_119124	IPR008979	Galactose-binding domain-like(IPR008979)	gi|154310793|ref|XP_001554727.1|	5.9e-40	1	hypothetical protein BC1G_06375 [Botryotinia fuckeliana B05.10]	NR
ningtiao_contig_114145	IPR004877	Cytochrome b561 domain(IPR004877)	gi|154303257|ref|XP_001552036.1|	1.5e-14	-3	hypothetical protein BC1G_09377 [Botryotinia fuckeliana B05.10]	NR
ningtiao_contig_49741	IPR000626	Ubiquitin-like(IPR000626)	gi|68472143|ref|XP_719867.1|	9.8e-42	1	hypothetical protein CaO19.6771 [Candida albicans SC5314]	NR
ningtiao_contig_49741	IPR019954	Ubiquitin conserved site(IPR019954)	gi|68472143|ref|XP_719867.1|	9.8e-42	1	hypothetical protein CaO19.6771 [Candida albicans SC5314]	NR
ningtiao_contig_49741	IPR019956	Ubiquitin(IPR019956)	gi|68472143|ref|XP_719867.1|	9.8e-42	1	hypothetical protein CaO19.6771 [Candida albicans SC5314]	NR
ningtiao_contig_49741	IPR029071	Ubiquitin-related domain(IPR029071)	gi|68472143|ref|XP_719867.1|	9.8e-42	1	hypothetical protein CaO19.6771 [Candida albicans SC5314]	NR
ningtiao_contig_28671	IPR008278	4'-phosphopantetheinyl transferase superfamily(IPR008278)	gi|25028099|ref|NP_738153.1|	6.8e-24	-1	hypothetical protein CE1543 [Corynebacterium efficiens YS-314]	NR
ningtiao_contig_72437	IPR006766	Phosphate-induced protein 1(IPR006766)	gi|384248398|gb|EIE21882.1|	2.2e-27	-1	hypothetical protein COCSUDRAFT_56329 [Coccomyxa subellipsoidea C-169]	NR
ningtiao_contig_126998	IPR013726	Protein of unknown function DUF1748, fungi(IPR013726)	gi|303310351|ref|XP_003065188.1|	2e-25	1	hypothetical protein CPC735_020710 [Coccidioides posadasii C735 delta SOWgp]	NR
ningtiao_contig_109226	IPR006780	YABBY protein(IPR006780)	gi|402220002|gb|EJU00075.1|	1.2e-14	1	hypothetical protein DACRYDRAFT_54873, partial [Dacryopinax sp. DJM-731 SS1]	NR
ningtiao_contig_109226	IPR009071	High mobility group box domain(IPR009071)	gi|402220002|gb|EJU00075.1|	1.2e-14	1	hypothetical protein DACRYDRAFT_54873, partial [Dacryopinax sp. DJM-731 SS1]	NR
ningtiao_contig_128347	IPR007310	Aerobactin siderophore biosynthesis, IucA/IucC, N-terminal(IPR007310)	gi|402224702|gb|EJU04764.1|	5.3e-17	3	hypothetical protein DACRYDRAFT_75668 [Dacryopinax sp. DJM-731 SS1]	NR
ningtiao_contig_116334	IPR029058	Alpha/Beta hydrolase fold(IPR029058)	gi|330799986|ref|XP_003288021.1|	5.5e-47	2	hypothetical protein DICPUDRAFT_92027 [Dictyostelium purpureum]	NR
ningtiao_contig_91925	IPR000525	Initiator Rep protein(IPR000525)	gi|326572070|gb|EGE22071.1|	5.2e-18	3	hypothetical protein E9S_01409 [Moraxella catarrhalis BC7]	NR
ningtiao_contig_91925	IPR011991	Winged helix-turn-helix DNA-binding domain(IPR011991)	gi|326572070|gb|EGE22071.1|	5.2e-18	3	hypothetical protein E9S_01409 [Moraxella catarrhalis BC7]	NR
ningtiao_contig_72435	IPR006766	Phosphate-induced protein 1(IPR006766)	gi|389577455|ref|ZP_10167483.1|	8.1e-09	2	hypothetical protein EubceDRAFT1_2113 [Eubacterium cellulosolvens 6]	NR
ningtiao_contig_124695	IPR015141	Phospholipase A2, prokaryotic/fungal(IPR015141)	gi|46116138|ref|XP_384087.1|	1.1e-41	-2	hypothetical protein FG03911.1 [Gibberella zeae PH-1]	NR
ningtiao_contig_124695	IPR016090	Phospholipase A2 domain(IPR016090)	gi|46116138|ref|XP_384087.1|	1.1e-41	-2	hypothetical protein FG03911.1 [Gibberella zeae PH-1]	NR
ningtiao_contig_107924	IPR008427	Extracellular membrane protein, CFEM domain(IPR008427)	gi|342885978|gb|EGU85927.1|	1.6e-32	-2	hypothetical protein FOXB_03594 [Fusarium oxysporum Fo5176]	NR
ningtiao_contig_107924	IPR014005	Extracellular membrane protein, CFEM domain, fungi(IPR014005)	gi|342885978|gb|EGU85927.1|	1.6e-32	-2	hypothetical protein FOXB_03594 [Fusarium oxysporum Fo5176]	NR
ningtiao_contig_128326	IPR018535	Domain of unknown function DUF1996(IPR018535)	gi|408388742|gb|EKJ68421.1|	1.2e-37	3	hypothetical protein FPSE_11429 [Fusarium pseudograminearum CS3096]	NR
ningtiao_contig_53531	IPR001763	Rhodanese-like domain(IPR001763)	gi|389703150|ref|ZP_10185444.1|	1.5e-85	2	hypothetical protein HADU_00309 [Acinetobacter sp. HA]	NR
ningtiao_contig_19978	IPR021762	Protein of unknown function DUF3325(IPR021762)	gi|389703276|ref|ZP_10185511.1|	8.4e-39	-1	hypothetical protein HADU_00664 [Acinetobacter sp. HA]	NR
ningtiao_contig_32961	IPR025605	OST-HTH/LOTUS domain(IPR025605)	gi|389704185|ref|ZP_10185868.1|	7.3e-40	2	hypothetical protein HADU_02545 [Acinetobacter sp. HA]	NR
ningtiao_contig_45195	IPR021250	Protein of unknown function DUF2789(IPR021250)	gi|389704209|ref|ZP_10185892.1|	5.6e-42	3	hypothetical protein HADU_02675 [Acinetobacter sp. HA]	NR
ningtiao_contig_37344	IPR007420	Protein of unknown function DUF465(IPR007420)	gi|389706054|ref|ZP_10186198.1|	6.5e-39	-2	hypothetical protein HADU_04325 [Acinetobacter sp. HA]	NR
ningtiao_contig_127188	IPR008533	Domain of unknown function DUF815(IPR008533)	gi|389708915|ref|ZP_10186723.1|	2.3e-59	-2	hypothetical protein HADU_07056 [Acinetobacter sp. HA]	NR
ningtiao_contig_127188	IPR027417	P-loop containing nucleoside triphosphate hydrolase(IPR027417)	gi|389708915|ref|ZP_10186723.1|	2.3e-59	-2	hypothetical protein HADU_07056 [Acinetobacter sp. HA]	NR
ningtiao_contig_45587	IPR007427	Protein of unknown function DUF475(IPR007427)	gi|389711048|ref|ZP_10186908.1|	2.4e-48	1	hypothetical protein HADU_08051 [Acinetobacter sp. HA]	NR
ningtiao_contig_45585	IPR007427	Protein of unknown function DUF475(IPR007427)	gi|389711048|ref|ZP_10186908.1|	2.7e-105	-3	hypothetical protein HADU_08051 [Acinetobacter sp. HA]	NR
ningtiao_contig_37881	IPR007053	LRAT-like domain(IPR007053)	gi|389711154|ref|ZP_10186965.1|	2.5e-52	1	hypothetical protein HADU_08356 [Acinetobacter sp. HA]	NR
ningtiao_contig_42577	IPR005265	Uncharacterised protein family UPF0093(IPR005265)	gi|389714519|ref|ZP_10187096.1|	4.8e-40	3	hypothetical protein HADU_09061 [Acinetobacter sp. HA]	NR
ningtiao_contig_50748	IPR025737	MetA-pathway of phenol degradation, putative(IPR025737)	gi|389714710|ref|ZP_10187283.1|	9.8e-125	2	hypothetical protein HADU_10070 [Acinetobacter sp. HA]	NR
ningtiao_contig_30830	IPR003738	Protein of unknown function DUF159(IPR003738)	gi|389720635|ref|ZP_10187463.1|	1.1e-37	-2	hypothetical protein HADU_11023 [Acinetobacter sp. HA]	NR
ningtiao_contig_32749	IPR009664	Protein of unknown function DUF1255(IPR009664)	gi|389720933|ref|ZP_10187689.1|	1.6e-66	-2	hypothetical protein HADU_12274 [Acinetobacter sp. HA]	NR
ningtiao_contig_32749	IPR011051	RmlC-like cupin domain(IPR011051)	gi|389720933|ref|ZP_10187689.1|	1.6e-66	-2	hypothetical protein HADU_12274 [Acinetobacter sp. HA]	NR
ningtiao_contig_32749	IPR014710	RmlC-like jelly roll fold(IPR014710)	gi|389720933|ref|ZP_10187689.1|	1.6e-66	-2	hypothetical protein HADU_12274 [Acinetobacter sp. HA]	NR
ningtiao_contig_31659	IPR010239	Conserved hypothetical protein CHP02001(IPR010239)	gi|389720980|ref|ZP_10187736.1|	3.1e-92	-2	hypothetical protein HADU_12519 [Acinetobacter sp. HA]	NR
ningtiao_contig_61278	IPR022416	Prion/Doppel protein, beta-ribbon domain(IPR022416)	gi|389721332|ref|ZP_10188085.1|	6.6e-108	3	hypothetical protein HADU_14332 [Acinetobacter sp. HA]	NR
ningtiao_contig_46037	IPR019639	Protein of unknown function DUF2505(IPR019639)	gi|389721460|ref|ZP_10188212.1|	2.2e-34	-3	hypothetical protein HADU_14997 [Acinetobacter sp. HA]	NR
ningtiao_contig_38793	IPR003730	Multi-copper polyphenol oxidoreductase, laccase(IPR003730)	gi|389721506|ref|ZP_10188258.1|	6.1e-35	-1	hypothetical protein HADU_15242 [Acinetobacter sp. HA]	NR
ningtiao_contig_38794	IPR003730	Multi-copper polyphenol oxidoreductase, laccase(IPR003730)	gi|389721506|ref|ZP_10188258.1|	2.5e-40	-3	hypothetical protein HADU_15242 [Acinetobacter sp. HA]	NR
ningtiao_contig_38793	IPR011324	Cytotoxic necrotizing factor-like, catalytic(IPR011324)	gi|389721506|ref|ZP_10188258.1|	6.1e-35	-1	hypothetical protein HADU_15242 [Acinetobacter sp. HA]	NR
ningtiao_contig_38794	IPR011324	Cytotoxic necrotizing factor-like, catalytic(IPR011324)	gi|389721506|ref|ZP_10188258.1|	2.5e-40	-3	hypothetical protein HADU_15242 [Acinetobacter sp. HA]	NR
ningtiao_contig_36279	IPR002145	Ribbon-helix-helix protein, copG(IPR002145)	gi|332850817|ref|ZP_08433028.1|	2.2e-34	1	hypothetical protein HMPREF0021_00599 [Acinetobacter baumannii 6013150]	NR
ningtiao_contig_113741	IPR000196	Ribosomal protein L19/L19e domain(IPR000196)	gi|396500583|ref|XP_003845755.1|	4.4e-35	2	hypothetical protein LEMA_P010630.1 [Leptosphaeria maculans JN3]	NR
ningtiao_contig_113741	IPR015974	Ribosomal protein L19/L19e, domain 3(IPR015974)	gi|396500583|ref|XP_003845755.1|	4.4e-35	2	hypothetical protein LEMA_P010630.1 [Leptosphaeria maculans JN3]	NR
ningtiao_contig_111057	IPR005103	Glycoside hydrolase, family 61(IPR005103)	gi|396496010|ref|XP_003844683.1|	7.2e-117	-2	hypothetical protein LEMA_P023340.1 [Leptosphaeria maculans JN3]	NR
ningtiao_contig_117393	IPR007052	CS domain(IPR007052)	gi|396462200|ref|XP_003835711.1|	1.9e-30	1	hypothetical protein LEMA_P050520.1 [Leptosphaeria maculans JN3]	NR
ningtiao_contig_117393	IPR008978	HSP20-like chaperone(IPR008978)	gi|396462200|ref|XP_003835711.1|	1.9e-30	1	hypothetical protein LEMA_P050520.1 [Leptosphaeria maculans JN3]	NR
ningtiao_contig_118399	IPR021278	Protein of unknown function DUF2611(IPR021278)	gi|396458807|ref|XP_003834016.1|	8.4e-23	2	hypothetical protein LEMA_P056850.1 [Leptosphaeria maculans JN3]	NR
ningtiao_contig_31987	IPR012340	Nucleic acid-binding, OB-fold(IPR012340)	gi|77552759|gb|ABA95556.1|	1.5e-15	-3	hypothetical protein LOC_Os11g47400 [Oryza sativa Japonica Group]	NR
ningtiao_contig_31987	IPR013955	Replication factor A, C-terminal(IPR013955)	gi|77552759|gb|ABA95556.1|	1.5e-15	-3	hypothetical protein LOC_Os11g47400 [Oryza sativa Japonica Group]	NR
ningtiao_contig_27837	IPR012337	Ribonuclease H-like domain(IPR012337)	gi|322711776|gb|EFZ03349.1|	1e-69	-3	hypothetical protein MAA_00423 [Metarhizium anisopliae ARSEF 23]	NR
ningtiao_contig_105475	IPR000626	Ubiquitin-like(IPR000626)	gi|328857066|gb|EGG06184.1|	2.8e-61	-1	hypothetical protein MELLADRAFT_71955 [Melampsora larici-populina 98AG31]	NR
ningtiao_contig_105475	IPR002906	Ribosomal protein S27a(IPR002906)	gi|328857066|gb|EGG06184.1|	2.8e-61	-1	hypothetical protein MELLADRAFT_71955 [Melampsora larici-populina 98AG31]	NR
ningtiao_contig_105475	IPR011332	Zinc-binding ribosomal protein(IPR011332)	gi|328857066|gb|EGG06184.1|	2.8e-61	-1	hypothetical protein MELLADRAFT_71955 [Melampsora larici-populina 98AG31]	NR
ningtiao_contig_105475	IPR029071	Ubiquitin-related domain(IPR029071)	gi|328857066|gb|EGG06184.1|	2.8e-61	-1	hypothetical protein MELLADRAFT_71955 [Melampsora larici-populina 98AG31]	NR
ningtiao_contig_106057	IPR000504	RNA recognition motif domain(IPR000504)	gi|328855010|gb|EGG04139.1|	9e-07	-3	hypothetical protein MELLADRAFT_78422 [Melampsora larici-populina 98AG31]	NR
ningtiao_contig_106057	IPR012677	Nucleotide-binding alpha-beta plait domain(IPR012677)	gi|328855010|gb|EGG04139.1|	9e-07	-3	hypothetical protein MELLADRAFT_78422 [Melampsora larici-populina 98AG31]	NR
ningtiao_contig_120847	IPR008905	Eukaryotic translation initiation factor 3 subunit C, N-terminal domain(IPR008905)	gi|407927371|gb|EKG20265.1|	1.2e-18	1	hypothetical protein MPH_02382 [Macrophomina phaseolina MS6]	NR
ningtiao_contig_27529	IPR006458	Ovate protein family, C-terminal(IPR006458)	gi|358343549|ref|XP_003635863.1|	4.8e-66	-1	hypothetical protein MTR_013s0006 [Medicago truncatula]	NR
ningtiao_contig_34241	IPR006458	Ovate protein family, C-terminal(IPR006458)	gi|358343551|ref|XP_003635864.1|	1.4e-87	-1	hypothetical protein MTR_013s0007 [Medicago truncatula]	NR
ningtiao_contig_88105	IPR012474	Frigida-like(IPR012474)	gi|358344036|ref|XP_003636100.1|	9.6e-88	3	hypothetical protein MTR_027s0017 [Medicago truncatula]	NR
ningtiao_contig_6765	IPR012474	Frigida-like(IPR012474)	gi|358344038|ref|XP_003636101.1|	3.2e-56	2	hypothetical protein MTR_027s0018 [Medicago truncatula]	NR
ningtiao_contig_98507	IPR012337	Ribonuclease H-like domain(IPR012337)	gi|358344874|ref|XP_003636511.1|	1.7e-27	3	hypothetical protein MTR_043s0014 [Medicago truncatula]	NR
ningtiao_contig_12351	IPR004158	Protein of unknown function DUF247, plant(IPR004158)	gi|358344983|ref|XP_003636564.1|	2.8e-31	2	hypothetical protein MTR_046s0001 [Medicago truncatula]	NR
ningtiao_contig_102793	IPR004158	Protein of unknown function DUF247, plant(IPR004158)	gi|358344983|ref|XP_003636564.1|	6.4e-18	3	hypothetical protein MTR_046s0001 [Medicago truncatula]	NR
ningtiao_contig_12348	IPR004158	Protein of unknown function DUF247, plant(IPR004158)	gi|358344983|ref|XP_003636564.1|	4.2e-40	3	hypothetical protein MTR_046s0001 [Medicago truncatula]	NR
ningtiao_contig_102787	IPR004158	Protein of unknown function DUF247, plant(IPR004158)	gi|358344983|ref|XP_003636564.1|	2e-19	1	hypothetical protein MTR_046s0001 [Medicago truncatula]	NR
ningtiao_contig_10263	IPR007789	Protein of unknown function DUF688(IPR007789)	gi|358345469|ref|XP_003636800.1|	0	-3	hypothetical protein MTR_060s0021 [Medicago truncatula]	NR
ningtiao_contig_13098	IPR000048	IQ motif, EF-hand binding site(IPR000048)	gi|358346310|ref|XP_003637212.1|	1.8e-271	3	hypothetical protein MTR_077s0025 [Medicago truncatula]	NR
ningtiao_contig_13098	IPR003103	BAG domain(IPR003103)	gi|358346310|ref|XP_003637212.1|	1.8e-271	3	hypothetical protein MTR_077s0025 [Medicago truncatula]	NR
ningtiao_contig_55286	IPR001878	Zinc finger, CCHC-type(IPR001878)	gi|358346461|ref|XP_003637286.1|	5.5e-49	1	hypothetical protein MTR_080s0034 [Medicago truncatula]	NR
ningtiao_contig_66930	IPR010378	Protein of unknown function DUF974(IPR010378)	gi|358346667|ref|XP_003637387.1|	9.8e-155	2	hypothetical protein MTR_084s0010 [Medicago truncatula]	NR
ningtiao_contig_1250	IPR021099	Plant organelle RNA recognition domain(IPR021099)	gi|358347284|ref|XP_003637689.1|	1.9e-241	-3	hypothetical protein MTR_097s0035 [Medicago truncatula]	NR
ningtiao_contig_2346	IPR013989	Development/cell death domain(IPR013989)	gi|358347422|ref|XP_003637756.1|	5.2e-104	2	hypothetical protein MTR_101s0024 [Medicago truncatula]	NR
ningtiao_contig_10388	IPR021099	Plant organelle RNA recognition domain(IPR021099)	gi|358348148|ref|XP_003638111.1|	2.4e-239	-1	hypothetical protein MTR_118s0038 [Medicago truncatula]	NR
ningtiao_contig_89687	IPR006936	ALOG domain(IPR006936)	gi|358348199|ref|XP_003638136.1|	2.5e-07	-1	hypothetical protein MTR_119s0026 [Medicago truncatula]	NR
ningtiao_contig_40724	IPR012337	Ribonuclease H-like domain(IPR012337)	gi|358348250|ref|XP_003638161.1|	9.8e-15	3	hypothetical protein MTR_120s0027 [Medicago truncatula]	NR
ningtiao_contig_91177	IPR007749	Protein of unknown function DUF677(IPR007749)	gi|358348374|ref|XP_003638222.1|	4.8e-15	-2	hypothetical protein MTR_122s0043 [Medicago truncatula]	NR
ningtiao_contig_91175	IPR007749	Protein of unknown function DUF677(IPR007749)	gi|358348374|ref|XP_003638222.1|	1.1e-14	-2	hypothetical protein MTR_122s0043 [Medicago truncatula]	NR
ningtiao_contig_1284	IPR009069	Cysteine alpha-hairpin motif superfamily(IPR009069)	gi|358348534|ref|XP_003638300.1|	6.1e-47	1	hypothetical protein MTR_126s0009 [Medicago truncatula]	NR
ningtiao_contig_95224	IPR010989	t-SNARE(IPR010989)	gi|358348851|ref|XP_003638455.1|	6.5e-168	3	hypothetical protein MTR_133s1003 [Medicago truncatula]	NR
ningtiao_contig_95223	IPR010989	t-SNARE(IPR010989)	gi|358348851|ref|XP_003638455.1|	6.8e-164	3	hypothetical protein MTR_133s1003 [Medicago truncatula]	NR
ningtiao_contig_95224	IPR015260	Syntaxin 6, N-terminal(IPR015260)	gi|358348851|ref|XP_003638455.1|	6.5e-168	3	hypothetical protein MTR_133s1003 [Medicago truncatula]	NR
ningtiao_contig_95223	IPR015260	Syntaxin 6, N-terminal(IPR015260)	gi|358348851|ref|XP_003638455.1|	6.8e-164	3	hypothetical protein MTR_133s1003 [Medicago truncatula]	NR
ningtiao_contig_61295	IPR007650	Zf-FLZ domain(IPR007650)	gi|358349491|ref|XP_003638769.1|	1.1e-51	3	hypothetical protein MTR_145s0001 [Medicago truncatula]	NR
ningtiao_contig_59936	IPR000048	IQ motif, EF-hand binding site(IPR000048)	gi|357436459|ref|XP_003588505.1|	5.5e-49	-2	hypothetical protein MTR_1g007920 [Medicago truncatula]	NR
ningtiao_contig_79674	IPR000048	IQ motif, EF-hand binding site(IPR000048)	gi|357436459|ref|XP_003588505.1|	2.3e-172	1	hypothetical protein MTR_1g007920 [Medicago truncatula]	NR
ningtiao_contig_79674	IPR025064	Domain of unknown function DUF4005(IPR025064)	gi|357436459|ref|XP_003588505.1|	2.3e-172	1	hypothetical protein MTR_1g007920 [Medicago truncatula]	NR
ningtiao_contig_40689	IPR007612	LURP1-like domain(IPR007612)	gi|357437183|ref|XP_003588867.1|	9.3e-61	2	hypothetical protein MTR_1g014150 [Medicago truncatula]	NR
ningtiao_contig_40689	IPR025659	Tubby C-terminal-like domain(IPR025659)	gi|357437183|ref|XP_003588867.1|	9.3e-61	2	hypothetical protein MTR_1g014150 [Medicago truncatula]	NR
ningtiao_contig_66903	IPR004324	Folate-biopterin transporter(IPR004324)	gi|357437205|ref|XP_003588878.1|	6.1e-298	1	hypothetical protein MTR_1g014250 [Medicago truncatula]	NR
ningtiao_contig_66903	IPR020846	Major facilitator superfamily domain(IPR020846)	gi|357437205|ref|XP_003588878.1|	6.1e-298	1	hypothetical protein MTR_1g014250 [Medicago truncatula]	NR
ningtiao_contig_61572	IPR029058	Alpha/Beta hydrolase fold(IPR029058)	gi|357437413|ref|XP_003588982.1|	5.1e-75	-3	hypothetical protein MTR_1g016050 [Medicago truncatula]	NR
ningtiao_contig_74120	IPR005181	Domain of unknown function DUF303, acetylesterase putative(IPR005181)	gi|357437699|ref|XP_003589125.1|	2.5e-140	-2	hypothetical protein MTR_1g018750 [Medicago truncatula]	NR
ningtiao_contig_74120	IPR013830	SGNH hydrolase-type esterase domain(IPR013830)	gi|357437699|ref|XP_003589125.1|	2.5e-140	-2	hypothetical protein MTR_1g018750 [Medicago truncatula]	NR
ningtiao_contig_89883	IPR021099	Plant organelle RNA recognition domain(IPR021099)	gi|357437773|ref|XP_003589162.1|	5e-208	1	hypothetical protein MTR_1g019170 [Medicago truncatula]	NR
ningtiao_contig_60607	IPR002048	EF-hand domain(IPR002048)	gi|357437859|ref|XP_003589205.1|	5.5e-30	3	hypothetical protein MTR_1g019610 [Medicago truncatula]	NR
ningtiao_contig_60607	IPR011992	EF-hand domain pair(IPR011992)	gi|357437859|ref|XP_003589205.1|	5.5e-30	3	hypothetical protein MTR_1g019610 [Medicago truncatula]	NR
ningtiao_contig_60607	IPR018247	EF-Hand 1, calcium-binding site(IPR018247)	gi|357437859|ref|XP_003589205.1|	5.5e-30	3	hypothetical protein MTR_1g019610 [Medicago truncatula]	NR
ningtiao_contig_60606	IPR011992	EF-hand domain pair(IPR011992)	gi|357437865|ref|XP_003589208.1|	9.5e-31	1	hypothetical protein MTR_1g019640 [Medicago truncatula]	NR
ningtiao_contig_60606	IPR018247	EF-Hand 1, calcium-binding site(IPR018247)	gi|357437865|ref|XP_003589208.1|	9.5e-31	1	hypothetical protein MTR_1g019640 [Medicago truncatula]	NR
ningtiao_contig_60510	IPR024752	Myb/SANT-like domain(IPR024752)	gi|357438389|ref|XP_003589470.1|	8.8e-161	-3	hypothetical protein MTR_1g024950 [Medicago truncatula]	NR
ningtiao_contig_6598	IPR017923	Transcription factor IIS, N-terminal(IPR017923)	gi|357438471|ref|XP_003589511.1|	4.1e-201	3	hypothetical protein MTR_1g025500 [Medicago truncatula]	NR
ningtiao_contig_2367	IPR005135	Endonuclease/exonuclease/phosphatase(IPR005135)	gi|357438555|ref|XP_003589553.1|	2.7e-53	2	hypothetical protein MTR_1g026010 [Medicago truncatula]	NR
ningtiao_contig_27551	IPR003653	Peptidase C48, SUMO/Sentrin/Ubl1(IPR003653)	gi|357439033|ref|XP_003589793.1|	5.9e-12	-1	hypothetical protein MTR_1g039360 [Medicago truncatula]	NR
ningtiao_contig_54190	IPR004158	Protein of unknown function DUF247, plant(IPR004158)	gi|357439195|ref|XP_003589874.1|	1.4e-34	3	hypothetical protein MTR_1g040690 [Medicago truncatula]	NR
ningtiao_contig_7706	IPR004158	Protein of unknown function DUF247, plant(IPR004158)	gi|357439195|ref|XP_003589874.1|	1e-10	3	hypothetical protein MTR_1g040690 [Medicago truncatula]	NR
ningtiao_contig_66975	IPR012340	Nucleic acid-binding, OB-fold(IPR012340)	gi|357439657|ref|XP_003590106.1|	1.8e-53	1	hypothetical protein MTR_1g044430 [Medicago truncatula]	NR
ningtiao_contig_108453	IPR012340	Nucleic acid-binding, OB-fold(IPR012340)	gi|357439657|ref|XP_003590106.1|	8.4e-21	-3	hypothetical protein MTR_1g044430 [Medicago truncatula]	NR
ningtiao_contig_66975	IPR013955	Replication factor A, C-terminal(IPR013955)	gi|357439657|ref|XP_003590106.1|	1.8e-53	1	hypothetical protein MTR_1g044430 [Medicago truncatula]	NR
ningtiao_contig_108453	IPR013955	Replication factor A, C-terminal(IPR013955)	gi|357439657|ref|XP_003590106.1|	8.4e-21	-3	hypothetical protein MTR_1g044430 [Medicago truncatula]	NR
ningtiao_contig_111363	IPR003653	Peptidase C48, SUMO/Sentrin/Ubl1(IPR003653)	gi|357439917|ref|XP_003590236.1|	3e-27	-2	hypothetical protein MTR_1g050400 [Medicago truncatula]	NR
ningtiao_contig_40002	IPR004252	Probable transposase, Ptta/En/Spm, plant(IPR004252)	gi|357439993|ref|XP_003590274.1|	2.5e-24	-2	hypothetical protein MTR_1g050870 [Medicago truncatula]	NR
ningtiao_contig_58688	IPR007789	Protein of unknown function DUF688(IPR007789)	gi|357440005|ref|XP_003590280.1|	1e-33	3	hypothetical protein MTR_1g050940 [Medicago truncatula]	NR
ningtiao_contig_71202	IPR029705	UPF0505 family(IPR029705)	gi|357440085|ref|XP_003590320.1|	0	3	hypothetical protein MTR_1g056460 [Medicago truncatula]	NR
ningtiao_contig_71202	IPR029707	UPF0505, invertebrates/plants(IPR029707)	gi|357440085|ref|XP_003590320.1|	0	3	hypothetical protein MTR_1g056460 [Medicago truncatula]	NR
ningtiao_contig_36483	IPR024752	Myb/SANT-like domain(IPR024752)	gi|357440197|ref|XP_003590376.1|	7.7e-86	-3	hypothetical protein MTR_1g059310 [Medicago truncatula]	NR
ningtiao_contig_62035	IPR021099	Plant organelle RNA recognition domain(IPR021099)	gi|357440801|ref|XP_003590678.1|	2.2e-243	-3	hypothetical protein MTR_1g072550 [Medicago truncatula]	NR
ningtiao_contig_42205	IPR009060	UBA-like(IPR009060)	gi|357440803|ref|XP_003590679.1|	2.1e-21	-3	hypothetical protein MTR_1g072560 [Medicago truncatula]	NR
ningtiao_contig_42204	IPR009060	UBA-like(IPR009060)	gi|357440803|ref|XP_003590679.1|	2.1e-21	-2	hypothetical protein MTR_1g072560 [Medicago truncatula]	NR
ningtiao_contig_42203	IPR009060	UBA-like(IPR009060)	gi|357440803|ref|XP_003590679.1|	2.1e-21	-2	hypothetical protein MTR_1g072560 [Medicago truncatula]	NR
ningtiao_contig_43729	IPR025836	Zinc knuckle CX2CX4HX4C(IPR025836)	gi|357440917|ref|XP_003590736.1|	9.2e-25	2	hypothetical protein MTR_1g073220 [Medicago truncatula]	NR
ningtiao_contig_31894	IPR025836	Zinc knuckle CX2CX4HX4C(IPR025836)	gi|357440917|ref|XP_003590736.1|	4.3e-12	-1	hypothetical protein MTR_1g073220 [Medicago truncatula]	NR
ningtiao_contig_80506	IPR022776	TRM13/UPF0224 family, U11-48K-like CHHC zinc finger domain(IPR022776)	gi|357441249|ref|XP_003590902.1|	1.3e-291	1	hypothetical protein MTR_1g079470 [Medicago truncatula]	NR
ningtiao_contig_76360	IPR004314	Domain of unknown function DUF239(IPR004314)	gi|357441285|ref|XP_003590920.1|	3.8e-97	-3	hypothetical protein MTR_1g079730 [Medicago truncatula]	NR
ningtiao_contig_76357	IPR004314	Domain of unknown function DUF239(IPR004314)	gi|357441285|ref|XP_003590920.1|	2.7e-138	3	hypothetical protein MTR_1g079730 [Medicago truncatula]	NR
ningtiao_contig_76357	IPR025521	Domain of unknown function DUF4409(IPR025521)	gi|357441285|ref|XP_003590920.1|	2.7e-138	3	hypothetical protein MTR_1g079730 [Medicago truncatula]	NR
ningtiao_contig_58788	IPR009291	Vacuolar protein sorting-associated protein 62(IPR009291)	gi|357441407|ref|XP_003590981.1|	0	1	hypothetical protein MTR_1g080370 [Medicago truncatula]	NR
ningtiao_contig_44076	IPR008586	Protein of unknown function DUF868, plant(IPR008586)	gi|357441467|ref|XP_003591011.1|	5e-96	1	hypothetical protein MTR_1g081260 [Medicago truncatula]	NR
ningtiao_contig_63738	IPR008586	Protein of unknown function DUF868, plant(IPR008586)	gi|357441467|ref|XP_003591011.1|	1.6e-195	-1	hypothetical protein MTR_1g081260 [Medicago truncatula]	NR
ningtiao_contig_61829	IPR018143	Folate receptor-like(IPR018143)	gi|357441769|ref|XP_003591162.1|	1.1e-178	1	hypothetical protein MTR_1g083450 [Medicago truncatula]	NR
ningtiao_contig_10580	IPR025486	Domain of unknown function DUF4378(IPR025486)	gi|357441849|ref|XP_003591202.1|	2e-230	2	hypothetical protein MTR_1g083850 [Medicago truncatula]	NR
ningtiao_contig_10581	IPR025486	Domain of unknown function DUF4378(IPR025486)	gi|357441849|ref|XP_003591202.1|	1.3e-236	2	hypothetical protein MTR_1g083850 [Medicago truncatula]	NR
ningtiao_contig_10579	IPR025486	Domain of unknown function DUF4378(IPR025486)	gi|357441849|ref|XP_003591202.1|	1.6e-236	2	hypothetical protein MTR_1g083850 [Medicago truncatula]	NR
ningtiao_contig_69503	IPR008480	Protein of unknown function DUF761, plant(IPR008480)	gi|357442353|ref|XP_003591454.1|	2.4e-95	1	hypothetical protein MTR_1g087710 [Medicago truncatula]	NR
ningtiao_contig_43879	IPR021899	Protein of unknown function DUF3511(IPR021899)	gi|357442357|ref|XP_003591456.1|	1.5e-42	3	hypothetical protein MTR_1g087730 [Medicago truncatula]	NR
ningtiao_contig_43803	IPR008978	HSP20-like chaperone(IPR008978)	gi|357442543|ref|XP_003591549.1|	9.4e-51	2	hypothetical protein MTR_1g088700 [Medicago truncatula]	NR
ningtiao_contig_107858	IPR025558	Domain of unknown function DUF4283(IPR025558)	gi|357442641|ref|XP_003591598.1|	6.4e-53	2	hypothetical protein MTR_1g089420, partial [Medicago truncatula]	NR
ningtiao_contig_90046	IPR004895	Prenylated rab acceptor PRA1(IPR004895)	gi|357443037|ref|XP_003591796.1|	6.6e-88	2	hypothetical protein MTR_1g093090 [Medicago truncatula]	NR
ningtiao_contig_49942	IPR013177	Domain of unknown function DUF1713, mitochondria(IPR013177)	gi|357443117|ref|XP_003591836.1|	5.9e-27	2	hypothetical protein MTR_1g093790 [Medicago truncatula]	NR
ningtiao_contig_75636	IPR007317	Uncharacterised protein family UPF0363(IPR007317)	gi|357443413|ref|XP_003591984.1|	1.1e-201	2	hypothetical protein MTR_1g095910 [Medicago truncatula]	NR
ningtiao_contig_66587	IPR016549	Uncharacterised conserved protein UCP009193(IPR016549)	gi|357443559|ref|XP_003592057.1|	8.2e-103	2	hypothetical protein MTR_1g098250 [Medicago truncatula]	NR
ningtiao_contig_56577	IPR006121	Heavy metal-associated domain, HMA(IPR006121)	gi|357443819|ref|XP_003592187.1|	6.1e-70	1	hypothetical protein MTR_1g099640 [Medicago truncatula]	NR
ningtiao_contig_68986	IPR006121	Heavy metal-associated domain, HMA(IPR006121)	gi|357443827|ref|XP_003592191.1|	1.4e-51	-3	hypothetical protein MTR_1g099800 [Medicago truncatula]	NR
ningtiao_contig_1188	IPR007749	Protein of unknown function DUF677(IPR007749)	gi|357443879|ref|XP_003592217.1|	6.6e-184	-3	hypothetical protein MTR_1g100200 [Medicago truncatula]	NR
ningtiao_contig_7136	IPR007087	Zinc finger, C2H2(IPR007087)	gi|357443955|ref|XP_003592255.1|	0	1	hypothetical protein MTR_1g100810 [Medicago truncatula]	NR
ningtiao_contig_7135	IPR007087	Zinc finger, C2H2(IPR007087)	gi|357443955|ref|XP_003592255.1|	0	3	hypothetical protein MTR_1g100810 [Medicago truncatula]	NR
ningtiao_contig_7136	IPR015880	Zinc finger, C2H2-like(IPR015880)	gi|357443955|ref|XP_003592255.1|	0	1	hypothetical protein MTR_1g100810 [Medicago truncatula]	NR
ningtiao_contig_97839	IPR000270	Phox/Bem1p(IPR000270)	gi|357443985|ref|XP_003592270.1|	0	3	hypothetical protein MTR_1g100970 [Medicago truncatula]	NR
ningtiao_contig_97839	IPR003035	RWP-RK domain(IPR003035)	gi|357443985|ref|XP_003592270.1|	0	3	hypothetical protein MTR_1g100970 [Medicago truncatula]	NR
ningtiao_contig_62990	IPR021410	The fantastic four family(IPR021410)	gi|357444389|ref|XP_003592472.1|	9.7e-75	3	hypothetical protein MTR_1g105360 [Medicago truncatula]	NR
ningtiao_contig_66590	IPR016549	Uncharacterised conserved protein UCP009193(IPR016549)	gi|357444475|ref|XP_003592515.1|	4.2e-99	2	hypothetical protein MTR_1g106890 [Medicago truncatula]	NR
ningtiao_contig_977	IPR029480	Transposase-associated domain(IPR029480)	gi|357444505|ref|XP_003592530.1|	9.3e-92	3	hypothetical protein MTR_1g107040 [Medicago truncatula]	NR
ningtiao_contig_79962	IPR008507	Protein of unknown function DUF789(IPR008507)	gi|357444659|ref|XP_003592607.1|	6.5e-246	3	hypothetical protein MTR_1g110070 [Medicago truncatula]	NR
ningtiao_contig_84868	IPR020683	Ankyrin repeat-containing domain(IPR020683)	gi|357444779|ref|XP_003592667.1|	1.1e-18	2	hypothetical protein MTR_1g113730 [Medicago truncatula]	NR
ningtiao_contig_101731	IPR020683	Ankyrin repeat-containing domain(IPR020683)	gi|357444785|ref|XP_003592670.1|	6.6e-64	-3	hypothetical protein MTR_1g113760 [Medicago truncatula]	NR
ningtiao_contig_101729	IPR020683	Ankyrin repeat-containing domain(IPR020683)	gi|357444785|ref|XP_003592670.1|	2.6e-158	1	hypothetical protein MTR_1g113760 [Medicago truncatula]	NR
ningtiao_contig_101729	IPR027001	Caskin/Ankyrin repeat-containing protein(IPR027001)	gi|357444785|ref|XP_003592670.1|	2.6e-158	1	hypothetical protein MTR_1g113760 [Medicago truncatula]	NR
ningtiao_contig_59951	IPR020683	Ankyrin repeat-containing domain(IPR020683)	gi|357444793|ref|XP_003592674.1|	1.1e-210	2	hypothetical protein MTR_1g113820 [Medicago truncatula]	NR
ningtiao_contig_101732	IPR020683	Ankyrin repeat-containing domain(IPR020683)	gi|357444793|ref|XP_003592674.1|	1.3e-62	-2	hypothetical protein MTR_1g113820 [Medicago truncatula]	NR
ningtiao_contig_59951	IPR027001	Caskin/Ankyrin repeat-containing protein(IPR027001)	gi|357444793|ref|XP_003592674.1|	1.1e-210	2	hypothetical protein MTR_1g113820 [Medicago truncatula]	NR
ningtiao_contig_84588	IPR008528	Protein of unknown function DUF810(IPR008528)	gi|357444879|ref|XP_003592717.1|	0	2	hypothetical protein MTR_1g114270 [Medicago truncatula]	NR
ningtiao_contig_23350	IPR000270	Phox/Bem1p(IPR000270)	gi|357445273|ref|XP_003592914.1|	3.1e-76	1	hypothetical protein MTR_2g005700 [Medicago truncatula]	NR
ningtiao_contig_59008	IPR008511	Protein BYPASS-related(IPR008511)	gi|357445479|ref|XP_003593017.1|	6.7e-85	-2	hypothetical protein MTR_2g006850 [Medicago truncatula]	NR
ningtiao_contig_1139	IPR000270	Phox/Bem1p(IPR000270)	gi|357446081|ref|XP_003593318.1|	5.5e-165	3	hypothetical protein MTR_2g010160 [Medicago truncatula]	NR
ningtiao_contig_45125	IPR007679	Protein of unknown function DUF569(IPR007679)	gi|357446299|ref|XP_003593427.1|	1.6e-33	2	hypothetical protein MTR_2g011370 [Medicago truncatula]	NR
ningtiao_contig_71262	IPR000644	CBS domain(IPR000644)	gi|357446497|ref|XP_003593526.1|	7.7e-195	3	hypothetical protein MTR_2g013110 [Medicago truncatula]	NR
ningtiao_contig_71261	IPR000644	CBS domain(IPR000644)	gi|357446497|ref|XP_003593526.1|	1e-179	3	hypothetical protein MTR_2g013110 [Medicago truncatula]	NR
ningtiao_contig_72423	IPR013899	Domain of unknown function DUF1771(IPR013899)	gi|357446573|ref|XP_003593562.1|	5e-208	-3	hypothetical protein MTR_2g013430 [Medicago truncatula]	NR
ningtiao_contig_83595	IPR006852	Protein of unknown function DUF616(IPR006852)	gi|357446603|ref|XP_003593577.1|	0	2	hypothetical protein MTR_2g013690 [Medicago truncatula]	NR
ningtiao_contig_80517	IPR006852	Protein of unknown function DUF616(IPR006852)	gi|357446603|ref|XP_003593577.1|	1.6e-238	-1	hypothetical protein MTR_2g013690 [Medicago truncatula]	NR
ningtiao_contig_80521	IPR006852	Protein of unknown function DUF616(IPR006852)	gi|357446603|ref|XP_003593577.1|	2.3e-197	-3	hypothetical protein MTR_2g013690 [Medicago truncatula]	NR
ningtiao_contig_64955	IPR006502	Protein of unknown function DUF506, plant(IPR006502)	gi|357446613|ref|XP_003593582.1|	1.1e-112	3	hypothetical protein MTR_2g013780 [Medicago truncatula]	NR
ningtiao_contig_49334	IPR008480	Protein of unknown function DUF761, plant(IPR008480)	gi|357447251|ref|XP_003593901.1|	2.6e-72	-1	hypothetical protein MTR_2g019160 [Medicago truncatula]	NR
ningtiao_contig_26445	IPR008889	VQ(IPR008889)	gi|357447285|ref|XP_003593918.1|	7.2e-26	-3	hypothetical protein MTR_2g019320 [Medicago truncatula]	NR
ningtiao_contig_65822	IPR003690	Mitochodrial transcription termination factor(IPR003690)	gi|357447373|ref|XP_003593962.1|	2.2e-46	-1	hypothetical protein MTR_2g019810 [Medicago truncatula]	NR
ningtiao_contig_13183	IPR003690	Mitochodrial transcription termination factor(IPR003690)	gi|357447373|ref|XP_003593962.1|	6.6e-172	-3	hypothetical protein MTR_2g019810 [Medicago truncatula]	NR
ningtiao_contig_65821	IPR003690	Mitochodrial transcription termination factor(IPR003690)	gi|357447373|ref|XP_003593962.1|	1.5e-47	-2	hypothetical protein MTR_2g019810 [Medicago truncatula]	NR
ningtiao_contig_17344	IPR004252	Probable transposase, Ptta/En/Spm, plant(IPR004252)	gi|357447731|ref|XP_003594141.1|	2.2e-26	-1	hypothetical protein MTR_2g021870 [Medicago truncatula]	NR
ningtiao_contig_69377	IPR001841	Zinc finger, RING-type(IPR001841)	gi|357447765|ref|XP_003594158.1|	2.6e-93	3	hypothetical protein MTR_2g025080 [Medicago truncatula]	NR
ningtiao_contig_69377	IPR013083	Zinc finger, RING/FYVE/PHD-type(IPR013083)	gi|357447765|ref|XP_003594158.1|	2.6e-93	3	hypothetical protein MTR_2g025080 [Medicago truncatula]	NR
ningtiao_contig_68920	IPR021924	Protein of unknown function DUF3537(IPR021924)	gi|357447779|ref|XP_003594165.1|	2e-257	1	hypothetical protein MTR_2g025160 [Medicago truncatula]	NR
ningtiao_contig_17485	IPR008545	WEB family(IPR008545)	gi|357448071|ref|XP_003594311.1|	6.1e-65	1	hypothetical protein MTR_2g027130 [Medicago truncatula]	NR
ningtiao_contig_62526	IPR001251	CRAL-TRIO domain(IPR001251)	gi|357448073|ref|XP_003594312.1|	2.4e-206	-1	hypothetical protein MTR_2g027140 [Medicago truncatula]	NR
ningtiao_contig_62526	IPR011074	CRAL/TRIO, N-terminal domain(IPR011074)	gi|357448073|ref|XP_003594312.1|	2.4e-206	-1	hypothetical protein MTR_2g027140 [Medicago truncatula]	NR
ningtiao_contig_58404	IPR010358	Brain/reproductive organ-expressed protein(IPR010358)	gi|357448393|ref|XP_003594472.1|	6.4e-229	3	hypothetical protein MTR_2g029040 [Medicago truncatula]	NR
ningtiao_contig_64227	IPR006760	Endosulphine(IPR006760)	gi|357449043|ref|XP_003594797.1|	9.3e-73	1	hypothetical protein MTR_2g034750 [Medicago truncatula]	NR
ningtiao_contig_64228	IPR006760	Endosulphine(IPR006760)	gi|357449043|ref|XP_003594797.1|	1.2e-59	3	hypothetical protein MTR_2g034750 [Medicago truncatula]	NR
ningtiao_contig_7169	IPR025486	Domain of unknown function DUF4378(IPR025486)	gi|357449055|ref|XP_003594803.1|	0	-2	hypothetical protein MTR_2g034810 [Medicago truncatula]	NR
ningtiao_contig_1899	IPR009606	Protein of unknown function DUF1218(IPR009606)	gi|357449069|ref|XP_003594810.1|	3.9e-148	-2	hypothetical protein MTR_2g034880 [Medicago truncatula]	NR
ningtiao_contig_67911	IPR008507	Protein of unknown function DUF789(IPR008507)	gi|357449099|ref|XP_003594826.1|	4.3e-177	3	hypothetical protein MTR_2g035080 [Medicago truncatula]	NR
ningtiao_contig_85530	IPR004252	Probable transposase, Ptta/En/Spm, plant(IPR004252)	gi|357449107|ref|XP_003594830.1|	2.3e-31	3	hypothetical protein MTR_2g035110 [Medicago truncatula]	NR
ningtiao_contig_99883	IPR004158	Protein of unknown function DUF247, plant(IPR004158)	gi|357449187|ref|XP_003594870.1|	1.4e-26	2	hypothetical protein MTR_2g035640 [Medicago truncatula]	NR
ningtiao_contig_99875	IPR004158	Protein of unknown function DUF247, plant(IPR004158)	gi|357449187|ref|XP_003594870.1|	1.1e-29	2	hypothetical protein MTR_2g035640 [Medicago truncatula]	NR
ningtiao_contig_99863	IPR004158	Protein of unknown function DUF247, plant(IPR004158)	gi|357449187|ref|XP_003594870.1|	1.3e-96	2	hypothetical protein MTR_2g035640 [Medicago truncatula]	NR
ningtiao_contig_99865	IPR004158	Protein of unknown function DUF247, plant(IPR004158)	gi|357449187|ref|XP_003594870.1|	4.8e-72	3	hypothetical protein MTR_2g035640 [Medicago truncatula]	NR
ningtiao_contig_99874	IPR004158	Protein of unknown function DUF247, plant(IPR004158)	gi|357449187|ref|XP_003594870.1|	2.8e-40	2	hypothetical protein MTR_2g035640 [Medicago truncatula]	NR
ningtiao_contig_99870	IPR004158	Protein of unknown function DUF247, plant(IPR004158)	gi|357449187|ref|XP_003594870.1|	7.1e-64	2	hypothetical protein MTR_2g035640 [Medicago truncatula]	NR
ningtiao_contig_11037	IPR004158	Protein of unknown function DUF247, plant(IPR004158)	gi|357449187|ref|XP_003594870.1|	8.5e-77	3	hypothetical protein MTR_2g035640 [Medicago truncatula]	NR
ningtiao_contig_99871	IPR004158	Protein of unknown function DUF247, plant(IPR004158)	gi|357449187|ref|XP_003594870.1|	9.6e-83	2	hypothetical protein MTR_2g035640 [Medicago truncatula]	NR
ningtiao_contig_99866	IPR004158	Protein of unknown function DUF247, plant(IPR004158)	gi|357449187|ref|XP_003594870.1|	2.2e-76	3	hypothetical protein MTR_2g035640 [Medicago truncatula]	NR
ningtiao_contig_99876	IPR004158	Protein of unknown function DUF247, plant(IPR004158)	gi|357449187|ref|XP_003594870.1|	7.1e-43	1	hypothetical protein MTR_2g035640 [Medicago truncatula]	NR
ningtiao_contig_99881	IPR004158	Protein of unknown function DUF247, plant(IPR004158)	gi|357449187|ref|XP_003594870.1|	2.3e-24	2	hypothetical protein MTR_2g035640 [Medicago truncatula]	NR
ningtiao_contig_104662	IPR008889	VQ(IPR008889)	gi|357449225|ref|XP_003594889.1|	8.7e-62	3	hypothetical protein MTR_2g035850 [Medicago truncatula]	NR
ningtiao_contig_66131	IPR004158	Protein of unknown function DUF247, plant(IPR004158)	gi|357449301|ref|XP_003594927.1|	1.8e-66	-3	hypothetical protein MTR_2g036320 [Medicago truncatula]	NR
ningtiao_contig_99264	IPR008590	Protein of unknown function DUF872, transmembrane(IPR008590)	gi|357449701|ref|XP_003595127.1|	1.3e-60	1	hypothetical protein MTR_2g038550 [Medicago truncatula]	NR
ningtiao_contig_99263	IPR008590	Protein of unknown function DUF872, transmembrane(IPR008590)	gi|357449701|ref|XP_003595127.1|	1.3e-64	1	hypothetical protein MTR_2g038550 [Medicago truncatula]	NR
ningtiao_contig_51423	IPR000073	Alpha/beta hydrolase fold-1(IPR000073)	gi|357449833|ref|XP_003595193.1|	4.8e-68	2	hypothetical protein MTR_2g039510 [Medicago truncatula]	NR
ningtiao_contig_51423	IPR029058	Alpha/Beta hydrolase fold(IPR029058)	gi|357449833|ref|XP_003595193.1|	4.8e-68	2	hypothetical protein MTR_2g039510 [Medicago truncatula]	NR
ningtiao_contig_47104	IPR007612	LURP1-like domain(IPR007612)	gi|357450041|ref|XP_003595297.1|	3.4e-117	1	hypothetical protein MTR_2g042230 [Medicago truncatula]	NR
ningtiao_contig_47104	IPR025659	Tubby C-terminal-like domain(IPR025659)	gi|357450041|ref|XP_003595297.1|	3.4e-117	1	hypothetical protein MTR_2g042230 [Medicago truncatula]	NR
ningtiao_contig_94982	IPR028015	Coiled-coil domain-containing protein 84(IPR028015)	gi|357450285|ref|XP_003595419.1|	1.9e-126	-2	hypothetical protein MTR_2g045190 [Medicago truncatula]	NR
ningtiao_contig_94983	IPR028015	Coiled-coil domain-containing protein 84(IPR028015)	gi|357450285|ref|XP_003595419.1|	1.5e-126	-2	hypothetical protein MTR_2g045190 [Medicago truncatula]	NR
ningtiao_contig_94987	IPR028015	Coiled-coil domain-containing protein 84(IPR028015)	gi|357450285|ref|XP_003595419.1|	2e-181	-1	hypothetical protein MTR_2g045190 [Medicago truncatula]	NR
ningtiao_contig_94984	IPR028015	Coiled-coil domain-containing protein 84(IPR028015)	gi|357450285|ref|XP_003595419.1|	1.6e-118	-1	hypothetical protein MTR_2g045190 [Medicago truncatula]	NR
ningtiao_contig_94988	IPR028015	Coiled-coil domain-containing protein 84(IPR028015)	gi|357450285|ref|XP_003595419.1|	1.7e-185	-1	hypothetical protein MTR_2g045190 [Medicago truncatula]	NR
ningtiao_contig_94991	IPR028015	Coiled-coil domain-containing protein 84(IPR028015)	gi|357450303|ref|XP_003595428.1|	2.8e-145	-1	hypothetical protein MTR_2g045310 [Medicago truncatula]	NR
ningtiao_contig_114982	IPR015300	DNA-binding pseudobarrel domain(IPR015300)	gi|357450463|ref|XP_003595508.1|	7.1e-17	-1	hypothetical protein MTR_2g048540 [Medicago truncatula]	NR
ningtiao_contig_95005	IPR008390	AWPM-19-like(IPR008390)	gi|357450565|ref|XP_003595559.1|	5.2e-97	3	hypothetical protein MTR_2g049340 [Medicago truncatula]	NR
ningtiao_contig_64427	IPR002885	Pentatricopeptide repeat(IPR002885)	gi|357450627|ref|XP_003595590.1|	0	3	hypothetical protein MTR_2g049740 [Medicago truncatula]	NR
ningtiao_contig_64427	IPR011990	Tetratricopeptide-like helical domain(IPR011990)	gi|357450627|ref|XP_003595590.1|	0	3	hypothetical protein MTR_2g049740 [Medicago truncatula]	NR
ningtiao_contig_83332	IPR012921	Spen paralogue and orthologue SPOC, C-terminal(IPR012921)	gi|357450807|ref|XP_003595680.1|	2.1e-64	-3	hypothetical protein MTR_2g059080 [Medicago truncatula]	NR
ningtiao_contig_77489	IPR004274	NLI interacting factor(IPR004274)	gi|357450991|ref|XP_003595772.1|	1e-196	-3	hypothetical protein MTR_2g060670 [Medicago truncatula]	NR
ningtiao_contig_77488	IPR004274	NLI interacting factor(IPR004274)	gi|357450991|ref|XP_003595772.1|	2.2e-160	-3	hypothetical protein MTR_2g060670 [Medicago truncatula]	NR
ningtiao_contig_77490	IPR004274	NLI interacting factor(IPR004274)	gi|357450991|ref|XP_003595772.1|	8.2e-167	-3	hypothetical protein MTR_2g060670 [Medicago truncatula]	NR
ningtiao_contig_77491	IPR004274	NLI interacting factor(IPR004274)	gi|357450991|ref|XP_003595772.1|	1.1e-200	-3	hypothetical protein MTR_2g060670 [Medicago truncatula]	NR
ningtiao_contig_77489	IPR023214	HAD-like domain(IPR023214)	gi|357450991|ref|XP_003595772.1|	1e-196	-3	hypothetical protein MTR_2g060670 [Medicago truncatula]	NR
ningtiao_contig_77488	IPR023214	HAD-like domain(IPR023214)	gi|357450991|ref|XP_003595772.1|	2.2e-160	-3	hypothetical protein MTR_2g060670 [Medicago truncatula]	NR
ningtiao_contig_77490	IPR023214	HAD-like domain(IPR023214)	gi|357450991|ref|XP_003595772.1|	8.2e-167	-3	hypothetical protein MTR_2g060670 [Medicago truncatula]	NR
ningtiao_contig_77491	IPR023214	HAD-like domain(IPR023214)	gi|357450991|ref|XP_003595772.1|	1.1e-200	-3	hypothetical protein MTR_2g060670 [Medicago truncatula]	NR
ningtiao_contig_5153	IPR028226	Protein LIN37(IPR028226)	gi|357451037|ref|XP_003595795.1|	2.3e-104	-1	hypothetical protein MTR_2g060910 [Medicago truncatula]	NR
ningtiao_contig_82742	IPR010341	Protein of unknown function DUF936, plant(IPR010341)	gi|357451105|ref|XP_003595829.1|	3.5e-247	-2	hypothetical protein MTR_2g062300 [Medicago truncatula]	NR
ningtiao_contig_32236	IPR009291	Vacuolar protein sorting-associated protein 62(IPR009291)	gi|357451113|ref|XP_003595833.1|	1.1e-122	-3	hypothetical protein MTR_2g062340 [Medicago truncatula]	NR
ningtiao_contig_10916	IPR009291	Vacuolar protein sorting-associated protein 62(IPR009291)	gi|357451127|ref|XP_003595840.1|	0	-2	hypothetical protein MTR_2g062410 [Medicago truncatula]	NR
ningtiao_contig_10917	IPR009291	Vacuolar protein sorting-associated protein 62(IPR009291)	gi|357451127|ref|XP_003595840.1|	0	-3	hypothetical protein MTR_2g062410 [Medicago truncatula]	NR
ningtiao_contig_99700	IPR009291	Vacuolar protein sorting-associated protein 62(IPR009291)	gi|357451131|ref|XP_003595842.1|	9.1e-48	-2	hypothetical protein MTR_2g062430 [Medicago truncatula]	NR
ningtiao_contig_78741	IPR007750	Protein of unknown function DUF674(IPR007750)	gi|357451249|ref|XP_003595901.1|	9e-32	-2	hypothetical protein MTR_2g063210 [Medicago truncatula]	NR
ningtiao_contig_54451	IPR007750	Protein of unknown function DUF674(IPR007750)	gi|357451249|ref|XP_003595901.1|	3.4e-20	2	hypothetical protein MTR_2g063210 [Medicago truncatula]	NR
ningtiao_contig_97780	IPR007750	Protein of unknown function DUF674(IPR007750)	gi|357451249|ref|XP_003595901.1|	8.1e-25	1	hypothetical protein MTR_2g063210 [Medicago truncatula]	NR
ningtiao_contig_90006	IPR007750	Protein of unknown function DUF674(IPR007750)	gi|357451249|ref|XP_003595901.1|	4.5e-27	2	hypothetical protein MTR_2g063210 [Medicago truncatula]	NR
ningtiao_contig_11326	IPR007750	Protein of unknown function DUF674(IPR007750)	gi|357451263|ref|XP_003595908.1|	1.2e-28	2	hypothetical protein MTR_2g063290 [Medicago truncatula]	NR
ningtiao_contig_97783	IPR007750	Protein of unknown function DUF674(IPR007750)	gi|357451265|ref|XP_003595909.1|	1.2e-19	3	hypothetical protein MTR_2g063300 [Medicago truncatula]	NR
ningtiao_contig_11328	IPR007750	Protein of unknown function DUF674(IPR007750)	gi|357451269|ref|XP_003595911.1|	3.9e-29	-1	hypothetical protein MTR_2g063340 [Medicago truncatula]	NR
ningtiao_contig_84303	IPR007750	Protein of unknown function DUF674(IPR007750)	gi|357451271|ref|XP_003595912.1|	4e-42	3	hypothetical protein MTR_2g063350 [Medicago truncatula]	NR
ningtiao_contig_52802	IPR007750	Protein of unknown function DUF674(IPR007750)	gi|357451273|ref|XP_003595913.1|	4.7e-16	-3	hypothetical protein MTR_2g063360 [Medicago truncatula]	NR
ningtiao_contig_18310	IPR007750	Protein of unknown function DUF674(IPR007750)	gi|357451273|ref|XP_003595913.1|	7.8e-18	-2	hypothetical protein MTR_2g063360 [Medicago truncatula]	NR
[truncated: 10,352 more rows]

## Sheet: Sheet2
Additional file 4 Contigs that significantly matched the InterProScan database
contig ID	InterPro Accession	InterPro description	DB_ID	E-value	Function	DateBase	DB_ID	E-value	Function	DateBase	DB_ID	E-value	Function	DateBase	DB_ID	E-value	Function	DateBase
ningtiao_contig_57825	IPR000007	Tubby, C-terminal(IPR000007)	gi|356552095|ref|XP_003544406.1|	1.6e-164	PREDICTED: tubby-like F-box protein 5-like [Glycine max]	NR	gi|75225297|sp|Q6Z2G9.1|TLP5_ORYSJ	1.4e-113	RecName: Full=Tubby-like F-box protein 5; Short=OsTLP5; AltName: Full=Tubby-like F-box protein 8; Short=OsTLP8	swissprot	At1g47270	9e-114	[R] KOG2502 Tub family proteins	COG	vvi:100253937	2e-141	-	KEGG
ningtiao_contig_54018	IPR000007	Tubby, C-terminal(IPR000007)	gi|356549655|ref|XP_003543207.1|	4.7e-229	PREDICTED: tubby-like F-box protein 7-like [Glycine max]	NR	gi|75254123|sp|Q68Y48.1|TLP9_ORYSJ	1.9e-162	RecName: Full=Tubby-like F-box protein 9; Short=OsTLP9; AltName: Full=Tubby-like F-box protein 10; Short=OsTLP10	swissprot	At1g53320_2	8e-164	[R] KOG2502 Tub family proteins	COG	pop:POPTR_811813	5e-180	-	KEGG
ningtiao_contig_63559	IPR000007	Tubby, C-terminal(IPR000007)	gi|358346477|ref|XP_003637294.1|	8.7e-180	Tubby-like protein [Medicago truncatula]	NR	gi|75199280|sp|Q9S9M8.1|TLP8_ARATH	3.2e-114	RecName: Full=Tubby-like protein 8; Short=AtTLP8	swissprot	At1g16070	3e-105	[R] KOG2502 Tub family proteins	COG	rcu:RCOM_1442630	2e-136	-	KEGG
ningtiao_contig_3046	IPR000008	C2 domain(IPR000008)	-	-	-	-	-	-	-	-	At5g23950	2e-54	-	COG	rcu:RCOM_1582990	4e-66	-	KEGG
ningtiao_contig_42711	IPR000008	C2 domain(IPR000008)	-	-	-	-	-	-	-	-	At2g45760	1e-09	-	COG	vvi:100248930	1e-19	-	KEGG
ningtiao_contig_59729	IPR000008	C2 domain(IPR000008)	-	-	-	-	-	-	-	-	At1g04540	3e-83	-	COG	pop:POPTR_565827	1e-90	-	KEGG
ningtiao_contig_69249	IPR000008	C2 domain(IPR000008)	-	-	-	-	gi|122222407|sp|Q0JHU5.1|ERG1_ORYSJ	5.8e-28	RecName: Full=Elicitor-responsive protein 1; AltName: Full=17 kDa phloem protein; AltName: Full=Fungal elicitor immediate early-responsive gene 1 protein; Short=FIERG1; AltName: Full=RPP17	swissprot	At3g55470	4e-30	[R] KOG1030 Predicted Ca2+-dependent phospholipid-binding protein	COG	pop:POPTR_765457	9e-38	-	KEGG
ningtiao_contig_1807	IPR000008	C2 domain(IPR000008)	-	-	-	-	-	-	-	-	At5g55530	2e-114	-	COG	pop:POPTR_727951	4e-146	-	KEGG
ningtiao_contig_73122	IPR000008	C2 domain(IPR000008)	-	-	-	-	-	-	-	-	At2g45760	7e-09	-	COG	pop:POPTR_572200	5e-33	-	KEGG
ningtiao_contig_1810	IPR000008	C2 domain(IPR000008)	-	-	-	-	-	-	-	-	At5g55530	7e-117	-	COG	pop:POPTR_727951	6e-149	-	KEGG
ningtiao_contig_3689	IPR000008	C2 domain(IPR000008)	-	-	-	-	gi|75103850|sp|Q58FX0.1|BAP2_ARATH	6.3e-15	RecName: Full=BON1-associated protein 2; AltName: Full=Protein BON1-ASSOCIATED PROTEIN 1-LIKE	swissprot	At2g45760	1e-25	-	COG	rcu:RCOM_1614290	5e-44	-	KEGG
ningtiao_contig_107501	IPR000008	C2 domain(IPR000008)	-	-	-	-	-	-	-	-	At2g40820	4e-44	-	COG	vvi:100248425	8e-77	-	KEGG
ningtiao_contig_71908	IPR000008	C2 domain(IPR000008)	-	-	-	-	-	-	-	-	At1g50570_2	2e-72	-	COG	vvi:100255166	0	-	KEGG
ningtiao_contig_1811	IPR000008	C2 domain(IPR000008)	-	-	-	-	-	-	-	-	At5g55530	2e-117	-	COG	pop:POPTR_727951	2e-149	-	KEGG
ningtiao_contig_49003	IPR000008	C2 domain(IPR000008)	-	-	-	-	-	-	-	-	At2g45760	3e-20	-	COG	pop:POPTR_572200	2e-34	-	KEGG
ningtiao_contig_30818	IPR000008	C2 domain(IPR000008)	-	-	-	-	gi|75103850|sp|Q58FX0.1|BAP2_ARATH	2.4e-15	RecName: Full=BON1-associated protein 2; AltName: Full=Protein BON1-ASSOCIATED PROTEIN 1-LIKE	swissprot	At2g45760	2e-20	-	COG	vvi:100248930	2e-33	-	KEGG
ningtiao_contig_93245	IPR000008	C2 domain(IPR000008)	-	-	-	-	gi|300669650|sp|Q6DN14.2|MCTP1_HUMAN	3.1e-12	RecName: Full=Multiple C2 and transmembrane domain-containing protein 1	swissprot	At3g18370	0	[R] KOG1012 Ca2+-dependent lipid-binding protein CLB1/vesicle protein vp115/Granuphilin A, contains C2 domain	COG	rcu:RCOM_1158850	0	-	KEGG
ningtiao_contig_56486	IPR000008	C2 domain(IPR000008)	-	-	-	-	-	-	-	-	At1g09070	2e-07	-	COG	rcu:RCOM_1432940	3e-12	-	KEGG
ningtiao_contig_40140	IPR000008	C2 domain(IPR000008)	-	-	-	-	gi|75154127|sp|Q8L7A4.1|AGD11_ARATH	2.3e-34	RecName: Full=Probable ADP-ribosylation factor GTPase-activating protein AGD11; Short=ARF GAP AGD11; AltName: Full=Protein ARF-GAP DOMAIN 11; Short=AtAGD11	swissprot	At3g17980	3e-62	[R] KOG1030 Predicted Ca2+-dependent phospholipid-binding protein	COG	rcu:RCOM_0076880	4e-67	-	KEGG
ningtiao_contig_8525	IPR000008	C2 domain(IPR000008)	-	-	-	-	gi|300669650|sp|Q6DN14.2|MCTP1_HUMAN	3.2e-12	RecName: Full=Multiple C2 and transmembrane domain-containing protein 1	swissprot	At3g18370	0	[R] KOG1012 Ca2+-dependent lipid-binding protein CLB1/vesicle protein vp115/Granuphilin A, contains C2 domain	COG	rcu:RCOM_1158850	0	-	KEGG
ningtiao_contig_71907	IPR000008	C2 domain(IPR000008)	-	-	-	-	-	-	-	-	At1g50570_2	5e-72	-	COG	vvi:100255166	0	-	KEGG
ningtiao_contig_58344	IPR000008	C2 domain(IPR000008)	gi|87241311|gb|ABD33169.1|	2.8e-62	C2 [Medicago truncatula]	NR	-	-	-	-	At3g16510	6e-16	-	COG	pop:POPTR_582016	9e-49	-	KEGG
ningtiao_contig_121023	IPR000008	C2 domain(IPR000008)	gi|121707910|ref|XP_001271974.1|	5.2e-102	C2 domain protein [Aspergillus clavatus NRRL 1]	NR	gi|74654526|sp|Q9USG8.1|MU190_SCHPO	1.5e-50	RecName: Full=Meiotically up-regulated gene 190 protein	swissprot	SPCP31B10.06	2e-49	[R] KOG1012 Ca2+-dependent lipid-binding protein CLB1/vesicle protein vp115/Granuphilin A, contains C2 domain	COG	pcs:Pc22g06430	2e-107	-	KEGG
ningtiao_contig_95483	IPR000008	C2 domain(IPR000008)	gi|351725843|ref|NP_001238642.1|	1.6e-22	cold-regulated protein [Glycine max]	NR	-	-	-	-	At4g15740	8e-13	-	COG	rcu:RCOM_1432940	2e-16	-	KEGG
ningtiao_contig_104816	IPR000008	C2 domain(IPR000008)	gi|351725843|ref|NP_001238642.1|	6.9e-23	cold-regulated protein [Glycine max]	NR	-	-	-	-	At4g15760_2	2e-11	-	COG	vvi:100242678	3e-14	-	KEGG
ningtiao_contig_9325	IPR000008	C2 domain(IPR000008)	gi|351725843|ref|NP_001238642.1|	1.2e-48	cold-regulated protein [Glycine max]	NR	-	-	-	-	At1g09070	2e-35	-	COG	vvi:100242678	1e-51	-	KEGG
ningtiao_contig_115051	IPR000008	C2 domain(IPR000008)	gi|357436631|ref|XP_003588591.1|	1.1e-34	Elicitor-responsive protein [Medicago truncatula]	NR	gi|122196004|sp|Q25AG5.1|ERG3_ORYSI	3.9e-29	RecName: Full=Elicitor-responsive protein 3; AltName: Full=16 kDa phloem protein; AltName: Full=RPP16	swissprot	At1g63220	1e-32	[R] KOG1030 Predicted Ca2+-dependent phospholipid-binding protein	COG	osa:4337436	1e-34	-	KEGG
ningtiao_contig_53441	IPR000008	C2 domain(IPR000008)	gi|357492237|ref|XP_003616407.1|	3.8e-93	Elicitor-responsive protein [Medicago truncatula]	NR	gi|25090875|sp|Q9ZT46.3|PP16B_CUCMA	2.6e-36	RecName: Full=16 kDa phloem protein 2	swissprot	At3g55470	2e-54	[R] KOG1030 Predicted Ca2+-dependent phospholipid-binding protein	COG	vvi:100259835	3e-66	-	KEGG
ningtiao_contig_61684	IPR000008	C2 domain(IPR000008)	gi|357507239|ref|XP_003623908.1|	0	Extended synaptotagmin-2 [Medicago truncatula]	NR	gi|75315948|sp|Q9ZVT9.4|C2GR1_ARATH	2.3e-12	RecName: Full=C2 and GRAM domain-containing protein At1g03370	swissprot	At4g11610	0	-	COG	rcu:RCOM_1615010	0	-	KEGG
ningtiao_contig_92348	IPR000008	C2 domain(IPR000008)	gi|357475565|ref|XP_003608068.1|	0	GRAM domain-containing protein [Medicago truncatula]	NR	-	-	-	-	At3g59660	0	[S] KOG1032 Uncharacterized conserved protein, contains GRAM domain	COG	ath:AT3G59660	0	-	KEGG
ningtiao_contig_58291	IPR000008	C2 domain(IPR000008)	gi|3860331|emb|CAA10133.1|	1.4e-82	hypothetical protein [Cicer arietinum]	NR	gi|73920511|sp|Q9C8S6.1|Y1322_ARATH	1.9e-50	RecName: Full=C2 domain-containing protein At1g63220	swissprot	At1g63220	2e-53	[R] KOG1030 Predicted Ca2+-dependent phospholipid-binding protein	COG	vvi:100258133	4e-55	-	KEGG
ningtiao_contig_1808	IPR000008	C2 domain(IPR000008)	gi|357459935|ref|XP_003600249.1|	5.1e-259	hypothetical protein MTR_3g055960 [Medicago truncatula]	NR	-	-	-	-	At5g55530	3e-109	-	COG	pop:POPTR_727951	5e-165	-	KEGG
ningtiao_contig_1809	IPR000008	C2 domain(IPR000008)	gi|357459935|ref|XP_003600249.1|	5.1e-259	hypothetical protein MTR_3g055960 [Medicago truncatula]	NR	-	-	-	-	At5g55530	3e-109	-	COG	pop:POPTR_727951	5e-165	-	KEGG
ningtiao_contig_4449	IPR000008	C2 domain(IPR000008)	gi|357463353|ref|XP_003601958.1|	5.6e-68	hypothetical protein MTR_3g087270 [Medicago truncatula]	NR	-	-	-	-	At5g10210	8e-22	-	COG	pop:POPTR_764151	7e-47	-	KEGG
ningtiao_contig_1094	IPR000008	C2 domain(IPR000008)	gi|357478755|ref|XP_003609663.1|	2.4e-65	hypothetical protein MTR_4g119780 [Medicago truncatula]	NR	-	-	-	-	At1g09070	3e-34	-	COG	vvi:100242678	2e-58	-	KEGG
ningtiao_contig_1093	IPR000008	C2 domain(IPR000008)	gi|357478755|ref|XP_003609663.1|	3.4e-86	hypothetical protein MTR_4g119780 [Medicago truncatula]	NR	-	-	-	-	At1g09070	4e-34	-	COG	vvi:100242678	2e-58	-	KEGG
ningtiao_contig_26237	IPR000008	C2 domain(IPR000008)	gi|357512471|ref|XP_003626524.1|	1.9e-61	hypothetical protein MTR_7g116840 [Medicago truncatula]	NR	gi|259016158|sp|Q17RH7.2|TPRXL_HUMAN	1.8e-11	RecName: Full=Putative protein TPRXL	swissprot	At4g01200	6e-44	-	COG	ath:AT4G01200	3e-42	-	KEGG
ningtiao_contig_115041	IPR000008	C2 domain(IPR000008)	gi|384497256|gb|EIE87747.1|	5.6e-14	hypothetical protein RO3G_12458 [Rhizopus delemar RA 99-880]	NR	gi|71153573|sp|Q5R4J5.1|SYT1_PONAB	1e-10	RecName: Full=Synaptotagmin-1; AltName: Full=Synaptotagmin I; Short=SytI	swissprot	CE07234	2e-12	[TU] KOG1028 Ca2+-dependent phospholipid-binding protein Synaptotagmin, required for synaptic vesicle and secretory granule exocytosis	COG	cbr:CBG15288	1e-10	-	KEGG
ningtiao_contig_121258	IPR000008	C2 domain(IPR000008)	gi|255947812|ref|XP_002564673.1|	3.9e-36	Pc22g06430 [Penicillium chrysogenum Wisconsin 54-1255]	NR	gi|74654526|sp|Q9USG8.1|MU190_SCHPO	7.5e-20	RecName: Full=Meiotically up-regulated gene 190 protein	swissprot	SPCP31B10.06	6e-20	[R] KOG1012 Ca2+-dependent lipid-binding protein CLB1/vesicle protein vp115/Granuphilin A, contains C2 domain	COG	pcs:Pc22g06430	9e-36	-	KEGG
ningtiao_contig_8526	IPR000008	C2 domain(IPR000008)	gi|357521153|ref|XP_003630865.1|	0	Plant synaptotagmin [Medicago truncatula]	NR	gi|300669650|sp|Q6DN14.2|MCTP1_HUMAN	9.6e-12	RecName: Full=Multiple C2 and transmembrane domain-containing protein 1	swissprot	At3g18370	0	[R] KOG1012 Ca2+-dependent lipid-binding protein CLB1/vesicle protein vp115/Granuphilin A, contains C2 domain	COG	pop:POPTR_775843	0	-	KEGG
ningtiao_contig_93244	IPR000008	C2 domain(IPR000008)	gi|357500377|ref|XP_003620477.1|	0	Plant synaptotagmin [Medicago truncatula]	NR	gi|300669650|sp|Q6DN14.2|MCTP1_HUMAN	3.6e-12	RecName: Full=Multiple C2 and transmembrane domain-containing protein 1	swissprot	At3g18370	0	[R] KOG1012 Ca2+-dependent lipid-binding protein CLB1/vesicle protein vp115/Granuphilin A, contains C2 domain	COG	pop:POPTR_775843	0	-	KEGG
ningtiao_contig_8527	IPR000008	C2 domain(IPR000008)	gi|357500377|ref|XP_003620477.1|	0	Plant synaptotagmin [Medicago truncatula]	NR	gi|300669650|sp|Q6DN14.2|MCTP1_HUMAN	2.7e-12	RecName: Full=Multiple C2 and transmembrane domain-containing protein 1	swissprot	At3g18370	0	[R] KOG1012 Ca2+-dependent lipid-binding protein CLB1/vesicle protein vp115/Granuphilin A, contains C2 domain	COG	rcu:RCOM_1158850	0	-	KEGG
ningtiao_contig_71794	IPR000008	C2 domain(IPR000008)	gi|224127961|ref|XP_002329220.1|	2.5e-107	predicted protein [Populus trichocarpa]	NR	-	-	-	-	At2g40820	1e-50	-	COG	pop:POPTR_581042	2e-88	-	KEGG
ningtiao_contig_60686	IPR000008	C2 domain(IPR000008)	gi|356566868|ref|XP_003551648.1|	1.3e-55	PREDICTED: BON1-associated protein 2-like [Glycine max]	NR	gi|75103850|sp|Q58FX0.1|BAP2_ARATH	3.2e-12	RecName: Full=BON1-associated protein 2; AltName: Full=Protein BON1-ASSOCIATED PROTEIN 1-LIKE	swissprot	At2g45760	9e-20	-	COG	rcu:RCOM_1614290	2e-38	-	KEGG
ningtiao_contig_56355	IPR000008	C2 domain(IPR000008)	gi|356512968|ref|XP_003525186.1|	2.8e-25	PREDICTED: probable ADP-ribosylation factor GTPase-activating protein AGD11-like [Glycine max]	NR	-	-	-	-	At3g17980	3e-11	[R] KOG1030 Predicted Ca2+-dependent phospholipid-binding protein	COG	rcu:RCOM_0566700	9e-13	-	KEGG
ningtiao_contig_56356	IPR000008	C2 domain(IPR000008)	gi|356512968|ref|XP_003525186.1|	2.8e-25	PREDICTED: probable ADP-ribosylation factor GTPase-activating protein AGD11-like [Glycine max]	NR	gi|75155915|sp|Q8LFN9.1|AGD13_ARATH	5.2e-11	RecName: Full=Probable ADP-ribosylation factor GTPase-activating protein AGD13; Short=ARF GAP AGD13; AltName: Full=Protein ARF-GAP DOMAIN 13; Short=AtAGD13	swissprot	At3g17980	9e-12	[R] KOG1030 Predicted Ca2+-dependent phospholipid-binding protein	COG	rcu:RCOM_0566700	3e-13	-	KEGG
ningtiao_contig_40139	IPR000008	C2 domain(IPR000008)	gi|356569576|ref|XP_003552975.1|	2.5e-96	PREDICTED: probable ADP-ribosylation factor GTPase-activating protein AGD11-like isoform 1 [Glycine max]	NR	gi|75154127|sp|Q8L7A4.1|AGD11_ARATH	2.5e-40	RecName: Full=Probable ADP-ribosylation factor GTPase-activating protein AGD11; Short=ARF GAP AGD11; AltName: Full=Protein ARF-GAP DOMAIN 11; Short=AtAGD11	swissprot	At3g17980	8e-82	[R] KOG1030 Predicted Ca2+-dependent phospholipid-binding protein	COG	rcu:RCOM_0076880	2e-88	-	KEGG
ningtiao_contig_56485	IPR000008	C2 domain(IPR000008)	gi|351727731|ref|NP_001236659.1|	1.1e-34	src2 protein [Glycine max]	NR	-	-	-	-	At1g09070	1e-22	-	COG	vvi:100242678	2e-30	-	KEGG
ningtiao_contig_95486	IPR000008	C2 domain(IPR000008)	gi|351727731|ref|NP_001236659.1|	1.9e-81	src2 protein [Glycine max]	NR	-	-	-	-	At1g09070	5e-36	-	COG	vvi:100242678	5e-49	-	KEGG
ningtiao_contig_71989	IPR000010	Proteinase inhibitor I25, cystatin(IPR000010)	gi|226235246|dbj|BAH47556.1|	4.1e-34	cystatin [Spinacia oleracea]	NR	gi|1169196|sp|Q06445.1|CYTI_VIGUN	1.8e-32	RecName: Full=Cysteine proteinase inhibitor; AltName: Full=Cystatin	swissprot	At2g40880	2e-24	-	COG	rcu:RCOM_0785060	1e-27	-	KEGG
ningtiao_contig_94171	IPR000010	Proteinase inhibitor I25, cystatin(IPR000010)	gi|357462557|ref|XP_003601560.1|	6.2e-15	hypothetical protein MTR_3g083030 [Medicago truncatula]	NR	-	-	-	-	-	-	-	-	-	-	-	-
ningtiao_contig_10503	IPR000048	IQ motif, EF-hand binding site(IPR000048)	-	-	-	-	-	-	-	-	At4g29150	1e-16	-	COG	rcu:RCOM_0570410	8e-31	-	KEGG
ningtiao_contig_2155	IPR000048	IQ motif, EF-hand binding site(IPR000048)	-	-	-	-	gi|75271948|sp|Q8LPG9.1|IQD14_ARATH	5.6e-18	RecName: Full=Protein IQ-DOMAIN 14	swissprot	At5g62070	3e-43	-	COG	pop:POPTR_575803	1e-101	-	KEGG
ningtiao_contig_79849	IPR000048	IQ motif, EF-hand binding site(IPR000048)	-	-	-	-	gi|75271948|sp|Q8LPG9.1|IQD14_ARATH	1.9e-11	RecName: Full=Protein IQ-DOMAIN 14	swissprot	At3g16490	8e-18	-	COG	rcu:RCOM_1049670	2e-28	-	KEGG
ningtiao_contig_7372	IPR000048	IQ motif, EF-hand binding site(IPR000048)	-	-	-	-	gi|75271948|sp|Q8LPG9.1|IQD14_ARATH	2.9e-15	RecName: Full=Protein IQ-DOMAIN 14	swissprot	At4g23060	1e-45	-	COG	vvi:100254717	1e-115	-	KEGG
ningtiao_contig_79848	IPR000048	IQ motif, EF-hand binding site(IPR000048)	-	-	-	-	gi|75153700|sp|Q8L4D8.1|IQD31_ARATH	2.8e-15	RecName: Full=Protein IQ-DOMAIN 31	swissprot	At4g29150	2e-25	-	COG	rcu:RCOM_1049670	7e-51	-	KEGG
ningtiao_contig_8910	IPR000048	IQ motif, EF-hand binding site(IPR000048)	-	-	-	-	gi|75272059|sp|Q9SF32.1|IQD1_ARATH	7.4e-19	RecName: Full=Protein IQ-DOMAIN 1	swissprot	At2g26180	8e-64	-	COG	pop:POPTR_756641	3e-84	-	KEGG
ningtiao_contig_44852	IPR000048	IQ motif, EF-hand binding site(IPR000048)	-	-	-	-	-	-	-	-	At4g14750	6e-13	-	COG	vvi:100244856	6e-29	-	KEGG
ningtiao_contig_2157	IPR000048	IQ motif, EF-hand binding site(IPR000048)	-	-	-	-	gi|75271948|sp|Q8LPG9.1|IQD14_ARATH	2.6e-16	RecName: Full=Protein IQ-DOMAIN 14	swissprot	At5g62070	5e-53	-	COG	rcu:RCOM_1496740	7e-109	-	KEGG
ningtiao_contig_66143	IPR000048	IQ motif, EF-hand binding site(IPR000048)	-	-	-	-	gi|75153700|sp|Q8L4D8.1|IQD31_ARATH	1.2e-22	RecName: Full=Protein IQ-DOMAIN 31	swissprot	At4g14750	7e-29	-	COG	rcu:RCOM_0911150	6e-120	-	KEGG
ningtiao_contig_34956	IPR000048	IQ motif, EF-hand binding site(IPR000048)	-	-	-	-	gi|75271948|sp|Q8LPG9.1|IQD14_ARATH	1.8e-14	RecName: Full=Protein IQ-DOMAIN 14	swissprot	At3g22190	9e-20	-	COG	vvi:100245132	7e-27	-	KEGG
ningtiao_contig_10509	IPR000048	IQ motif, EF-hand binding site(IPR000048)	-	-	-	-	-	-	-	-	At4g29150	7e-17	-	COG	vvi:100245766	2e-30	-	KEGG
ningtiao_contig_2156	IPR000048	IQ motif, EF-hand binding site(IPR000048)	-	-	-	-	gi|75271948|sp|Q8LPG9.1|IQD14_ARATH	2.8e-18	RecName: Full=Protein IQ-DOMAIN 14	swissprot	At5g62070	1e-43	-	COG	pop:POPTR_575803	3e-103	-	KEGG
ningtiao_contig_62047	IPR000048	IQ motif, EF-hand binding site(IPR000048)	-	-	-	-	gi|332278202|sp|Q9FXI5.3|IQD32_ARATH	8.2e-18	RecName: Full=Protein IQ-DOMAIN 32	swissprot	At1g01110	8e-151	-	COG	vvi:100264217	0	-	KEGG
ningtiao_contig_11597	IPR000048	IQ motif, EF-hand binding site(IPR000048)	-	-	-	-	gi|75153700|sp|Q8L4D8.1|IQD31_ARATH	3.9e-14	RecName: Full=Protein IQ-DOMAIN 31	swissprot	At2g26180	3e-25	-	COG	vvi:100254187	1e-28	-	KEGG
ningtiao_contig_68488	IPR000048	IQ motif, EF-hand binding site(IPR000048)	-	-	-	-	gi|75271948|sp|Q8LPG9.1|IQD14_ARATH	3.6e-19	RecName: Full=Protein IQ-DOMAIN 14	swissprot	At5g62070	1e-34	-	COG	rcu:RCOM_1496740	6e-99	-	KEGG
ningtiao_contig_13097	IPR000048	IQ motif, EF-hand binding site(IPR000048)	-	-	-	-	gi|75220240|sp|O82345.1|BAG6_ARATH	1.6e-66	RecName: Full=BAG family molecular chaperone regulator 6; AltName: Full=Bcl-2-associated athanogene 6; AltName: Full=CaM-binding protein 1	swissprot	At2g46240	1e-58	-	COG	vvi:100256846	3e-134	-	KEGG
ningtiao_contig_81337	IPR000048	IQ motif, EF-hand binding site(IPR000048)	gi|357480257|ref|XP_003610414.1|	0	Abnormal spindle-like microcephaly-associated protein-like protein [Medicago truncatula]	NR	gi|60391782|sp|P62285.1|ASPM_BOVIN	1.8e-32	RecName: Full=Abnormal spindle-like microcephaly-associated protein homolog	swissprot	At4g21820	5e-82	[Z] KOG0165 Microtubule-associated protein Asp	COG	rcu:RCOM_0905210	8e-131	-	KEGG
ningtiao_contig_59945	IPR000048	IQ motif, EF-hand binding site(IPR000048)	gi|357502941|ref|XP_003621759.1|	5.7e-70	Bcl-2-associated athanogene-like protein [Medicago truncatula]	NR	-	-	-	-	At1g12060	6e-13	-	COG	pop:POPTR_554739	2e-31	-	KEGG
ningtiao_contig_99597	IPR000048	IQ motif, EF-hand binding site(IPR000048)	gi|357512233|ref|XP_003626405.1|	2.1e-65	Calmodulin binding protein [Medicago truncatula]	NR	gi|75271948|sp|Q8LPG9.1|IQD14_ARATH	4.9e-14	RecName: Full=Protein IQ-DOMAIN 14	swissprot	At2g46690	3e-39	-	COG	pop:POPTR_664170	4e-47	Plant hormone signal transduction	KEGG
ningtiao_contig_4370	IPR000048	IQ motif, EF-hand binding site(IPR000048)	gi|255546329|ref|XP_002514224.1|	2.4e-177	conserved hypothetical protein [Ricinus communis]	NR	gi|75271948|sp|Q8LPG9.1|IQD14_ARATH	1.1e-15	RecName: Full=Protein IQ-DOMAIN 14	swissprot	At3g16490	5e-64	-	COG	vvi:100245766	1e-152	-	KEGG
ningtiao_contig_13098	IPR000048	IQ motif, EF-hand binding site(IPR000048)	gi|358346310|ref|XP_003637212.1|	1.8e-271	hypothetical protein MTR_077s0025 [Medicago truncatula]	NR	gi|75220240|sp|O82345.1|BAG6_ARATH	3.8e-66	RecName: Full=BAG family molecular chaperone regulator 6; AltName: Full=Bcl-2-associated athanogene 6; AltName: Full=CaM-binding protein 1	swissprot	At2g46240	3e-58	-	COG	vvi:100256846	1e-133	-	KEGG
ningtiao_contig_59936	IPR000048	IQ motif, EF-hand binding site(IPR000048)	gi|357436459|ref|XP_003588505.1|	5.5e-49	hypothetical protein MTR_1g007920 [Medicago truncatula]	NR	gi|75272059|sp|Q9SF32.1|IQD1_ARATH	3.8e-19	RecName: Full=Protein IQ-DOMAIN 1	swissprot	At3g49260	4e-10	-	COG	vvi:100245291	2e-20	-	KEGG
ningtiao_contig_79674	IPR000048	IQ motif, EF-hand binding site(IPR000048)	gi|357436459|ref|XP_003588505.1|	2.3e-172	hypothetical protein MTR_1g007920 [Medicago truncatula]	NR	gi|75271948|sp|Q8LPG9.1|IQD14_ARATH	2.3e-28	RecName: Full=Protein IQ-DOMAIN 14	swissprot	At3g49260	1e-59	-	COG	pop:POPTR_823214	5e-100	-	KEGG
ningtiao_contig_98570	IPR000048	IQ motif, EF-hand binding site(IPR000048)	gi|357520831|ref|XP_003630704.1|	1.2e-150	hypothetical protein MTR_8g102400 [Medicago truncatula]	NR	gi|75271948|sp|Q8LPG9.1|IQD14_ARATH	6.1e-17	RecName: Full=Protein IQ-DOMAIN 14	swissprot	At3g16490	1e-57	-	COG	rcu:RCOM_1049670	2e-132	-	KEGG
ningtiao_contig_8398	IPR000048	IQ motif, EF-hand binding site(IPR000048)	gi|147777534|emb|CAN75939.1|	6.7e-136	hypothetical protein VITISV_040960 [Vitis vinifera]	NR	gi|75153700|sp|Q8L4D8.1|IQD31_ARATH	2.9e-15	RecName: Full=Protein IQ-DOMAIN 31	swissprot	At4g23060	2e-52	-	COG	vvi:100254717	1e-141	-	KEGG
ningtiao_contig_94382	IPR000048	IQ motif, EF-hand binding site(IPR000048)	gi|124359355|gb|ABD28517.2|	2e-32	IQ calmodulin-binding region [Medicago truncatula]	NR	-	-	-	-	-	-	-	-	-	-	-	-
ningtiao_contig_97593	IPR000048	IQ motif, EF-hand binding site(IPR000048)	gi|357438241|ref|XP_003589396.1|	3e-199	IQ domain-containing protein [Medicago truncatula]	NR	gi|332278202|sp|Q9FXI5.3|IQD32_ARATH	5.9e-77	RecName: Full=Protein IQ-DOMAIN 32	swissprot	At1g19870	4e-105	-	COG	vvi:100259212	0	-	KEGG
ningtiao_contig_11600	IPR000048	IQ motif, EF-hand binding site(IPR000048)	gi|357465757|ref|XP_003603163.1|	1e-188	IQ domain-containing protein [Medicago truncatula]	NR	gi|75153700|sp|Q8L4D8.1|IQD31_ARATH	1e-15	RecName: Full=Protein IQ-DOMAIN 31	swissprot	At2g26180	1e-110	-	COG	rcu:RCOM_0705980	1e-147	-	KEGG
ningtiao_contig_82237	IPR000048	IQ motif, EF-hand binding site(IPR000048)	gi|357477495|ref|XP_003609033.1|	5.4e-142	IQ domain-containing protein [Medicago truncatula]	NR	gi|75153700|sp|Q8L4D8.1|IQD31_ARATH	4.1e-54	RecName: Full=Protein IQ-DOMAIN 31	swissprot	At1g18840	8e-57	-	COG	vvi:100263965	6e-83	-	KEGG
ningtiao_contig_47174	IPR000048	IQ motif, EF-hand binding site(IPR000048)	gi|357513527|ref|XP_003627052.1|	5.6e-86	IQ domain-containing protein [Medicago truncatula]	NR	gi|75153700|sp|Q8L4D8.1|IQD31_ARATH	1.6e-12	RecName: Full=Protein IQ-DOMAIN 31	swissprot	At3g16490	2e-19	-	COG	pop:POPTR_171827	1e-35	-	KEGG
ningtiao_contig_97591	IPR000048	IQ motif, EF-hand binding site(IPR000048)	gi|357438241|ref|XP_003589396.1|	5.2e-218	IQ domain-containing protein [Medicago truncatula]	NR	gi|332278202|sp|Q9FXI5.3|IQD32_ARATH	2.4e-83	RecName: Full=Protein IQ-DOMAIN 32	swissprot	At1g19870	3e-90	-	COG	vvi:100259212	0	-	KEGG
ningtiao_contig_6862	IPR000048	IQ motif, EF-hand binding site(IPR000048)	gi|357510601|ref|XP_003625589.1|	1.3e-246	IQ domain-containing protein [Medicago truncatula]	NR	gi|75272059|sp|Q9SF32.1|IQD1_ARATH	3.9e-94	RecName: Full=Protein IQ-DOMAIN 1	swissprot	At5g03040	2e-91	-	COG	vvi:100255106	2e-149	-	KEGG
ningtiao_contig_4270	IPR000048	IQ motif, EF-hand binding site(IPR000048)	gi|357493075|ref|XP_003616826.1|	2.8e-176	IQ domain-containing protein [Medicago truncatula]	NR	-	-	-	-	At5g35670	9e-74	-	COG	pop:POPTR_824334	9e-120	-	KEGG
ningtiao_contig_66298	IPR000048	IQ motif, EF-hand binding site(IPR000048)	gi|357471401|ref|XP_003605985.1|	1.3e-258	IQ domain-containing protein [Medicago truncatula]	NR	gi|75272059|sp|Q9SF32.1|IQD1_ARATH	8.2e-39	RecName: Full=Protein IQ-DOMAIN 1	swissprot	At3g22190	7e-74	-	COG	rcu:RCOM_1754220	2e-119	-	KEGG
ningtiao_contig_63151	IPR000048	IQ motif, EF-hand binding site(IPR000048)	gi|357471183|ref|XP_003605876.1|	9.7e-206	IQ domain-containing protein [Medicago truncatula]	NR	gi|75271948|sp|Q8LPG9.1|IQD14_ARATH	8.7e-26	RecName: Full=Protein IQ-DOMAIN 14	swissprot	At5g13460	3e-119	-	COG	rcu:RCOM_1453980	2e-176	-	KEGG
ningtiao_contig_6861	IPR000048	IQ motif, EF-hand binding site(IPR000048)	gi|357510601|ref|XP_003625589.1|	1.1e-258	IQ domain-containing protein [Medicago truncatula]	NR	gi|75272059|sp|Q9SF32.1|IQD1_ARATH	2.8e-92	RecName: Full=Protein IQ-DOMAIN 1	swissprot	At5g03040	5e-95	-	COG	vvi:100255106	1e-159	-	KEGG
ningtiao_contig_97592	IPR000048	IQ motif, EF-hand binding site(IPR000048)	gi|357438241|ref|XP_003589396.1|	1.2e-234	IQ domain-containing protein [Medicago truncatula]	NR	gi|332278202|sp|Q9FXI5.3|IQD32_ARATH	8.4e-79	RecName: Full=Protein IQ-DOMAIN 32	swissprot	At1g19870	1e-101	-	COG	vvi:100259212	0	-	KEGG
ningtiao_contig_66297	IPR000048	IQ motif, EF-hand binding site(IPR000048)	gi|403084336|gb|AFR23353.1|	4.9e-206	IQ-DOMAIN 1-like isoform 1 [Glycine max]	NR	gi|75272059|sp|Q9SF32.1|IQD1_ARATH	2.6e-38	RecName: Full=Protein IQ-DOMAIN 1	swissprot	At3g22190	1e-73	-	COG	rcu:RCOM_1754220	4e-122	-	KEGG
ningtiao_contig_745	IPR000048	IQ motif, EF-hand binding site(IPR000048)	gi|224086926|ref|XP_002308007.1|	4.5e-107	predicted protein [Populus trichocarpa]	NR	gi|75271948|sp|Q8LPG9.1|IQD14_ARATH	3.4e-21	RecName: Full=Protein IQ-DOMAIN 14	swissprot	At5g03960	6e-58	-	COG	vvi:100265924	3e-73	-	KEGG
ningtiao_contig_68732	IPR000048	IQ motif, EF-hand binding site(IPR000048)	gi|225432151|ref|XP_002274846.1|	0	PREDICTED: calmodulin-binding transcription activator 1 [Vitis vinifera]	NR	gi|341940364|sp|Q9FY74.2|CMTA1_ARATH	8.2e-207	RecName: Full=Calmodulin-binding transcription activator 1; AltName: Full=Ethylene-induced calmodulin-binding protein b; Short=EICBP.b; AltName: Full=Signal-responsive protein 2	swissprot	At5g64220	8e-149	[S] KOG0520 Uncharacterized conserved protein, contains IPT/TIG domain	COG	vvi:100240779	0	-	KEGG
ningtiao_contig_93590	IPR000048	IQ motif, EF-hand binding site(IPR000048)	gi|356557555|ref|XP_003547081.1|	0	PREDICTED: calmodulin-binding transcription activator 2-like [Glycine max]	NR	gi|75324343|sp|Q6NPP4.1|CMTA2_ARATH	0	RecName: Full=Calmodulin-binding transcription activator 2; AltName: Full=Ethylene-induced calmodulin-binding protein c; Short=AtER66; Short=EICBP.c; AltName: Full=Signal-responsive protein 4	swissprot	At5g64220	0	[S] KOG0520 Uncharacterized conserved protein, contains IPT/TIG domain	COG	ath:AT5G64220	0	-	KEGG
ningtiao_contig_66727	IPR000048	IQ motif, EF-hand binding site(IPR000048)	gi|356510899|ref|XP_003524171.1|	0	PREDICTED: calmodulin-binding transcription activator 4-like [Glycine max]	NR	gi|75309925|sp|Q9FYG2.1|CMTA4_ARATH	3.1e-283	RecName: Full=Calmodulin-binding transcription activator 4; AltName: Full=Ethylene-induced calmodulin-binding protein 4; Short=AtFIN21; Short=EICBP4; AltName: Full=Ethylene-induced calmodulin-binding protein d; Short=EICBP.d; AltName: Full=Signal-responsive protein 5	swissprot	At1g67310	0	[S] KOG0520 Uncharacterized conserved protein, contains IPT/TIG domain	COG	vvi:100260828	0	-	KEGG
ningtiao_contig_99605	IPR000048	IQ motif, EF-hand binding site(IPR000048)	gi|356531619|ref|XP_003534374.1|	2.5e-70	PREDICTED: protein IQ-DOMAIN 14-like [Glycine max]	NR	gi|75271948|sp|Q8LPG9.1|IQD14_ARATH	1.7e-15	RecName: Full=Protein IQ-DOMAIN 14	swissprot	At5g13460	6e-32	-	COG	rcu:RCOM_1453980	4e-43	-	KEGG
ningtiao_contig_54584	IPR000048	IQ motif, EF-hand binding site(IPR000048)	gi|356500106|ref|XP_003518875.1|	2.9e-231	PREDICTED: protein IQ-DOMAIN 14-like [Glycine max]	NR	gi|75271948|sp|Q8LPG9.1|IQD14_ARATH	5e-114	RecName: Full=Protein IQ-DOMAIN 14	swissprot	At3g59690	3e-116	-	COG	pop:POPTR_582750	0	-	KEGG
ningtiao_contig_63152	IPR000048	IQ motif, EF-hand binding site(IPR000048)	gi|356531619|ref|XP_003534374.1|	1.2e-245	PREDICTED: protein IQ-DOMAIN 14-like [Glycine max]	NR	gi|75271948|sp|Q8LPG9.1|IQD14_ARATH	4e-24	RecName: Full=Protein IQ-DOMAIN 14	swissprot	At5g13460	2e-118	-	COG	rcu:RCOM_1453980	6e-177	-	KEGG
ningtiao_contig_99604	IPR000048	IQ motif, EF-hand binding site(IPR000048)	gi|356531619|ref|XP_003534374.1|	8.7e-70	PREDICTED: protein IQ-DOMAIN 14-like [Glycine max]	NR	gi|75271948|sp|Q8LPG9.1|IQD14_ARATH	2.9e-15	RecName: Full=Protein IQ-DOMAIN 14	swissprot	At5g13460	1e-31	-	COG	rcu:RCOM_1453980	1e-42	-	KEGG
ningtiao_contig_99600	IPR000048	IQ motif, EF-hand binding site(IPR000048)	gi|356510606|ref|XP_003524028.1|	5.8e-126	PREDICTED: protein IQ-DOMAIN 14-like [Glycine max]	NR	gi|75271948|sp|Q8LPG9.1|IQD14_ARATH	9.6e-17	RecName: Full=Protein IQ-DOMAIN 14	swissprot	At5g13460	2e-70	-	COG	rcu:RCOM_1453980	9e-110	-	KEGG
ningtiao_contig_6863	IPR000048	IQ motif, EF-hand binding site(IPR000048)	gi|356537501|ref|XP_003537265.1|	5.6e-242	PREDICTED: protein IQ-DOMAIN 1-like [Glycine max]	NR	gi|75272059|sp|Q9SF32.1|IQD1_ARATH	9.2e-88	RecName: Full=Protein IQ-DOMAIN 1	swissprot	At5g03040	2e-88	-	COG	vvi:100255106	2e-139	-	KEGG
ningtiao_contig_88336	IPR000048	IQ motif, EF-hand binding site(IPR000048)	gi|356537501|ref|XP_003537265.1|	7.1e-252	PREDICTED: protein IQ-DOMAIN 1-like [Glycine max]	NR	gi|75272059|sp|Q9SF32.1|IQD1_ARATH	1.1e-86	RecName: Full=Protein IQ-DOMAIN 1	swissprot	At5g03040	5e-93	-	COG	vvi:100255106	3e-151	-	KEGG
ningtiao_contig_8640	IPR000048	IQ motif, EF-hand binding site(IPR000048)	gi|356501910|ref|XP_003519766.1|	6.6e-154	PREDICTED: protein IQ-DOMAIN 31-like [Glycine max]	NR	gi|332278202|sp|Q9FXI5.3|IQD32_ARATH	5.1e-17	RecName: Full=Protein IQ-DOMAIN 32	swissprot	At2g02790	4e-37	-	COG	vvi:100267340	2e-72	-	KEGG
ningtiao_contig_82238	IPR000048	IQ motif, EF-hand binding site(IPR000048)	gi|356508590|ref|XP_003523038.1|	1.7e-143	PREDICTED: protein IQ-DOMAIN 31-like [Glycine max]	NR	gi|75153700|sp|Q8L4D8.1|IQD31_ARATH	1.7e-54	RecName: Full=Protein IQ-DOMAIN 31	swissprot	At1g18840	3e-57	-	COG	vvi:100263965	2e-83	-	KEGG
ningtiao_contig_82233	IPR000048	IQ motif, EF-hand binding site(IPR000048)	gi|356562818|ref|XP_003549665.1|	3.5e-107	PREDICTED: protein IQ-DOMAIN 31-like [Glycine max]	NR	gi|75153700|sp|Q8L4D8.1|IQD31_ARATH	3.2e-109	RecName: Full=Protein IQ-DOMAIN 31	swissprot	At1g74690	2e-112	-	COG	rcu:RCOM_1514300	6e-176	-	KEGG
ningtiao_contig_82234	IPR000048	IQ motif, EF-hand binding site(IPR000048)	gi|356562818|ref|XP_003549665.1|	1.2e-288	PREDICTED: protein IQ-DOMAIN 31-like [Glycine max]	NR	gi|75153700|sp|Q8L4D8.1|IQD31_ARATH	1.7e-106	RecName: Full=Protein IQ-DOMAIN 31	swissprot	At1g74690	3e-107	-	COG	vvi:100263965	4e-166	-	KEGG
ningtiao_contig_38290	IPR000054	Ribosomal protein L31e(IPR000054)	gi|156382415|ref|XP_001632549.1|	6.1e-47	predicted protein [Nematostella vectensis]	NR	gi|51701794|sp|Q7KF90.1|RL31_SPOFR	1.1e-46	RecName: Full=60S ribosomal protein L31	swissprot	7303874	5e-26	[J] KOG0893 60S ribosomal protein L31	COG	nve:NEMVE_v1g235042	2e-27	Ribosome	KEGG
ningtiao_contig_71337	IPR000061	SWAP/Surp(IPR000061)	-	-	-	-	gi|71153177|sp|P12297.3|SUWA_DROME	2e-15	RecName: Full=Protein suppressor of white apricot	swissprot	At5g55100	2e-94	[A] KOG1847 mRNA splicing factor	COG	rcu:RCOM_0752240	4e-145	-	KEGG
ningtiao_contig_71338	IPR000061	SWAP/Surp(IPR000061)	-	-	-	-	gi|71153177|sp|P12297.3|SUWA_DROME	1.4e-15	RecName: Full=Protein suppressor of white apricot	swissprot	At5g55100	7e-95	[A] KOG1847 mRNA splicing factor	COG	rcu:RCOM_0752240	7e-146	-	KEGG
ningtiao_contig_71335	IPR000061	SWAP/Surp(IPR000061)	gi|357494657|ref|XP_003617617.1|	0	hypothetical protein MTR_5g093560 [Medicago truncatula]	NR	gi|71153177|sp|P12297.3|SUWA_DROME	1e-14	RecName: Full=Protein suppressor of white apricot	swissprot	At5g55100	6e-94	[A] KOG1847 mRNA splicing factor	COG	rcu:RCOM_0752240	2e-144	-	KEGG
ningtiao_contig_71336	IPR000061	SWAP/Surp(IPR000061)	gi|357494657|ref|XP_003617617.1|	0	hypothetical protein MTR_5g093560 [Medicago truncatula]	NR	gi|71153177|sp|P12297.3|SUWA_DROME	7.7e-15	RecName: Full=Protein suppressor of white apricot	swissprot	At5g55100	2e-94	[A] KOG1847 mRNA splicing factor	COG	rcu:RCOM_0752240	5e-145	-	KEGG
ningtiao_contig_8707	IPR000061	SWAP/Surp(IPR000061)	gi|356556316|ref|XP_003546472.1|	0	PREDICTED: probable splicing factor 3A subunit 1-like [Glycine max]	NR	gi|148887433|sp|Q8RXF1.2|SF3A1_ARATH	0	RecName: Full=Probable splicing factor 3A subunit 1	swissprot	At1g14650	0	[A] KOG0007 Splicing factor 3a, subunit 1	COG	vvi:100242352	0	Spliceosome	KEGG
ningtiao_contig_3367	IPR000064	Endopeptidase, NLPC/P60 domain(IPR000064)	-	-	-	-	-	-	-	-	At3g02700	5e-113	-	COG	pop:POPTR_817941	5e-129	-	KEGG
ningtiao_contig_3368	IPR000064	Endopeptidase, NLPC/P60 domain(IPR000064)	gi|357491649|ref|XP_003616112.1|	1.2e-39	hypothetical protein MTR_5g076250 [Medicago truncatula]	NR	-	-	-	-	At3g02700	4e-30	-	COG	pop:POPTR_817941	2e-30	-	KEGG
ningtiao_contig_3366	IPR000064	Endopeptidase, NLPC/P60 domain(IPR000064)	gi|357491649|ref|XP_003616112.1|	4.1e-156	hypothetical protein MTR_5g076250 [Medicago truncatula]	NR	-	-	-	-	At3g02700	2e-121	-	COG	pop:POPTR_817941	3e-141	-	KEGG
ningtiao_contig_61011	IPR000064	Endopeptidase, NLPC/P60 domain(IPR000064)	gi|224091437|ref|XP_002309251.1|	3e-154	predicted protein [Populus trichocarpa]	NR	-	-	-	-	At5g06370	9e-109	-	COG	pop:POPTR_831975	4e-147	-	KEGG
ningtiao_contig_72874	IPR000073	Alpha/beta hydrolase fold-1(IPR000073)	-	-	-	-	-	-	-	-	At3g44520	1e-58	-	COG	rcu:RCOM_1280770	2e-70	-	KEGG
ningtiao_contig_57195	IPR000073	Alpha/beta hydrolase fold-1(IPR000073)	-	-	-	-	gi|30173222|sp|O07015.1|RSBQ_BACSU	1.1e-33	RecName: Full=Sigma factor sigB regulation protein rsbQ	swissprot	At3g24420	1e-96	-	COG	vvi:100266419	2e-108	-	KEGG
ningtiao_contig_78127	IPR000073	Alpha/beta hydrolase fold-1(IPR000073)	-	-	-	-	-	-	-	-	At5g02970	0	-	COG	vvi:100248201	0	-	KEGG
ningtiao_contig_52755	IPR000073	Alpha/beta hydrolase fold-1(IPR000073)	-	-	-	-	-	-	-	-	At1g74300	5e-144	-	COG	vvi:100256822	2e-148	-	KEGG
ningtiao_contig_74102	IPR000073	Alpha/beta hydrolase fold-1(IPR000073)	-	-	-	-	-	-	-	-	At1g08310	1e-112	-	COG	rcu:RCOM_1280770	4e-178	-	KEGG
ningtiao_contig_41060	IPR000073	Alpha/beta hydrolase fold-1(IPR000073)	gi|389721259|ref|ZP_10188012.1|	5.2e-41	alpha/beta hydrolase fold protein [Acinetobacter sp. HA]	NR	-	-	-	-	-	-	-	-	plu:plu0113	6e-11	-	KEGG
ningtiao_contig_59939	IPR000073	Alpha/beta hydrolase fold-1(IPR000073)	gi|357483083|ref|XP_003611828.1|	5.2e-112	Esterase PIR7B [Medicago truncatula]	NR	gi|152032651|sp|A2WYS8.2|PIR7A_ORYSI	7.3e-64	RecName: Full=Probable esterase PIR7A	swissprot	At2g23620	1e-57	-	COG	pop:POPTR_218861	1e-77	-	KEGG
ningtiao_contig_112435	IPR000073	Alpha/beta hydrolase fold-1(IPR000073)	gi|50303747|ref|XP_451819.1|	9.1e-13	hypothetical protein [Kluyveromyces lactis NRRL Y-1140]	NR	gi|308153520|sp|P28321.2|MGLL_YEAST	2.3e-12	RecName: Full=Monoglyceride lipase; Short=MGL; AltName: Full=Monoacylglycerol hydrolase; Short=MAG hydrolase; Short=MGH; AltName: Full=Monoacylglycerol lipase; Short=MAG lipase; Short=MAGL; AltName: Full=Serine hydrolase YJU3	swissprot	SPCC5E4.05c	7e-13	[I] KOG1455 Lysophospholipase	COG	kla:KLLA0B06391g	3e-12	-	KEGG
ningtiao_contig_20536	IPR000073	Alpha/beta hydrolase fold-1(IPR000073)	gi|407008446|gb|EKE23816.1|	2e-45	hypothetical protein ACD_6C00319G0002 [uncultured bacterium]	NR	-	-	-	-	-	-	-	-	acd:AOLE_08295	2e-24	-	KEGG
ningtiao_contig_51423	IPR000073	Alpha/beta hydrolase fold-1(IPR000073)	gi|357449833|ref|XP_003595193.1|	4.8e-68	hypothetical protein MTR_2g039510 [Medicago truncatula]	NR	-	-	-	-	At3g47560	7e-44	[I] KOG4667 Predicted esterase	COG	vvi:100257601	1e-49	-	KEGG
ningtiao_contig_72872	IPR000073	Alpha/beta hydrolase fold-1(IPR000073)	gi|357453053|ref|XP_003596803.1|	9.4e-125	hypothetical protein MTR_2g086300 [Medicago truncatula]	NR	-	-	-	-	At5g22460	3e-63	-	COG	rcu:RCOM_1280770	4e-95	-	KEGG
ningtiao_contig_40617	IPR000073	Alpha/beta hydrolase fold-1(IPR000073)	gi|71534876|gb|AAZ32842.1|	2.3e-70	methylesterase [Medicago sativa]	NR	gi|152032651|sp|A2WYS8.2|PIR7A_ORYSI	3.1e-29	RecName: Full=Probable esterase PIR7A	swissprot	At2g23610	6e-35	-	COG	rcu:RCOM_0603110	1e-45	-	KEGG
ningtiao_contig_118058	IPR000073	Alpha/beta hydrolase fold-1(IPR000073)	gi|403413383|emb|CCM00083.1|	1.7e-10	predicted protein [Fibroporia radiculosa]	NR	-	-	-	-	Hs13376164	1e-07	[I] KOG4178 Soluble epoxide hydrolase	COG	brh:RBRH_00301	2e-08	-	KEGG
ningtiao_contig_65936	IPR000073	Alpha/beta hydrolase fold-1(IPR000073)	gi|356514127|ref|XP_003525758.1|	6e-239	PREDICTED: maspardin-like [Glycine max]	NR	gi|82187025|sp|Q6PC62.1|SPG21_DANRE	5e-59	RecName: Full=Maspardin; AltName: Full=Spastic paraplegia 21 autosomal recessive Mast syndrome protein homolog	swissprot	At4g12230	0	-	COG	vvi:100249980	0	-	KEGG
ningtiao_contig_62534	IPR000073	Alpha/beta hydrolase fold-1(IPR000073)	gi|357500501|ref|XP_003620539.1|	2.5e-158	Sigma factor sigB regulation protein rsbQ [Medicago truncatula]	NR	gi|30173222|sp|O07015.1|RSBQ_BACSU	5e-22	RecName: Full=Sigma factor sigB regulation protein rsbQ	swissprot	At3g24420	2e-79	-	COG	pop:POPTR_416208	8e-94	-	KEGG
ningtiao_contig_97178	IPR000086	NUDIX hydrolase domain(IPR000086)	gi|356520671|ref|XP_003528984.1|	1.4e-19	PREDICTED: nudix hydrolase 4-like [Glycine max]	NR	gi|68565943|sp|Q9LQU5.1|NUD18_ARATH	1.5e-15	RecName: Full=Nudix hydrolase 18, mitochondrial; Short=AtNUDT18; Flags: Precursor	swissprot	At1g18300	6e-11	[T] KOG2839 Diadenosine and diphosphoinositol polyphosphate phosphohydrolase	COG	ath:AT1G18300	3e-09	-	KEGG
ningtiao_contig_82091	IPR000089	Biotin/lipoyl attachment(IPR000089)	-	-	-	-	-	-	-	-	At3g56130	2e-72	-	COG	vvi:100258686	1e-109	-	KEGG
ningtiao_contig_82092	IPR000089	Biotin/lipoyl attachment(IPR000089)	-	-	-	-	-	-	-	-	At3g56130	2e-74	-	COG	vvi:100258686	4e-109	-	KEGG
ningtiao_contig_66102	IPR000089	Biotin/lipoyl attachment(IPR000089)	gi|357507817|ref|XP_003624197.1|	2.9e-125	Acetyl-CoA carboxylase biotin carboxyl carrier protein [Medicago truncatula]	NR	gi|3334130|sp|Q42783.1|BCCP_SOYBN	1.1e-110	RecName: Full=Biotin carboxyl carrier protein of acetyl-CoA carboxylase, chloroplastic; Short=BCCP; Flags: Precursor	swissprot	At5g16390	7e-45	-	COG	pop:POPTR_665593	8e-55	Pyruvate metabolism|Fatty acid biosynthesis|Metabolic pathways|Biosynthesis of secondary metabolites|Propanoate metabolism	KEGG
ningtiao_contig_4858	IPR000089	Biotin/lipoyl attachment(IPR000089)	gi|357455143|ref|XP_003597852.1|	8.3e-84	Biotin carboxyl carrier protein of acetyl-CoA carboxylase [Medicago truncatula]	NR	-	-	-	-	At3g15690	1e-54	-	COG	vvi:100242878	3e-59	-	KEGG
ningtiao_contig_81853	IPR000089	Biotin/lipoyl attachment(IPR000089)	gi|357496855|ref|XP_003618716.1|	2.7e-137	Biotin carboxyl carrier protein of acetyl-CoA carboxylase [Medicago truncatula]	NR	gi|17380471|sp|Q42533.2|BCCP1_ARATH	8.8e-68	RecName: Full=Biotin carboxyl carrier protein of acetyl-CoA carboxylase 1, chloroplastic; Short=AtBCCP1; Short=BCCP-1; Flags: Precursor	swissprot	At5g16390	4e-55	-	COG	rcu:RCOM_0525570	5e-68	Pyruvate metabolism|Propanoate metabolism|Fatty acid biosynthesis|Metabolic pathways|Biosynthesis of secondary metabolites	KEGG
ningtiao_contig_67072	IPR000089	Biotin/lipoyl attachment(IPR000089)	gi|357502253|ref|XP_003621415.1|	7.7e-106	Biotin carboxyl carrier protein of acetyl-CoA carboxylase [Medicago truncatula]	NR	gi|17380471|sp|Q42533.2|BCCP1_ARATH	3.6e-45	RecName: Full=Biotin carboxyl carrier protein of acetyl-CoA carboxylase 1, chloroplastic; Short=AtBCCP1; Short=BCCP-1; Flags: Precursor	swissprot	At5g15530	1e-24	-	COG	pop:POPTR_736443	5e-39	Pyruvate metabolism|Fatty acid biosynthesis|Metabolic pathways|Biosynthesis of secondary metabolites|Propanoate metabolism	KEGG
ningtiao_contig_81854	IPR000089	Biotin/lipoyl attachment(IPR000089)	gi|351721795|ref|NP_001235174.1|	1.5e-126	biotin carboxyl carrier protein subunit [Glycine max]	NR	gi|17380471|sp|Q42533.2|BCCP1_ARATH	8.5e-68	RecName: Full=Biotin carboxyl carrier protein of acetyl-CoA carboxylase 1, chloroplastic; Short=AtBCCP1; Short=BCCP-1; Flags: Precursor	swissprot	At5g16390	3e-55	-	COG	rcu:RCOM_0525570	5e-68	Pyruvate metabolism|Propanoate metabolism|Fatty acid biosynthesis|Metabolic pathways|Biosynthesis of secondary metabolites	KEGG
ningtiao_contig_20926	IPR000089	Biotin/lipoyl attachment(IPR000089)	gi|403051106|ref|ZP_10905590.1|	2.9e-33	dihydrolipoamide S-acetyltransferase, E2 component of the pyruvate dehydrogenase complex [Acinetobacter bereziniae LMG 1003]	NR	gi|12230979|sp|Q59638.2|ODP2_PSEAE	1.4e-19	RecName: Full=Dihydrolipoyllysine-residue acetyltransferase component of pyruvate dehydrogenase complex; AltName: Full=Dihydrolipoamide acetyltransferase component of pyruvate dehydrogenase complex; AltName: Full=E2	swissprot	Hs19923748	4e-06	[C] KOG0559 Dihydrolipoamide succinyltransferase (2-oxoglutarate dehydrogenase, E2 subunit)	COG	aci:ACIAD3506	9e-22	Citrate cycle (TCA cycle)|Glycolysis / Gluconeogenesis|Biosynthesis of secondary metabolites|Pyruvate metabolism|Microbial metabolism in diverse environments|Metabolic pathways	KEGG
ningtiao_contig_89118	IPR000092	Polyprenyl synthetase(IPR000092)	gi|357494535|ref|XP_003617556.1|	9.3e-127	Geranylgeranyl pyrophosphate synthase [Medicago truncatula]	NR	gi|75274213|sp|Q9LUD9.1|GGPP3_ARATH	1.7e-23	RecName: Full=Geranylgeranyl pyrophosphate synthase 3, chloroplastic; Short=GGPP synthase 3; Short=GGPS3; AltName: Full=(2E,6E)-farnesyl diphosphate synthase 3; AltName: Full=Dimethylallyltranstransferase 3; AltName: Full=Farnesyl diphosphate synthase 3; AltName: Full=Farnesyltranstransferase 3; AltName: Full=Geranyltranstransferase 3; Flags: Precursor	swissprot	At4g38460	3e-18	[H] KOG0776 Geranylgeranyl pyrophosphate synthase/Polyprenyl synthetase	COG	vvi:100257234	7e-60	Metabolic pathways|Terpenoid backbone biosynthesis|Biosynthesis of secondary metabolites	KEGG
ningtiao_contig_45779	IPR000095	CRIB domain(IPR000095)	-	-	-	-	-	-	-	-	At1g04450	5e-19	-	COG	ath:AT1G04450	3e-17	-	KEGG
ningtiao_contig_94018	IPR000095	CRIB domain(IPR000095)	-	-	-	-	-	-	-	-	At5g16490	2e-25	-	COG	pop:POPTR_774967	1e-50	-	KEGG
ningtiao_contig_94015	IPR000095	CRIB domain(IPR000095)	-	-	-	-	-	-	-	-	At5g16490	3e-14	-	COG	pop:POPTR_774967	3e-38	-	KEGG
ningtiao_contig_50122	IPR000095	CRIB domain(IPR000095)	gi|357507743|ref|XP_003624160.1|	1.1e-85	hypothetical protein MTR_7g079870 [Medicago truncatula]	NR	-	-	-	-	At5g16490	2e-26	-	COG	vvi:100259906	4e-40	-	KEGG
ningtiao_contig_81039	IPR000109	Proton-dependent oligopeptide transporter family(IPR000109)	gi|357445183|ref|XP_003592869.1|	3.3e-32	Peptide transporter PTR1 [Medicago truncatula]	NR	gi|75217952|sp|Q56XQ6.1|PTR15_ARATH	6.8e-20	RecName: Full=Probable peptide/nitrate transporter At1g33440	swissprot	-	-	-	-	rcu:RCOM_0496050	3e-06	-	KEGG
ningtiao_contig_124130	IPR000136	Oleosin(IPR000136)	gi|356576403|ref|XP_003556321.1|	1.8e-08	PREDICTED: oleosin 18.5 kDa-like isoform 1 [Glycine max]	NR	-	-	-	-	-	-	-	-	-	-	-	-
ningtiao_contig_76432	IPR000157	Toll/interleukin-1 receptor homology (TIR) domain(IPR000157)	-	-	-	-	gi|46577339|sp|Q40392.1|TMVRN_NICGU	6.9e-17	RecName: Full=TMV resistance protein N	swissprot	At5g22690	2e-22	-	COG	vvi:100241612	2e-28	-	KEGG
ningtiao_contig_53506	IPR000157	Toll/interleukin-1 receptor homology (TIR) domain(IPR000157)	gi|357468487|ref|XP_003604528.1|	5.2e-20	Disease resistance protein [Medicago truncatula]	NR	gi|75100697|sp|O82500.1|Y4117_ARATH	1e-15	RecName: Full=Putative disease resistance protein At4g11170	swissprot	At1g69550	2e-11	-	COG	rcu:RCOM_1045320	3e-10	-	KEGG
ningtiao_contig_9040	IPR000157	Toll/interleukin-1 receptor homology (TIR) domain(IPR000157)	gi|351722733|ref|NP_001237766.1|	1.6e-55	functional candidate resistance protein KR1 [Glycine max]	NR	gi|75100697|sp|O82500.1|Y4117_ARATH	1.4e-13	RecName: Full=Putative disease resistance protein At4g11170	swissprot	At5g17680	1e-32	-	COG	pop:POPTR_175122	7e-48	-	KEGG
ningtiao_contig_3592	IPR000157	Toll/interleukin-1 receptor homology (TIR) domain(IPR000157)	gi|357513207|ref|XP_003626892.1|	2.6e-90	NBS-containing resistance-like protein [Medicago truncatula]	NR	gi|46577339|sp|Q40392.1|TMVRN_NICGU	2.7e-51	RecName: Full=TMV resistance protein N	swissprot	At5g36930	1e-74	-	COG	pop:POPTR_422574	2e-90	-	KEGG
ningtiao_contig_10790	IPR000157	Toll/interleukin-1 receptor homology (TIR) domain(IPR000157)	gi|357469217|ref|XP_003604893.1|	3e-91	NBS-containing resistance-like protein [Medicago truncatula]	NR	gi|75100697|sp|O82500.1|Y4117_ARATH	1.1e-26	RecName: Full=Putative disease resistance protein At4g11170	swissprot	At5g46450	6e-37	-	COG	pop:POPTR_247719	2e-52	-	KEGG
ningtiao_contig_38759	IPR000157	Toll/interleukin-1 receptor homology (TIR) domain(IPR000157)	gi|357513731|ref|XP_003627154.1|	1.4e-34	Nbs-lrr resistance protein [Medicago truncatula]	NR	-	-	-	-	At5g46270	9e-10	-	COG	rcu:RCOM_0812210	8e-15	-	KEGG
ningtiao_contig_78570	IPR000157	Toll/interleukin-1 receptor homology (TIR) domain(IPR000157)	gi|356558276|ref|XP_003547433.1|	3.8e-37	PREDICTED: protein SUPPRESSOR OF npr1-1, CONSTITUTIVE 1-like [Glycine max]	NR	gi|46577339|sp|Q40392.1|TMVRN_NICGU	4.1e-22	RecName: Full=TMV resistance protein N	swissprot	At3g04220	8e-17	-	COG	pop:POPTR_950431	2e-21	-	KEGG
ningtiao_contig_9044	IPR000157	Toll/interleukin-1 receptor homology (TIR) domain(IPR000157)	gi|356570357|ref|XP_003553356.1|	2.5e-55	PREDICTED: protein SUPPRESSOR OF npr1-1, CONSTITUTIVE 1-like [Glycine max]	NR	gi|75100697|sp|O82500.1|Y4117_ARATH	3e-14	RecName: Full=Putative disease resistance protein At4g11170	swissprot	At5g17680	8e-34	-	COG	pop:POPTR_175122	1e-49	-	KEGG
ningtiao_contig_78571	IPR000157	Toll/interleukin-1 receptor homology (TIR) domain(IPR000157)	gi|356532660|ref|XP_003534889.1|	1.6e-36	PREDICTED: protein SUPPRESSOR OF npr1-1, CONSTITUTIVE 1-like [Glycine max]	NR	gi|46577339|sp|Q40392.1|TMVRN_NICGU	4.1e-22	RecName: Full=TMV resistance protein N	swissprot	At3g04220	5e-17	-	COG	pop:POPTR_950431	1e-21	-	KEGG
ningtiao_contig_4072	IPR000157	Toll/interleukin-1 receptor homology (TIR) domain(IPR000157)	gi|356499237|ref|XP_003518448.1|	0	PREDICTED: TMV resistance protein N-like [Glycine max]	NR	gi|46577339|sp|Q40392.1|TMVRN_NICGU	6.3e-134	RecName: Full=TMV resistance protein N	swissprot	At5g17680	4e-151	-	COG	pop:POPTR_581008	0	-	KEGG
ningtiao_contig_4073	IPR000157	Toll/interleukin-1 receptor homology (TIR) domain(IPR000157)	gi|356499237|ref|XP_003518448.1|	7.7e-275	PREDICTED: TMV resistance protein N-like [Glycine max]	NR	gi|46577339|sp|Q40392.1|TMVRN_NICGU	2.2e-103	RecName: Full=TMV resistance protein N	swissprot	At5g17680	1e-121	-	COG	vvi:100245933	1e-158	-	KEGG
ningtiao_contig_88256	IPR000157	Toll/interleukin-1 receptor homology (TIR) domain(IPR000157)	gi|356506581|ref|XP_003522058.1|	3.7e-14	PREDICTED: TMV resistance protein N-like [Glycine max]	NR	-	-	-	-	At5g17970	7e-09	-	COG	ath:AT5G17970	4e-07	-	KEGG
ningtiao_contig_6627	IPR000157	Toll/interleukin-1 receptor homology (TIR) domain(IPR000157)	gi|356545124|ref|XP_003540995.1|	3.8e-11	PREDICTED: TMV resistance protein N-like [Glycine max]	NR	-	-	-	-	At1g27170	5e-06	-	COG	pop:POPTR_950431	4e-06	-	KEGG
ningtiao_contig_94683	IPR000157	Toll/interleukin-1 receptor homology (TIR) domain(IPR000157)	gi|27764544|gb|AAO23074.1|	6e-66	R 10 protein [Glycine max]	NR	-	-	-	-	At5g36930	2e-35	-	COG	pop:POPTR_175122	8e-53	-	KEGG
ningtiao_contig_94686	IPR000157	Toll/interleukin-1 receptor homology (TIR) domain(IPR000157)	gi|27764544|gb|AAO23074.1|	4.4e-66	R 10 protein [Glycine max]	NR	-	-	-	-	At5g36930	1e-35	-	COG	pop:POPTR_175122	6e-53	-	KEGG
ningtiao_contig_94681	IPR000157	Toll/interleukin-1 receptor homology (TIR) domain(IPR000157)	gi|357499599|ref|XP_003620088.1|	2.6e-60	Resistance protein [Medicago truncatula]	NR	-	-	-	-	At5g36930	2e-31	-	COG	pop:POPTR_175122	6e-49	-	KEGG
ningtiao_contig_94684	IPR000157	Toll/interleukin-1 receptor homology (TIR) domain(IPR000157)	gi|357499835|ref|XP_003620206.1|	2.6e-101	Resistance protein [Medicago truncatula]	NR	-	-	-	-	At5g36930	2e-35	-	COG	pop:POPTR_175122	7e-53	-	KEGG
ningtiao_contig_94688	IPR000157	Toll/interleukin-1 receptor homology (TIR) domain(IPR000157)	gi|357499599|ref|XP_003620088.1|	4.5e-59	Resistance protein [Medicago truncatula]	NR	-	-	-	-	At5g36930	1e-31	-	COG	pop:POPTR_175122	3e-49	-	KEGG
ningtiao_contig_9039	IPR000157	Toll/interleukin-1 receptor homology (TIR) domain(IPR000157)	gi|357499599|ref|XP_003620088.1|	8.9e-75	Resistance protein [Medicago truncatula]	NR	-	-	-	-	At5g36930	1e-34	-	COG	pop:POPTR_175122	5e-53	-	KEGG
ningtiao_contig_94690	IPR000157	Toll/interleukin-1 receptor homology (TIR) domain(IPR000157)	gi|357499835|ref|XP_003620206.1|	5.9e-63	Resistance protein [Medicago truncatula]	NR	gi|46577339|sp|Q40392.1|TMVRN_NICGU	6.6e-11	RecName: Full=TMV resistance protein N	swissprot	At5g36930	1e-25	-	COG	pop:POPTR_175122	6e-43	-	KEGG
ningtiao_contig_94689	IPR000157	Toll/interleukin-1 receptor homology (TIR) domain(IPR000157)	gi|357499835|ref|XP_003620206.1|	8.9e-63	Resistance protein [Medicago truncatula]	NR	gi|46577339|sp|Q40392.1|TMVRN_NICGU	7.9e-11	RecName: Full=TMV resistance protein N	swissprot	At4g12010	8e-30	-	COG	pop:POPTR_175122	1e-46	-	KEGG
ningtiao_contig_9043	IPR000157	Toll/interleukin-1 receptor homology (TIR) domain(IPR000157)	gi|357499835|ref|XP_003620206.1|	4.4e-46	Resistance protein [Medicago truncatula]	NR	gi|75100697|sp|O82500.1|Y4117_ARATH	3.3e-14	RecName: Full=Putative disease resistance protein At4g11170	swissprot	At1g72840	2e-31	-	COG	pop:POPTR_175122	1e-45	-	KEGG
ningtiao_contig_94679	IPR000157	Toll/interleukin-1 receptor homology (TIR) domain(IPR000157)	gi|357499835|ref|XP_003620206.1|	6.5e-101	Resistance protein [Medicago truncatula]	NR	-	-	-	-	At5g36930	2e-35	-	COG	pop:POPTR_175122	2e-52	-	KEGG
ningtiao_contig_94687	IPR000157	Toll/interleukin-1 receptor homology (TIR) domain(IPR000157)	gi|357499599|ref|XP_003620088.1|	5e-59	Resistance protein [Medicago truncatula]	NR	-	-	-	-	At5g36930	1e-31	-	COG	pop:POPTR_175122	3e-49	-	KEGG
ningtiao_contig_64760	IPR000157	Toll/interleukin-1 receptor homology (TIR) domain(IPR000157)	gi|357515227|ref|XP_003627902.1|	1.8e-114	Resistance protein [Medicago truncatula]	NR	gi|46577339|sp|Q40392.1|TMVRN_NICGU	2.8e-21	RecName: Full=TMV resistance protein N	swissprot	At5g36930	3e-63	-	COG	pop:POPTR_264376	2e-77	-	KEGG
ningtiao_contig_94682	IPR000157	Toll/interleukin-1 receptor homology (TIR) domain(IPR000157)	gi|357499599|ref|XP_003620088.1|	4.9e-63	Resistance protein [Medicago truncatula]	NR	-	-	-	-	At5g36930	2e-31	-	COG	pop:POPTR_175122	5e-49	-	KEGG
ningtiao_contig_9041	IPR000157	Toll/interleukin-1 receptor homology (TIR) domain(IPR000157)	gi|357499835|ref|XP_003620206.1|	3.5e-116	Resistance protein [Medicago truncatula]	NR	-	-	-	-	At5g36930	1e-30	-	COG	pop:POPTR_175122	2e-49	-	KEGG
ningtiao_contig_94691	IPR000157	Toll/interleukin-1 receptor homology (TIR) domain(IPR000157)	gi|357499835|ref|XP_003620206.1|	4.4e-63	Resistance protein [Medicago truncatula]	NR	gi|46577339|sp|Q40392.1|TMVRN_NICGU	5.9e-11	RecName: Full=TMV resistance protein N	swissprot	At5g36930	6e-30	-	COG	pop:POPTR_175122	5e-47	-	KEGG
ningtiao_contig_94680	IPR000157	Toll/interleukin-1 receptor homology (TIR) domain(IPR000157)	gi|357499835|ref|XP_003620206.1|	5.9e-101	Resistance protein [Medicago truncatula]	NR	-	-	-	-	At5g36930	2e-35	-	COG	pop:POPTR_175122	1e-52	-	KEGG
ningtiao_contig_94685	IPR000157	Toll/interleukin-1 receptor homology (TIR) domain(IPR000157)	gi|357499835|ref|XP_003620206.1|	3e-99	Resistance protein [Medicago truncatula]	NR	-	-	-	-	At5g36930	1e-35	-	COG	pop:POPTR_175122	6e-53	-	KEGG
ningtiao_contig_101803	IPR000157	Toll/interleukin-1 receptor homology (TIR) domain(IPR000157)	gi|295083331|gb|ADF78119.1|	3.1e-70	Rj2 protein [Glycine max]	NR	gi|75100697|sp|O82500.1|Y4117_ARATH	1e-15	RecName: Full=Putative disease resistance protein At4g11170	swissprot	At4g11170	1e-18	-	COG	pop:POPTR_247719	3e-27	-	KEGG
ningtiao_contig_101804	IPR000157	Toll/interleukin-1 receptor homology (TIR) domain(IPR000157)	gi|295083307|gb|ADF78107.1|	1.6e-58	Rj2 protein [Glycine max]	NR	gi|75100697|sp|O82500.1|Y4117_ARATH	5.1e-17	RecName: Full=Putative disease resistance protein At4g11170	swissprot	At4g11170	7e-20	-	COG	pop:POPTR_247719	4e-29	-	KEGG
ningtiao_contig_13349	IPR000157	Toll/interleukin-1 receptor homology (TIR) domain(IPR000157)	gi|357468519|ref|XP_003604544.1|	9.8e-244	Tir-nbs-lrr resistance protein [Medicago truncatula]	NR	gi|75100697|sp|O82500.1|Y4117_ARATH	3e-81	RecName: Full=Putative disease resistance protein At4g11170	swissprot	At5g17680	2e-91	-	COG	rcu:RCOM_1045320	1e-124	-	KEGG
ningtiao_contig_13348	IPR000157	Toll/interleukin-1 receptor homology (TIR) domain(IPR000157)	gi|357468519|ref|XP_003604544.1|	1.1e-243	Tir-nbs-lrr resistance protein [Medicago truncatula]	NR	gi|75100697|sp|O82500.1|Y4117_ARATH	3.3e-81	RecName: Full=Putative disease resistance protein At4g11170	swissprot	At5g17680	3e-91	-	COG	rcu:RCOM_1045320	2e-124	-	KEGG
ningtiao_contig_82640	IPR000167	Dehydrin(IPR000167)	gi|359497948|gb|AEV52284.1|	2.6e-12	Y2K4 dehydrin variant G1, partial [Medicago sativa]	NR	gi|2507093|sp|P08399.2|PHXR5_MOUSE	2.5e-12	RecName: Full=Putative per-hexamer repeat protein 5	swissprot	-	-	-	-	-	-	-	-
ningtiao_contig_1775	IPR000167	Dehydrin(IPR000167)	gi|359497956|gb|AEV52288.1|	9.5e-29	Y2K4 dehydrin variant G2, partial [Medicago sativa]	NR	gi|118587|sp|P28640.1|DHN2_PEA	6e-27	RecName: Full=Dehydrin DHN2	swissprot	-	-	-	-	-	-	-	-
ningtiao_contig_84175	IPR000182	GNAT domain(IPR000182)	-	-	-	-	-	-	-	-	-	-	-	-	aly:ARALYDRAFT_480213	6e-67	-	KEGG
ningtiao_contig_69218	IPR000182	GNAT domain(IPR000182)	gi|357484203|ref|XP_003612389.1|	7.6e-25	Chromodomain-helicase-DNA-binding protein [Medicago truncatula]	NR	-	-	-	-	At5g63900	6e-30	-	COG	vvi:100265701	3e-33	-	KEGG
ningtiao_contig_2119	IPR000182	GNAT domain(IPR000182)	gi|255552191|ref|XP_002517140.1|	1.1e-98	hypothetical protein RCOM_0912170 [Ricinus communis]	NR	-	-	-	-	At3g14980	7e-85	-	COG	pop:POPTR_589901	6e-116	-	KEGG
ningtiao_contig_84040	IPR000182	GNAT domain(IPR000182)	gi|356507520|ref|XP_003522512.1|	6.7e-69	PREDICTED: uncharacterized N-acetyltransferase ycf52-like [Glycine max]	NR	-	-	-	-	At4g19980	9e-19	-	COG	pop:POPTR_1114938	1e-42	-	KEGG
ningtiao_contig_96725	IPR000182	GNAT domain(IPR000182)	gi|356525549|ref|XP_003531387.1|	0	PREDICTED: UPF0202 protein At1g10490-like [Glycine max]	NR	gi|322510079|sp|Q9XIK4.2|U202A_ARATH	0	RecName: Full=UPF0202 protein At1g10490	swissprot	At1g10490	0	[R] KOG2036 Predicted P-loop ATPase fused to an acetyltransferase	COG	vvi:100259524	0	Ribosome biogenesis in eukaryotes	KEGG
ningtiao_contig_96727	IPR000182	GNAT domain(IPR000182)	gi|356512766|ref|XP_003525087.1|	0	PREDICTED: UPF0202 protein At1g10490-like [Glycine max]	NR	gi|322510079|sp|Q9XIK4.2|U202A_ARATH	0	RecName: Full=UPF0202 protein At1g10490	swissprot	At1g10490	0	[R] KOG2036 Predicted P-loop ATPase fused to an acetyltransferase	COG	vvi:100259524	0	Ribosome biogenesis in eukaryotes	KEGG
ningtiao_contig_25152	IPR000192	Aminotransferase class V domain(IPR000192)	gi|356540470|ref|XP_003538712.1|	1.3e-201	PREDICTED: molybdenum cofactor sulfurase-like [Glycine max]	NR	-	-	-	-	At5g51920	2e-122	[H] KOG2142 Molybdenum cofactor sulfurase	COG	vvi:100265017	3e-167	-	KEGG
ningtiao_contig_113741	IPR000196	Ribosomal protein L19/L19e domain(IPR000196)	gi|396500583|ref|XP_003845755.1|	4.4e-35	hypothetical protein LEMA_P010630.1 [Leptosphaeria maculans JN3]	NR	gi|51316386|sp|Q7ZYS1.1|RL19_XENLA	1e-29	RecName: Full=60S ribosomal protein L19	swissprot	7291886	2e-09	[J] KOG1696 60s ribosomal protein L19	COG	pcb:PC301343.00.0	2e-08	-	KEGG
ningtiao_contig_55293	IPR000196	Ribosomal protein L19/L19e domain(IPR000196)	gi|168018420|ref|XP_001761744.1|	1.1e-61	predicted protein [Physcomitrella patens subsp. patens]	NR	gi|51338626|sp|P84100.1|RL19_RAT	4.3e-59	RecName: Full=60S ribosomal protein L19	swissprot	7291886	6e-42	[J] KOG1696 60s ribosomal protein L19	COG	isc:IscW_ISCW013810	6e-41	Ribosome	KEGG
ningtiao_contig_51208	IPR000206	Ribosomal protein L7/L12(IPR000206)	gi|359428415|ref|ZP_09219450.1|	7.7e-30	50S ribosomal protein L7/L12 [Acinetobacter sp. NBRC 100985]	NR	gi|166222125|sp|A3M1G2.1|RL7_ACIBT	2.1e-30	RecName: Full=50S ribosomal protein L7/L12	swissprot	-	-	-	-	acd:AOLE_18005	2e-11	Ribosome	KEGG
ningtiao_contig_3878	IPR000206	Ribosomal protein L7/L12(IPR000206)	gi|356550891|ref|XP_003543816.1|	1.2e-65	PREDICTED: 50S ribosomal protein L7/L12-like [Glycine max]	NR	gi|109893808|sp|Q2JTQ2.1|RL7_SYNJA	8.3e-23	RecName: Full=50S ribosomal protein L7/L12	swissprot	At4g37660	7e-24	[J] KOG1715 Mitochondrial/chloroplast ribosomal protein L12	COG	vvi:100260435	3e-30	-	KEGG
ningtiao_contig_6145	IPR000210	BTB/POZ-like(IPR000210)	-	-	-	-	gi|47605713|sp|Q8NEA9.1|GMCLL_HUMAN	7e-15	RecName: Full=Putative germ cell-less protein-like 1-like	swissprot	At4g15840	3e-151	-	COG	vvi:100254500	0	-	KEGG
ningtiao_contig_1176	IPR000210	BTB/POZ-like(IPR000210)	gi|357462529|ref|XP_003601546.1|	5.1e-229	Ankyrin repeat and BTB/POZ domain-containing protein [Medicago truncatula]	NR	gi|334351259|sp|Q9SJ85.2|Y2474_ARATH	2.5e-188	RecName: Full=BTB/POZ domain-containing protein At2g04740	swissprot	At2g04740	6e-63	[R] KOG0511 Ankyrin repeat protein	COG	pop:POPTR_1099964	0	-	KEGG
ningtiao_contig_76072	IPR000210	BTB/POZ-like(IPR000210)	gi|255544726|ref|XP_002513424.1|	7.1e-80	conserved hypothetical protein [Ricinus communis]	NR	gi|334351263|sp|P93820.3|Y1439_ARATH	8.9e-70	RecName: Full=BTB/POZ domain-containing protein At1g04390	swissprot	At1g04390	1e-65	-	COG	rcu:RCOM_1576500	1e-75	-	KEGG
ningtiao_contig_76071	IPR000210	BTB/POZ-like(IPR000210)	gi|255544726|ref|XP_002513424.1|	0	conserved hypothetical protein [Ricinus communis]	NR	gi|334351263|sp|P93820.3|Y1439_ARATH	2e-267	RecName: Full=BTB/POZ domain-containing protein At1g04390	swissprot	At1g04390	1e-116	-	COG	rcu:RCOM_1576500	0	-	KEGG
ningtiao_contig_88521	IPR000210	BTB/POZ-like(IPR000210)	gi|358346302|ref|XP_003637208.1|	0	Kelch-like protein [Medicago truncatula]	NR	gi|327488374|sp|Q9FPW6.2|POB1_ARATH	0	RecName: Full=BTB/POZ domain-containing protein POB1; AltName: Full=POZ/BTB CONTAINING-PROTEIN 1; Short=AtPOB1	swissprot	At3g61600	0	-	COG	rcu:RCOM_1617290	0	-	KEGG
ningtiao_contig_24566	IPR000210	BTB/POZ-like(IPR000210)	gi|358346302|ref|XP_003637208.1|	2.1e-48	Kelch-like protein [Medicago truncatula]	NR	gi|75220239|sp|O82343.2|Y2626_ARATH	3.1e-43	RecName: Full=BTB/POZ domain-containing protein At2g46260	swissprot	At3g61600	1e-44	-	COG	vvi:100241455	3e-43	-	KEGG
ningtiao_contig_6146	IPR000210	BTB/POZ-like(IPR000210)	gi|357478787|ref|XP_003609679.1|	0	Kelch-like protein diablo [Medicago truncatula]	NR	gi|47605732|sp|Q96IK5.1|GMCL1_HUMAN	3.2e-15	RecName: Full=Germ cell-less protein-like 1	swissprot	At4g15840	8e-152	-	COG	vvi:100254500	0	-	KEGG
ningtiao_contig_6144	IPR000210	BTB/POZ-like(IPR000210)	gi|357478787|ref|XP_003609679.1|	0	Kelch-like protein diablo [Medicago truncatula]	NR	gi|47605713|sp|Q8NEA9.1|GMCLL_HUMAN	8e-15	RecName: Full=Putative germ cell-less protein-like 1-like	swissprot	At4g15840	1e-150	-	COG	vvi:100254500	0	-	KEGG
ningtiao_contig_2361	IPR000210	BTB/POZ-like(IPR000210)	gi|356566311|ref|XP_003551376.1|	7.2e-93	PREDICTED: BTB/POZ domain-containing protein At1g55760-like [Glycine max]	NR	gi|75271590|sp|Q680K8.1|Y1576_ARATH	9.5e-79	RecName: Full=BTB/POZ domain-containing protein At1g55760	swissprot	At1g55760	5e-76	[DR] KOG1987 Speckle-type POZ protein SPOP and related proteins with TRAF, MATH and BTB/POZ domains	COG	rcu:RCOM_0269110	5e-87	-	KEGG
[truncated: 12,150 more rows]
