# Supplementary material for: Effects of drought and salt-stresses on gene expression in Caragana korshinskii seedlings revealed by RNA-seq
Source: BMC Genomics. 2016 Mar 8;17:200. doi: 10.1186/s12864-016-2562-0 (PMC4782325; doi:10.1186/s12864-016-2562-0)
Supplement: Additional file 5: — Functional annotation of all contigs and RPKM expression values. The all-contigs set was used to search protein databases (nr, GO, Swiss-Prot, KEGG, COG, and InterProScan) using BLASTX (E-value <10−5). (XLS 14509 kb) [file 12864_2016_2562_MOESM5_ESM.xls]

## Sheet: Sheet1
Additional file 5 Functional annotation of all-contigs and RPKM expression values.
gene_id	Function	Ck_RPKM	Drought_RPKM	Salt_RPKM
Cko_contig_1	PREDICTED: 60S ribosomal protein L23a isoform 1 [Vitis vinifera]	7.32646	0	0
Cko_contig_2	RNA polymerase subunit, RPB5; RNA polymerase Rpb5, N-terminal [Medicago truncatula]	1.04697	0.752896	1.64857
Cko_contig_3	-
Cko_contig_4	-
Cko_contig_5	quinolinate synthetase complex, A subunit [Acinetobacter lwoffii SH145]	0.372943	0.429103	0.111855
Cko_contig_6	hypothetical protein MTR_5g093380 [Medicago truncatula]	0.44508	0.384078	0.133491
Cko_contig_7	F-box/FBD/LRR-repeat protein [Medicago truncatula]	0.654003	1.6931	1.56921
Cko_contig_8	-
Cko_contig_9	polyprotein [Gooseberry vein banding virus]	0	1.70802	1.22439
Cko_contig_10	Aberrant pollen transmission [Medicago truncatula]	1.85727	0	2.00535
Cko_contig_11	-
Cko_contig_12	Disease resistance protein RPS2 [Medicago truncatula]	3.61777	1.04064	0
Cko_contig_13	-
Cko_contig_14	-
Cko_contig_15	-
Cko_contig_16	-
Cko_contig_17	-
Cko_contig_18	-
Cko_contig_19	-
Cko_contig_20	-
Cko_contig_21	RNA-directed DNA polymerase (Reverse transcriptase) [Medicago truncatula]	0.12973	0	0.350184
Cko_contig_22	RRP12-like protein [Medicago truncatula]	0.832564	3.23304	2.62192
Cko_contig_23	-
Cko_contig_24	-
Cko_contig_25	-
Cko_contig_26	V-type ATPase [Dacryopinax sp. DJM-731 SS1]	5.84606	0	0.526014
Cko_contig_27	-
Cko_contig_28	-
Cko_contig_29	RNA-directed DNA polymerase (Reverse transcriptase); Chromo; Zinc finger, CCHC-type; Peptidase aspartic, active site; Polynucleotidyl transferase, Ribonuclease H fold [Medicago truncatula]	1.6541	0.951596	2.97664
Cko_contig_30	-
Cko_contig_31	hypothetical protein VITISV_014604 [Vitis vinifera]	8.32794	0.0400363	1.87853
Cko_contig_32	-
Cko_contig_33	predicted protein [Aspergillus terreus NIH2624]	0	0	12.617
Cko_contig_34	hypothetical protein ASPNIDRAFT_207067 [Aspergillus niger ATCC 1015]	0	0	12.0386
Cko_contig_35	PREDICTED: cytochrome b5-like [Glycine max]	1.17178	4.59626	14.4732
Cko_contig_36	unnamed protein product [Vitis vinifera]	25.4321	11.2067	15.3366
Cko_contig_37	unknown [Glycine max]	1.77326	0.612089	0.638216
Cko_contig_38	ubiquitin-60S ribosomal protein L40 fusion protein [Aspergillus clavatus NRRL 1]	0	0	59.0153
Cko_contig_39	-
Cko_contig_40	-
Cko_contig_41	PREDICTED: LOW QUALITY PROTEIN: transcription repressor MYB4-like [Glycine max]	0.642068	0	0.924347
Cko_contig_42	-
Cko_contig_43	PREDICTED: oxysterol-binding protein-related protein 1C [Vitis vinifera]	0	1.5985	1.66673
Cko_contig_44	-
Cko_contig_45	RNA-directed DNA polymerase (Reverse transcriptase) [Medicago truncatula]	1.17997	1.14552	1.0617
Cko_contig_46	unknown [Lotus japonicus]	24.6738	20.9949	23.1818
Cko_contig_47	-
Cko_contig_48	hypothetical protein MTR_2g062570 [Medicago truncatula]	1.93435	1.41243	2.54378
Cko_contig_49	PLETHORA 2 [Glycine max]	2.45731	1.12262	0.13006
Cko_contig_50	-
Cko_contig_51	-
Cko_contig_52	-
Cko_contig_53	conserved hypothetical protein [Ricinus communis]	0.934453	0.806378	0.720683
Cko_contig_54	hypothetical protein RO3G_11215 [Rhizopus delemar RA 99-880]	0	0	0
Cko_contig_55	-
Cko_contig_56	-
Cko_contig_57	-
Cko_contig_58	-
Cko_contig_59	-
Cko_contig_60	-
Cko_contig_61	-
Cko_contig_62	Ankyrin repeat-containing protein [Medicago truncatula]	0	38.4162	4.31197
Cko_contig_63	Cysteine desulfuration protein sufE [Medicago truncatula]	0	0.647968	0
Cko_contig_64	-
Cko_contig_65	surface protein [Bacillus cereus FRI-35]	0	0	18.287
Cko_contig_66	-
Cko_contig_67	predicted protein [Populus trichocarpa]	0	0	1.57712
Cko_contig_68	-
Cko_contig_69	RNA recognition motif-containing protein [Toxoplasma gondii ME49]	0.114771	0.924378	0.137691
Cko_contig_70	ribosomal protein L13 [synthetic construct]	0	0	0
Cko_contig_71	PREDICTED: RING-H2 finger protein ATL44-like [Glycine max]	23.2721	16.9641	10.795
Cko_contig_72	WD repeat-containing protein [Medicago truncatula]	1.90304	10.8193	1.81303
Cko_contig_73	-
Cko_contig_74	IQ domain-containing protein [Medicago truncatula]	1.39394	1.03105	0.358352
Cko_contig_75	hypothetical protein [Arabidopsis thaliana]	1.05753	0.760485	4.28191
Cko_contig_76	putative arabinagalactan protein [Lotus japonicus]	41.4625	13.944	33.2235
Cko_contig_77	unknown [Medicago truncatula]	26.0065	27.719	31.1789
Cko_contig_78	14 kDa zinc-binding protein [Medicago truncatula]	129.549	127.025	228.735
Cko_contig_79	unknown [Medicago truncatula]	117.018	114.747	117.791
Cko_contig_80	-
Cko_contig_81	AGP-like protein 2 [Rhizophagus intraradices]	29.0926	0	7.30515
Cko_contig_82	unknown [Glycine max]	0.546426	0.660147	0.49166
Cko_contig_83	-
Cko_contig_84	-
Cko_contig_85	PREDICTED: potassium channel KAT1-like [Glycine max]	1.65831	1.53702	0.276315
Cko_contig_86	hypothetical protein VITISV_024814 [Vitis vinifera]	0.743552	0.641642	1.33806
Cko_contig_87	unknown [Medicago truncatula]	0.822653	1.89307	0.246734
Cko_contig_88	Isoflavonoid glucosyltransferase [Medicago truncatula]	0	0.897397	0.519834
Cko_contig_89	predicted protein [Populus trichocarpa]	0.868656	1.3118	1.07469
Cko_contig_90	AM3 [Medicago truncatula]	4.09251	0.0679153	0.424885
Cko_contig_91	-
Cko_contig_92	Polynucleotidyl transferase, Ribonuclease H fold [Medicago truncatula]	2.17338	2.046	1.42222
Cko_contig_93	-
Cko_contig_94	-
Cko_contig_95	-
Cko_contig_96	hypothetical protein MTR_6g060430 [Medicago truncatula]	0.856465	0	2.31188
Cko_contig_97	-
Cko_contig_98	Early nodulin 55-2 precursor, putative [Ricinus communis]	1.98256	0.760371	0.29731
Cko_contig_99	-
Cko_contig_100	PREDICTED: putative peptide/nitrate transporter At5g19640-like [Glycine max]	1.03712	0.939716	1.95965
Cko_contig_101	-
Cko_contig_102	-
Cko_contig_103	-
Cko_contig_104	PREDICTED: uncharacterized protein LOC100818643 [Glycine max]	2.52727	1.63567	1.25069
Cko_contig_105	Pentatricopeptide repeat-containing protein [Medicago truncatula]	1.93613	1.97455	2.45476
Cko_contig_106	-
Cko_contig_107	-
Cko_contig_108	-
Cko_contig_109	-
Cko_contig_110	-
Cko_contig_111	-
Cko_contig_112	-
Cko_contig_113	hypothetical protein OXYTRI_14247 [Oxytricha trifallax]	13.1396	2.97641	0.147784
Cko_contig_114	hypothetical protein SKA34_17698 [Photobacterium sp. SKA34]	1.75382	4.54033	0.526014
Cko_contig_115	-
Cko_contig_116	-
Cko_contig_117	nucleic acid binding protein, putative [Ricinus communis]	0.987527	2.13044	0.444275
Cko_contig_118	-
Cko_contig_119	-
Cko_contig_120	-
Cko_contig_121	-
Cko_contig_122	-
Cko_contig_123	hypothetical protein MTR_2g081530 [Medicago truncatula]	0	0	0.535532
Cko_contig_124	PREDICTED: DNA ligase 1-like [Glycine max]	1.05198	1.08935	1.79842
Cko_contig_125	-
Cko_contig_126	-
Cko_contig_127	-
Cko_contig_128	-
Cko_contig_129	-
Cko_contig_130	TIR [Medicago truncatula]	0.771183	1.06478	1.11023
Cko_contig_131	TIR [Medicago truncatula]	0	0	0
Cko_contig_132	-
Cko_contig_133	PREDICTED: LRR receptor-like serine/threonine-protein kinase RCH1-like [Glycine max]	2.79598	0.695205	0.511679
Cko_contig_134	-
Cko_contig_135	-
Cko_contig_136	-
Cko_contig_137	PREDICTED: putative UPF0481 protein At3g02645-like [Glycine max]	0	0	0.474116
Cko_contig_138	unknown [Xerophyta humilis]	1.05397	1.55916	0.135476
Cko_contig_139	-
Cko_contig_140	-
Cko_contig_141	IMP dehydrogenase/GMP reductase, related [Medicago truncatula]	0.371933	0.481435	0.669312
Cko_contig_142	PREDICTED: (R)-mandelonitrile lyase-like [Glycine max]	0.808639	1.69468	1.14336
Cko_contig_143	60S ribosomal protein L2 [Aspergillus kawachii IFO 4308]	0	0.051562	19.8922
Cko_contig_144	-
Cko_contig_145	-
Cko_contig_146	-
Cko_contig_147	-
Cko_contig_148	-
Cko_contig_149	-
Cko_contig_150	-
Cko_contig_151	-
Cko_contig_152	PREDICTED: uncharacterized protein LOC100797981 [Glycine max]	0.109286	3.77227	0.196664
Cko_contig_153	-
Cko_contig_154	gag-pol precursor [Castanea mollissima]	0.839467	1.44882	1.88833
Cko_contig_155	-
Cko_contig_156	unknown [Lotus japonicus]	16.752	14.161	14.4579
Cko_contig_157	-
Cko_contig_158	-
Cko_contig_159	-
Cko_contig_160	PREDICTED: uncharacterized protein LOC100811154 [Glycine max]	9.73881	5.25251	9.85807
Cko_contig_161	-
Cko_contig_162	PREDICTED: uncharacterized protein LOC100805909 [Glycine max]	0.61458	0.265174	1.65895
Cko_contig_163	L.esculentum protein with leucine zipper [Medicago truncatula]	2.34415	0	4.21842
Cko_contig_164	hypothetical protein VITISV_016971 [Vitis vinifera]	0.376648	0.650051	0.338899
Cko_contig_165	-
Cko_contig_166	-
Cko_contig_167	-
Cko_contig_168	PREDICTED: ethylene-overproduction protein 1-like [Glycine max]	2.51647	3.77166	2.50259
Cko_contig_169	-
Cko_contig_170	-
Cko_contig_171	hypothetical protein SORBIDRAFT_03g043940 [Sorghum bicolor]	4872.6	3182.97	2453.19
Cko_contig_172	PREDICTED: uncharacterized protein LOC100786448 [Glycine max]	0.382228	0.659682	2.40744
Cko_contig_173	-
Cko_contig_174	NBS-containing resistance-like protein [Medicago truncatula]	1.02646	0	0
Cko_contig_175	-
Cko_contig_176	PREDICTED: flavin-containing monooxygenase YUCCA6-like [Glycine max]	6.97692	3.58373	3.23847
Cko_contig_177	-
Cko_contig_178	-
Cko_contig_179	DNA mismatch repair protein mutS [Medicago truncatula]	12.7539	0.189756	4.35282
Cko_contig_180	-
Cko_contig_181	PREDICTED: uncharacterized protein LOC100778660 [Glycine max]	0	0.355724	0.370908
Cko_contig_182	RADIALIS [Medicago truncatula]	0.228434	0.197125	0.308308
Cko_contig_183	-
Cko_contig_184	-
Cko_contig_185	-
Cko_contig_186	-
Cko_contig_187	-
Cko_contig_188	-
Cko_contig_189	F-box/kelch-repeat protein [Medicago truncatula]	0	2.82357	0
Cko_contig_190	-
Cko_contig_191	PREDICTED: NADH-cytochrome b5 reductase 1-like [Glycine max]	4.25612	4.41882	4.00907
Cko_contig_192	-
Cko_contig_193	-
Cko_contig_194	citrate synthase [Acinetobacter sp. HA]	0.367017	0.978935	0.240169
Cko_contig_195	unknown [Medicago truncatula]	0	0	0
Cko_contig_196	-
Cko_contig_197	Photosystem I P700 chlorophyll a apoprotein [Medicago truncatula]	74.6118	28.6591	40.8507
Cko_contig_198	unknown [Medicago truncatula]	4.68582	22.4575	5.70806
Cko_contig_199	-
Cko_contig_200	hypothetical protein MTR_5g043830 [Medicago truncatula]	0.162662	0	0.146359
Cko_contig_201	-
Cko_contig_202	hypothetical protein MTR_1g079480 [Medicago truncatula]	0	0.152097	4.75767
Cko_contig_203	-
Cko_contig_204	-
Cko_contig_205	-
Cko_contig_206	-
Cko_contig_207	small heat shock protein [Pinellia ternata]	11.7844	1.17338	18.7597
Cko_contig_208	-
Cko_contig_209	hypothetical protein MTR_5g077740 [Medicago truncatula]	2.09809	0.713241	1.25854
Cko_contig_210	-
Cko_contig_211	-
Cko_contig_212	hypothetical protein [Beta vulgaris]	3.07536	2.25578	1.52192
Cko_contig_213	-
Cko_contig_214	PREDICTED: mature T-cell proliferation 1 neighbor protein-like isoform 1 [Vitis vinifera]	2.11642	1.5773	2.16398
Cko_contig_215	PREDICTED: cytokinin dehydrogenase 3-like [Glycine max]
Cko_contig_216	-
Cko_contig_217	hypothetical protein HMPREF0551_1997 [Lautropia mirabilis ATCC 51599]	2.86112	3.08623	0.643592
Cko_contig_218	-
Cko_contig_219	PREDICTED: mRNA-capping enzyme-like [Glycine max]	1.63457	3.09233	2.37582
Cko_contig_220	PREDICTED: mitogen-activated protein kinase kinase 6-like [Glycine max]	5.94393	54.0391	5.36926
Cko_contig_221	hypothetical protein MTR_3g023170 [Medicago truncatula]	0.112717	0.145903	0.253551
Cko_contig_222	DNA replication complex GINS protein PSF3 [Medicago truncatula]	4.71658	3.32655	1.99951
Cko_contig_223	hypothetical protein MTR_2g009730 [Medicago truncatula]	0.290756	0.627262	0
Cko_contig_224	unknown [Lotus japonicus]	10.8142	9.10982	7.87694
Cko_contig_225	predicted protein [Acinetobacter lwoffii SH145]	5.37008	13.0333	2.41593
Cko_contig_226	PREDICTED: probable WRKY transcription factor 42-like [Glycine max]	2.83165	2.69417	1.56791
Cko_contig_227	hypothetical protein MTR_3g014760 [Medicago truncatula]	0.526928	1.06099	0.474116
Cko_contig_228	-
Cko_contig_229	PREDICTED: uncharacterized protein LOC100789476 [Glycine max]	36.4383	55.5614	51.2974
Cko_contig_230	-
Cko_contig_231	Nascent polypeptide-associated complex alpha subunit-like protein [Medicago truncatula]	101.075	103.77	143.786
Cko_contig_232	ferredoxin hydrogenase [Trifolium repens]	1.87356	2.64563	0.613013
Cko_contig_233	ferredoxin hydrogenase [Trifolium repens]	0.752156	0	0.169193
Cko_contig_234	PREDICTED: uncharacterized protein LOC100795793 [Glycine max]	0.134557	4.18016	14.4075
Cko_contig_235	-
Cko_contig_236	-
Cko_contig_237	-
Cko_contig_238	-
Cko_contig_239	-
Cko_contig_240	-
Cko_contig_241	-
Cko_contig_242	unknown [Lotus japonicus]	143.284	57.8414	92.8833
Cko_contig_243	60S acidic ribosomal protein P2 [Sordaria macrospora k-hell]	0	0.0770152	16.3817
Cko_contig_244	-
Cko_contig_245	-
Cko_contig_246	uncharacterized protein LOC100305897 [Glycine max]	0.752275	1.12129	0.738413
Cko_contig_247	hypothetical protein EGM_00760, partial [Macaca fascicularis]	0.136371	0.470718	0
Cko_contig_248	-
Cko_contig_249	PREDICTED: N-alpha-acetyltransferase 30-like [Glycine max]	14.3409	10.8204	16.0788
Cko_contig_250	-
Cko_contig_251	-
Cko_contig_252	hypothetical protein MTR_5g085350 [Medicago truncatula]	2.05108	1.53397	0.369102
Cko_contig_253	PREDICTED: laccase-6-like [Glycine max]	2.68245	1.1574	0.6896
Cko_contig_254	-
Cko_contig_255	-
Cko_contig_256	unknown [Lotus japonicus]	5.59086	1.55368	0.511578
Cko_contig_257	-
Cko_contig_258	-
Cko_contig_259	beta-ocimene synthase [Phaseolus lunatus]	0.769323	2.8452	0.444997
Cko_contig_260	-
Cko_contig_261	-
Cko_contig_262	-
Cko_contig_263	unknown [Glycine max]	10.1937	11.8299	9.48835
Cko_contig_264	-
Cko_contig_265	-
Cko_contig_266	putative nucleotide sugar epimerase [Cucumis sativus]	0.493621	0.212983	2.77592
Cko_contig_267	unknown [Lotus japonicus]	17.2525	14.3331	13.0486
Cko_contig_268	uncharacterized protein LOC100306466 [Glycine max]	25.6895	22.6422	19.855
Cko_contig_269	-
Cko_contig_270	PREDICTED: pentatricopeptide repeat-containing protein At4g11690-like [Glycine max]	1.58781	1.84119	1.65191
Cko_contig_271	PREDICTED: probable auxin efflux carrier component 6-like [Glycine max]	1.59152	2.62415	2.02016
Cko_contig_272	-
Cko_contig_273	-
Cko_contig_274	unknown [Medicago truncatula]	47.881	35.0302	49.7101
Cko_contig_275	-
Cko_contig_276	-
Cko_contig_277	-
Cko_contig_278	hydroxyproline-rich glycoprotein precursor [Cryptosporidium hominis]	0.0828226	0	1.63948
Cko_contig_279	DUF246 domain-containing protein [Medicago truncatula]	2.58268	2.7531	4.10087
Cko_contig_280	unnamed protein product [Vitis vinifera]	1.58552	2.18913	1.42661
Cko_contig_281	-
Cko_contig_282	-
Cko_contig_283	PREDICTED: uncharacterized protein LOC100795634 [Glycine max]	0.321813	1.11082	0.506729
Cko_contig_284	-
Cko_contig_285	ATP synthase F1, alpha subunit [Acinetobacter lwoffii SH145]	0.878583	1.48337	0.584302
Cko_contig_286	-
Cko_contig_287	-
Cko_contig_288	PREDICTED: mitochondrial chaperone BCS1-like isoform 1 [Glycine max]	53.5986	65.9957	41.1719
Cko_contig_289	-
Cko_contig_290	-
Cko_contig_291	hypothetical protein [Gossypium hirsutum]	67.2943	92.4784	66.08
Cko_contig_292	PREDICTED: uncharacterized protein LOC100814846 [Glycine max]	14.3898	15.5317	12.5011
Cko_contig_293	1-aminocyclopropane-1-carboxylate oxidase-like protein [Medicago truncatula]	0.513746	0.295555	1.38677
Cko_contig_294	unknown [Medicago truncatula]	180.63	50.9258	98.8154
Cko_contig_295	PREDICTED: uncharacterized protein LOC100793937 [Glycine max]	0.993772	2.04497	0.619042
Cko_contig_296	-
Cko_contig_297	hypothetical protein MTR_4g121920 [Medicago truncatula]	220.179	106.019	77.4529
Cko_contig_298	hypothetical protein MTR_1g084040 [Medicago truncatula]	19.9812	25.0588	17.1741
Cko_contig_299	PREDICTED: TMV resistance protein N-like [Glycine max]	0.0613444	0.264683	0.220784
Cko_contig_300	unknown [Medicago truncatula]	25.8338	17.6369	22.6561
Cko_contig_301	conserved hypothetical protein [Acinetobacter lwoffii SH145]	0.127124	0.1097	0.114383
Cko_contig_302	hypothetical protein [Glycine max]	24.7652	24.3423	26.2869
Cko_contig_303	-
Cko_contig_304	-
Cko_contig_305	PREDICTED: macrophage erythroblast attacher-like [Glycine max]	45.5995	43.4233	39.3185
Cko_contig_306	-
Cko_contig_307	RNA-directed DNA polymerase (Reverse transcriptase); Chromo; Zinc finger, CCHC-type; Peptidase aspartic, active site; Polynucleotidyl transferase, Ribonuclease H fold [Medicago truncatula]	0.247254	0.782341	0.741577
Cko_contig_308	-
Cko_contig_309	PREDICTED: sialidase-like [Glycine max]	175.849	16.2183	43.3854
Cko_contig_310	-
Cko_contig_311	cystathionine beta-lyase [Acinetobacter lwoffii SH145]	0.294991	0.12728	0
Cko_contig_312	-
Cko_contig_313	-
Cko_contig_314	PREDICTED: U-box domain-containing protein 9-like [Glycine max]	34.8781	30.3761	22.7708
Cko_contig_315	-
Cko_contig_316	unknown [Medicago truncatula]	54.0493	65.8118	57.0467
Cko_contig_317	proline rich protein [Cicer arietinum]	0	0	0
Cko_contig_318	-
Cko_contig_319	-
Cko_contig_320	-
Cko_contig_321	-
Cko_contig_322	-
Cko_contig_323	conserved hypothetical protein [Ricinus communis]	1.33764	6.74115	0.649931
Cko_contig_324	hypothetical protein VITISV_003261 [Vitis vinifera]	0.234575	2.98577	1.21362
Cko_contig_325	-
Cko_contig_326	-
Cko_contig_327	-
Cko_contig_328	RNA-directed DNA polymerase (Reverse transcriptase) [Medicago truncatula]	0.474094	1.32963	0.586545
Cko_contig_329	-
Cko_contig_330	-
Cko_contig_331	-
Cko_contig_332	-
Cko_contig_333	-
Cko_contig_334	-
Cko_contig_335	-
Cko_contig_336	PREDICTED: long chain acyl-CoA synthetase 1-like [Glycine max]	1.61009	1.04206	1.44872
Cko_contig_337	-
Cko_contig_338	-
Cko_contig_339	-
Cko_contig_340	-
Cko_contig_341	-
Cko_contig_342	-
Cko_contig_343	-
Cko_contig_344	3-deoxy-D-manno-octulosonic-acid transferase [Medicago truncatula]	4.02581	7.25017	4.0948
Cko_contig_345	-
Cko_contig_346	reverse transcriptase - beet retrotransposon, putative [Medicago truncatula]	0.360096	0.586958	1.83603
Cko_contig_347	60S ribosomal protein L23 [Medicago truncatula]	0	0	0
Cko_contig_348	-
Cko_contig_349	PREDICTED: germin-like protein 9-3-like [Glycine max]	49.882	0.104606	1.47245
Cko_contig_350	Peroxidase [Medicago truncatula]	5.29129	1.78672	0.579596
Cko_contig_351	PREDICTED: uncharacterized protein LOC100799415 [Glycine max]	2.20666	1.90421	1.54278
Cko_contig_352	betaine aldehyde dehydrogenase [Acinetobacter lwoffii SH145]	0.288579	0.498054	0
Cko_contig_353	-
Cko_contig_354	PREDICTED: squamosa promoter-binding protein 1-like [Glycine max]	3.39487	3.09233	3.39403
Cko_contig_355	hypothetical protein MTR_5g017810 [Medicago truncatula]	2.54019	3.59494	2.55987
Cko_contig_356	-
Cko_contig_357	PREDICTED: abhydrolase domain-containing protein FAM108C1-like [Glycine max]	1.93339	1.81348	2.5716
Cko_contig_358	Callose synthase [Medicago truncatula]	0	0	1.62447
Cko_contig_359	PREDICTED: uncharacterized protein LOC100799371 [Glycine max]	11.1404	8.17594	10.2112
Cko_contig_360	-
Cko_contig_361	Mitochondrial metalloendopeptidase OMA1 [Medicago truncatula]	0.534812	0	0
Cko_contig_362	PREDICTED: STS14 protein-like [Glycine max]	4.27951	1.71459	0.137521
Cko_contig_363	hypothetical protein MtrDRAFT_AC160012g33v2 [Medicago truncatula]	0	1.39184	3.62813
Cko_contig_364	unnamed protein product [Mus musculus]	1.58683	0.684672	0
Cko_contig_365	-
Cko_contig_366	PREDICTED: ARM REPEAT PROTEIN INTERACTING WITH ABF2-like [Glycine max]	0.226788	0.195705	1.22435
Cko_contig_367	-
Cko_contig_368	Tir-nbs-lrr resistance protein [Medicago truncatula]	3.05922	0.175995	2.5691
Cko_contig_369	-
Cko_contig_370	-
Cko_contig_371	-
Cko_contig_372	-
Cko_contig_373	hypothetical protein SORBIDRAFT_1292s002010 [Sorghum bicolor]	1.71079	3.69077	13.0842
Cko_contig_374	serine palmitoyltransferase [Lotus japonicus]	2.00771	2.31005	13.8497
Cko_contig_375	PREDICTED: probable carboxylesterase 9-like [Glycine max]	1.1474	1.21017	3.709
Cko_contig_376	unknown [Medicago truncatula]	3.20384	2.07354	1.68159
Cko_contig_377	PREDICTED: WD repeat domain phosphoinositide-interacting protein 3-like [Glycine max]	0.665772	0.191507	0
Cko_contig_378	-
Cko_contig_379	-
Cko_contig_380	-
Cko_contig_381	-
Cko_contig_382	VCBS repeat-containing protein, partial [Pseudomonas sp. GM24]	0.873965	2.19696	0.478661
Cko_contig_383	-
Cko_contig_384	PREDICTED: laccase-9-like [Glycine max]	1.31257	2.97328	1.37786
Cko_contig_385	-
Cko_contig_386	hypothetical protein DORLON_02997 [Dorea longicatena DSM 13814]	2.01262	1.73677	1.08654
Cko_contig_387	PREDICTED: zinc finger SWIM domain-containing protein 7-like [Glycine max]	4.27015	2.1216	3.02717
Cko_contig_388	PREDICTED: probable ATP-dependent DNA helicase HFM1-like [Glycine max]	0.701593	2.45057	1.08219
Cko_contig_389	-
Cko_contig_390	-
Cko_contig_391	-
Cko_contig_392	-
Cko_contig_393	PREDICTED: uncharacterized protein LOC100786254 [Glycine max]	0.887741	1.27678	0.355008
Cko_contig_394	-
Cko_contig_395	-
Cko_contig_396	-
Cko_contig_397	hypothetical protein MTR_6g029340 [Medicago truncatula]	2.87	4.33412	3.55074
Cko_contig_398	PREDICTED: uncharacterized protein LOC100792050 [Glycine max]	0.140575	0.0606543	0.252973
Cko_contig_399	PREDICTED: LOB domain-containing protein 41-like [Glycine max]	4.59587	13.6606	3.90551
Cko_contig_400	PREDICTED: PTI1-like tyrosine-protein kinase At3g15890-like [Glycine max]	2.56734	1.65281	0.623343
Cko_contig_401	PREDICTED: PTI1-like tyrosine-protein kinase At3g15890-like [Glycine max]	0.405945	0.233538	0.182629
Cko_contig_402	-
Cko_contig_403	Cellulase [Medicago truncatula]	0.286863	12.3223	1.26188
Cko_contig_404	-
Cko_contig_405	-
Cko_contig_406	-
Cko_contig_407	-
Cko_contig_408	Sporulation protein RMD1 [Medicago truncatula]	9.61721	11.778	13.6792
Cko_contig_409	uncharacterized protein LOC100815826 [Glycine max]	0	0	0
Cko_contig_410	PREDICTED: uncharacterized protein LOC100808652 [Glycine max]	0.337734	0.832699	0.694593
Cko_contig_411	PREDICTED: probable protein arginine N-methyltransferase 6-like [Glycine max]	0.114945	0.165317	0.0689495
Cko_contig_412	hypothetical protein B879_04163 [Cecembia lonarensis LW9]	0.133354	0.230154	0.119989
Cko_contig_413	-
Cko_contig_414	-
Cko_contig_415	unnamed protein product [Vitis vinifera]	12.9354	16.3717	8.53523
Cko_contig_416	PREDICTED: osmotin-like protein-like [Glycine max]	260.185	129.459	94.6821
Cko_contig_417	cytosolic glutathione reductase [Phaseolus vulgaris]	99.3899	111.813	89.3521
Cko_contig_418	PREDICTED: uncharacterized protein LOC100789964 [Glycine max]	0.273275	1.93373	1.22943
Cko_contig_419	hypothetical protein GobsU_21305 [Gemmata obscuriglobus UQM 2246]	0.402603	0.347423	0.603754
Cko_contig_420	PREDICTED: monosaccharide-sensing protein 2-like [Glycine max]	48.8931	35.4079	42.08
Cko_contig_421	-
Cko_contig_422	Pyrrolidone-carboxylate peptidase [Medicago truncatula]	89.4779	88.6973	59.4122
Cko_contig_423	Enolase [Medicago truncatula]	15.8086	17.3043	23.22
Cko_contig_424	-
Cko_contig_425	predicted protein [Acinetobacter lwoffii SH145]	0	0	0
Cko_contig_426	-
Cko_contig_427	unknown [Glycine max]	0.240094	0.580125	0.648093
Cko_contig_428	PREDICTED: uncharacterized protein LOC100812110 [Glycine max]	3.87596	3.01025	1.56937
Cko_contig_429	PREDICTED: uncharacterized protein LOC100777766 [Glycine max]	1.5258	0.338573	1.0983
Cko_contig_430	PREDICTED: uncharacterized protein LOC100253172, partial [Vitis vinifera]	1.32009	3.2656	1.42534
Cko_contig_431	-
Cko_contig_432	PREDICTED: probable serine incorporator-like [Glycine max]	284.343	299.882	250.032
Cko_contig_433	-
Cko_contig_434	predicted protein [Populus trichocarpa]	1.3247	1.37176	1.11247
Cko_contig_435	PREDICTED: protein DYAD-like [Glycine max]	0	0	0
Cko_contig_436	PREDICTED: protein DYAD-like [Glycine max]	0	0	0
Cko_contig_437	Ribosomal protein S10 [Medicago truncatula]	1957.76	1564.09	1368.41
Cko_contig_438	-
Cko_contig_439	Organ-specific protein S2 [Medicago truncatula]	67.6238	127.612	18.5213
Cko_contig_440	-
Cko_contig_441	PREDICTED: EPIDERMAL PATTERNING FACTOR-like protein 4-like [Glycine max]	4.55554	3.15357	1.26122
Cko_contig_442	predicted protein [Populus trichocarpa]	0	0.771779	0.22992
Cko_contig_443	predicted protein [Populus trichocarpa]	0.464124	0	0.696011
Cko_contig_444	unknown [Medicago truncatula]	138.755	127.901	122.94
Cko_contig_445	PREDICTED: uncharacterized protein LOC100813610 [Glycine max]	0.183011	0	0.0823347
Cko_contig_446	unnamed protein product [Vitis vinifera]	4.15993	2.26723	1.379
Cko_contig_447	-
Cko_contig_448	PREDICTED: pentatricopeptide repeat-containing protein At4g02750-like [Glycine max]	1.03114	1.4374	1.21327
Cko_contig_449	PREDICTED: NADH dehydrogenase [ubiquinone]	150.106	88.2508	102.339
Cko_contig_450	Myb [Medicago truncatula]	1.26252	0.947372	0.740857
Cko_contig_451	Cytochrome P450 [Medicago truncatula]	0.982152	0.947253	0.675784
Cko_contig_452	-
Cko_contig_453	PREDICTED: uncharacterized protein LOC100782205 [Glycine max]	0	0	0
Cko_contig_454	-
Cko_contig_455	-
Cko_contig_456	-
Cko_contig_457	hypothetical protein [Lotus japonicus]	1.27369	1.25614	0.818597
Cko_contig_458	-
Cko_contig_459	-
Cko_contig_460	-
Cko_contig_461	multidrug resistance protein ABC transporter family [Populus trichocarpa]	3.88396	1.95512	7.66889
Cko_contig_462	-
Cko_contig_463	-
Cko_contig_464	unknown [Lotus japonicus]
Cko_contig_465	PREDICTED: mitochondrial import inner membrane translocase subunit tim23-like [Glycine max]	7.50314	7.0503	9.5266
Cko_contig_466	PREDICTED: dual specificity protein kinase pyk1-like [Glycine max]	0.194799	0.0840499	0.0876374
Cko_contig_467	Polynucleotidyl transferase, Ribonuclease H fold [Medicago truncatula]	0.509776	2.30951	1.14671
Cko_contig_468	-
Cko_contig_469	-
Cko_contig_470	PREDICTED: dual specificity protein kinase pyk1-like [Glycine max]	2.22129	2.23632	2.44281
Cko_contig_471	polyprotein [Glycine max]	0.988677	0.142195	1.03785
Cko_contig_472	-
Cko_contig_473	serine hydroxymethyltransferase [Acinetobacter sp. P8-3-8]	0.785064	2.03239	0
Cko_contig_474	unknown [Medicago truncatula]	78.1391	45.5282	58.9587
Cko_contig_475	hypothetical protein ACD_6C00855G0004 [uncultured bacterium]	0.238329	0.754103	0.071481
Cko_contig_476	Resistance protein [Medicago truncatula]	9.03238	0.0996091	4.80356
Cko_contig_477	-
Cko_contig_478	PREDICTED: NAC domain-containing protein 8-like [Glycine max]	4.97527	3.20571	4.23787
Cko_contig_479	Sterol 3-beta-glucosyltransferase [Medicago truncatula]	23.0099	23.5695	19.5422
Cko_contig_480	PREDICTED: uncharacterized protein LOC100808551 isoform 1 [Glycine max]	113.578	155.577	89.249
Cko_contig_481	Thylakoid membrane phosphoprotein 14 kDa, chloroplast precursor, putative [Ricinus communis]	5.47978	0.429884	8.51643
Cko_contig_482	PREDICTED: probable galacturonosyltransferase-like 2-like [Glycine max]	3.3842	2.37704	1.20384
Cko_contig_483	-
Cko_contig_484	PREDICTED: protein O-glucosyltransferase 1-like [Glycine max]	0	4.05944	0
Cko_contig_485	PREDICTED: LOW QUALITY PROTEIN: NAC domain-containing protein 1-like [Glycine max]	1.40525	0.269478	2.10736
Cko_contig_486	-
Cko_contig_487	PREDICTED: uncharacterized protein LOC100793443 [Glycine max]	1.53096	1.02455	1.18073
Cko_contig_488	PREDICTED: uncharacterized protein LOC100799625 [Glycine max]	3.5657	3.87105	2.69085
Cko_contig_489	PREDICTED: uncharacterized protein LOC100819263 [Glycine max]	2.27838	1.72779	1.86366
Cko_contig_490	Histidine kinase cytokinin receptor [Medicago truncatula]	1.134	1.66357	0.952319
Cko_contig_491	T-cell receptor beta chain ANA 11 [Brugia malayi]	0.518396	0.950608	0.699659
Cko_contig_492	-
Cko_contig_493	PREDICTED: UPF0047 protein yjbQ-like [Glycine max]	132.53	91.5182	139.441
Cko_contig_494	PREDICTED: ethylene-responsive transcription factor ERF011-like [Glycine max]	8.28012	4.00134	3.63572
Cko_contig_495	hypothetical protein VITISV_041406 [Vitis vinifera]	0.228836	2.36967	0.205901
Cko_contig_496	-
Cko_contig_497	Pentatricopeptide repeat-containing protein [Medicago truncatula]	3.29566	3.91834	4.81045
Cko_contig_498	-
Cko_contig_499	unknown [Populus trichocarpa]	78.5158	41.9462	73.087
Cko_contig_500	PREDICTED: ATP-citrate synthase alpha chain protein 2-like [Glycine max]	61.3983	51.6188	23.3545
Cko_contig_501	-
Cko_contig_502	predicted protein [Populus trichocarpa]	0.478914	0.964307	3.08822
Cko_contig_503	-
Cko_contig_504	-
Cko_contig_505	-
Cko_contig_506	-
Cko_contig_507	PREDICTED: uncharacterized protein LOC100814991 [Glycine max]	2.31273	1.35711	1.9977
Cko_contig_508	unknown [Glycine max]	5.54556	3.27429	7.35333
Cko_contig_509	ubiquinone oxidoreductase [Acinetobacter lwoffii SH145]	0	0.765675	0
Cko_contig_510	-
Cko_contig_511	-
Cko_contig_512	-
Cko_contig_513	-
Cko_contig_514	-
Cko_contig_515	predicted protein [Physcomitrella patens subsp. patens]	1.60818	2.13503	2.00355
Cko_contig_516	-
Cko_contig_517	-
Cko_contig_518	-
Cko_contig_519	-
Cko_contig_520	PREDICTED: protein BREVIS RADIX-like [Glycine max]	2.65435	1.69944	1.15564
Cko_contig_521	hypothetical protein MTR_4g061520 [Medicago truncatula]	1.03233	3.50937	1.91402
Cko_contig_522	PREDICTED: chaperone protein dnaJ 10-like [Glycine max]	1.7201	2.09268	1.57308
Cko_contig_523	hypothetical protein MTR_7g071180 [Medicago truncatula]	0.460054	1.12483	0.89688
Cko_contig_524	hypothetical protein ACD_6C00822G0004 [uncultured bacterium]	0	2.27119	0
Cko_contig_525	-
Cko_contig_526	PREDICTED: 21 kDa protein-like [Glycine max]	3.35684	0.941446	0.37755
Cko_contig_527	-
Cko_contig_528	PREDICTED: pentatricopeptide repeat-containing protein At3g60050-like isoform 1 [Glycine max]	2.37231	2.4146	1.80615
Cko_contig_529	PREDICTED: uncharacterized protein LOC100792944 [Glycine max]	11.3061	2.89648	2.02665
Cko_contig_530	Nuclease S1 [Medicago truncatula]	1.52913	1.44521	0.52414
Cko_contig_531	unknown [Populus trichocarpa]	13.6191	12.371	16.8763
Cko_contig_532	-
Cko_contig_533	-
Cko_contig_534	-
Cko_contig_535	Cyclin-C1-2 [Medicago truncatula]	15.9016	22.2691	16.638
Cko_contig_536	PREDICTED: cystinosin homolog [Glycine max]	8.37791	33.9122	15.6982
Cko_contig_537	PREDICTED: DNA-directed RNA polymerase III subunit RPC3-like [Glycine max]	7.89615	10.3007	13.4324
Cko_contig_538	PREDICTED: RING-H2 finger protein ATL73-like [Glycine max]	10.818	11.9285	13.5964
Cko_contig_539	RNA-directed DNA polymerase (Reverse transcriptase); Chromo; Zinc finger, CCHC-type; Peptidase aspartic, active site; Polynucleotidyl transferase, Ribonuclease H fold [Medicago truncatula]	0.633537	0.282779	1.17939
Cko_contig_540	PREDICTED: uncharacterized protein LOC100854495 [Vitis vinifera]	1.88061	0.859156	1.59258
Cko_contig_541	PREDICTED: FAS-associated factor 2-B-like [Glycine max]	2.472	1.8801	0.490088
Cko_contig_542	PREDICTED: uncharacterized protein LOC100814662 [Glycine max]	1.5176	1.3096	0.91033
Cko_contig_543	-
Cko_contig_544	-
Cko_contig_545	-
Cko_contig_546	-
Cko_contig_547	-
Cko_contig_548	-
Cko_contig_549	-
Cko_contig_550	-
Cko_contig_551	-
Cko_contig_552	PREDICTED: anthocyanidin 3-O-glucosyltransferase 5 [Vitis vinifera]	0.502518	3.75824	0.60287
Cko_contig_553	PREDICTED: uncharacterized protein LOC100787917 [Glycine max]	5.71066	10.6489	6.85107
Cko_contig_554	-
Cko_contig_555	unnamed protein product [Vitis vinifera]	0.566109	0.293111	0.458433
Cko_contig_556	conserved hypothetical protein [Ricinus communis]	0	0.107304	0.0559418
Cko_contig_557	-
Cko_contig_558	Caffeate O-methyltransferase-1 [Medicago truncatula]	0.424855	4.44533	0.621195
Cko_contig_559	peptidase , related [Medicago truncatula]	0.0716813	0.92785	0.451479
Cko_contig_560	PREDICTED: serine/threonine-protein kinase SRK2B-like [Glycine max]	50.0996	39.1736	39.1525
Cko_contig_561	hypothetical protein VITISV_036155 [Vitis vinifera]	13.948	0.366961	0.535674
Cko_contig_562	pentatricopeptide repeat-containing protein [Arabidopsis lyrata subsp. lyrata]	0.593441	1.40829	1.33491
Cko_contig_563	-
Cko_contig_564	PREDICTED: transmembrane and coiled-coil domain-containing protein 4-like [Glycine max]	0.844495	2.08214	0.434203
Cko_contig_565	PREDICTED: F-box protein At2g26850-like [Glycine max]	7.31041	2.27518	4.02571
Cko_contig_566	-
Cko_contig_567	PREDICTED: pentatricopeptide repeat-containing protein At5g18475-like [Glycine max]	3.09246	2.94092	2.38502
Cko_contig_568	-
Cko_contig_569	unknown [Lotus japonicus]	6.20028	4.01286	4.38339
Cko_contig_570	-
Cko_contig_571	-
Cko_contig_572	-
Cko_contig_573	PREDICTED: uncharacterized protein LOC100816422 isoform 1 [Glycine max]	0.798189	0.275516	0.215457
Cko_contig_574	LOB domain-containing protein [Medicago truncatula]	2.56246	2.32181	1.2681
Cko_contig_575	Mitochondrial substrate carrier family protein E [Medicago truncatula]	5.39222	5.99273	5.03557
Cko_contig_576	PREDICTED: uncharacterized protein LOC100776559 [Glycine max]	2.92549	2.79828	3.13972
Cko_contig_577	Pentatricopeptide repeat-containing protein [Medicago truncatula]	0	0	0
Cko_contig_578	hypothetical protein VITISV_000120 [Vitis vinifera]	12.554	8.68925	9.23664
Cko_contig_579	PREDICTED: uncharacterized protein LOC100813718 [Glycine max]	1.63274	0.909951	0.673336
Cko_contig_580	[D] KOG0600 Cdc2-related protein kinase	0	0	0
Cko_contig_581	-
Cko_contig_582	Microtubule binding protein [Medicago truncatula]	2.54852	1.69764	1.52873
Cko_contig_583	efflux ABC transporter [Acinetobacter lwoffii SH145]	0.217164	0.562199	0
Cko_contig_584	Agglutinin alpha chain [Medicago truncatula]	14.1552	14.81	22.2393
Cko_contig_585	-
Cko_contig_586	unnamed protein product [Vitis vinifera]	0	0.14698	0.153253
Cko_contig_587	Glutaredoxin [Medicago truncatula]	35.0787	33.0134	26.2216
Cko_contig_588	-
Cko_contig_589	PREDICTED: annexin D5-like [Glycine max]	3.74381	2.25169	3.26651
Cko_contig_590	PREDICTED: endoglucanase 5-like [Glycine max]	3.54283	2.15511	0.26129
Cko_contig_591	-
Cko_contig_592	uncharacterized protein LOC100305521 [Glycine max]	29.9289	31.072	23.2435
Cko_contig_593	RNA-directed DNA polymerase (Reverse transcriptase); Polynucleotidyl transferase, Ribonuclease H fold [Medicago truncatula]	0.0279184	23.2247	0
Cko_contig_594	-
Cko_contig_595	-
Cko_contig_596	PREDICTED: uncharacterized protein LOC100814044 [Glycine max]	3.83297	12.4587	9.08186
Cko_contig_597	PREDICTED: uncharacterized protein LOC100243147 [Vitis vinifera]	2.92385	3.40071	2.85957
Cko_contig_598	-
Cko_contig_599	unknown [Glycine max]	30.9868	27.3345	24.4027
Cko_contig_600	cytochrome P450 monooxygenase CYP72A67 [Glycine max]	14.5369	16.1531	3.94187
Cko_contig_601	Endoglucanase [Medicago truncatula]	0.633344	1.09308	1.50238
Cko_contig_602	Acyl-protein thioesterase [Medicago truncatula]	16.9801	9.87268	13.4214
Cko_contig_603	PREDICTED: uncharacterized protein LOC100788258 [Glycine max]	2.02463	8.3121	2.31853
Cko_contig_604	-
Cko_contig_605	PREDICTED: putative zinc finger protein At1g68190-like [Glycine max]	6.61671	5.15197	5.2008
Cko_contig_606	PREDICTED: DNA repair helicase XPB1-like [Glycine max]	18.3845	21.9358	21.3122
Cko_contig_607	Cysteine proteinase [Medicago truncatula]	4.07062	0.397665	2.59149
Cko_contig_608	Rho guanine nucleotide exchange factor [Medicago truncatula]	41.8663	32.5414	38.756
Cko_contig_609	Neutrophil cytosol factor [Medicago truncatula]	13.7533	8.85203	12.6483
Cko_contig_610	unknown [Lotus japonicus]	131.065	63.9377	76.7678
Cko_contig_611	-
Cko_contig_612	PREDICTED: probable signal peptidase complex subunit 1 [Glycine max]	69.5362	35.5908	55.0374
Cko_contig_613	Cysteine-rich receptor-like protein kinase [Medicago truncatula]	0	1.86562	5.40347
Cko_contig_614	PREDICTED: putative syntaxin-24-like [Glycine max]	192.375	162.132	52.9567
Cko_contig_615	-
Cko_contig_616	-
Cko_contig_617	unknown [Lotus japonicus]	32.2758	42.9817	51.8435
Cko_contig_618	-
Cko_contig_619	-
Cko_contig_620	Pantothenate synthetase [Medicago truncatula]	0.171248	0.221666	0.308171
Cko_contig_621	PREDICTED: ABC transporter G family member 11-like [Glycine max]	5.51171	0.165436	0.560617
Cko_contig_622	-
Cko_contig_623	uncharacterized protein LOC100499953 [Glycine max]	1.67907	4.51241	6.34529
Cko_contig_624	Actin-depolymerizing factor [Medicago truncatula]	26.3046	21.0213	29.3058
Cko_contig_625	-
Cko_contig_626	Cytochrome c oxidase subunit [Medicago truncatula]	181.65	38.4866	102.451
Cko_contig_627	probable LRR receptor-like serine/threonine-protein kinase At4g29180-like [Glycine max]	1.00252	5.63112	2.82093
Cko_contig_628	RecName: Full=Albumin-1 D; AltName: Full=PA1 D; AltName: Full=PsaA1b012; Contains: RecName: Full=Albumin-1 D chain b; AltName: Full=Leginsulin D; AltName: Full=PA1b D; Contains: RecName: Full=Albumin-1 D chain a; AltName: Full=PA1a D; Flags: Precursor	1584.36	69.5082	88.4293
Cko_contig_629	14-3-3-like protein [Medicago truncatula]	111.472	81.2069	69.5563
Cko_contig_630	14-3-3-like protein [Medicago truncatula]	328.761	211.304	227.142
Cko_contig_631	PREDICTED: 14-3-3-like protein-like [Glycine max]	0.0886387	0	0.0398774
Cko_contig_632	odv-e66 [Adoxophyes orana granulovirus]	9.62433	4.24097	4.79049
Cko_contig_633	30S ribosomal protein S13 [Medicago truncatula]	162.472	114.965	142.403
Cko_contig_634	PREDICTED: transcription initiation factor IIB-like [Glycine max]	0.725827	0.626346	0.653081
Cko_contig_635	Chloroplast ribose-5-phosphate isomerase [Medicago truncatula]	172.767	91.0629	100.943
Cko_contig_636	-
Cko_contig_637	uncharacterized protein LOC100499980 [Glycine max]	49.2686	30.4539	35.8605
Cko_contig_638	unknown [Medicago truncatula]	2.46377	2.86204	8.69683
Cko_contig_639	Auxin-induced protein-like protein [Medicago truncatula]	1.97986	0.205021	1.78143
Cko_contig_640	N-acylethanolamine amidohydrolase [Medicago truncatula]	32.8353	41.9052	36.8094
Cko_contig_641	putative thioredoxin [Pisum sativum]	67.2366	55.5257	56.5947
Cko_contig_642	-
Cko_contig_643	-
Cko_contig_644	-
Cko_contig_645	PREDICTED: homologous-pairing protein 2 homolog [Glycine max]	2.19813	1.43421	2.84614
Cko_contig_646	CCP [Medicago truncatula]	27.295	24.4728	21.5449
Cko_contig_647	PREDICTED: uncharacterized protein LOC100806253 [Glycine max]	17.1549	17.5794	10.3547
Cko_contig_648	-
Cko_contig_649	-
Cko_contig_650	PREDICTED: ABC transporter G family member 21-like [Glycine max]	7.04801	5.27109	2.2548
Cko_contig_651	photosystem I assembly protein Ycf4 [Vicia faba]	12.0556	3.59099	8.97521
Cko_contig_652	unknown [Glycine max]	77.2285	67.7109	81.6409
Cko_contig_653	-
Cko_contig_654	unknown [Medicago truncatula]	0	0	0
Cko_contig_655	hypothetical protein MTR_3g107310 [Medicago truncatula]	0	0	0
Cko_contig_656	PREDICTED: uncharacterized protein LOC100805883 [Glycine max]	6.82974	7.25975	3.21506
Cko_contig_657	uncharacterized protein LOC100499789 [Glycine max]	161.869	87.48	129.479
Cko_contig_658	uncharacterized protein LOC100306331 [Glycine max]	74.2999	83.9236	58.1842
Cko_contig_659	PREDICTED: monocopper oxidase-like protein SKU5-like [Glycine max]	0.336485	1.20295	0.346012
Cko_contig_660	PREDICTED: exocyst complex component 7-like [Glycine max]	30.6247	41.6472	28.6059
Cko_contig_661	-
Cko_contig_662	unknown [Lotus japonicus]	72.3294	37.3249	31.1995
Cko_contig_663	-
Cko_contig_664	-
Cko_contig_665	-
Cko_contig_666	-
Cko_contig_667	-
Cko_contig_668	-
Cko_contig_669	-
Cko_contig_670	Tripeptidyl-peptidase [Medicago truncatula]	6.95815	5.62919	8.21725
Cko_contig_671	uncharacterized protein LOC100527832 precursor [Glycine max]	0.620862	1.96448	1.76901
Cko_contig_672	Glucan endo-1,3-beta-glucosidase [Medicago truncatula]	10.5525	10.4356	7.06918
Cko_contig_673	PREDICTED: uncharacterized protein LOC100781513 [Glycine max]	2.22776	3.74626	4.26594
Cko_contig_674	unnamed protein product [Vitis vinifera]	0.576717	0.435463	0.324322
Cko_contig_675	60S ribosomal protein L15 [Aspergillus terreus NIH2624]	0.0776161	0.0669781	28.0745
Cko_contig_676	AT hook motif-containing protein, putative, expressed [Oryza sativa Japonica Group]	0.933401	1.83468	0
Cko_contig_677	-
Cko_contig_678	-
Cko_contig_679	-
Cko_contig_680	-
Cko_contig_681	-
Cko_contig_682	-
Cko_contig_683	-
Cko_contig_684	-
Cko_contig_685	-
Cko_contig_686	PREDICTED: 1-acylglycerophosphocholine O-acyltransferase 1-like [Glycine max]	2.79624	3.11354	1.78554
Cko_contig_687	-
Cko_contig_688	PREDICTED: probable ADP-ribosylation factor GTPase-activating protein AGD11-like [Glycine max]	10.9642	20.4701	11.6026
Cko_contig_689	-
Cko_contig_690	-
Cko_contig_691	Pentatricopeptide repeat-containing protein [Medicago truncatula]	1.85532	1.69521	2.21928
Cko_contig_692	-
Cko_contig_693	-
Cko_contig_694	PREDICTED: phosphoinositide phospholipase C 2-like [Glycine max]	2.9389	2.25431	1.86084
Cko_contig_695	-
Cko_contig_696	predicted protein [Populus trichocarpa]	1.42491	0.61481	0.480789
Cko_contig_697	PREDICTED: ethylene receptor-like [Glycine max]	19.8575	27.2558	22.3173
Cko_contig_698	hypothetical protein ARALYDRAFT_347129 [Arabidopsis lyrata subsp. lyrata]	9.67536	9.86732	8.70564
Cko_contig_699	PREDICTED: ER lumen protein retaining receptor-like [Glycine max]	18.0233	20.1142	23.5457
Cko_contig_700	-
Cko_contig_701	unnamed protein product [Vitis vinifera]	3.59184	6.48086	7.6389
Cko_contig_702	-
Cko_contig_703	PREDICTED: F-box protein At4g00755-like [Glycine max]	1.71667	1.24437	1.54462
Cko_contig_704	PREDICTED: uncharacterized protein LOC100806481 [Glycine max]	8.09816	4.68212	7.28652
Cko_contig_705	PREDICTED: uncharacterized protein LOC100819026 isoform 1 [Glycine max]	35.5932	37.8248	37.999
Cko_contig_706	PREDICTED: protein ABSCISIC ACID-INSENSITIVE 5-like [Glycine max]	1.75206	1.29594	2.92771
Cko_contig_707	PREDICTED: GDP-mannose transporter GONST2-like [Glycine max]	1.1787	3.56002	1.09176
Cko_contig_708	-
Cko_contig_709	-
Cko_contig_710	-
Cko_contig_711	uncharacterized protein LOC100306325 [Glycine max]	5.37413	4.76637	7.85769
Cko_contig_712	PREDICTED: E3 ubiquitin-protein ligase RGLG2-like [Glycine max]	0.440141	0.759632	0.371276
Cko_contig_713	unknown [Glycine max]	0.10815	0.0311092	0.778489
Cko_contig_714	unknown [Lotus japonicus]	43.0873	25.2231	39.7363
Cko_contig_715	-
Cko_contig_716	unknown [Medicago truncatula]	0	0	2.15574
Cko_contig_717	Resistance protein [Medicago truncatula]	6.67826	0.384197	1.53562
Cko_contig_718	PREDICTED: uncharacterized protein LOC100815920 [Glycine max]	10.73	11.8239	4.78506
Cko_contig_719	PREDICTED: glucan endo-1,3-beta-glucosidase 5-like [Glycine max]	0.980071	2.22008	5.51153
Cko_contig_720	hypothetical protein MTR_1g071100 [Medicago truncatula]	8.31373	4.4412	6.94616
Cko_contig_721	PREDICTED: nitrate transporter 1.2-like [Glycine max]	2.82982	2.05033	1.75352
Cko_contig_722	unknown [Lotus japonicus]	55.7218	36.2574	33.61
Cko_contig_723	-
Cko_contig_724	PREDICTED: uncharacterized protein LOC100807490 isoform 1 [Glycine max]	20.2013	12.2705	9.61774
Cko_contig_725	hypothetical protein VITISV_004341 [Vitis vinifera]	0.749722	3.23483	1.48408
Cko_contig_726	hypothetical protein VITISV_024166 [Vitis vinifera]	1.34252	5.50296	1.20797
Cko_contig_727	-
Cko_contig_728	Cytochrome c [Medicago truncatula]	55.6607	70.2252	67.3366
Cko_contig_729	-
Cko_contig_730	-
Cko_contig_731	PREDICTED: xyloglucan galactosyltransferase KATAMARI1 homolog [Glycine max]	24.4167	30.7795	19.5647
Cko_contig_732	-
Cko_contig_733	PREDICTED: uncharacterized protein LOC100793344 [Glycine max]	0	0	0.798506
Cko_contig_734	preprotein translocase subunit SecA [Acinetobacter sp. HA]	0.331338	1.71556	0.59626
Cko_contig_735	preprotein translocase, SecA subunit [Acinetobacter lwoffii SH145]	0.731772	1.89443	0
Cko_contig_736	PREDICTED: tetrachloro-P-hydroquinone reductive dehalogenase-like [Glycine max]	7.10977	9.58436	9.95888
Cko_contig_737	unknown [Glycine max]	39.8174	37.22	35.997
Cko_contig_738	-
Cko_contig_739	Tpv2-1c [Phaseolus vulgaris]	0.316978	0.136767	0.237674
Cko_contig_740	RNA-binding protein [Medicago truncatula]	99.6748	52.543	56.6574
Cko_contig_741	Pantothenate synthetase [Medicago truncatula]	1.45864	0.218909	0.741821
Cko_contig_742	hypothetical protein [Beta vulgaris subsp. vulgaris]	1.55688	0.287892	0.600361
Cko_contig_743	hypothetical protein MTR_2g101430 [Medicago truncatula]	35.7539	12.7265	30.016
Cko_contig_744	-
Cko_contig_745	predicted protein [Populus trichocarpa]	1.2121	1.14106	1.38806
Cko_contig_746	unknown [Glycine max]	0.658385	0.639166	0.0740498
Cko_contig_747	PREDICTED: protein ROOT HAIR DEFECTIVE 3 homolog 1-like [Glycine max]	2.68943	3.00847	3.85388
Cko_contig_748	-
Cko_contig_749	16S rRNA processing protein RimM [Acinetobacter lwoffii SH145]	0.754039	1.01219	0.376925
Cko_contig_750	-
Cko_contig_751	Pectinesterase [Medicago truncatula]	0	0	0
Cko_contig_752	PREDICTED: pectinesterase 31-like [Glycine max]	0	0	0
Cko_contig_753	-
Cko_contig_754	uncharacterized protein LOC100792453 [Glycine max]	2.90059	2.57559	3.93373
Cko_contig_755	predicted protein [Populus trichocarpa]	1.26833	0.243221	2.66283
Cko_contig_756	unknown [Glycine max]	2.00399	0.7782	0.721259
Cko_contig_757	-
Cko_contig_758	PREDICTED: uncharacterized protein LOC100791197 [Glycine max]	3.2799	3.09163	2.90577
Cko_contig_759	Peroxidase [Medicago truncatula]	10.2052	2.38014	0.620432
Cko_contig_760	-
Cko_contig_761	PREDICTED: uncharacterized protein LOC100813547 [Glycine max]	2.16195	2.79846	7.53792
Cko_contig_762	PREDICTED: GDSL esterase/lipase At5g45910-like [Glycine max]	5.85157	3.44142	10.0271
Cko_contig_763	PREDICTED: pentatricopeptide repeat-containing protein At3g46790, chloroplastic-like [Glycine max]	2.10905	2.09694	2.5371
Cko_contig_764	-
Cko_contig_765	hypothetical protein VITISV_037409 [Vitis vinifera]	0.600386	0.666126	1.00325
Cko_contig_766	-
Cko_contig_767	-
Cko_contig_768	nuclear transcription factor Y subunit A3 [Medicago truncatula]	0	0.244583	0.382534
Cko_contig_769	unknown [Medicago truncatula]	0	0.244583	0.382534
Cko_contig_770	hypothetical protein VITISV_027367 [Vitis vinifera]	0.103689	5.10022	0
Cko_contig_771	PREDICTED: flavonol synthase/flavanone 3-hydroxylase-like [Glycine max]	0.412107	2.32772	1.24725
Cko_contig_772	NADH dehydrogenase subunit [Medicago truncatula]	5.29224	1.23575	4.22962
Cko_contig_773	PREDICTED: ras-related protein RABE1c-like [Glycine max]	0.882762	0.677131	1.05905
Cko_contig_774	Ras-like protein [Medicago truncatula]	0	0	0.0906246
Cko_contig_775	hypothetical protein MTR_1g086990 [Medicago truncatula]	71.4302	59.3154	52.5554
Cko_contig_776	PREDICTED: probable protein phosphatase 2C 43-like [Glycine max]	21.336	17.5862	11.4038
Cko_contig_777	hypothetical protein MTR_4g082550 [Medicago truncatula]	39.3963	27.1109	40.1303
Cko_contig_778	-
Cko_contig_779	RNA-directed DNA polymerase (Reverse transcriptase); Chromo; Zinc finger, CCHC-type; Peptidase aspartic, active site; Polynucleotidyl transferase, Ribonuclease H fold [Medicago truncatula]	0	1.35343	1.4112
Cko_contig_780	PREDICTED: uncharacterized protein LOC100802653 [Glycine max]	2.08162	2.5763	0.418958
Cko_contig_781	uncharacterized protein LOC100815072 [Glycine max]	5.20363	3.43799	10.0958
Cko_contig_782	PREDICTED: UPF0392 protein RCOM_0530710-like [Glycine max]	3.4905	1.33871	4.18755
Cko_contig_783	PREDICTED: uncharacterized protein LOC100787578 [Glycine max]	30.1714	29.5619	27.5245
Cko_contig_784	PREDICTED: 24-methylenesterol C-methyltransferase 2-like [Glycine max]	104.022	67.2127	61.3834
Cko_contig_785	Ubiquitin and WLM domain-containing protein [Medicago truncatula]	0.148501	0.329522	0.0572645
Cko_contig_786	PREDICTED: uncharacterized protein LOC100266538 isoform 1 [Vitis vinifera]	58.4896	7.26233	18.1735
Cko_contig_787	PREDICTED: pentatricopeptide repeat-containing protein At1g05670, mitochondrial-like [Glycine max]	1.41877	0.826412	1.30849
Cko_contig_788	-
Cko_contig_789	PREDICTED: uncharacterized protein LOC100800431 [Glycine max]	0.350071	5.73972	0
Cko_contig_790	PREDICTED: uncharacterized protein LOC100800431 [Glycine max]	0	6.53828	1.36347
Cko_contig_791	-
Cko_contig_792	hypothetical protein MTR_2g103690 [Medicago truncatula]	0	0	0
Cko_contig_793	uncharacterized protein LOC100305755 [Glycine max]	0	0	0
Cko_contig_794	uncharacterized protein LOC100305755 [Glycine max]	0	0	0
Cko_contig_795	-
Cko_contig_796	-
Cko_contig_797	protein binding protein, putative [Ricinus communis]	0.418315	0.57757	0.95352
Cko_contig_798	PREDICTED: high mobility group B protein 14-like [Glycine max]	15.1461	10.5015	14.1007
Cko_contig_799	PREDICTED: uncharacterized GPI-anchored protein At1g61900-like [Glycine max]	4.16148	1.7538	2.67042
Cko_contig_800	PREDICTED: uncharacterized protein LOC100781177 [Glycine max]	0	0.877758	1.29657
Cko_contig_801	PREDICTED: probable tyrosine-protein phosphatase At1g05000-like [Glycine max]	0.0307881	0.0531365	0.0277023
Cko_contig_802	-
Cko_contig_803	hypothetical protein [Beta vulgaris]	0.468495	2.02142	0.843079
Cko_contig_804	PREDICTED: uncharacterized protein LOC100819276 [Glycine max]	0.181143	0.0893234	0.139704
Cko_contig_805	Calmodulin-binding heat-shock protein [Medicago truncatula]	0.0836631	0.0962617	0.351297
Cko_contig_806	unknown [Glycine max]	3.29089	1.32526	1.44763
Cko_contig_807	hypothetical protein MTR_076s0025 [Medicago truncatula]	0.254719	0.0732692	0.22919
Cko_contig_808	unknown [Lotus japonicus]	0	0	0
Cko_contig_809	-
Cko_contig_810	unknown [Lotus japonicus]	10.4727	4.13856	5.81233
Cko_contig_811	-
Cko_contig_812	unknown [Glycine max]	0.555547	0.431464	0.44988
Cko_contig_813	unknown [Lotus japonicus]	27.0441	26.9166	25.3652
Cko_contig_814	PREDICTED: uncharacterized protein LOC100805088 [Glycine max]	14.5332	4.08209	5.53836
Cko_contig_815	PREDICTED: probable methyltransferase PMT18-like [Glycine max]	0.447899	0.541115	0.362707
Cko_contig_816	-
Cko_contig_818	hypothetical protein MTR_1g080670 [Medicago truncatula]	6.32715	7.27994	10.1209
Cko_contig_819	-
Cko_contig_820	uncharacterized protein LOC100306472 [Glycine max]	62.5136	42.3557	55.8637
Cko_contig_821	Polyprotein, putative [Solanum demissum]	1.16103	2.00381	0.957612
Cko_contig_822	-
Cko_contig_823	Glyoxylate reductase [Medicago truncatula]	3.88122	4.91226	7.49664
Cko_contig_824	-
Cko_contig_825	Chitin-inducible gibberellin-responsive protein [Medicago truncatula]	24.2484	18.3334	16.6138
Cko_contig_826	-
Cko_contig_827	Bifunctional polymyxin resistance arnA protein [Medicago truncatula]	0.116353	0.100406	0.0348974
Cko_contig_828	predicted protein [Populus trichocarpa]	0.268266	0.217029	0.467672
Cko_contig_829	PREDICTED: uncharacterized protein LOC100798296 [Glycine max]	19.6062	13.6141	12.3694
Cko_contig_830	PREDICTED: C2 domain-containing protein At1g53590-like [Glycine max]	0.187318	0.179605	0.411998
Cko_contig_831	PREDICTED: extended synaptotagmin-3-like [Glycine max]	0	0	0
Cko_contig_832	-
Cko_contig_833	-
Cko_contig_834	PREDICTED: squalene monooxygenase-like [Glycine max]	66.189	38.2723	13.7639
Cko_contig_835	Lipid-A-disaccharide synthase, putative [Ricinus communis]	0.0986651	0	0.0591841
Cko_contig_836	PREDICTED: lipid-A-disaccharide synthase-like [Glycine max]	0.245362	0	0.126154
Cko_contig_837	predicted protein [Populus trichocarpa]	2.83773	0	2.55332
Cko_contig_838	unknown [Lotus japonicus]	11.8641	4.31072	5.05656
Cko_contig_839	PREDICTED: DNA-directed RNA polymerase III subunit RPC10-like [Glycine max]	8.29004	6.30336	10.4324
Cko_contig_840	PREDICTED: uncharacterized protein LOC100791259 [Glycine max]	205.324	123.647	155.182
Cko_contig_841	CTP synthase [Medicago truncatula]	11.8807	14.6574	11.7468
Cko_contig_842	predicted protein [Populus trichocarpa]	2.61942	5.08592	9.13295
Cko_contig_843	-
Cko_contig_844	hypothetical protein MTR_3g025830 [Medicago truncatula]	3.29524	1.55721	1.76487
Cko_contig_845	-
Cko_contig_846	-
Cko_contig_847	-
Cko_contig_848	early nodulin, partial [Maackia amurensis]	0	0	0
Cko_contig_849	uncharacterized protein LOC100794851 [Glycine max]	21.9433	26.0051	22.6661
Cko_contig_850	uncharacterized protein LOC100499847 [Glycine max]	62.8087	23.6902	32.249
Cko_contig_851	PREDICTED: uncharacterized protein LOC100791212 [Glycine max]	0.878284	1.23511	0.673182
Cko_contig_852	PREDICTED: CLIP-associating protein-like [Glycine max]	0.123706	0.747261	0.222616
Cko_contig_853	Glycine-rich RNA-binding protein [Medicago truncatula]	0.362513	0.187696	0.521888
Cko_contig_854	-
Cko_contig_855	serine/threonine-protein phosphatase 7-like protein [Arabidopsis thaliana]	1.5012	1.55454	0.810445
Cko_contig_856	-
Cko_contig_857	uncharacterized protein LOC100500286 [Glycine max]	11.8339	11.7329	10.308
Cko_contig_858	NBS-containing resistance-like protein [Medicago truncatula]	0.266709	0	0.0599945
Cko_contig_859	NAC-domain protein [Medicago truncatula]	68.7897	197.113	219.464
Cko_contig_860	-
Cko_contig_861	-
Cko_contig_862	-
Cko_contig_863	-
Cko_contig_864	hypothetical protein VITISV_040988 [Vitis vinifera]	0.645679	1.11436	0.508344
Cko_contig_865	PREDICTED: DDT domain-containing protein DDB_G0282237-like [Glycine max]	0.111344	0.192168	0.0601111
Cko_contig_866	PREDICTED: DDT domain-containing protein DDB_G0282237-like [Glycine max]	0.184565	0.29863	0.26986
Cko_contig_867	unknown [Lotus japonicus]	11.5899	19.1962	13.9184
Cko_contig_868	uncharacterized protein LOC100812565 [Glycine max]	7.58763	5.40634	8.70619
Cko_contig_869	-
Cko_contig_870	PREDICTED: arabinogalactan peptide 20-like [Glycine max]	23.9865	26.6937	40.9241
Cko_contig_871	PREDICTED: pentatricopeptide repeat-containing protein At4g13650-like [Glycine max]	1.54878	1.37701	2.44928
Cko_contig_872	Poly(A)-specific ribonuclease PARN-like protein [Medicago truncatula]	0.196437	0.169513	0.0294581
Cko_contig_873	PREDICTED: endoplasmic reticulum-Golgi intermediate compartment protein 3-like [Glycine max]	39.3969	39.7018	48.6363
Cko_contig_874	PREDICTED: LOW QUALITY PROTEIN: APO protein 4, mitochondrial-like [Glycine max]	0.152428	0.197304	0.480027
Cko_contig_875	PREDICTED: uncharacterized protein LOC100814807 [Glycine max]	18.5795	21.1534	18.6429
Cko_contig_876	BC10 protein [Medicago truncatula]	9.57832	12.0518	12.076
Cko_contig_877	PREDICTED: myb-related protein Myb4-like [Glycine max]	2.23884	4.62661	2.49156
Cko_contig_878	Blue copper protein [Medicago truncatula]	96.9374	0.615083	4.29696
Cko_contig_879	-
Cko_contig_880	-
Cko_contig_881	PREDICTED: CASP-like protein POPTRDRAFT_822486-like [Glycine max]	20.867	18.2271	20.7495
Cko_contig_882	hypothetical protein MTR_7g032690 [Medicago truncatula]	0.85054	2.01841	0.318873
Cko_contig_883	-
Cko_contig_884	PREDICTED: transcription factor bHLH96-like [Glycine max]	2.152	6.99964	8.7134
Cko_contig_885	uncharacterized protein LOC100810213 [Glycine max]	3.72163	2.44078	1.7078
Cko_contig_886	TATA-box-binding protein [Glycine max]	0.473763	0.136277	0.390757
Cko_contig_887	hypothetical protein MTR_8g023130 [Medicago truncatula]	1.69425	0.809341	2.50444
Cko_contig_888	Beta-glucosidase D2 [Medicago truncatula]	55.0784	47.7248	43.8836
Cko_contig_889	PREDICTED: stAR-related lipid transfer protein 7, mitochondrial-like [Glycine max]	36.9228	26.1348	34.648
Cko_contig_890	hypothetical protein MTR_4g010270 [Medicago truncatula]	7.54737	6.8037	7.70044
Cko_contig_891	PREDICTED: uncharacterized protein LOC100817912 [Glycine max]	1.19348	1.71652	1.71024
Cko_contig_892	hypothetical protein MTR_3g108410 [Medicago truncatula]	2.00081	0.369982	0.257183
Cko_contig_893	PREDICTED: katanin p60 ATPase-containing subunit A1-like [Glycine max]	0	0	0
Cko_contig_894	PREDICTED: katanin p60 ATPase-containing subunit A1-like [Glycine max]	0	0	0
Cko_contig_895	predicted protein [Populus trichocarpa]	0	0	0
Cko_contig_896	PREDICTED: katanin p60 ATPase-containing subunit A1-like [Glycine max]	0	0	0
Cko_contig_897	HGWP repeat containing protein-like protein [Medicago truncatula]	0.460874	2.78395	2.07342
Cko_contig_898	Lactoylglutathione lyase [Medicago truncatula]	22.1272	15.3372	24.8547
Cko_contig_899	Squamosa promoter-binding protein, putative [Ricinus communis]	2.68987	1.10533	4.49479
Cko_contig_900	PREDICTED: uncharacterized protein At3g17950 [Vitis vinifera]	14.17	9.97046	9.21912
Cko_contig_901	PREDICTED: uncharacterized protein At3g17950-like [Glycine max]	13.6534	9.42569	9.33662
Cko_contig_902	PREDICTED: putative phosphoglycerate mutase DET1-like [Glycine max]	1.08382	0.935273	0.357571
Cko_contig_903	PREDICTED: putative phosphoglycerate mutase DET1-like [Glycine max]	0	1.26509	0
Cko_contig_904	-
Cko_contig_905	-
Cko_contig_906	-
Cko_contig_907	-
Cko_contig_908	hypothetical protein MTR_6g052290 [Medicago truncatula]	0	0	0
Cko_contig_909	-
Cko_contig_910	PREDICTED: uncharacterized protein LOC100266462 [Vitis vinifera]	0.0976686	0.0842825	0.06591
Cko_contig_911	PREDICTED: uncharacterized protein LOC100813264 [Glycine max]	0.0822582	0.0236613	0.0246713
Cko_contig_912	predicted protein [Populus trichocarpa]	0.275711	0.713768	0.124039
Cko_contig_913	PREDICTED: MLO-like protein 6-like [Glycine max]	0	0.722739	0
Cko_contig_914	PREDICTED: cyclin-H1-1-like isoform 1 [Glycine max]	21.0478	19.943	21.0349
Cko_contig_915	-
Cko_contig_916	PREDICTED: uncharacterized protein LOC100500487 [Glycine max]	1.42044	6.43524	3.5946
Cko_contig_917	-
Cko_contig_918	hypothetical protein [Arachis diogoi]	31.2015	17.8943	9.76497
Cko_contig_919	-
Cko_contig_920	PREDICTED: 5-methylthioadenosine/S-adenosylhomocysteine deaminase [Vitis vinifera]	0	0	0
Cko_contig_921	-
Cko_contig_922	PREDICTED: uncharacterized protein LOC100800755 [Glycine max]	0.440076	0.488263	1.18791
Cko_contig_923	-
Cko_contig_924	hypothetical protein VITISV_001878 [Vitis vinifera]	0.0923405	0.239053	0.498514
Cko_contig_925	-
Cko_contig_926	-
Cko_contig_927	unknown [Lotus japonicus]	1.18077	1.96508	1.97307
Cko_contig_928	Endoglucanase [Medicago truncatula]	0.347711	0.514379	0.201125
Cko_contig_929	PREDICTED: BTB/POZ domain-containing protein POB1-like [Glycine max]	0.213051	0	3.92981
Cko_contig_930	PREDICTED: BTB/POZ domain-containing protein POB1-like [Glycine max]	1.87377	4.85085	15.4331
Cko_contig_931	PREDICTED: phosphatidylserine synthase 2-like [Glycine max]	0.0608361	0.052498	0.0821081
Cko_contig_932	PREDICTED: uncharacterized protein LOC100779643 [Glycine max]	24.2392	27.1571	29.1333
Cko_contig_933	PREDICTED: phospholipase D delta-like [Glycine max]	0	0	0
Cko_contig_934	Phospholipase D delta [Medicago truncatula]	0	0	0
Cko_contig_935	Alkaline ceramidase [Medicago truncatula]	35.2473	30.3089	28.1877
Cko_contig_936	PREDICTED: snakin-1-like [Glycine max]	38.788	21.9957	74.7866
Cko_contig_937	PREDICTED: pentatricopeptide repeat-containing protein At4g39952, mitochondrial-like [Glycine max]	2.38781	1.85852	2.65402
Cko_contig_938	Leucine-rich repeat family protein / protein kinase family protein [Medicago truncatula]	2.8417	3.4331	3.92056
Cko_contig_939	-
Cko_contig_940	hypothetical protein SELMODRAFT_415476 [Selaginella moellendorffii]	0.37097	0.64025	0.667578
Cko_contig_941	-
Cko_contig_942	-
Cko_contig_943	F-box/FBD/LRR-repeat protein [Medicago truncatula]	0	0	0
Cko_contig_944	PREDICTED: pentatricopeptide repeat-containing protein At3g26540-like [Glycine max]	1.37546	2.09333	1.2826
Cko_contig_945	putative protein [Arabidopsis thaliana]	0.586938	0.864017	0.528112
Cko_contig_946	conserved hypothetical protein [Ricinus communis]	0.0784709	0.135432	0.282425
Cko_contig_947	Disease resistance response protein [Medicago truncatula]	5.68707	49.407	11.7291
Cko_contig_948	-
Cko_contig_949	GRAM domain-containing protein [Medicago truncatula]	11.0758	13.3337	8.85844
Cko_contig_950	Serine/threonine protein kinase [Medicago truncatula]	1.9793	2.52037	4.7998
Cko_contig_951	hypothetical protein MTR_8g074230 [Medicago truncatula]	0.0978753	0.168921	0.616459
Cko_contig_952	60S ribosomal protein L23 [Medicago truncatula]	1.18596	0	0.533551
Cko_contig_953	Galactinol-sucrose galactosyltransferase [Medicago truncatula]	6.86134	4.35214	5.48769
Cko_contig_954	-
Cko_contig_955	-
Cko_contig_956	uncharacterized protein LOC100793642 [Glycine max]	20.2621	13.336	13.3902
Cko_contig_957	Peptidase C50, separase [Medicago truncatula]	5.26555	0.255592	0.0592226
Cko_contig_958	SAD1p [Chlamydomonas reinhardtii]	5.99934	2.63738	2.037
Cko_contig_959	predicted protein [Populus trichocarpa]	6.01267	4.55693	4.84552
Cko_contig_960	PREDICTED: TBC1 domain family member 15-like [Glycine max]	4.25686	3.82439	3.25306
Cko_contig_961	hypothetical protein MTR_1g061720 [Medicago truncatula]	1.47956	0.537589	1.65825
Cko_contig_962	-
Cko_contig_963	CAMTA domain class transcription factor [Malus x domestica]	69.2328	62.3533	44.4551
Cko_contig_964	PREDICTED: regulatory protein NPR3-like [Glycine max]	16.7171	22.702	12.7843
Cko_contig_965	-
Cko_contig_966	-
Cko_contig_967	PREDICTED: auxin-induced in root cultures protein 12-like [Glycine max]	134.318	312.933	182.288
Cko_contig_968	-
Cko_contig_969	unknown [Medicago truncatula]	120.5	93.6993	112.297
Cko_contig_970	-
Cko_contig_971	-
Cko_contig_972	uncharacterized protein LOC100500100 [Glycine max]	4.00113	2.45033	4.76144
Cko_contig_973	unknown [Lotus japonicus]	3.74031	3.81451	7.34276
Cko_contig_974	Universal stress protein A-like protein [Medicago truncatula]	0	0	0
Cko_contig_975	Universal stress protein A-like protein [Medicago truncatula]	0	0	0
Cko_contig_976	-
Cko_contig_977	hypothetical protein MTR_1g107040 [Medicago truncatula]	3.92968	1.07898	0.589304
Cko_contig_978	RNA methyltransferase-like protein [Medicago truncatula]	8.50021	7.52136	10.5212
Cko_contig_979	-
Cko_contig_980	-
Cko_contig_981	NADH dehydrogenase subunit 1 [Homo sapiens]	0	0	0.106121
Cko_contig_982	NADH dehydrogenase subunit 2 [Homo sapiens]	0	0	0.0820381
Cko_contig_983	Pol polyprotein [Medicago truncatula]	2.08319	3.39873	1.34723
Cko_contig_984	PREDICTED: GPCR-type G protein 2-like [Glycine max]	0	0.212966	0.0222056
Cko_contig_985	PREDICTED: GPCR-type G protein 2-like [Glycine max]	0.375309	0.669331	0.585336
Cko_contig_986	-
Cko_contig_987	-
Cko_contig_988	uncharacterized protein LOC100527736 [Glycine max]	8.60811	8.14717	9.24447
Cko_contig_989	PREDICTED: uncharacterized protein LOC100798978 [Glycine max]	103.227	82.5492	125.27
Cko_contig_990	PREDICTED: probable methyltransferase PMT20-like [Glycine max]	0	0.175012	0
Cko_contig_991	-
Cko_contig_992	hypothetical protein MTR_5g057770 [Medicago truncatula]	12.7805	0.0674544	0
Cko_contig_993	PREDICTED: DCN1-like protein 5-like [Glycine max]	5.82391	9.34778	8.17472
Cko_contig_994	PREDICTED: LOW QUALITY PROTEIN: putative ATP-dependent helicase HRQ1-like [Vitis vinifera]	2.60499	2.66618	2.75273
Cko_contig_995	-
Cko_contig_996	PREDICTED: dynamin-like protein C-like [Glycine max]	4.92373	2.25778	2.92879
Cko_contig_997	PREDICTED: carboxypeptidase A6-like [Glycine max]	9.41048	11.5897	11.7556
Cko_contig_998	uncharacterized protein LOC100280232 [Zea mays]	5.78162	3.6957	3.59655
Cko_contig_999	PREDICTED: uncharacterized protein LOC100811233 [Glycine max]	9.77548	7.51872	7.07481
Cko_contig_1000	PREDICTED: uncharacterized protein LOC100260107 [Vitis vinifera]	5.71093	11.3489	6.84161
Cko_contig_1001	-
Cko_contig_1002	PREDICTED: 3-oxoacyl-[acyl-carrier-protein]	4.75758	4.25126	5.69922
Cko_contig_1003	-
Cko_contig_1004	-
Cko_contig_1005	-
Cko_contig_1006	unknown [Medicago truncatula]	0	0	0
Cko_contig_1007	unknown [Medicago truncatula]	0	0	0
Cko_contig_1008	uncharacterized protein LOC100787890 [Glycine max]	8.18221	3.29502	6.38053
Cko_contig_1009	uncharacterized protein LOC100787890 [Glycine max]	0.422778	0.729664	0.380405
Cko_contig_1010	-
Cko_contig_1011	cox2 gene product (mitochondrion) [Beta vulgaris subsp. vulgaris]	4.41774	3.25225	5.16521
Cko_contig_1012	RecName: Full=Uncharacterized mitochondrial protein ORF154	0.258736	0.753549	0.843915
Cko_contig_1013	PREDICTED: GDSL esterase/lipase At4g10955-like [Glycine max]	23.3514	15.852	16.2485
Cko_contig_1014	uncharacterized protein LOC100306657 [Glycine max]	45.4798	33.5069	27.335
Cko_contig_1015	-
Cko_contig_1016	-
Cko_contig_1017	Ubiquitin-like modifier-activating enzyme [Medicago truncatula]	28.9078	23.4147	22.2232
Cko_contig_1018	-
Cko_contig_1019	PREDICTED: nudix hydrolase 20, chloroplastic-like [Glycine max]	3.37421	3.23932	3.45348
Cko_contig_1020	-
Cko_contig_1021	PREDICTED: N(2),N(2)-dimethylguanosine tRNA methyltransferase Trm1 [Vitis vinifera]	0.491853	0.594216	0.61958
Cko_contig_1022	-
Cko_contig_1023	bHLH transcription factor [Lotus japonicus]	0.256112	0.341561	0
Cko_contig_1024	-
Cko_contig_1025	Lysine histidine transporter [Medicago truncatula]	11.0517	11.2647	13.8352
Cko_contig_1026	-
Cko_contig_1027	PREDICTED: cytochrome P450 84A1-like [Glycine max]	70.2412	79.6852	31.5659
Cko_contig_1028	Phytochrome A-associated F-box protein [Medicago truncatula]	138.288	65.4355	90.5147
Cko_contig_1029	uncharacterized protein LOC100499686 precursor [Glycine max]	130.794	53.5315	69.0047
Cko_contig_1030	-
Cko_contig_1031	F-box/LRR-repeat protein [Medicago truncatula]	2.77147	5.58043	4.98739
Cko_contig_1032	hypothetical protein MTR_5g079490 [Medicago truncatula]	112.069	98.6933	98.0295
Cko_contig_1033	hypothetical protein MTR_5g030210 [Medicago truncatula]	11.0854	10.6178	12.2199
Cko_contig_1034	UNC93-like protein C922.05c [Medicago truncatula]	26.0406	11.7336	9.68094
Cko_contig_1035	deleted in split hand/splt foot protein 1 [Solanum lycopersicum]	1.82317	2.65832	3.73343
Cko_contig_1036	-
Cko_contig_1037	PREDICTED: uncharacterized protein LOC100812811 [Glycine max]	3.11095	2.58783	2.39568
Cko_contig_1038	PREDICTED: lysine histidine transporter 1-like [Glycine max]	0.13652	0.353427	0.399221
Cko_contig_1039	hypothetical protein MTR_8g076220 [Medicago truncatula]	16.2279	9.00725	15.5229
Cko_contig_1040	PREDICTED: UDP-glycosyltransferase 72E1-like [Glycine max]	4.60837	0.688283	1.03662
Cko_contig_1041	-
Cko_contig_1042	unknown [Medicago truncatula]	65.2106	75.9884	75.1297
Cko_contig_1043	PREDICTED: zinc finger protein 3-like [Glycine max]	4.07841	4.5795	2.4317
Cko_contig_1044	PREDICTED: zinc finger protein 3-like [Glycine max]	3.26863	5.59576	3.22564
Cko_contig_1045	hypothetical protein RCOM_1716690 [Ricinus communis]	27.7801	26.3154	30.3498
Cko_contig_1046	PREDICTED: transcription factor RF2b-like [Glycine max]	19.9273	14.2028	14.809
Cko_contig_1047	-
Cko_contig_1048	PREDICTED: uncharacterized protein LOC100807973 [Glycine max]	9.48816	11.9025	11.3039
Cko_contig_1049	-
Cko_contig_1050	-
Cko_contig_1051	-
Cko_contig_1052	PREDICTED: uncharacterized protein LOC100260376 [Vitis vinifera]	21.4807	22.034	14.6326
Cko_contig_1053	predicted protein [Populus trichocarpa]	1.66439	1.26729	1.07913
Cko_contig_1054	unknown [Lotus japonicus]	63.4265	59.0748	70.0031
Cko_contig_1055	-
Cko_contig_1056	PREDICTED: uncharacterized protein LOC100794064 [Glycine max]	8.70371	9.01296	6.16069
Cko_contig_1057	Polynucleotidyl transferase, Ribonuclease H fold [Medicago truncatula]	1.35652	3.10813	7.02875
Cko_contig_1058	hypothetical protein VITISV_025959 [Vitis vinifera]	1.87024	1.16559	1.77628
Cko_contig_1059	uncharacterized protein LOC100805260 [Glycine max]	30.248	28.5399	34.3118
Cko_contig_1060	unknown [Antheraea pernyi nucleopolyhedrovirus]	0	1.62694	2.01445
Cko_contig_1061	hypothetical protein VITISV_025045 [Vitis vinifera]	1.1666	3.87196	1.1708
Cko_contig_1062	PREDICTED: probable pectinesterase/pectinesterase inhibitor 12-like [Glycine max]	3.82615	2.50766	3.92204
Cko_contig_1063	conserved hypothetical protein [Ricinus communis]	20.5735	21.8284	18.815
Cko_contig_1064	-
Cko_contig_1065	-
Cko_contig_1066	Os08g0285600 [Oryza sativa Japonica Group]	4.06508	2.12322	4.33143
Cko_contig_1067	PREDICTED: MADS-box transcription factor 27-like [Glycine max]	0	0	0
Cko_contig_1068	PREDICTED: MADS-box transcription factor 27-like [Glycine max]	0	0	0
Cko_contig_1069	-
Cko_contig_1070	abscisic stress ripening-like protein [Glycine max]	102.518	153.781	243.612
Cko_contig_1071	unnamed protein product [Vitis vinifera]	1.85642	1.11531	1.37435
Cko_contig_1072	-
Cko_contig_1073	-
Cko_contig_1074	PREDICTED: uncharacterized protein LOC100784010 [Glycine max]	5.41118	3.77584	3.4245
Cko_contig_1075	predicted protein [Populus trichocarpa]	2.14572	1.46587	1.68933
Cko_contig_1076	PREDICTED: ATP-dependent DNA helicase Q-like 4A-like [Glycine max]	2.28446	1.41533	0.843284
Cko_contig_1077	hypothetical protein VITISV_018454 [Vitis vinifera]	0.308614	0.342406	0.674374
Cko_contig_1078	unknown [Lotus japonicus]	4.65568	3.10449	2.66576
Cko_contig_1079	30S ribosomal protein S13-1 [Arachis diogoi]	3.30522	1.64551	4.11778
Cko_contig_1080	unknown [Medicago truncatula]	1.15311	2.32181	1.61394
Cko_contig_1081	PREDICTED: 60S ribosomal protein L23a-like [Glycine max]	26.1691	22.5227	19.5596
Cko_contig_1082	hypothetical protein MTR_7g070350 [Medicago truncatula]	0.789103	0	0.798767
Cko_contig_1083	-
Cko_contig_1084	-
Cko_contig_1085	-
Cko_contig_1086	PREDICTED: putative B3 domain-containing protein At5g58280-like [Glycine max]	5.3083	3.70359	3.15031
Cko_contig_1087	Protein kinase 2B [Medicago truncatula]	1.6987	7.63479	0.318427
Cko_contig_1088	RNA-directed DNA polymerase (Reverse transcriptase); Polynucleotidyl transferase, Ribonuclease H fold [Medicago truncatula]	2.56962	2.01945	1.89921
Cko_contig_1089	PREDICTED: DEAD-box ATP-dependent RNA helicase 42-like [Glycine max]	22.998	20.897	28.2821
Cko_contig_1090	Kinase-like protein [Medicago truncatula]	1.71121	7.69423	1.16153
Cko_contig_1091	PREDICTED: 40S ribosomal protein S6-like [Glycine max]	6.79621	8.26394	9.63585
Cko_contig_1092	PREDICTED: 40S ribosomal protein S6-like [Glycine max]	9.37637	9.0376	7.10452
Cko_contig_1093	hypothetical protein MTR_4g119780 [Medicago truncatula]	3.70651	3.60291	2.53002
Cko_contig_1094	hypothetical protein MTR_4g119780 [Medicago truncatula]	0.0868145	1.68561	1.75755
Cko_contig_1095	Calmodulin [Medicago truncatula]	1.88592	1.83087	1.83831
Cko_contig_1096	PREDICTED: pentatricopeptide repeat-containing protein At3g09040, mitochondrial-like [Glycine max]	1.24212	1.74181	2.07228
Cko_contig_1097	-
Cko_contig_1098	GJ20929 [Drosophila virilis]	0	0	0
Cko_contig_1099	hypothetical protein MTR_3g110590 [Medicago truncatula]	2.91364	2.5143	3.98942
Cko_contig_1100	unknown [Trifolium repens]	1.52868	1.69607	1.52285
Cko_contig_1101	PREDICTED: expansin-A16-like [Glycine max]	9.45215	5.9988	7.10983
Cko_contig_1102	PREDICTED: RNA polymerase-associated protein CTR9 homolog [Glycine max]	16.6716	25.819	17.9128
Cko_contig_1103	PREDICTED: uncharacterized protein LOC100811743 [Glycine max]	2.99329	5.80344	1.8888
Cko_contig_1104	-
Cko_contig_1105	PREDICTED: 50S ribosomal protein L3-2, chloroplastic-like [Glycine max]	15.131	16.4358	21.908
Cko_contig_1106	PREDICTED: uncharacterized protein LOC100817775 [Glycine max]	0.515641	0.572102	0.463961
Cko_contig_1107	uncharacterized protein LOC100306483 precursor [Glycine max]	75.0224	32.1464	36.5233
Cko_contig_1108	unnamed protein product [Vitis vinifera]	10.1227	14.9509	10.2642
Cko_contig_1109	uncharacterized protein LOC100500177 [Glycine max]	1.68327	1.40414	1.66602
Cko_contig_1110	uncharacterized protein LOC100500177 [Glycine max]	0.431654	0.372492	0.388391
Cko_contig_1111	PREDICTED: probable pre-mRNA-splicing factor ATP-dependent RNA helicase-like [Glycine max]	26.6988	24.6691	27.5179
Cko_contig_1112	PREDICTED: glutamyl-tRNA(Gln) amidotransferase subunit A-like [Glycine max]	2.38263	4.05942	4.78239
Cko_contig_1113	hypothetical protein MTR_3g095480 [Medicago truncatula]	8.66116	2.47077	2.89826
Cko_contig_1114	unknown [Glycine max]	10.0977	12.8375	13.9089
Cko_contig_1115	Pleiotropic drug resistance protein [Medicago truncatula]	4.06715	1.66622	2.6245
Cko_contig_1116	-
Cko_contig_1117	PREDICTED: LOW QUALITY PROTEIN: putative pentatricopeptide repeat-containing protein At5g43820-like [Glycine max]	1.25225	1.83895	1.99651
Cko_contig_1118	hypothetical protein MTR_2g100200 [Medicago truncatula]	0	0.100398	0.0523418
Cko_contig_1119	PREDICTED: uncharacterized protein LOC100500226 [Glycine max]	65.9753	44.6782	50.0458
Cko_contig_1120	PREDICTED: ethanolamine-phosphate cytidylyltransferase-like [Glycine max]	52.0939	46.9405	62.6504
Cko_contig_1121	Sodium/hydrogen exchanger [Medicago truncatula]	0.110673	0	0.0663869
Cko_contig_1122	Sodium/hydrogen exchanger [Medicago truncatula]	0	0.235002	0.0700093
Cko_contig_1123	PREDICTED: DNA topoisomerase 6 subunit B-like isoform 1 [Glycine max]	3.26291	3.5492	4.02142
Cko_contig_1124	PREDICTED: DNA topoisomerase 6 subunit B-like isoform 2 [Glycine max]	2.3167	2.66558	5.03758
Cko_contig_1125	PREDICTED: trihelix transcription factor GT-2-like [Glycine max]	2.68718	2.65015	2.01488
Cko_contig_1126	-
Cko_contig_1127	Formyltetrahydrofolate deformylase [Medicago truncatula]	0	0	0
Cko_contig_1128	unknown [Medicago truncatula]	22.1304	18.9063	18.1771
Cko_contig_1129	uncharacterized protein LOC100787125 [Glycine max]	9.9276	6.0717	4.85655
Cko_contig_1130	RecName: Full=Elongation factor 1-gamma; Short=EF-1-gamma; AltName: Full=eEF-1B gamma	0.371933	1.4443	0.83664
Cko_contig_1131	unknown [Glycine max]	0	0.3013	0.628321
Cko_contig_1132	-
Cko_contig_1133	9-cis-epoxycarotenoid dioxygenase [Caragana korshinskii]	25.5766	49.8088	57.3605
Cko_contig_1134	unknown [Medicago truncatula]	44.4517	23.8748	29.3738
Cko_contig_1135	unknown [Lotus japonicus]	26.6607	16.5726	35.9321
Cko_contig_1136	conserved hypothetical protein [Ricinus communis]	7.12805	6.15109	2.94396
Cko_contig_1137	-
Cko_contig_1138	unknown [Lotus japonicus]	1.88078	0.541	0.615373
Cko_contig_1139	hypothetical protein MTR_2g010160 [Medicago truncatula]	74.7462	79.5231	94.8563
Cko_contig_1140	Molybdenum cofactor sulfurase [Medicago truncatula]	13.7982	15.3531	6.39753
Cko_contig_1141	unknown [Medicago truncatula]	0	0	0
Cko_contig_1142	hypothetical protein MTR_5g015840 [Medicago truncatula]	0	0	0
Cko_contig_1143	PREDICTED: uncharacterized protein LOC100818846 [Glycine max]	12.2646	2.43032	8.74657
Cko_contig_1144	PREDICTED: COBRA-like protein 7-like [Glycine max]	59.2411	56.6982	37.6833
Cko_contig_1145	PREDICTED: uncharacterized protein LOC100801435 [Glycine max]	0.42563	0.397902	1.37231
Cko_contig_1146	unknown [Medicago truncatula]	57.3882	42.3968	69.4902
Cko_contig_1147	PREDICTED: 60S ribosomal protein L35-like [Glycine max]	18.8131	12.7021	22.4917
Cko_contig_1148	PREDICTED: 50S ribosomal protein L17, chloroplastic-like [Glycine max]	127.419	60.2266	95.5941
Cko_contig_1149	Ankyrin repeat-containing protein [Medicago truncatula]	7.64982	6.91872	7.14786
Cko_contig_1150	-
Cko_contig_1151	glutamyl-tRNA reductase precursor [Glycine max]	0	0.873587	0.533195
Cko_contig_1152	PREDICTED: uncharacterized protein LOC100811827 [Glycine max]	135.591	148.969	183.482
Cko_contig_1153	unnamed protein product [Vitis vinifera]	1.08996	1.07495	0.77057
Cko_contig_1154	Os11g0312400 [Oryza sativa Japonica Group]	8.46942	7.22002	7.8515
Cko_contig_1155	PREDICTED: NAC domain-containing protein 8-like [Glycine max]	9.89143	12.7128	5.4284
Cko_contig_1156	-
Cko_contig_1157	hypothetical protein MtrDRAFT_AC150800g43v2 [Medicago truncatula]	1.0957	1.35919	2.40309
Cko_contig_1158	cystathionine gamma-synthase [Cucumis melo subsp. melo]	2.80814	30.6946	4.21115
Cko_contig_1159	PREDICTED: alpha-1,3-mannosyl-glycoprotein 2-beta-N-acetylglucosaminyltransferase-like isoform 1 [Glycine max]	6.42185	9.39567	8.58854
Cko_contig_1160	Alkylated DNA repair protein alkB-like protein [Medicago truncatula]	4.90565	4.12612	1.84382
Cko_contig_1161	-
Cko_contig_1162	PREDICTED: DNA mismatch repair protein Msh6-2-like [Glycine max]	2.81215	2.03621	1.89045
Cko_contig_1163	unknown [Medicago truncatula]	136.398	71.4917	91.3131
Cko_contig_1164	-
Cko_contig_1165	-
Cko_contig_1166	PREDICTED: ankyrin repeat domain-containing protein, chloroplastic-like [Glycine max]	50.9271	32.6464	45.3293
Cko_contig_1167	hypothetical protein MTR_3g109330 [Medicago truncatula]	69.9539	79.2052	95.4238
Cko_contig_1168	F-box/LRR-repeat protein [Medicago truncatula]	1.62719	0.127652	0.266201
Cko_contig_1169	unknown [Lotus japonicus]	0.353935	0.496316	1.035
Cko_contig_1170	unknown [Lotus japonicus]	3.26528	2.36194	2.89481
Cko_contig_1171	PREDICTED: receptor-like serine/threonine-protein kinase ALE2-like [Glycine max]	4.27302	2.63383	2.29687
Cko_contig_1172	Os08g0444100 [Oryza sativa Japonica Group]	0	0	0
Cko_contig_1173	Os08g0444100 [Oryza sativa Japonica Group]	0	0	0
Cko_contig_1174	PREDICTED: LRR receptor-like serine/threonine-protein kinase GSO1-like [Glycine max]	1.85379	1.86014	1.20251
Cko_contig_1175	-
Cko_contig_1176	Ankyrin repeat and BTB/POZ domain-containing protein [Medicago truncatula]	5.66498	5.2575	5.48191
Cko_contig_1177	hypothetical protein VITISV_004051 [Vitis vinifera]	4.60017	3.39076	4.13912
Cko_contig_1178	unknown [Medicago truncatula]	45.8226	49.8212	27.8456
Cko_contig_1179	hypothetical protein MTR_7g117980 [Medicago truncatula]	62.3933	52.2965	62.9666
Cko_contig_1180	conserved hypothetical protein [Lactobacillus jensenii JV-V16]	26.4151	16.8353	8.38857
Cko_contig_1181	PREDICTED: probable plastid-lipid-associated protein 10, chloroplastic-like [Glycine max]	29.7163	29.9174	39.5128
Cko_contig_1182	hypothetical protein MTR_5g013290 [Medicago truncatula]	66.3233	8.9356	26.2999
Cko_contig_1183	-
Cko_contig_1184	Na+/H+ antiporter [Caragana korshinskii]	110.317	121.886	111.568
Cko_contig_1185	PREDICTED: uncharacterized protein LOC100818236 [Glycine max]	0.0577738	4.23771	0.207934
Cko_contig_1186	PREDICTED: uncharacterized protein LOC100789451 [Glycine max]	3.57864	2.57346	0.53666
Cko_contig_1187	-
Cko_contig_1188	hypothetical protein MTR_1g100200 [Medicago truncatula]	2.59951	2.33478	0.954683
Cko_contig_1189	PREDICTED: 66 kDa stress protein [Vitis vinifera]	2.05694	1.39306	2.38963
Cko_contig_1190	PREDICTED: uncharacterized protein LOC100807228 [Glycine max]	42.5072	24.3971	27.2682
Cko_contig_1191	PREDICTED: patatin group A-3-like [Glycine max]	6.59481	1.76615	3.47846
Cko_contig_1192	-
Cko_contig_1193	hypothetical protein MTR_3g007450 [Medicago truncatula]	0.0561089	0.145256	0.151456
Cko_contig_1194	hypothetical protein MTR_3g007450 [Medicago truncatula]	0	0	0
Cko_contig_1195	PREDICTED: DNA-(apurinic or apyrimidinic site) lyase 2-like [Glycine max]	0.737637	0.653741	0.681645
Cko_contig_1196	PREDICTED: DNA-(apurinic or apyrimidinic site) lyase 2-like [Glycine max]	0.101896	0.131895	0.0687623
Cko_contig_1197	uncharacterized protein LOC100306487 [Glycine max]	125.861	46.5151	91.9612
Cko_contig_1198	PREDICTED: 26S protease regulatory subunit S10B homolog B isoform 1 [Vitis vinifera]	1.71349	1.26741	1.65188
Cko_contig_1199	PREDICTED: 26S protease regulatory subunit S10B homolog B [Vitis vinifera]	3.36123	5.30854	4.85037
Cko_contig_1200	PREDICTED: uncharacterized protein LOC100779683 [Glycine max]	0.205736	1.02085	0.462791
Cko_contig_1201	-
Cko_contig_1202	Replication protein A 70 kDa DNA-binding subunit [Medicago truncatula]	0.273925	6.38229	3.63544
Cko_contig_1203	PREDICTED: hippocampus abundant transcript 1 protein-like [Glycine max]	45.2866	54.0326	32.0107
Cko_contig_1204	gibberellin 2-oxidase [Malus x domestica]	1.29765	7.95055	7.1807
Cko_contig_1205	PREDICTED: squamosa promoter-binding-like protein 9-like [Glycine max]	1.80927	1.97216	1.32805
Cko_contig_1206	promoter-binding protein SPL9 [Vitis vinifera]	0	0.344503	0.179604
Cko_contig_1207	Ethylene-regulated transcript 2 (ERT2) [Medicago truncatula]	28.6946	40.1621	28.6256
Cko_contig_1208	PREDICTED: pyridine nucleotide-disulfide oxidoreductase domain-containing protein 2 [Vitis vinifera]	0	0	0
Cko_contig_1209	PREDICTED: pyridine nucleotide-disulfide oxidoreductase domain-containing protein 2 [Vitis vinifera]	0	0	0
Cko_contig_1210	-
Cko_contig_1211	PREDICTED: G-type lectin S-receptor-like serine/threonine-protein kinase At4g27290-like [Glycine max]	0.294652	1.90701	0.397681
Cko_contig_1212	PREDICTED: uncharacterized protein LOC100808652 [Glycine max]	0.593897	2.04999	0.534373
Cko_contig_1213	PREDICTED: protein SRG1-like [Glycine max]	4.48513	2.56284	1.79966
Cko_contig_1214	hypothetical protein MTR_1g016050 [Medicago truncatula]	0.0589855	0.254505	0.106147
Cko_contig_1215	60S ribosomal protein L7aA [Hevea brasiliensis]	76.656	61.963	80.7597
Cko_contig_1216	PREDICTED: uncharacterized protein LOC100805242 [Glycine max]	32.1719	27.1908	33.5018
Cko_contig_1217	PREDICTED: uncharacterized protein LOC100809595 [Glycine max]	1.44145	2.53384	3.50664
Cko_contig_1218	ABC transporter G family member [Medicago truncatula]	0.410467	0.273707	0.503629
Cko_contig_1219	PREDICTED: ABC transporter G family member 7-like [Glycine max]	0.842994	0.661322	0.999847
Cko_contig_1220	conserved hypothetical protein [Ricinus communis]	19.1296	15.5658	8.21847
Cko_contig_1221	hypothetical protein MTR_8g107330 [Medicago truncatula]	1.64355	1.06371	1.72529
Cko_contig_1222	PREDICTED: probable WRKY transcription factor 41-like [Glycine max]	13.8224	87.3264	25.328
Cko_contig_1223	wee1 [Glycine max]	2.13116	1.29309	1.19848
Cko_contig_1224	PREDICTED: uncharacterized protein LOC100794759 [Glycine max]	8.83781	9.43486	7.99303
Cko_contig_1225	-
Cko_contig_1226	unknown [Medicago truncatula]	10.9021	10.3131	6.23623
Cko_contig_1227	unknown [Lotus japonicus]	1.19006	0.702651	0.619928
Cko_contig_1228	F-box family protein [Medicago truncatula]	3.19604	5.86074	3.23518
Cko_contig_1229	unknown [Lotus japonicus]	22.9952	12.5269	15.1133
Cko_contig_1230	PREDICTED: transcription factor MYB86-like [Glycine max]	3.26813	2.41201	1.93459
Cko_contig_1231	PREDICTED: uncharacterized protein LOC100811675 [Glycine max]	6.84591	3.28201	2.56657
Cko_contig_1232	-
Cko_contig_1233	CM0545.370.nc [Lotus japonicus]	34.5183	18.0074	28.0076
Cko_contig_1234	-
Cko_contig_1235	-
Cko_contig_1236	Regulator of telomere elongation helicase [Medicago truncatula]	0.460835	0.238604	0.199031
Cko_contig_1237	hypothetical protein MTR_8g017190 [Medicago truncatula]	0	0	0
Cko_contig_1238	hypothetical protein MTR_8g017190 [Medicago truncatula]	0	0	0
Cko_contig_1239	PREDICTED: uncharacterized protein LOC100786225 [Glycine max]	5.91944	6.96563	4.68057
Cko_contig_1240	PREDICTED: mitochondrial import inner membrane translocase subunit Tim8-like [Glycine max]	21.8499	16.3006	25.0506
Cko_contig_1241	PREDICTED: probable glutamate carboxypeptidase 2-like [Glycine max]	1.30252	3.934	2.09281
Cko_contig_1242	PREDICTED: cyclic nucleotide-gated ion channel 4-like [Glycine max]	1.11378	2.70317	1.50323
Cko_contig_1243	-
Cko_contig_1244	acridine efflux pump [Acinetobacter sp. ATCC 27244]	0.383676	0.942334	0.345223
Cko_contig_1245	uncharacterized protein LOC100500377 [Glycine max]	1.82606	3.15156	2.02813
Cko_contig_1246	NBS-containing resistance-like protein [Medicago truncatula]	0	0	0
Cko_contig_1247	-
Cko_contig_1248	-
Cko_contig_1249	predicted protein [Populus trichocarpa]	0	0	0
Cko_contig_1250	hypothetical protein MTR_097s0035 [Medicago truncatula]	0.0980282	0.281975	0.382214
Cko_contig_1251	Transcription factor [Medicago truncatula]	0.925037	1.48247	2.1799
Cko_contig_1252	-
Cko_contig_1253	Kinase-like protein [Medicago truncatula]	5.79678	6.58954	5.56685
Cko_contig_1254	predicted protein [Populus trichocarpa]	25.2699	28.8994	32.9445
Cko_contig_1255	PREDICTED: NAD(H) kinase 1-like [Glycine max]	25.0374	32.0523	23.5788
Cko_contig_1256	PREDICTED: MLO-like protein 1-like [Glycine max]	1.0821	2.40979	1.1621
Cko_contig_1257	PREDICTED: novel plant SNARE 11-like [Glycine max]	18.7223	14.7186	13.8122
Cko_contig_1258	-
Cko_contig_1259	-
Cko_contig_1260	-
Cko_contig_1261	Alkylated DNA repair protein alkB-like protein [Medicago truncatula]	0.293327	0.309373	0.146627
Cko_contig_1262	PREDICTED: alpha-ketoglutarate-dependent dioxygenase alkB-like [Glycine max]	1.25957	1.02973	1.49123
Cko_contig_1263	PREDICTED: MLO-like protein 6-like [Glycine max]	1.24266	3.46074	0
Cko_contig_1264	PREDICTED: uncharacterized protein LOC100259414 [Vitis vinifera]	2.34167	1.75716	1.55733
Cko_contig_1265	predicted protein [Populus trichocarpa]	12.9303	15.198	21.1959
Cko_contig_1266	-
Cko_contig_1267	-
Cko_contig_1268	uncharacterized protein LOC100500635 [Glycine max]	31.6221	19.0122	17.8996
Cko_contig_1269	-
Cko_contig_1270	PREDICTED: beta-1,4-mannosyl-glycoprotein 4-beta-N-acetylglucosaminyltransferase [Vitis vinifera]	4.22377	3.64487	7.6009
Cko_contig_1271	hypothetical protein MTR_1g080210 [Medicago truncatula]	28.3523	28.4406	28.4459
Cko_contig_1272	PREDICTED: G-type lectin S-receptor-like serine/threonine-protein kinase At4g27290-like [Glycine max]	0.692409	3.80232	1.13275
Cko_contig_1273	PREDICTED: SUN domain-containing protein 1-like [Glycine max]	41.8832	33.0192	32.5418
Cko_contig_1274	uncharacterized protein LOC100808123 [Glycine max]	15.96	12.4733	9.21237
Cko_contig_1275	hypothetical protein Strop_3603 [Salinispora tropica CNB-440]	3.34063	0.0613356	2.94187
Cko_contig_1276	PREDICTED: putative cysteine-rich receptor-like protein kinase 20-like [Glycine max]	0.122806	0.105975	0
Cko_contig_1277	6b-interacting protein 2 [Nicotiana tabacum]	1.82241	4.22365	2.81102
Cko_contig_1278	Acyl-protein thioesterase [Medicago truncatula]	3.91316	4.71271	9.4408
Cko_contig_1279	unknown [Glycine max]	147.231	71.7096	104.776
Cko_contig_1280	Serine/threonine protein kinase SAPK3 [Medicago truncatula]	0	0	0
Cko_contig_1281	unknown [Medicago truncatula]	0	0	0
Cko_contig_1282	PREDICTED: uncharacterized protein LOC100808920 [Glycine max]	22.4898	20.6409	17.2347
Cko_contig_1283	PREDICTED: uncharacterized protein LOC100499760 [Glycine max]	0.487278	0.300352	0.438441
Cko_contig_1284	hypothetical protein MTR_126s0009 [Medicago truncatula]	4.68714	1.64785	3.59258
Cko_contig_1285	unknown [Medicago truncatula]	53.2913	32.4723	33.6219
Cko_contig_1286	-
Cko_contig_1287	Transmembrane protein [Medicago truncatula]	0	0	0
Cko_contig_1288	Transmembrane protein [Medicago truncatula]	0.35875	0	0
Cko_contig_1289	-
Cko_contig_1290	unknown [Medicago truncatula]	35.4133	24.9124	20.3942
Cko_contig_1291	PREDICTED: uncharacterized protein LOC100812233 [Glycine max]	3.57891	2.59817	2.6324
Cko_contig_1292	PREDICTED: ankyrin-2-like [Glycine max]	15.0141	0.93353	1.5338
Cko_contig_1293	-
Cko_contig_1294	-
Cko_contig_1295	HORMA domain-containing protein [Medicago truncatula]	3.0045	2.10219	2.19192
Cko_contig_1296	RNA-directed DNA polymerase (Reverse transcriptase); Polynucleotidyl transferase, Ribonuclease H fold [Medicago truncatula]	0	0	0
Cko_contig_1297	hypothetical protein IMG5_091710 [Ichthyophthirius multifiliis]	0.370041	0.319324	0.295959
Cko_contig_1298	-
Cko_contig_1299	unknown [Medicago truncatula]	0	0	0
Cko_contig_1300	PREDICTED: transcription factor BPE-like [Glycine max]	0	0	0
Cko_contig_1301	PREDICTED: uncharacterized protein LOC100800708 [Glycine max]	0.643572	2.97517	1.44767
Cko_contig_1302	PREDICTED: uncharacterized protein LOC100817703 [Glycine max]	2.70174	3.1863	0.89135
Cko_contig_1303	hypothetical protein MTR_7g080550 [Medicago truncatula]	98.2346	47.3547	57.5443
Cko_contig_1304	unknown [Lotus japonicus]	3.47174	2.14444	1.05222
Cko_contig_1305	3-ketoacyl-CoA synthase [Medicago truncatula]	3.94825	1.78733	1.92186
Cko_contig_1306	3-ketoacyl-CoA synthase [Medicago truncatula]	0.692454	0.199182	0.385699
Cko_contig_1307	Leucoanthocyanidin reductase [Medicago truncatula]	0.197661	0.17057	0.0889252
Cko_contig_1308	PREDICTED: phospho-N-acetylmuramoyl-pentapeptide-transferase homolog [Glycine max]	2.89861	4.20095	2.6081
Cko_contig_1309	unknown [Medicago truncatula]	79.4355	81.565	45.2321
Cko_contig_1310	hypothetical protein VITISV_041406 [Vitis vinifera]	0.6818	1.1421	1.69605
Cko_contig_1311	hypothetical protein VITISV_023116 [Vitis vinifera]	0.402877	0.825691	2.67343
Cko_contig_1312	PREDICTED: probable peptide/nitrate transporter At2g40460-like [Glycine max]	20.9372	17.4674	11.844
Cko_contig_1313	PREDICTED: protein DCL, chloroplastic-like [Glycine max]	22.6263	15.5906	20.5124
Cko_contig_1314	hypothetical protein MTR_7g034660 [Medicago truncatula]	0	0.705862	0.420566
Cko_contig_1315	PREDICTED: uncharacterized protein At2g17340-like [Glycine max]	3.38116	0.104205	0.434612
Cko_contig_1316	hypothetical protein MTR_7g034660 [Medicago truncatula]	3.34196	0.576783	2.20514
Cko_contig_1317	PREDICTED: uncharacterized protein At2g17340-like [Glycine max]	0.515834	0	0
Cko_contig_1318	Albumin-2 [Medicago truncatula]	0.0623262	7.26082	1.90671
Cko_contig_1319	-
Cko_contig_1320	uncharacterized protein LOC100305829 [Glycine max]	0	0	0
Cko_contig_1321	uncharacterized protein LOC100305829 [Glycine max]	0	0	0
Cko_contig_1322	-
Cko_contig_1323	YrdC domain-containing protein [Medicago truncatula]	0.0882524	0.22847	0.277925
Cko_contig_1324	YrdC domain-containing protein [Medicago truncatula]	0.319754	0.0394183	0.0411009
Cko_contig_1325	-
Cko_contig_1326	-
Cko_contig_1327	PREDICTED: uncharacterized protein LOC100812827 [Glycine max]	1.01338	1.28601	1.3409
Cko_contig_1328	PREDICTED: uncharacterized protein LOC100246733 isoform 2 [Vitis vinifera]	3.73583	3.89542	5.32222
Cko_contig_1329	PREDICTED: tubulin beta-3 chain-like [Glycine max]	76.9318	56.0943	59.1241
Cko_contig_1330	Histone deacetylase [Medicago truncatula]	17.8902	16.7428	21.17
Cko_contig_1331	PREDICTED: uncharacterized protein LOC100816590 [Glycine max]	31.9363	29.0419	38.1225
Cko_contig_1332	Sugar kinase, putative [Medicago truncatula]	0.0383439	0.23162	0.0690017
Cko_contig_1333	Sugar kinase, putative [Medicago truncatula]	0	0.0345542	0.0720583
Cko_contig_1334	PREDICTED: myb-related protein 306-like [Glycine max]	6.71054	1.70318	3.33865
Cko_contig_1335	amino acid permease AAP4 [Vicia faba var. minor]	38.3071	20.1021	8.79807
Cko_contig_1336	hypothetical protein MTR_6g091720 [Medicago truncatula]	13.6395	8.89445	7.53085
Cko_contig_1337	PREDICTED: FAD-linked sulfhydryl oxidase ERV1-like isoform 2 [Glycine max]	0	0.753045	0.0356904
Cko_contig_1338	PREDICTED: FAD-linked sulfhydryl oxidase ERV1-like isoform 2 [Glycine max]	0.0437449	0	0.078721
Cko_contig_1339	PREDICTED: FAD-linked sulfhydryl oxidase ERV1-like [Glycine max]	0	0	0
Cko_contig_1340	proline rich protein [Medicago sativa]	381.868	269.774	342.517
Cko_contig_1341	RNA-directed DNA polymerase (Reverse transcriptase) [Medicago truncatula]	0	0	0.0440844
Cko_contig_1342	PREDICTED: D-tyrosyl-tRNA(Tyr) deacylase-like [Glycine max]	2.24925	2.34058	4.16668
Cko_contig_1343	PREDICTED: GLABRA2 expression modulator-like [Glycine max]	14.9909	14.4773	9.76753
Cko_contig_1344	Os02g0513700 [Oryza sativa Japonica Group]	2.55802	0.775583	0.995308
Cko_contig_1345	hypothetical protein MTR_6g021900 [Medicago truncatula]	0.0895631	5.71929	0.48352
Cko_contig_1346	predicted protein [Populus trichocarpa]	19.4082	20.8793	16.811
Cko_contig_1347	PREDICTED: transmembrane 9 superfamily member 3-like [Glycine max]	56.1222	46.4122	58.3875
Cko_contig_1348	-
Cko_contig_1349	RecName: Full=Isoflavone 4'-O-methyltransferase; Short=GeHI4'OMT; AltName: Full=2,7,4'-trihydroxyisoflavanone 4'-O-methyltransferase; AltName: Full=S-adenosyl-L-methionine:2,7,4'-trihydroxyisoflavanone 4'-O-methyltransferase	44.5547	140.57	36.1857
Cko_contig_1350	PREDICTED: uncharacterized protein LOC100784968 [Glycine max]	1.01081	0.523361	0.666967
Cko_contig_1351	DNA replication licensing factor MCM3-like protein [Medicago truncatula]	0.216919	0.249584	0.325297
Cko_contig_1352	DNA replication licensing factor MCM3-like protein [Medicago truncatula]	1.23074	0.265513	0.553692
Cko_contig_1353	allene oxide synthase [Glycine max]	1.55029	2.75431	4.34884
Cko_contig_1354	PREDICTED: NAC domain-containing protein 7-like [Glycine max]	0.44429	0.176952	0.123003
Cko_contig_1355	PREDICTED: NAC domain-containing protein 7-like [Glycine max]	0.732031	0.240647	0.219554
Cko_contig_1356	-
Cko_contig_1357	V-type proton ATPase 21 kDa proteolipid subunit [Medicago truncatula]	155.86	110.649	135.628
Cko_contig_1358	PREDICTED: mitogen-activated protein kinase kinase 2-like [Glycine max]	0.709153	1.09642	1.03688
Cko_contig_1359	-
Cko_contig_1360	-
Cko_contig_1361	-
Cko_contig_1362	PREDICTED: apoptosis inhibitor 5-like [Glycine max]	44.6832	39.3053	43.231
Cko_contig_1363	PREDICTED: glycylpeptide N-tetradecanoyltransferase 1-like isoform 1 [Glycine max]	0.288574	0.348632	0.467373
Cko_contig_1364	Extended synaptotagmin-3 [Medicago truncatula]	39.5677	30.7466	27.9791
Cko_contig_1365	unknown [Glycine max]	18.2424	8.64336	6.57932
Cko_contig_1366	hypothetical protein VITISV_029958 [Vitis vinifera]	0.256007	0.441838	0.614263
Cko_contig_1367	PREDICTED: uncharacterized protein LOC100795634 [Glycine max]	0	0	0
Cko_contig_1368	PREDICTED: uncharacterized protein LOC100795634 [Glycine max]	3.00124	1.7266	4.20069
Cko_contig_1369	unknown [Medicago truncatula]	18.0697	11.3542	15.0353
Cko_contig_1370	PREDICTED: tropinone reductase homolog At1g07440-like [Glycine max]	15.4483	10.7494	15.268
Cko_contig_1371	PREDICTED: probable caffeoyl-CoA O-methyltransferase At4g26220-like isoform 1 [Glycine max]	0	0	0
Cko_contig_1372	unknown [Glycine max]	0	0	0
Cko_contig_1373	unknown [Glycine max]	0	0	0
Cko_contig_1374	PREDICTED: probable caffeoyl-CoA O-methyltransferase At4g26220-like isoform 1 [Glycine max]	0	0	0
Cko_contig_1375	unknown [Glycine max]	0	0	0
Cko_contig_1376	PREDICTED: uncharacterized protein LOC100785988 [Glycine max]	28.4208	46.9533	18.5063
Cko_contig_1377	unknown [Lotus japonicus]	8.99671	47.5836	13.3176
Cko_contig_1378	PREDICTED: GPN-loop GTPase 2-like [Glycine max]	1.21426	0.882384	1.52383
Cko_contig_1379	PREDICTED: GPN-loop GTPase 2-like [Glycine max]	0	0.913523	0
Cko_contig_1380	-
Cko_contig_1381	-
Cko_contig_1382	Cell division cycle protein-like protein [Medicago truncatula]	5.05841	4.98869	5.52673
Cko_contig_1383	PREDICTED: ribose-phosphate pyrophosphokinase 5, chloroplastic-like [Glycine max]	37.5177	25.4446	26.9213
Cko_contig_1384	hypothetical protein VITISV_041073 [Vitis vinifera]	0.589395	1.14438	0.828629
Cko_contig_1385	hypothetical protein VITISV_041073 [Vitis vinifera]	0.548436	1.53812	0.493468
Cko_contig_1386	MYB transcription factor MYB40 [Medicago truncatula]	24.7878	26.6609	27.1558
Cko_contig_1387	PREDICTED: uncharacterized protein LOC100251105 [Vitis vinifera]	0	0	0
Cko_contig_1388	PREDICTED: uncharacterized protein LOC100782005 [Glycine max]	0	0	0
Cko_contig_1389	hypothetical protein MTR_8g069200 [Medicago truncatula]	0.674788	3.12326	0.71755
Cko_contig_1390	PREDICTED: uncharacterized protein LOC100790056 [Glycine max]	1.58909	1.37129	2.85964
Cko_contig_1391	PREDICTED: protein EARLY FLOWERING 3-like [Glycine max]	5.08338	6.69044	8.35805
Cko_contig_1392	Syntaxin [Medicago truncatula]	0	0.349177	1.27428
Cko_contig_1393	DNA-directed RNA polymerase [Medicago truncatula]	3.88281	4.38161	2.41869
Cko_contig_1394	-
Cko_contig_1395	Tir-nbs-lrr resistance protein [Medicago truncatula]	0	0	0
Cko_contig_1396	Tir-nbs-lrr resistance protein [Medicago truncatula]	0	0	0
Cko_contig_1397	PREDICTED: uncharacterized protein LOC100799916 [Glycine max]	0	0.104731	0.163802
Cko_contig_1398	PREDICTED: mitochondrial substrate carrier family protein B-like isoform 2 [Glycine max]	0	0.0570207	0
Cko_contig_1399	predicted protein [Populus trichocarpa]	0.23891	0.471235	0.337803
Cko_contig_1400	PREDICTED: mitochondrial substrate carrier family protein B-like isoform 2 [Glycine max]	5.12277	5.29233	4.9664
Cko_contig_1401	-
Cko_contig_1402	hypothetical protein MTR_3g064930 [Medicago truncatula]	1.61939	4.63833	2.79018
Cko_contig_1403	PREDICTED: uncharacterized protein LOC100819816 [Glycine max]	0	0	0
Cko_contig_1404	hypothetical protein MTR_7g114220 [Medicago truncatula]	0	0	0
Cko_contig_1405	Callose synthase [Medicago truncatula]	1.59173	1.3313	2.07117
Cko_contig_1406	33 kDa ribonucleoprotein [Medicago truncatula]	6.09647	2.10436	3.47411
Cko_contig_1407	-
Cko_contig_1408	PREDICTED: transcription factor TGA7-like [Glycine max]	6.90665	8.79397	6.82368
Cko_contig_1409	PREDICTED: probable LRR receptor-like serine/threonine-protein kinase At1g06840-like [Glycine max]	0	0	0
Cko_contig_1410	PREDICTED: probable LRR receptor-like serine/threonine-protein kinase At1g06840-like [Glycine max]	0	0	0
Cko_contig_1411	Protein kinase-like protein [Medicago truncatula]	0	0	0
Cko_contig_1412	-
Cko_contig_1413	Hexose carrier protein HEX6 [Medicago truncatula]	0	0	0
Cko_contig_1414	Formamidopyrimidine-DNA glycosylase [Medicago truncatula]	17.7169	21.9719	10.0211
Cko_contig_1415	PREDICTED: 40S ribosomal protein S9-2-like [Glycine max]	492.285	278.951	483.953
Cko_contig_1416	TBC1 domain family member [Medicago truncatula]	0	0	0
Cko_contig_1417	TBC1 domain family member [Medicago truncatula]	0	0	0
Cko_contig_1418	TBC1 domain family member [Medicago truncatula]	0	0	0
Cko_contig_1419	TBC1 domain family member [Medicago truncatula]	0	0	0
Cko_contig_1420	PREDICTED: GATA transcription factor 7-like isoform 1 [Glycine max]	114.894	116.353	58.8405
Cko_contig_1421	hypothetical protein VITISV_026753 [Vitis vinifera]	0.976584	1.33846	1.8091
Cko_contig_1422	PREDICTED: fasciclin-like arabinogalactan protein 11-like [Glycine max]	258.182	337.771	121.998
Cko_contig_1423	-
Cko_contig_1424	-
Cko_contig_1425	-
Cko_contig_1426	PREDICTED: uncharacterized protein LOC100789468 [Glycine max]	37.4063	38.5226	40.2392
Cko_contig_1427	PREDICTED: uncharacterized protein LOC100258714 [Vitis vinifera]	18.7873	16.2789	16.8002
Cko_contig_1428	predicted protein [Populus trichocarpa]	25.1639	33.9167	39.6771
Cko_contig_1429	-
Cko_contig_1430	-
Cko_contig_1431	PREDICTED: traB domain-containing protein-like [Glycine max]	4.72987	1.5306	4.14942
Cko_contig_1432	PREDICTED: tRNA (guanine-N(7)-)-methyltransferase subunit WDR4-like [Glycine max]	2.7476	2.78942	2.90849
Cko_contig_1433	PREDICTED: tRNA guanosine-2'-O-methyltransferase TRM13 homolog [Glycine max]	0	0	0
Cko_contig_1434	PREDICTED: tRNA guanosine-2'-O-methyltransferase TRM13 homolog [Vitis vinifera]	0	0	0
Cko_contig_1435	PREDICTED: tRNA guanosine-2'-O-methyltransferase TRM13 homolog [Vitis vinifera]	0	0	0
Cko_contig_1436	PREDICTED: tRNA guanosine-2'-O-methyltransferase TRM13 homolog [Glycine max]	0	0	0
Cko_contig_1437	-
Cko_contig_1438	-
Cko_contig_1439	PREDICTED: uncharacterized protein LOC100813964 [Glycine max]	12.6629	10.9598	11.4614
Cko_contig_1440	selenocysteine methyltransferase [Astragalus chrysochlorus]	12.3993	10.6999	14.6316
Cko_contig_1441	O-acyltransferase WSD1 [Medicago truncatula]	0.0388441	6.30179	4.99798
Cko_contig_1442	PREDICTED: uncharacterized protein LOC100805267 [Glycine max]	3.22059	2.28874	5.96607
Cko_contig_1443	Sodium/hydrogen exchanger [Medicago truncatula]	0.864815	0.870666	0
Cko_contig_1444	Sodium/hydrogen exchanger [Medicago truncatula]	0	0.282551	0.294611
Cko_contig_1445	PREDICTED: uncharacterized protein LOC100798166 [Glycine max]	9.77024	8.27267	9.3198
Cko_contig_1446	-
Cko_contig_1447	hypothetical protein 11M19.5 [Arabidopsis halleri]	2.39443	2.52938	2.26589
Cko_contig_1448	-
Cko_contig_1449	extensin [Cicer arietinum]	1348.96	862.427	691.57
Cko_contig_1450	PREDICTED: probable inositol transporter 1-like [Glycine max]	2.10367	1.52871	1.59396
Cko_contig_1451	PREDICTED: cytokinin dehydrogenase 3-like [Glycine max]	2.77207	1.65906	1.85056
Cko_contig_1452	PREDICTED: traB domain-containing protein-like [Glycine max]	0.505139	1.3949	0.515113
Cko_contig_1453	F-box/kelch-repeat protein [Medicago truncatula]	8.8605	8.09586	10.7863
Cko_contig_1454	small GTPase [Medicago sativa]	7.50164	7.52437	6.09235
Cko_contig_1455	PREDICTED: uncharacterized protein LOC100796683 [Glycine max]	0	0.125503	0.0872399
Cko_contig_1456	PREDICTED: serine/threonine-protein phosphatase 7 long form homolog [Glycine max]	7.10863	10.1519	7.20695
Cko_contig_1457	hypothetical protein MTR_4g087360 [Medicago truncatula]	4.49655	3.06336	2.28912
Cko_contig_1458	hypothetical protein MTR_3g118430 [Medicago truncatula]	128.81	75.2649	97.6467
Cko_contig_1459	hypothetical protein MTR_7g068290 [Medicago truncatula]	0.528709	0.414768	1.03793
Cko_contig_1460	-
Cko_contig_1461	PREDICTED: uncharacterized protein LOC100783153 [Glycine max]	28.2424	23.4456	20.2555
Cko_contig_1462	ethylene-responsive transciptional coactivator-like protein [Retama raetam]	23.8598	6.76431	24.8094
Cko_contig_1463	-
Cko_contig_1464	unknown [Medicago truncatula]	26.2852	27.0766	38.708
Cko_contig_1465	hypothetical protein MTR_3g106630 [Medicago truncatula]	9.98588	7.87062	14.8237
Cko_contig_1466	hypothetical protein VITISV_030871 [Vitis vinifera]	27.3434	25.4784	20.4152
Cko_contig_1467	hypothetical protein VITISV_042890 [Vitis vinifera]	0.364601	1.00681	0.72173
Cko_contig_1468	PREDICTED: uncharacterized protein LOC100819915 [Glycine max]	72.564	54.222	43.4821
Cko_contig_1469	PREDICTED: protein arv1 homolog [Glycine max]	0	0	0
Cko_contig_1470	-
Cko_contig_1471	PREDICTED: cucumisin-like [Glycine max]	10.6282	127.681	8.928
Cko_contig_1472	unknown [Lotus japonicus]	0.22977	0.226604	0.413483
Cko_contig_1473	hypothetical protein MTR_3g005720 [Medicago truncatula]	0	0	0
Cko_contig_1474	PREDICTED: transcription factor bHLH30-like [Glycine max]	0.262469	0.0754985	0.432966
Cko_contig_1475	PREDICTED: transcription factor bHLH30-like [Glycine max]	0.252804	0.218155	0.181973
Cko_contig_1476	Histone deacetylase [Medicago truncatula]	0.605222	1.04454	0.435651
Cko_contig_1477	hypothetical protein MTR_3g082730 [Medicago truncatula]	0.69687	1.32299	1.88108
Cko_contig_1478	Histidinol dehydrogenase [Medicago truncatula]	44.8195	31.7042	43.1986
Cko_contig_1479	PREDICTED: FAS-associated factor 2-B-like [Glycine max]	39.895	39.4429	46.5546
Cko_contig_1480	hypothetical protein MTR_3g077500 [Medicago truncatula]	2.12898	1.45197	2.16278
Cko_contig_1481	-
Cko_contig_1482	-
Cko_contig_1483	PREDICTED: uncharacterized protein LOC100786595 [Glycine max]	47.8877	33.1847	51.4708
Cko_contig_1484	PREDICTED: auxin-induced protein 5NG4-like [Glycine max]	0.619908	0.855911	0.920333
Cko_contig_1485	Pinus taeda anonymous locus CL711Contig1_04 genomic sequence	0.803318	1.81303	0.778405
Cko_contig_1486	Pinus taeda anonymous locus CL711Contig1_04 genomic sequence	0.787022	0.611238	1.27466
Cko_contig_1487	predicted protein [Populus trichocarpa]	0.130119	0.202114	0.0468313
Cko_contig_1488	predicted protein [Populus trichocarpa]	0.247177	0.616196	0.148269
Cko_contig_1489	hypothetical protein VITISV_041689 [Vitis vinifera]	1.10293	1.54341	1.15332
Cko_contig_1490	PREDICTED: oxysterol-binding protein-related protein 4B-like [Glycine max]	7.71411	5.72325	6.60238
Cko_contig_1491	PREDICTED: 60S ribosomal protein L32-1-like isoform 1 [Glycine max]	39.7412	30.0903	44.3222
Cko_contig_1492	PREDICTED: wall-associated receptor kinase-like 14-like [Glycine max]	0.232384	0.218765	0.304136
Cko_contig_1493	-
Cko_contig_1494	-
Cko_contig_1495	PREDICTED: uncharacterized protein LOC100819345 [Glycine max]	34.1822	17.0821	27.9178
Cko_contig_1496	PREDICTED: arginine biosynthesis bifunctional protein ArgJ, chloroplastic-like [Glycine max]	16.2734	14.7821	15.9849
Cko_contig_1497	Ubiquinol-cytochrome c reductase iron-sulfur subunit [Medicago truncatula]	153.586	128.064	150.846
Cko_contig_1498	RNA-directed DNA polymerase (Reverse transcriptase); Polynucleotidyl transferase, Ribonuclease H fold [Medicago truncatula]	1.61695	4.25088	1.7594
Cko_contig_1499	PREDICTED: xylosyltransferase 1-like [Glycine max]	0.168268	0.522739	0.211964
Cko_contig_1500	-
Cko_contig_1501	-
Cko_contig_1502	unknown [Lotus japonicus]	166.387	172.99	75.6424
Cko_contig_1503	-
Cko_contig_1504	PREDICTED: LOW QUALITY PROTEIN: serine hydroxymethyltransferase, mitochondrial-like [Glycine max]	48.5276	32.5151	31.3438
Cko_contig_1505	-
Cko_contig_1506	-
Cko_contig_1507	-
Cko_contig_1508	PREDICTED: uncharacterized protein LOC100801668 [Glycine max]	0.17797	0.399301	0.352291
Cko_contig_1509	PREDICTED: uncharacterized protein LOC100779388 [Glycine max]	0.656321	0.666313	0.660016
Cko_contig_1510	PREDICTED: uncharacterized protein LOC100795634 [Glycine max]	0.134251	0.695104	0.442917
Cko_contig_1511	PREDICTED: LOW QUALITY PROTEIN: pentatricopeptide repeat-containing protein At2g20710, mitochondrial-like [Glycine max]	6.3345	4.47716	3.74547
Cko_contig_1512	-
Cko_contig_1513	PREDICTED: chlorophyll synthase, chloroplastic-like [Glycine max]	73.6684	68.3992	65.4065
Cko_contig_1514	PREDICTED: omega-hydroxypalmitate O-feruloyl transferase-like [Glycine max]	11.3501	7.04146	6.56917
Cko_contig_1515	Oligopeptide transporter [Medicago truncatula]	11.5715	2.26338	1.59646
Cko_contig_1516	PREDICTED: ABC transporter B family member 19-like [Glycine max]	10.9294	0.407603	0.873613
Cko_contig_1517	PREDICTED: ribulose bisphosphate carboxylase/oxygenase activase, chloroplastic-like [Glycine max]	28.4277	15.3478	21.8132
Cko_contig_1518	-
Cko_contig_1519	-
Cko_contig_1520	Exosome complex exonuclease RRP41 [Medicago truncatula]	1.3622	0.994653	0.801402
Cko_contig_1521	PREDICTED: exosome complex component RRP41-like [Glycine max]	3.06012	5.23062	4.65963
Cko_contig_1522	PREDICTED: chaperone activity of bc1 complex-like, mitochondrial-like [Glycine max]	6.79782	6.07713	6.57855
Cko_contig_1523	PREDICTED: uncharacterized protein LOC100798288 [Glycine max]	31.5835	20.3203	16.6911
Cko_contig_1524	PREDICTED: probable calcium-binding protein CML25-like [Glycine max]	6.71765	10.3057	4.76834
Cko_contig_1525	-
Cko_contig_1526	-
Cko_contig_1527	unknown [Medicago truncatula]	20.7935	14.4859	13.4724
Cko_contig_1528	PREDICTED: coiled-coil domain-containing protein 75-like [Glycine max]	9.13595	5.24093	13.825
Cko_contig_1529	uncharacterized protein LOC100806249 [Glycine max]	0.406737	0.200566	0.418254
Cko_contig_1530	PREDICTED: coiled-coil domain-containing protein 75-like [Glycine max]	0.126998	0.0547959	0
Cko_contig_1531	unknown [Lotus japonicus]	8.25174	14.9818	6.68959
Cko_contig_1532	-
Cko_contig_1533	PREDICTED: putative S-adenosyl-L-methionine-dependent methyltransferase MSMEG_1480-like [Glycine max]	0.227105	0.318465	0.204343
Cko_contig_1534	PREDICTED: putative S-adenosyl-L-methionine-dependent methyltransferase MSMEG_1480-like [Glycine max]	0.0302364	0.0260922	0.0544118
Cko_contig_1535	PREDICTED: DEAD-box ATP-dependent RNA helicase 56-like [Glycine max]	50.8722	50.7729	52.4777
Cko_contig_1536	unknown [Glycine max]	3.03892	4.49557	6.64056
Cko_contig_1537	PREDICTED: pentatricopeptide repeat-containing protein At4g04370-like [Glycine max]	2.92723	2.48915	3.0568
Cko_contig_1538	Pentatricopeptide repeat-containing protein [Medicago truncatula]	3.8453	1.2627	1.46969
Cko_contig_1539	PREDICTED: uncharacterized protein LOC100776159 [Glycine max]	14.2696	30.6478	19.9725
Cko_contig_1540	hypothetical protein VITISV_033852 [Vitis vinifera]	0.763954	2.10135	1.80439
Cko_contig_1541	hypothetical protein VITISV_024382 [Vitis vinifera]	0	0	0
Cko_contig_1542	-
Cko_contig_1543	CCP-like protein [Medicago truncatula]	2.92753	1.92683	3.61633
Cko_contig_1544	PREDICTED: ABC transporter G family member 15-like [Glycine max]	2.58848	0.946898	1.31642
Cko_contig_1545	PREDICTED: uncharacterized protein LOC100818313 [Glycine max]	39.5668	34.0707	28.7438
Cko_contig_1546	PREDICTED: homeobox protein knotted-1-like 7-like [Glycine max]	5.50426	5.07656	3.30173
Cko_contig_1547	PREDICTED: homeobox protein knotted-1-like 7-like [Glycine max]	2.82943	4.25929	2.57414
Cko_contig_1548	PREDICTED: KDEL-tailed cysteine endopeptidase CEP1-like [Glycine max]	27.0313	30.3575	33.8958
Cko_contig_1549	-
Cko_contig_1550	-
Cko_contig_1551	PREDICTED: uncharacterized protein LOC100804887 [Glycine max]	0	0	0
Cko_contig_1552	F-box protein [Medicago truncatula]	0.474831	1.12682	0.512689
Cko_contig_1553	putative ammonium transporter AMT2 [Lotus japonicus]	6.25399	4.31746	4.74291
Cko_contig_1554	PREDICTED: 2-phytyl-1,4-naphtoquinone methyltransferase, chloroplastic-like [Glycine max]	15.2742	5.71356	9.26056
Cko_contig_1555	Histone-lysine N-methyltransferase ASHR1 [Medicago truncatula]	5.48384	7.2894	4.87293
Cko_contig_1556	unknown [Medicago truncatula]	37.0584	41.1285	43.244
Cko_contig_1557	unknown [Medicago truncatula]	452.677	304.556	343.585
Cko_contig_1558	PREDICTED: serine/threonine-protein kinase OXI1-like [Glycine max]	2.99372	2.76364	3.85257
Cko_contig_1559	RecName: Full=1-aminocyclopropane-1-carboxylate oxidase; Short=ACC oxidase; AltName: Full=Ethylene-forming enzyme; Short=EFE	0.345186	0.223407	0.582356
Cko_contig_1560	PREDICTED: uncharacterized protein LOC100803519 [Glycine max]	2.77079	2.50224	2.78298
Cko_contig_1561	Pentatricopeptide repeat-containing protein [Medicago truncatula]	1.19956	1.26019	1.52515
Cko_contig_1562	PREDICTED: basic 7S globulin-like [Glycine max]	5.53595	9.74053	1.06738
Cko_contig_1563	PREDICTED: uncharacterized protein LOC100785744 [Glycine max]	38.2993	18.3797	56.3079
Cko_contig_1564	PREDICTED: mitochondrial import inner membrane translocase subunit Tim17-like [Glycine max]	41.8802	30.8225	38.1961
Cko_contig_1565	-
Cko_contig_1566	-
Cko_contig_1567	hypothetical protein MTR_5g041630 [Medicago truncatula]	6.97655	5.102	7.82006
Cko_contig_1568	-
Cko_contig_1569	-
Cko_contig_1570	PREDICTED: auxin-induced protein 5NG4-like [Glycine max]	1.86191	4.04115	0.4569
Cko_contig_1571	3-oxo-5-alpha-steroid 4-dehydrogenase [Medicago truncatula]	0	0	0
Cko_contig_1572	3-oxo-5-alpha-steroid 4-dehydrogenase [Medicago truncatula]	0	0	0
Cko_contig_1573	PREDICTED: probable polyprenol reductase 2-like [Glycine max]	0.13586	0.175858	0.305608
Cko_contig_1574	hypersensitive-induced response protein, partial [Arachis hypogaea]	0	0	0.0336098
Cko_contig_1575	PREDICTED: two-component response regulator ARR9-like [Glycine max]	7.97342	20.5998	9.62404
Cko_contig_1576	copia-type polyprotein, putative [Arabidopsis thaliana]	0.0610485	5.47885	0.16479
Cko_contig_1577	TIR-NBS-LRR type disease resistance protein [Arachis hypogaea]	1.08484	2.64797	1.36656
Cko_contig_1578	unknown [Lotus japonicus]	16.3072	13.8067	12.285
Cko_contig_1579	PREDICTED: hypothetical protein [Taeniopygia guttata]	0	0.119286	8.08455
Cko_contig_1580	calcium ion binding protein, putative [Ricinus communis]	4.34792	7.45224	3.5614
Cko_contig_1581	unknown [Medicago truncatula]	413.9	669.529	235.879
Cko_contig_1582	VQ motif family protein expressed [Medicago truncatula]	7.22989	5.24283	3.00664
Cko_contig_1583	Protein kinase 2B [Medicago truncatula]	0.151001	0.156366	0.271734
Cko_contig_1584	Protein kinase 2B [Medicago truncatula]	0.318736	0.577606	0.63094
Cko_contig_1585	PREDICTED: uncharacterized protein LOC100789383 [Glycine max]	8.09264	8.34981	11.6912
Cko_contig_1586	Acylamino-acid-releasing enzyme [Medicago truncatula]	2.9773	3.43636	3.1812
Cko_contig_1587	PREDICTED: tRNA (guanine-N(7)-)-methyltransferase-like [Glycine max]	10.5011	8.5374	9.29677
Cko_contig_1588	97 kDa heat shock protein [Medicago truncatula]	1.16594	1.40859	1.2589
Cko_contig_1589	PREDICTED: 97 kDa heat shock protein-like [Glycine max]	2.44955	0.868693	0.981253
Cko_contig_1590	-
Cko_contig_1591	PREDICTED: uncharacterized protein LOC100781475 isoform 1 [Glycine max]	29.5768	32.1473	24.9872
Cko_contig_1592	MYB transcription factor MYB61 [Medicago truncatula]	2.82404	9.54482	6.35249
Cko_contig_1593	-
Cko_contig_1594	-
Cko_contig_1595	PREDICTED: dual specificity protein kinase pyk1-like [Glycine max]	1.52791	1.81293	1.33181
Cko_contig_1596	PREDICTED: uncharacterized protein LOC100793250 [Glycine max]	8.98097	0.246033	1.09027
Cko_contig_1597	PREDICTED: pentatricopeptide repeat-containing protein At4g20740-like [Glycine max]	4.09275	4.06635	4.14038
Cko_contig_1598	hypothetical protein MTR_6g021620 [Medicago truncatula]	0.434393	0.749711	0.130285
Cko_contig_1599	hypothetical protein MTR_7g077760 [Medicago truncatula]	0.171248	0.221666	0.231128
Cko_contig_1600	uncharacterized protein LOC100786957 [Glycine max]	24.593	20.3381	26.5077
Cko_contig_1601	PREDICTED: uncharacterized protein LOC100815144 [Glycine max]	1.81171	4.48047	1.88856
Cko_contig_1602	PREDICTED: heat shock protein 105 kDa-like [Glycine max]	2.52545	4.17315	4.30293
Cko_contig_1603	97 kDa heat shock protein [Medicago truncatula]	1.82445	1.5744	2.98472
Cko_contig_1604	PREDICTED: U-box domain-containing protein 7-like [Glycine max]	2.61949	1.25133	0.968031
Cko_contig_1605	unknown [Medicago truncatula]	190.952	52.1243	258.597
Cko_contig_1606	-
Cko_contig_1607	-
Cko_contig_1608	-
Cko_contig_1609	-
Cko_contig_1610	Nitrate transporter [Medicago truncatula]	13.5974	20.7799	33.3318
Cko_contig_1611	PREDICTED: target of Myb protein 1-like [Glycine max]	24.8486	28.9821	32.3269
Cko_contig_1612	Baculoviral IAP repeat-containing protein [Medicago truncatula]	40.2865	33.7381	49.5553
Cko_contig_1613	PREDICTED: uncharacterized protein At3g17950-like [Glycine max]	1.38734	1.14931	1.69769
Cko_contig_1614	Senescence-associated protein DIN1 [Medicago truncatula]	164.56	58.1146	105.72
Cko_contig_1615	-
Cko_contig_1616	-
Cko_contig_1617	adenylate isopentenyltransferase [Pisum sativum]	12.8256	7.80381	9.6529
Cko_contig_1618	-
Cko_contig_1619	-
Cko_contig_1620	-
Cko_contig_1621	PREDICTED: pentatricopeptide repeat-containing protein At4g18520-like [Glycine max]	1.1681	2.19285	1.30917
Cko_contig_1622	hypothetical protein ARALYDRAFT_482092 [Arabidopsis lyrata subsp. lyrata]	17.737	20.561	16.9169
Cko_contig_1623	PREDICTED: uncharacterized protein LOC100795634 [Glycine max]	3.63661	1.71174	3.95631
Cko_contig_1624	PREDICTED: nucleobase-ascorbate transporter 6-like [Glycine max]	1.02775	0.598648	0.670438
Cko_contig_1625	unknown [Medicago truncatula]	0.097686	0.252892	0.175791
Cko_contig_1626	-
Cko_contig_1627	PREDICTED: uncharacterized protein LOC100777000 isoform 1 [Glycine max]	48.3987	52.5101	63.0115
Cko_contig_1628	hypothetical protein MTR_8g106580 [Medicago truncatula]	4.73098	3.99751	3.36998
Cko_contig_1629	PREDICTED: minor allergen Alt a 7-like [Glycine max]	13.2684	12.2228	9.41988
Cko_contig_1630	-
Cko_contig_1631	PREDICTED: shikimate kinase, chloroplastic-like [Glycine max]	40.9727	43.6046	30.3604
Cko_contig_1632	putative cysteine protease [Pisum sativum]	110.388	127.752	119.543
Cko_contig_1633	hypothetical protein MTR_5g008220 [Medicago truncatula]	22.0093	31.5591	15.4928
Cko_contig_1634	uncharacterized protein LOC100809006 [Glycine max]	17.6108	19.9793	19.0315
Cko_contig_1635	PREDICTED: probable polyamine oxidase 2-like [Glycine max]	0	0	0
Cko_contig_1636	PREDICTED: probable polyamine oxidase 2-like [Glycine max]	0.410342	0.479078	0.390934
Cko_contig_1637	Polyamine oxidase [Medicago truncatula]	35.1666	33.9631	34.2543
Cko_contig_1638	PREDICTED: probable polyamine oxidase 2-like [Glycine max]	0	0	0
Cko_contig_1639	PREDICTED: probable polyamine oxidase 2-like [Glycine max]	0	0	0
Cko_contig_1640	Stress-induced-phosphoprotein [Medicago truncatula]	7.42676	7.1682	5.76398
Cko_contig_1641	Resistance gene analog protein [Medicago truncatula]	2.3722	0.186097	2.39316
Cko_contig_1642	Disease resistance-like protein [Medicago truncatula]	0	0	1.60011
Cko_contig_1643	Disease resistance protein [Medicago truncatula]	0.94852	0	11.0949
Cko_contig_1644	unknown [Medicago truncatula]	18.8195	12.0196	16.8855
Cko_contig_1645	PREDICTED: 40S ribosomal protein S28-like [Glycine max]	45.3178	3.73555	34.9333
Cko_contig_1646	PREDICTED: 40S ribosomal protein S28-like [Glycine max]	0.301133	0.51972	15.0378
Cko_contig_1647	PREDICTED: pro-hevein [Glycine max]	0	0	0
Cko_contig_1648	PREDICTED: pro-hevein [Glycine max]	0	0	0
Cko_contig_1649	PREDICTED: elongator complex protein 2-like [Glycine max]	0	0	0
Cko_contig_1650	PREDICTED: elongator complex protein 2-like [Glycine max]	0.0584479	0	0
Cko_contig_1651	-
Cko_contig_1652	uncharacterized protein LOC100305922 [Glycine max]	49.0144	55.4393	43.1934
Cko_contig_1653	RNA-directed DNA polymerase (Reverse transcriptase); Polynucleotidyl transferase, Ribonuclease H fold [Medicago truncatula]	0.0402974	0.765034	0.652654
Cko_contig_1654	unknown [Lotus japonicus]	29.5169	12.9507	29.5732
Cko_contig_1655	PREDICTED: homeobox-leucine zipper protein ATHB-8-like [Glycine max]	24.7805	13.0932	14.3607
Cko_contig_1656	conserved hypothetical protein [Ricinus communis]	1.98313	1.52531	1.43525
Cko_contig_1657	-
Cko_contig_1658	Proline-rich protein [Medicago truncatula]	214.933	41.4428	178.974
Cko_contig_1659	Canopy-like protein [Medicago truncatula]	17.7032	13.3041	8.75369
Cko_contig_1660	SET and MYND domain-containing protein [Medicago truncatula]	0	0.0394399	0.0205617
Cko_contig_1661	PREDICTED: uncharacterized protein LOC100794609 [Glycine max]	0	0	0
Cko_contig_1662	-
Cko_contig_1663	Fructose-bisphosphate aldolase, partial [Medicago truncatula]	260.706	204.574	188.465
Cko_contig_1664	unknown [Medicago truncatula]	39.6452	65.7656	39.0994
Cko_contig_1665	uncharacterized protein LOC100789187 [Glycine max]	0.613248	0.317518	0.514999
Cko_contig_1666	unknown [Glycine max]	0.143159	0.494154	0.193217
Cko_contig_1667	DNA repair protein RAD51-like protein [Medicago truncatula]	0	0	0
Cko_contig_1668	DNA repair protein RAD51-like protein [Medicago truncatula]	0.315299	0.204063	0
Cko_contig_1669	Chaperone protein dnaJ [Medicago truncatula]	22.1152	18.7899	21.389
Cko_contig_1670	PREDICTED: transcription factor TGA3-like [Glycine max]	0.297347	0.085531	0.267545
Cko_contig_1671	PREDICTED: uncharacterized protein LOC100812752 [Glycine max]	6.43325	15.1631	11.3178
Cko_contig_1672	unknown [Medicago truncatula]	4.40908	1.9851	1.89735
Cko_contig_1673	hypothetical protein [Rosa rugosa]	1.68512	3.31382	1.95361
Cko_contig_1674	hypothetical protein MTR_2g012750 [Medicago truncatula]	7.60636	4.18564	5.85213
Cko_contig_1675	PREDICTED: guanine deaminase-like [Glycine max]	0	0	0
Cko_contig_1676	PREDICTED: transcription factor ASG4-like [Glycine max]	1.63814	1.67326	3.66984
Cko_contig_1677	-
Cko_contig_1678	-
Cko_contig_1679	abscisic stress ripening protein homolog [Prunus armeniaca]	35.3236	39.6686	49.1988
Cko_contig_1680	Ribonuclease H [Medicago truncatula]	2.09455	0.289196	2.63848
Cko_contig_1681	Protein TRANSPARENT TESTA [Medicago truncatula]	4.14292	2.3834	2.59318
Cko_contig_1682	betaine aldehyde dehydrogenase [Acinetobacter lwoffii SH145]	0.227479	0.948787	0.20468
Cko_contig_1683	hypothetical protein ACD_6C00182G0002 [uncultured bacterium]	0.349155	0.3013	0
Cko_contig_1684	Adenosine deaminase-like protein [Medicago truncatula]	0.266802	0.613957	0.720183
Cko_contig_1685	-
Cko_contig_1686	-
Cko_contig_1687	PREDICTED: putative phospholipid-transporting ATPase 9-like [Glycine max]	1.93562	1.43171	0.663475
Cko_contig_1688	-
Cko_contig_1689	PREDICTED: cyclin-D3-2-like [Glycine max]	68.8752	51.8586	63.0344
Cko_contig_1690	Pollen-specific protein SF21 [Medicago truncatula]	7.95528	2.41674	5.73368
Cko_contig_1691	hypothetical protein [Cucumis melo subsp. melo]	0	0.299156	0
Cko_contig_1692	PREDICTED: uncharacterized protein LOC100802147 [Glycine max]	0	0	0
Cko_contig_1693	PREDICTED: uncharacterized protein LOC100781835 [Glycine max]	0	0	0.0805867
Cko_contig_1694	-
Cko_contig_1695	gag-pol polyprotein [Phaseolus vulgaris]	0.222797	0.384522	0.601402
Cko_contig_1696	PREDICTED: uncharacterized protein LOC100781274 [Glycine max]	10.77	8.83265	9.93105
Cko_contig_1697	PREDICTED: GATA transcription factor 25-like [Glycine max]	5.18598	5.37717	6.40248
Cko_contig_1698	PREDICTED: GATA transcription factor 25-like [Glycine max]	23.2901	16.0456	28.5528
Cko_contig_1699	ferric leghemoglobin reductase [Vigna unguiculata]	195.488	126.584	150.763
Cko_contig_1700	hypothetical protein [Cicer arietinum]	3.68833	4.49206	3.81294
Cko_contig_1701	PREDICTED: uncharacterized protein LOC100819662 [Glycine max]	2.56096	3.37632	3.26441
Cko_contig_1702	Nuclear transcription factor Y subunit B-3 [Medicago truncatula]	41.7632	27.5748	62.7808
Cko_contig_1703	PREDICTED: nuclear transcription factor Y subunit B-3-like [Glycine max]	0.0573159	0.0494603	0
Cko_contig_1704	5'-AMP-activated protein kinase subunit beta [Medicago truncatula]	1.12726	1.16731	0.912854
Cko_contig_1705	-
Cko_contig_1706	-
Cko_contig_1707	-
Cko_contig_1708	unknown [Glycine max]	11.1527	41.8402	47.5379
Cko_contig_1709	CBL-interacting protein kinase [Medicago truncatula]	39.3843	31.1222	22.6647
Cko_contig_1710	uncharacterized protein LOC100500147 [Glycine max]	2.69472	2.3821	1.77413
Cko_contig_1711	uncharacterized protein LOC100527008 [Glycine max]	0.540538	0.816291	1.39829
Cko_contig_1712	Haloacid dehalogenase-like hydrolase domain-containing protein 1A [Medicago truncatula]	23.8781	12.8369	17.7312
Cko_contig_1713	-
Cko_contig_1714	PREDICTED: lysosomal Pro-X carboxypeptidase-like [Glycine max]	1.01172	6.70198	4.41773
Cko_contig_1715	60S acidic ribosomal protein P0 [Medicago truncatula]	20.4924	17.0499	27.2943
Cko_contig_1716	PREDICTED: zinc finger protein VAR3, chloroplastic-like [Glycine max]	5.13345	7.13857	10.2676
Cko_contig_1717	-
Cko_contig_1718	unknown [Medicago truncatula]	8.45085	8.33439	6.26692
Cko_contig_1719	PREDICTED: uncharacterized protein LOC100788549 [Glycine max]	4.6425	10.0155	8.96872
Cko_contig_1720	-
Cko_contig_1721	Monosaccharide-sensing protein [Medicago truncatula]	36.2716	39.5952	43.6176
Cko_contig_1722	pentatricopeptide repeat-containing protein, putative [Ricinus communis]	4.67467	4.01571	5.1197
Cko_contig_1723	-
Cko_contig_1724	PREDICTED: serine/threonine-protein kinase CTR1-like [Glycine max]	16.6515	8.48468	10.5591
Cko_contig_1725	hypothetical protein MTR_1g084840 [Medicago truncatula]	2.14494	0.435521	0.45411
Cko_contig_1726	PREDICTED: extracellular ribonuclease-like [Vitis vinifera]	0	0	0
Cko_contig_1727	Extracellular ribonuclease [Medicago truncatula]	0.117395	2.0261	0.211258
Cko_contig_1728	RNA pseudourine synthase [Medicago truncatula]	10.0064	11.6494	7.26831
Cko_contig_1729	-
Cko_contig_1730	conserved hypothetical protein [Ricinus communis]	15.117	17.32	17.1402
Cko_contig_1731	calcium-dependent protein kinase SK5-like [Glycine max]	0	0	0
Cko_contig_1732	calcium-dependent protein kinase SK5-like [Glycine max]	0	0	0
Cko_contig_1733	calcium-dependent protein kinase SK5 [Glycine max]	0	0	0
Cko_contig_1734	hypothetical protein EAI_03498 [Harpegnathos saltator]	3.21213	0.561869	0.585852
Cko_contig_1735	hypothetical protein EAI_03498 [Harpegnathos saltator]	4.53562	0.383723	0.480122
Cko_contig_1736	PREDICTED: SNF1-related protein kinase regulatory subunit gamma-1-like [Glycine max]	0	0	0
Cko_contig_1737	SNF1-related protein kinase regulatory subunit gamma [Medicago truncatula]	0	0	0
Cko_contig_1738	-
Cko_contig_1739	PREDICTED: F-box/kelch-repeat protein At1g67480 [Vitis vinifera]	20.0943	7.79449	11.4926
Cko_contig_1740	PREDICTED: puromycin-sensitive aminopeptidase-like [Glycine max]	52.6939	53.6128	49.3573
Cko_contig_1741	PREDICTED: uncharacterized protein LOC100794191 [Glycine max]	2.0088	3.92163	1.33338
Cko_contig_1742	-
Cko_contig_1743	-
Cko_contig_1744	PREDICTED: putative cyclic nucleotide-gated ion channel 15-like [Glycine max]	1.02624	2.93853	1.80479
Cko_contig_1745	PREDICTED: putative cyclic nucleotide-gated ion channel 15-like [Glycine max]	2.13155	0.990445	0.491772
Cko_contig_1746	-	1.16639	2.78729	0.807295
Cko_contig_1747	PREDICTED: uncharacterized protein LOC100802562 [Glycine max]	16.5299	15.5516	12.878
Cko_contig_1748	-
Cko_contig_1749	-
Cko_contig_1750	-
Cko_contig_1751	-
Cko_contig_1752	PREDICTED: uncharacterized protein LOC100791460 [Glycine max]	9.81041	13.8363	11.696
Cko_contig_1753	unknown [Lotus japonicus]	149.214	164.749	73.0249
Cko_contig_1754	PREDICTED: LOW QUALITY PROTEIN: GATA transcription factor 9-like [Glycine max]	48.7276	19.3647	17.3068
Cko_contig_1755	Activator of 90 kDa heat shock protein ATPase-like protein [Medicago truncatula]	10.189	4.42539	5.94999
Cko_contig_1756	hypothetical protein VITISV_015219 [Vitis vinifera]	26.4532	7.42451	0.231087
Cko_contig_1757	Quinolone resistance protein norA [Medicago truncatula]	5.84468	6.97781	4.46751
Cko_contig_1758	KUP-related potassium transporter [Lotus japonicus]	3.26198	4.7153	2.39869
Cko_contig_1759	-
Cko_contig_1760	-
Cko_contig_1761	uncharacterized protein LOC100500683 [Glycine max]	52.7876	34.1108	50.1295
Cko_contig_1762	PREDICTED: uncharacterized protein LOC100789891 [Glycine max]	4.67717	4.96754	4.69399
Cko_contig_1763	PREDICTED: TMV resistance protein N-like [Glycine max]	2.42399	6.32998	4.04848
Cko_contig_1764	PREDICTED: pre-mRNA-splicing factor SLU7-A-like [Glycine max]	6.34627	10.8867	7.02264
Cko_contig_1765	predicted protein [Hordeum vulgare subsp. vulgare]	6.44116	3.1762	6.67873
Cko_contig_1766	Os08g0127700 [Oryza sativa Japonica Group]	2.38779	3.32343	1.52472
Cko_contig_1767	uncharacterized protein LOC100527781 precursor [Glycine max]	69.4729	1083.83	223.338
Cko_contig_1768	Saccharopine dehydrogenase family protein expressed [Medicago truncatula]	0.103507	0.17864	0.0931327
Cko_contig_1769	PREDICTED: uncharacterized protein LOC100781532 [Glycine max]	0.738894	0.382573	0.199451
Cko_contig_1770	PREDICTED: nudix hydrolase 16, mitochondrial-like [Glycine max]	5.41543	3.6718	4.23458
Cko_contig_1771	RNA-directed DNA polymerase (Reverse transcriptase); Chromo; Zinc finger, CCHC-type; Peptidase aspartic, active site; Polynucleotidyl transferase, Ribonuclease H fold [Medicago truncatula]	0.519726	1.73791	0.759909
Cko_contig_1772	PREDICTED: uncharacterized protein LOC100787226 [Glycine max]	4.15935	2.00244	1.65457
Cko_contig_1773	-
Cko_contig_1774	Endonuclease [Medicago truncatula]	17.7437	46.5541	27.0927
Cko_contig_1775	Y2K4 dehydrin variant G2, partial [Medicago sativa]	3.36104	8.37889	103.578
Cko_contig_1776	serine hydroxymethyltransferase, putative [Ricinus communis]	1.29765	3.24741	2.5687
Cko_contig_1777	-
Cko_contig_1778	unnamed protein product [Vitis vinifera]	0.320339	0.138217	0.216175
Cko_contig_1779	PREDICTED: dihydropyrimidinase-like [Glycine max]	102.714	66.2903	89.6017
Cko_contig_1780	Pectinesterase [Medicago truncatula]	1.54209	0.680152	0
Cko_contig_1781	-
Cko_contig_1782	unknown [Medicago truncatula]	0.348634	0.273501	0.199622
Cko_contig_1783	unknown [Lotus japonicus]	0.746889	0.417044	0.158125
Cko_contig_1784	PREDICTED: developmentally regulated G-protein 2-like [Glycine max]	0	0.719724	0.0789941
Cko_contig_1785	hypothetical protein MTR_2g020400 [Medicago truncatula]	1.51888	4.29912	2.35064
Cko_contig_1786	PREDICTED: uncharacterized protein LOC100790422 [Glycine max]	18.8434	12.8288	9.24421
Cko_contig_1787	uncharacterized protein LOC100816145 [Glycine max]	43.9772	40.1616	49.835
Cko_contig_1788	Transcription factor bHLH148 [Medicago truncatula]	40.6821	26.5765	21.9875
Cko_contig_1789	PREDICTED: uncharacterized protein LOC100777034 [Glycine max]	0.0199754	0.0689506	0.0539202
Cko_contig_1790	PREDICTED: uncharacterized protein LOC100777034 [Glycine max]	0.189186	0.199535	0.208052
Cko_contig_1791	PREDICTED: heparan-alpha-glucosaminide N-acetyltransferase-like [Glycine max]	14.6165	13.2742	13.9269
Cko_contig_1792	PREDICTED: anaphase-promoting complex subunit 6-like [Glycine max]	8.71321	6.113	7.93554
Cko_contig_1793	predicted protein [Populus trichocarpa]	2.08929	3.09074	1.34278
Cko_contig_1794	predicted protein [Populus trichocarpa]	9.54246	5.75113	3.40717
Cko_contig_1795	PREDICTED: uncharacterized protein LOC100817561 [Glycine max]	8.17006	0.0946346	0.049337
Cko_contig_1796	putative resistance protein [Glycine max]	0.0900411	0	0
Cko_contig_1797	PREDICTED: protein-tyrosine sulfotransferase [Vitis vinifera]	0	0	0
Cko_contig_1798	PREDICTED: uncharacterized protein LOC100810533 [Glycine max]	1.3428	1.52545	1.2541
Cko_contig_1799	PREDICTED: uncharacterized protein LOC100810533 [Glycine max]	0.0957948	0.512525	0.258581
Cko_contig_1800	PREDICTED: uncharacterized protein LOC100780476 [Glycine max]	35.5613	27.8194	26.8708
Cko_contig_1801	uncharacterized protein LOC100805729 [Glycine max]	0.689666	0.320461	0.716012
Cko_contig_1802	PREDICTED: pentatricopeptide repeat-containing protein At1g79490, mitochondrial-like [Glycine max]	6.64198	7.1175	6.60067
Cko_contig_1803	unknown [Lotus japonicus]	14.1663	12.0889	10.9762
Cko_contig_1804	polyprotein [Glycine max]	1.81983	0.0327168	0.852832
Cko_contig_1805	-
Cko_contig_1806	unknown [Glycine max]	11.2326	11.0442	22.1431
Cko_contig_1807	unknown [Glycine max]	1.34978	5.33109	1.51812
Cko_contig_1808	hypothetical protein MTR_3g055960 [Medicago truncatula]	1.16142	1.4917	0.996411
Cko_contig_1809	hypothetical protein MTR_3g055960 [Medicago truncatula]	2.7309	2.09995	2.67615
Cko_contig_1810	unknown [Glycine max]	3.31959	2.68778	4.2775
Cko_contig_1811	PREDICTED: uncharacterized protein LOC100796499 isoform 1 [Glycine max]	0.0447899	0.463813	0.0806016
Cko_contig_1812	cyclophilin [Vigna mungo]	661.91	709.423	798.034
Cko_contig_1813	hypothetical protein VITISV_041406 [Vitis vinifera]	0.0434072	0.112374	0.0781135
Cko_contig_1814	PREDICTED: COBW domain-containing protein 2-like isoform 2 [Glycine max]	2.95029	0.0442769	2.26217
Cko_contig_1815	unknown [Glycine max]	0.828254	0.344132	1.6837
Cko_contig_1816	hypothetical protein MTR_8g077830 [Medicago truncatula]	16.4717	31.9585	15.8864
Cko_contig_1817	hypothetical protein MTR_4g019340 [Medicago truncatula]	0	0	0
Cko_contig_1818	hypothetical protein MTR_4g019340 [Medicago truncatula]	0	0	0
Cko_contig_1819	PREDICTED: receptor-like serine/threonine-protein kinase ALE2-like [Glycine max]	1.63254	1.51716	1.24293
Cko_contig_1820	-
Cko_contig_1821	PREDICTED: probable beta-1,3-galactosyltransferase 16-like [Glycine max]	3.36562	3.87244	3.75733
Cko_contig_1822	SWI/SNF complex subunit SMARCC2 [Medicago truncatula]	18.3464	16.7321	24.017
Cko_contig_1823	PREDICTED: 17.9 kDa class II heat shock protein [Vitis vinifera]	6.99425	1.50891	1.96664
Cko_contig_1824	PREDICTED: WD repeat-containing protein 26-like [Glycine max]	5.49493	6.89182	5.74265
Cko_contig_1825	WD-repeat protein-like protein [Medicago truncatula]	0	0	0
Cko_contig_1826	PREDICTED: WD repeat-containing protein 26-like [Glycine max]	7.55061	9.07215	6.5338
Cko_contig_1827	unknown [Medicago truncatula]	0.155167	0.1339	0.111692
Cko_contig_1828	KH domain-containing protein [Medicago truncatula]	120.379	160.265	124.491
Cko_contig_1829	PREDICTED: uncharacterized protein LOC100802562 [Glycine max]	5.28262	5.25991	5.53013
Cko_contig_1830	uncharacterized protein LOC100305474 precursor [Glycine max]	91.6292	201.366	160.577
Cko_contig_1831	hydroxyproline-rich glycoprotein, partial [Phaseolus vulgaris]	0	0	0
Cko_contig_1832	PREDICTED: uncharacterized protein LOC100820090 [Glycine max]	10.24	3.39374	7.87838
Cko_contig_1833	PREDICTED: uncharacterized protein LOC100785776 [Glycine max]	6.06562	5.64038	3.34048
Cko_contig_1834	PREDICTED: uncharacterized oxidoreductase At4g09670-like [Glycine max]	20.3182	9.05701	12.2282
Cko_contig_1835	PREDICTED: protein tipD-like [Glycine max]	2.02836	3.63536	2.35855
Cko_contig_1836	PREDICTED: protein tipD-like [Glycine max]	11.3818	11.8243	7.8548
Cko_contig_1837	unknown [Medicago truncatula]	16.0194	14.7953	14.4529
Cko_contig_1838	PREDICTED: MLO-like protein 4-like [Glycine max]	2.2908	1.83891	2.49262
Cko_contig_1839	-
Cko_contig_1840	-
Cko_contig_1841	-
Cko_contig_1842	-
Cko_contig_1843	PREDICTED: uncharacterized protein LOC100806043 [Glycine max]	0.0883294	0.0381115	0.158953
Cko_contig_1844	-
Cko_contig_1845	-
Cko_contig_1846	hypothetical protein MTR_1g088560 [Medicago truncatula]	1.8556	2.34853	2.67139
Cko_contig_1847	PREDICTED: tubby-like F-box protein 2-like [Glycine max]	0.661969	0.999672	1.16997
Cko_contig_1848	-
Cko_contig_1849	unknown [Medicago truncatula]	10.7819	4.72897	0.080176
Cko_contig_1850	PREDICTED: acid beta-fructofuranosidase-like [Glycine max]	3.41512	0.399956	7.22116
Cko_contig_1851	PREDICTED: beta-fructofuranosidase, cell wall isozyme-like isoform 1 [Glycine max]	31.926	39.6083	41.8559
Cko_contig_1852	Acid beta-fructofuranosidase [Medicago truncatula]	50.5697	11.4968	11.5191
Cko_contig_1853	PREDICTED: uncharacterized protein At2g33490-like [Glycine max]	0.0856473	0.203248	0.0577974
Cko_contig_1854	hypothetical protein MTR_7g005390 [Medicago truncatula]	0.511062	0.632762	0.679764
Cko_contig_1855	hypothetical protein MTR_2g102050 [Medicago truncatula]	21.7614	23.572	20.6586
Cko_contig_1856	FAR1-related protein [Medicago truncatula]	10.591	11.3643	9.77989
Cko_contig_1857	unnamed protein product [Babesia microti strain RI]	279.984	230.448	198.965
Cko_contig_1858	PREDICTED: LOW QUALITY PROTEIN: ubiquitin-60S ribosomal protein L40 [Vitis vinifera]	376.574	194.113	325.317
Cko_contig_1859	unknown [Medicago truncatula]	2.64252	2.62734	1.29221
Cko_contig_1860	Chaperone protein dnaJ [Medicago truncatula]	0.454922	1.47214	0.511659
Cko_contig_1861	unknown [Medicago truncatula]	9.14751	12.2058	13.5245
Cko_contig_1862	hypothetical protein 303L13_4 [Arachis hypogaea]	1.75768	2.82435	4.7991
Cko_contig_1863	putative retrovirus-like polyprotein [Phaseolus vulgaris]	0	2.21203	1.0028
Cko_contig_1864	polyprotein-like, putative [Medicago truncatula]	0.0424606	0.439692	0.802305
Cko_contig_1865	PREDICTED: uncharacterized protein LOC100795440 [Glycine max]	11.8594	8.09963	10.4426
Cko_contig_1866	40S ribosomal protein S15a-5 [Medicago truncatula]	19.1443	20.9928	21.5082
Cko_contig_1867	PREDICTED: uncharacterized protein LOC100783134 [Glycine max]	10.7545	4.76235	7.17257
Cko_contig_1868	PREDICTED: condensin-2 complex subunit D3-like [Glycine max]	4.11772	1.7069	2.33943
Cko_contig_1869	-
Cko_contig_1870	hypothetical protein MTR_036s0041 [Medicago truncatula]	0.242394	0	0
Cko_contig_1871	PREDICTED: uncharacterized protein LOC100305844 [Glycine max]	0	0	16.4683
Cko_contig_1872	Serine/threonine protein kinase [Medicago truncatula]	0.10675	1.28967	0.192102
Cko_contig_1873	hypothetical protein [Cucumis melo subsp. melo]	10.1729	6.86886	9.21753
Cko_contig_1874	-
Cko_contig_1875	hypothetical protein MTR_3g099060 [Medicago truncatula]	1.07373	1.09503	0.483058
Cko_contig_1876	-
Cko_contig_1877	uncharacterized protein LOC100527340 [Glycine max]	23.3821	30.3897	29.5498
Cko_contig_1878	unknown [Medicago truncatula]	16.639	31.5172	23.6684
Cko_contig_1879	PREDICTED: cytochrome P450 71A4-like [Glycine max]	14.4397	10.7145	29.7916
Cko_contig_1880	Polyprotein, 3'-partial, putative [Solanum demissum]	1.27829	5.04268	2.79327
Cko_contig_1881	uncharacterized protein LOC100783724 [Glycine max]	15.5452	9.928	6.77794
Cko_contig_1882	-
Cko_contig_1883	-
Cko_contig_1884	Movement protein [Medicago truncatula]	0.807617	1.48678	0.872008
Cko_contig_1885	PREDICTED: uncharacterized protein LOC100780321 [Glycine max]	0	0	0
Cko_contig_1886	universal stress protein [Arachis hypogaea]	0	0	0
Cko_contig_1887	Universal stress protein [Medicago truncatula]	0	0	0
Cko_contig_1888	Universal stress protein [Medicago truncatula]	0	0	0
Cko_contig_1889	Exostosin-1a [Medicago truncatula]	0.145968	0.0314904	0.0656691
Cko_contig_1890	PREDICTED: exostosin-1a-like [Glycine max]	0	0	0
Cko_contig_1891	copia-type polyprotein, putative [Arabidopsis thaliana]	0.806073	0.944021	1.24334
Cko_contig_1892	-
Cko_contig_1893	-
Cko_contig_1894	-
Cko_contig_1895	-
Cko_contig_1896	unknown [Glycine max]	4.98861	6.8501	3.40742
Cko_contig_1897	PREDICTED: glucan endo-1,3-beta-glucosidase-like protein 3-like [Glycine max]	1.62003	0.0822345	1.5434
Cko_contig_1898	-
Cko_contig_1899	hypothetical protein MTR_2g034880 [Medicago truncatula]	5.93183	5.03626	2.92691
Cko_contig_1900	-
Cko_contig_1901	PREDICTED: 5-formyltetrahydrofolate cyclo-ligase-like [Glycine max]	25.1886	27.0487	23.3406
Cko_contig_1902	-
Cko_contig_1903	PREDICTED: probable polyamine oxidase 4-like [Glycine max]	2.3844	2.81292	2.33552
Cko_contig_1904	-
Cko_contig_1905	Flavonol sulfotransferase-like protein [Medicago truncatula]	0.664076	0	1.32308
Cko_contig_1906	Myb-like transcription factor [Medicago truncatula]	1.90633	0.253085	0.131944
Cko_contig_1907	PREDICTED: tRNA pseudouridine synthase A-like [Glycine max]	0	0	0
Cko_contig_1908	tRNA pseudouridine synthase A [Medicago truncatula]	0	0	0
Cko_contig_1909	ATP-dependent DNA helicase PIF1 [Medicago truncatula]	0	3.98397	2.42318
Cko_contig_1910	RNA-binding protein [Medicago truncatula]	0	0	0
Cko_contig_1911	PREDICTED: RNA-binding protein 39-like [Glycine max]	0	0	0
Cko_contig_1912	RNA-binding protein [Medicago truncatula]	0	0	0
Cko_contig_1913	PREDICTED: RNA-binding protein 39-like [Glycine max]	0	0	0
Cko_contig_1914	PREDICTED: uncharacterized protein LOC100802446 [Glycine max]	0	0	0
Cko_contig_1915	PREDICTED: RNA-binding protein 39-like [Glycine max]	0	0	0
Cko_contig_1916	RNA-binding protein [Medicago truncatula]	0	0	0
Cko_contig_1917	PREDICTED: RNA-binding protein 39-like [Glycine max]	1.04759	0.904011	0.551765
Cko_contig_1918	PREDICTED: RNA-binding protein 39-like [Glycine max]	0	0	0
Cko_contig_1921	Splicing factor U2af large subunit B [Medicago truncatula]	0	0	0
Cko_contig_1922	Splicing factor-like protein [Medicago truncatula]	0	0	0
Cko_contig_1923	uncharacterized protein LOC100499816 [Glycine max]	0	0	0
Cko_contig_1924	uncharacterized protein LOC100499816 [Glycine max]	0	0	0
Cko_contig_1925	Pol polyprotein [Medicago truncatula]	0.335814	0.496779	0.82014
Cko_contig_1926	PREDICTED: uncharacterized protein LOC100797981 [Glycine max]	0.367889	0.362819	0.851186
Cko_contig_1927	uncharacterized protein LOC100803725 [Glycine max]	14.9281	7.01781	17.1073
Cko_contig_1928	PREDICTED: tetratricopeptide repeat protein 5-like [Glycine max]	4.28915	3.94804	4.97417
Cko_contig_1929	PREDICTED: small heat shock protein, chloroplastic [Glycine max]	6.09659	50.1775	36.6293
Cko_contig_1930	Anthocyanidin 3-O-glucosyltransferase [Medicago truncatula]	45.7418	32.3908	31.3946
Cko_contig_1931	PREDICTED: uncharacterized protein LOC100781708 [Glycine max]	34.4421	56.2499	26.0215
Cko_contig_1932	Acyl carrier protein [Medicago truncatula]	124.922	102.916	108.148
Cko_contig_1933	Cation diffusion facilitator [Medicago truncatula]	2.20228	5.26789	1.07769
Cko_contig_1934	Leucine rich repeat protein [Medicago truncatula]	20.3449	51.153	21.9947
Cko_contig_1935	PREDICTED: structural maintenance of chromosomes protein 3-like [Glycine max]	0	0	0
Cko_contig_1936	PREDICTED: structural maintenance of chromosomes protein 3-like [Glycine max]	0	0	0
Cko_contig_1937	unknown [Populus trichocarpa]	3.70963	2.64927	1.84156
Cko_contig_1939	Eukaryotic release factor 1 (eRF1) family protein [Arabidopsis thaliana]	1.63674	1.30377	0.188808
Cko_contig_1940	Electron carrier/ electron transporter/ iron ion binding protein [Medicago truncatula]	22.2815	4.20997	13.6931
Cko_contig_1941	Cytochrome c-type biogenesis protein ccmH [Medicago truncatula]	0.703677	1.35459	0.584447
Cko_contig_1942	unknown [Lotus japonicus]	185.189	699.68	206.301
Cko_contig_1943	chloroplast ferritin [Glycine soja]	18.0341	66.3994	37.0894
Cko_contig_1944	predicted protein [Populus trichocarpa]	4.98058	3.90723	3.6666
Cko_contig_1945	PREDICTED: ATP-dependent kinase YFH7-like [Glycine max]	4.4153	5.25182	3.8654
Cko_contig_1946	-
Cko_contig_1947	-
Cko_contig_1948	-
Cko_contig_1949	Albumin-2 [Medicago truncatula]	22.6733	18.3963	13.0378
Cko_contig_1950	PREDICTED: uncharacterized protein LOC100780118 [Glycine max]	71.5472	45.2591	55.7836
Cko_contig_1951	gag polyprotein [Cicer arietinum]	0.782551	0.378166	2.16869
Cko_contig_1952	-
Cko_contig_1953	-
Cko_contig_1954	hypothetical protein MTR_5g025800 [Medicago truncatula]	6.08622	4.0661	17.1353
Cko_contig_1955	Protein phosphatase 2C [Medicago truncatula]	16.5322	16.5986	34.0774
Cko_contig_1956	PREDICTED: uncharacterized protein At4g33100 [Glycine max]	5.41952	5.18232	7.7758
Cko_contig_1957	PREDICTED: uncharacterized protein LOC100786254 [Glycine max]	0	0	0
Cko_contig_1958	PREDICTED: uncharacterized protein LOC100799415 [Glycine max]	0	0	0.0271104
Cko_contig_1959	unknown [Glycine max]	43.5678	31.5914	38.7734
Cko_contig_1960	PREDICTED: uncharacterized protein LOC100800669 [Glycine max]	3.47462	3.93539	3.81027
Cko_contig_1961	PREDICTED: uncharacterized protein LOC100800669 [Glycine max]	0.21074	1.45485	0.758476
Cko_contig_1962	hypothetical protein MTR_1g100140 [Medicago truncatula]	0.0752067	0.324495	0.135338
Cko_contig_1963	PREDICTED: lanC-like protein 2-like [Glycine max]	0.313792	0.354101	0.347497
Cko_contig_1964	PREDICTED: lanC-like protein 2-like [Glycine max]	1.42831	1.33526	1.15129
Cko_contig_1965	hypothetical protein RSPPHO_03274, partial [Rhodospirillum photometricum DSM 122]	2.09638	17.3669	0
Cko_contig_1966	conserved hypothetical protein [Streptomyces sp. AA4]	0.69059	3.12868	8.54391
Cko_contig_1967	unknown [Medicago truncatula]	0	0	0
Cko_contig_1968	Zinc finger CCCH domain-containing protein [Medicago truncatula]	4.86915	4.705	7.87031
Cko_contig_1969	NAC family transcription factor 5 [Cicer arietinum]	168.435	336.58	423.757
Cko_contig_1970	PREDICTED: uncharacterized protein LOC100784437 [Glycine max]	15.5541	21.5405	16.9293
Cko_contig_1971	PREDICTED: F-box/LRR-repeat protein 10-like [Glycine max]	0.196379	0.21183	0.265046
Cko_contig_1972	PREDICTED: F-box/LRR-repeat protein 10-like [Glycine max]	0.559739	0.414019	0.839398
Cko_contig_1973	PREDICTED: uncharacterized protein LOC100808385 [Glycine max]	37.4131	49.4132	26.8531
Cko_contig_1974	PREDICTED: mitochondrial import inner membrane translocase subunit tim-16-like [Glycine max]	0	0	0.443067
Cko_contig_1975	PREDICTED: mitochondrial import inner membrane translocase subunit tim-16-like [Glycine max]	0	0.534015	0.139202
Cko_contig_1976	CCP [Medicago truncatula]	0	0	0
Cko_contig_1977	uncharacterized protein LOC100809368 [Glycine max]	0	0	0
Cko_contig_1978	PREDICTED: 40S ribosomal protein S21 [Glycine max]	14.6042	2.21876	9.43893
Cko_contig_1979	cytochrome P450 CYP82C1 [Glycine max]	16.5281	24.9397	19.5383
Cko_contig_1980	PREDICTED: pentatricopeptide repeat-containing protein At2g15980-like [Vitis vinifera]	3.82922	3.17309	2.85218
Cko_contig_1981	-
Cko_contig_1982	hypothetical protein MTR_8g011490 [Medicago truncatula]	0.812241	0.215667	0.224872
Cko_contig_1983	unknown [Medicago truncatula]	0	0.129971	0.135518
Cko_contig_1984	-
Cko_contig_1985	-
Cko_contig_1986	-
Cko_contig_1987	-
Cko_contig_1988	Pentatricopeptide repeat-containing protein [Medicago truncatula]	3.0753	3.13793	4.46844
Cko_contig_1989	PREDICTED: uncharacterized protein LOC100806547 [Glycine max]	13.7744	16.3472	15.9158
Cko_contig_1990	-
Cko_contig_1991	-
Cko_contig_1992	-
Cko_contig_1993	-
Cko_contig_1994	-
Cko_contig_1995	-
Cko_contig_1996	-
Cko_contig_1997	Protein dimerization [Medicago truncatula]	3.96806	3.65387	2.48183
Cko_contig_1998	PREDICTED: uncharacterized protein LOC100781222 [Glycine max]	0.128939	0.500699	0.406055
Cko_contig_1999	PREDICTED: uncharacterized protein LOC100805495 [Glycine max]	0.0796933	0	0.071706
Cko_contig_2000	unknown [Medicago truncatula]	0.211402	0.23455	0.244561
Cko_contig_2001	RecName: Full=Sperm protamine P2	0	0	0
Cko_contig_2002	-
[truncated: 63,453 more rows]

## Sheet: Sheet2
gene_id	Function	Ck_RPKM	Drought_RPKM	Salt_RPKM
Cko_contig_65533	Transmembrane BAX inhibitor motif-containing protein, putative [Ricinus communis]	10.211	10.449	13.6594
Cko_contig_65534	serine-rich protein C30B4.01c precursor [Entamoeba histolytica HM-1:IMSS]	0.638234	0.472079	0.164076
Cko_contig_65535	PREDICTED: uncharacterized protein LOC100781711 [Glycine max]	0	0	0
Cko_contig_65536	-
Cko_contig_65537	-
Cko_contig_65538	BAX inhibitor-1 motif-containing protein [Arabidopsis thaliana]	0	0	0.40886
Cko_contig_65539	-
Cko_contig_65540	-
Cko_contig_65541	-
Cko_contig_65542	PREDICTED: pyrophosphate-energized membrane proton pump 3-like [Glycine max]	47.2647	45.9288	45.223
Cko_contig_65543	PREDICTED: iron-sulfur protein NUBPL-like [Glycine max]	10.4072	13.1648	10.6979
Cko_contig_65544	unknown [Glycine max]	11.9398	41.5952	62.4696
Cko_contig_65545	PREDICTED: uncharacterized protein LOC100818252 [Glycine max]	6.95205	2.75123	2.1515
Cko_contig_65546	Chaperone protein dnaJ [Medicago truncatula]	0.764141	1.77533	1.85111
Cko_contig_65547	PREDICTED: cysteine proteinase RD21a-like [Brachypodium distachyon]	1.54899	3.74272	4.45997
Cko_contig_65548	-
Cko_contig_65549	-
Cko_contig_65550	-
Cko_contig_65551	-
Cko_contig_65552	PREDICTED: glucan endo-1,3-beta-glucosidase-like protein 3-like [Glycine max]	6.43901	10.1869	16.4154
Cko_contig_65553	-
Cko_contig_65554	unknown [Lotus japonicus]	20.204	26.7406	23.7555
Cko_contig_65555	PREDICTED: protein BRASSINAZOLE-RESISTANT 1-like [Glycine max]	51.7989	37.1864	44.0713
Cko_contig_65556	unknown [Glycine max]	26.8709	18.4123	21.118
Cko_contig_65557	-
Cko_contig_65558	SPP30 [Solanum chacoense]	10.7625	10.5257	9.36103
Cko_contig_65559	hypothetical protein MTR_7g109420 [Medicago truncatula]	100.864	130.803	108.177
Cko_contig_65560	PREDICTED: E3 ubiquitin-protein ligase RNF167-like [Glycine max]	101.675	86.3578	73.5679
Cko_contig_65561	COP9 signalosome complex subunit [Medicago truncatula]	17.8978	20.8121	18.8166
Cko_contig_65562	-
Cko_contig_65563	PsRT17-1 like protein [Medicago truncatula]	14.5029	9.18664	16.4505
Cko_contig_65564	PREDICTED: DUF246 domain-containing protein At1g04910-like [Glycine max]	12.0942	9.77845	13.0389
Cko_contig_65565	PREDICTED: uncharacterized protein LOC100793884 [Glycine max]	5.14708	4.21955	4.55403
Cko_contig_65566	PREDICTED: uncharacterized protein LOC100526877 [Glycine max]	2.29057	2.92693	3.25003
Cko_contig_65567	unknown [Lotus japonicus]	50.6106	50.7499	46.3688
Cko_contig_65568	PREDICTED: uncharacterized protein LOC100806904 [Glycine max]	9.51712	5.90501	7.74939
Cko_contig_65569	PREDICTED: uncharacterized protein LOC100802388 [Glycine max]	33.5311	20.4808	20.5536
Cko_contig_65570	PREDICTED: squamosa promoter-binding-like protein 6-like [Glycine max]	3.34058	3.65488	2.71056
Cko_contig_65571	PREDICTED: LRR receptor-like serine/threonine-protein kinase FLS2-like [Glycine max]	1.59802	4.13699	3.95411
Cko_contig_65572	PREDICTED: receptor-like protein 12-like [Glycine max]	0	0.626048	0
Cko_contig_65573	PREDICTED: leucine-rich repeat receptor protein kinase EXS-like [Vitis vinifera]	0	0.0411642	0
Cko_contig_65574	PREDICTED: LRR receptor-like serine/threonine-protein kinase FLS2-like [Glycine max]	0	0	0
Cko_contig_65575	PREDICTED: LRR receptor-like serine/threonine-protein kinase GSO2-like [Glycine max]	0	3.69077	1.53932
Cko_contig_65576	PREDICTED: probable carboxylesterase 2-like [Glycine max]	27.9115	46.2263	22.036
Cko_contig_65577	PREDICTED: uncharacterized protein LOC100798129 [Glycine max]	46.634	36.4607	36.3915
Cko_contig_65578	PREDICTED: thioredoxin-like protein HCF164, chloroplastic-like [Glycine max]	2.01351	2.2904	1.02938
Cko_contig_65579	Protein disulfide-isomerase [Medicago truncatula]	1.60523	0.0407418	1.74171
Cko_contig_65580	uncharacterized protein LOC100193883 [Zea mays]	238.409	128.116	144.635
Cko_contig_65581	unknown [Medicago truncatula]	63.1781	81.9301	57.5971
Cko_contig_65582	endothelial differentiation-related factor 1 [Zea mays]	102.742	76.0236	70.4848
Cko_contig_65583	Homeodomain protein (HB2) [Medicago truncatula]	10.6505	8.04944	11.5247
Cko_contig_65584	-
Cko_contig_65585	PREDICTED: homeobox-leucine zipper protein ANTHOCYANINLESS 2-like [Glycine max]	13.5531	8.18687	15.7515
Cko_contig_65586	PREDICTED: homeobox-leucine zipper protein ANTHOCYANINLESS 2-like [Glycine max]	40.8511	35.5534	40.8409
Cko_contig_65587	PREDICTED: homeobox-leucine zipper protein ANTHOCYANINLESS 2-like [Glycine max]	24.3785	25.909	32.0946
Cko_contig_65588	homeobox protein, putative [Ricinus communis]	12.4494	9.96338	13.9118
Cko_contig_65589	PREDICTED: homeobox-leucine zipper protein ANTHOCYANINLESS 2-like [Glycine max]	23.7006	16.6174	28.4336
Cko_contig_65590	PREDICTED: uncharacterized protein LOC100801428 [Glycine max]	5.91888	4.4996	4.43805
Cko_contig_65591	PREDICTED: argininosuccinate lyase-like [Glycine max]	90.8809	103.614	105.608
Cko_contig_65592	PREDICTED: ABC transporter B family member 29, chloroplastic-like [Glycine max]	2.96185	2.21762	3.68397
Cko_contig_65593	ABC transporter family, retinal flippase subfamily [Populus trichocarpa]	3.42337	2.37618	4.48647
Cko_contig_65594	hypothetical protein MTR_5g009490 [Medicago truncatula]	14.1243	19.8797	10.9418
Cko_contig_65595	hypothetical protein [Jatropha curcas]	2.66702	0.954273	1.63883
Cko_contig_65596	uncharacterized protein LOC100782626 [Glycine max]	0.144591	2.43308	1.49614
Cko_contig_65597	uncharacterized protein LOC100527775 [Glycine max]	37.0722	41.5758	46.7258
Cko_contig_65598	-
Cko_contig_65599	unknown [Medicago truncatula]	0	0	0
Cko_contig_65600	unknown [Medicago truncatula]	0	0	0
Cko_contig_65601	F-box/kelch-repeat protein [Medicago truncatula]	0	0	0
Cko_contig_65602	F-box/kelch-repeat protein [Medicago truncatula]	0	0	0
Cko_contig_65603	PREDICTED: probable exocyst complex component 6-like [Glycine max]	41.2998	35.9333	37.3047
Cko_contig_65604	PREDICTED: uncharacterized protein LOC100798718 [Glycine max]	24.055	15.3763	47.5254
Cko_contig_65605	Signal recognition particle 54 kDa protein [Medicago truncatula]	58.7122	34.7759	68.4532
Cko_contig_65606	-
Cko_contig_65607	-
Cko_contig_65608	-
Cko_contig_65609	-
Cko_contig_65610	PREDICTED: dof zinc finger protein DOF2.4-like [Glycine max]	3.5474	2.85712	1.38314
Cko_contig_65611	-
Cko_contig_65612	PREDICTED: multiple myeloma tumor-associated protein 2 homolog [Glycine max]	13.1749	15.6165	13.2412
Cko_contig_65613	PREDICTED: uncharacterized protein LOC100779683 [Glycine max]	11.9012	18.9977	8.04111
Cko_contig_65614	PREDICTED: ABC transporter G family member 14-like [Glycine max]	27.1474	13.3674	11.6518
Cko_contig_65615	putative LysM receptor kinase (K1) [Pisum sativum]	2.59872	1.49503	7.0148
Cko_contig_65616	putative LysM receptor kinase SYM37B [Pisum sativum]	1.8401	3.17579	1.40732
Cko_contig_65617	unnamed protein product [Vitis vinifera]	0.433643	1.3721	1.17054
Cko_contig_65618	-
Cko_contig_65619	Copine-3 [Medicago truncatula]	1.93018	2.24499	1.20816
Cko_contig_65620	Copine-3 [Medicago truncatula]	2.46238	2.40448	1.63254
Cko_contig_65621	Copine-3 [Medicago truncatula]	0.646119	2.50903	1.16272
Cko_contig_65622	PREDICTED: glutamyl-tRNA(Gln) amidotransferase subunit A-like [Glycine max]	0.45738	0.306982	0.434402
Cko_contig_65623	PREDICTED: glutamyl-tRNA(Gln) amidotransferase subunit A-like [Glycine max]	0.282918	0.177558	0.462841
Cko_contig_65624	PREDICTED: glutamyl-tRNA(Gln) amidotransferase subunit A-like [Glycine max]	0.0791706	0.0683197	0.142472
Cko_contig_65625	PREDICTED: uncharacterized protein LOC100798888 [Glycine max]	8.10149	4.26826	4.71901
Cko_contig_65626	unknown [Medicago truncatula]	2.89632	16.1069	2.75081
Cko_contig_65627	unknown [Medicago truncatula]	0	0.267008	0.696011
Cko_contig_65628	unknown [Medicago truncatula]	14.2535	49.456	7.48122
Cko_contig_65629	uncharacterized protein LOC100794650 [Glycine max]	21.6862	26.8244	22.8399
Cko_contig_65630	FK506-binding protein [Medicago truncatula]	8.15559	10.6059	7.36386
Cko_contig_65631	-
Cko_contig_65632	-
Cko_contig_65633	-
Cko_contig_65634	-
Cko_contig_65635	glycosyltransferase [Glycine max]	6.0587	5.09309	4.88752
Cko_contig_65636	-
Cko_contig_65637	PREDICTED: xylogalacturonan beta-1,3-xylosyltransferase-like [Glycine max]	1.82038	2.32491	2.35863
Cko_contig_65638	PREDICTED: xylogalacturonan beta-1,3-xylosyltransferase-like [Glycine max]	3.35633	3.80496	4.44109
Cko_contig_65639	PREDICTED: probable glycosyltransferase At3g07620-like [Glycine max]	1.45966	2.26728	1.22581
Cko_contig_65640	PREDICTED: xylogalacturonan beta-1,3-xylosyltransferase-like [Glycine max]	4.5975	5.55432	4.34355
Cko_contig_65641	RING finger family protein [Medicago truncatula]	95.1009	113.755	33.8485
Cko_contig_65642	unknown [Lotus japonicus]	133.966	44.7523	73.3437
Cko_contig_65643	-
Cko_contig_65644	uncharacterized protein LOC100306285 [Glycine max]	4.81928	9.35722	5.33695
Cko_contig_65645	PREDICTED: uncharacterized protein LOC100810326 [Glycine max]	35.9294	27.3023	30.0162
Cko_contig_65646	unknown [Lotus japonicus]	14.8886	11.3336	10.3912
Cko_contig_65647	PREDICTED: uncharacterized protein LOC100797287 [Glycine max]	1.64769	2.89361	1.58659
Cko_contig_65648	hypothetical protein MTR_1g084840 [Medicago truncatula]	0	0	0
Cko_contig_65649	hypothetical protein MTR_1g084920 [Medicago truncatula]	6.90641	0	0.182771
Cko_contig_65650	hypothetical protein MTR_1g084900 [Medicago truncatula]	1.10426	0	0.198719
Cko_contig_65651	hypothetical protein MTR_7g111500 [Medicago truncatula]	0.466093	1.60884	1.46782
Cko_contig_65652	PREDICTED: uncharacterized protein LOC100798208 [Glycine max]	1.84645	2.74935	2.6061
Cko_contig_65653	PREDICTED: uncharacterized protein LOC100243829 [Vitis vinifera]	0.0665895	0.114926	0.179747
Cko_contig_65654	PREDICTED: mitotic spindle checkpoint protein MAD2-like [Glycine max]	4.79685	2.15418	3.4793
Cko_contig_65655	PREDICTED: mitotic spindle checkpoint protein MAD2-like [Glycine max]	0.35689	0	0.192672
Cko_contig_65656	Extracellular ribonuclease [Medicago truncatula]	0	0	0
Cko_contig_65657	PREDICTED: extracellular ribonuclease-like [Glycine max]	0	0	0
Cko_contig_65658	PREDICTED: extracellular ribonuclease-like [Vitis vinifera]	0.674488	0.291022	0.303443
Cko_contig_65659	unnamed protein product [Vitis vinifera]	0	0	0
Cko_contig_65660	-
Cko_contig_65661	PREDICTED: uncharacterized protein LOC780539 [Glycine max]	37.9321	21.6503	31.1742
Cko_contig_65662	MYB transcription factor MYB174 [Glycine max]	18.791	14.3612	20.9804
Cko_contig_65663	PREDICTED: structure-specific endonuclease subunit SLX1-like [Glycine max]	18.1874	15.0063	12.4529
Cko_contig_65664	-
Cko_contig_65665	-
Cko_contig_65666	-
Cko_contig_65667	-
Cko_contig_65668	-
Cko_contig_65669	unknown [Medicago truncatula]	27.0017	27.72	17.7329
Cko_contig_65670	uncharacterized protein LOC100780721 [Glycine max]	21.0922	15.4316	14.2337
Cko_contig_65671	unknown [Medicago truncatula]	0.761897	1.05196	2.19371
Cko_contig_65672	-
Cko_contig_65673	-
Cko_contig_65674	-
Cko_contig_65675	-
Cko_contig_65676	unknown [Medicago truncatula]	7.70115	12.6386	6.24874
Cko_contig_65677	PREDICTED: uncharacterized protein LOC100783118 [Glycine max]	16.2875	11.0962	11.9555
Cko_contig_65678	PREDICTED: uncharacterized protein LOC100783118 [Glycine max]	31.4318	30.58	26.0096
Cko_contig_65679	-
Cko_contig_65680	hypothetical protein MTR_4g094180 [Medicago truncatula]	183.457	99.1799	169.117
Cko_contig_65681	unknown [Medicago truncatula]	3.64288	1.59275	1.70444
Cko_contig_65682	conserved hypothetical protein [Ricinus communis]	0.308592	0.159778	0.277663
Cko_contig_65683	PREDICTED: tRNA dimethylallyltransferase 9-like [Glycine max]	0.584148	0.237217	0.494685
Cko_contig_65684	PREDICTED: tRNA dimethylallyltransferase 9-like [Glycine max]	0.0355689	0.0306939	0.032004
Cko_contig_65685	-
Cko_contig_65686	-
Cko_contig_65687	-
Cko_contig_65688	putative zinc dependent protease [Trifolium pratense]	0	0	0
Cko_contig_65689	putative zinc dependent protease [Trifolium pratense]	1.11206	2.30314	6.20373
Cko_contig_65690	hypothetical protein VITISV_000418 [Vitis vinifera]	40.0973	35.8374	59.2719
Cko_contig_65691	uncharacterized protein LOC100527714 [Glycine max]	1.2848	0.867689	1.2063
Cko_contig_65692	unknown [Medicago truncatula]	0.175728	0.202191	0.316231
Cko_contig_65693	unknown [Medicago truncatula]	0.251719	0.108609	0.113245
Cko_contig_65694	PREDICTED: uncharacterized protein LOC100790563 [Glycine max]	20.2567	11.8616	11.717
Cko_contig_65695	-
Cko_contig_65696	unknown [Lotus japonicus]	2.40223	1.60185	1.12986
Cko_contig_65697	PREDICTED: uncharacterized protein LOC100790563 [Glycine max]	0.246273	0.584427	0.387783
Cko_contig_65698	hypothetical protein MTR_4g053410 [Medicago truncatula]	0.439923	1.51851	0.791664
Cko_contig_65699	-
Cko_contig_65700	PREDICTED: mannose-1-phosphate guanyltransferase alpha-like isoform 2 [Glycine max]	27.9438	38.0745	31.8243
Cko_contig_65701	PREDICTED: mannose-1-phosphate guanyltransferase alpha-like isoform 2 [Glycine max]	0.932824	2.54908	0.839331
Cko_contig_65702	-
Cko_contig_65703	PREDICTED: proline synthase co-transcribed bacterial homolog protein-like [Glycine max]	69.5567	44.2404	67.5938
Cko_contig_65704	calcium-dependent protein kinase SK5-like [Glycine max]	0	0	0
Cko_contig_65705	calcium-dependent protein kinase SK5-like [Glycine max]	0	0	0
Cko_contig_65706	calcium-dependent protein kinase SK5-like [Glycine max]	0	0	0
Cko_contig_65707	calcium-dependent protein kinase SK5-like [Glycine max]	0	0	0
Cko_contig_65708	calcium-dependent protein kinase SK5-like [Glycine max]	0	0	0
Cko_contig_65709	PREDICTED: calcium-dependent protein kinase SK5-like [Glycine max]	15.3828	14.9847	12.256
Cko_contig_65710	calcium-dependent protein kinase SK5 [Glycine max]	0	0	0
Cko_contig_65711	PREDICTED: calcium-dependent protein kinase SK5-like [Glycine max]	0.196691	0.0565776	0.0589925
Cko_contig_65712	-
Cko_contig_65713	-
Cko_contig_65714	-
Cko_contig_65715	-
Cko_contig_65716	-
Cko_contig_65717	Protein kinase and PP2C-like domain-containing protein [Medicago truncatula]	18.0303	25.258	21.0073
Cko_contig_65718	-
Cko_contig_65719	PREDICTED: uncharacterized protein LOC100807349 [Glycine max]	27.2155	41.1077	32.1467
Cko_contig_65720	-
Cko_contig_65721	PREDICTED: uncharacterized protein LOC100792008 [Glycine max]	4.32407	4.10457	3.37194
Cko_contig_65722	PREDICTED: uncharacterized protein LOC100794550 [Glycine max]	3.13394	4.37855	3.6255
Cko_contig_65723	-
Cko_contig_65724	unknown [Medicago truncatula]	36.6539	52.9621	41.6815
Cko_contig_65725	-
Cko_contig_65726	-
Cko_contig_65727	-
Cko_contig_65728	PREDICTED: uncharacterized protein LOC100813325 [Glycine max]	42.5743	9.05272	24.3614
Cko_contig_65729	cysteine protease [Medicago sativa]	918.178	1034.91	1775.11
Cko_contig_65730	-
Cko_contig_65731	pherophorin-dz1 protein [Volvox carteri f. nagariensis]	0.492688	0	0.161203
Cko_contig_65732	hypothetical protein MTR_7g017230 [Medicago truncatula]	0.516452	0.445668	0.46469
Cko_contig_65733	Polynucleotidyl transferase, Ribonuclease H fold [Medicago truncatula]	0.198282	0.384989	0.0892047
Cko_contig_65734	PREDICTED: SNF1-related protein kinase regulatory subunit gamma-1-like [Glycine max]	0	0	0
Cko_contig_65735	SNF1-related protein kinase regulatory subunit gamma [Medicago truncatula]	0	0	0
Cko_contig_65736	PREDICTED: SNF1-related protein kinase regulatory subunit gamma-1-like [Glycine max]	0	0	0
Cko_contig_65737	PREDICTED: SNF1-related protein kinase regulatory subunit gamma-1-like [Vitis vinifera]	3.1115	5.37007	0
Cko_contig_65738	Purple acid phosphatase [Medicago truncatula]	88.4536	111.015	85.0505
Cko_contig_65739	PREDICTED: protein DAMAGED DNA-BINDING 2 [Glycine max]	29.3265	9.87593	19.3077
Cko_contig_65740	DAMAGED DNA-BINDING protein [Medicago truncatula]	24.3619	16.9396	23.5502
Cko_contig_65741	PREDICTED: probable disease resistance protein At5g66900-like [Glycine max]	73.8114	69.7922	55.1744
Cko_contig_65742	PREDICTED: probable disease resistance protein At5g66900-like [Glycine max]	25.0161	23.49	17.7319
Cko_contig_65743	Cc-nbs-lrr resistance protein [Medicago truncatula]	1.74524	0.58568	0.26172
Cko_contig_65744	unknown [Glycine max]	4.50842	3.45214	3.31382
Cko_contig_65745	PREDICTED: uncharacterized protein LOC100787446 [Glycine max]	5.07652	3.44201	9.62485
Cko_contig_65746	transcription factor DcMYB2 [Daucus carota]	10.9688	3.15514	8.22453
Cko_contig_65747	PREDICTED: uncharacterized protein LOC100101835 [Glycine max]	3.31063	1.90459	6.59597
Cko_contig_65748	MIXTA-like transcription factor [Lotus japonicus]	22.518	15.457	14.7353
Cko_contig_65749	-
Cko_contig_65750	Exosome complex exonuclease MTR3 [Medicago truncatula]	28.0487	16.8406	21.4986
Cko_contig_65751	Oxidoreductase, putative [Medicago truncatula]	61.4416	53.4584	69.896
Cko_contig_65752	-
Cko_contig_65753	-
Cko_contig_65754	Rab2 [Hevea brasiliensis]	60.6205	46.5537	59.4405
Cko_contig_65755	uncharacterized protein LOC100779203 [Glycine max]	47.1445	30.9865	19.1217
Cko_contig_65756	-
Cko_contig_65757	-
Cko_contig_65758	hypothetical protein VITISV_036851 [Vitis vinifera]	0.2321	0.801152	2.40162
Cko_contig_65759	hypothetical protein VITISV_036851 [Vitis vinifera]	0.823837	1.42185	2.96507
Cko_contig_65760	PREDICTED: ribosome production factor 2 homolog [Glycine max]	20.4432	21.1268	22.7332
Cko_contig_65761	uncharacterized protein LOC100527716 [Glycine max]	18.0658	21.4756	14.2647
Cko_contig_65762	uncharacterized protein LOC100527716 [Glycine max]	11.5251	5.29563	11.7167
Cko_contig_65763	-
Cko_contig_65764	-
Cko_contig_65765	-
Cko_contig_65766	[P] KOG0918 Selenium-binding protein	0	0.646196	0.192508
Cko_contig_65767	[P] KOG0918 Selenium-binding protein	0.25946	0.111949	0
Cko_contig_65768	-
Cko_contig_65769	-
Cko_contig_65770	-
Cko_contig_65771	calcium-dependent protein kinase [Arabidopsis thaliana]	24.3211	36.0988	26.4061
Cko_contig_65772	-
Cko_contig_65773	PREDICTED: calcium-dependent protein kinase 32-like [Glycine max]	60.7136	93.7687	66.1145
Cko_contig_65774	PREDICTED: calcium-dependent protein kinase 32-like [Glycine max]	24.7533	48.3424	38.6836
Cko_contig_65775	Cysteine-rich receptor-like protein kinase [Medicago truncatula]	1.80489	3.84409	3.00613
Cko_contig_65776	PREDICTED: cysteine-rich receptor-like protein kinase 2-like [Glycine max]	0.364532	2.35927	1.91332
Cko_contig_65777	protein kinase family protein [Glycine max]	0.0710773	0.613356	0.319768
Cko_contig_65778	PREDICTED: uncharacterized protein LOC100789136 [Glycine max]	5.78305	6.74449	8.50067
Cko_contig_65779	-
Cko_contig_65780	hypothetical protein MTR_1g092650 [Medicago truncatula]	8.46224	10.2964	10.6598
Cko_contig_65781	F-box family protein [Medicago truncatula]	0.125395	0.0721388	0.357285
Cko_contig_65782	PREDICTED: F-box/kelch-repeat protein At1g67480-like [Glycine max]	0.411099	0.110861	0.369897
Cko_contig_65783	-
Cko_contig_65784	-
Cko_contig_65785	-
Cko_contig_65786	hypothetical protein MTR_4g096750 [Medicago truncatula]	13.0081	10.7904	15.3722
Cko_contig_65787	-
Cko_contig_65788	-
Cko_contig_65789	-
Cko_contig_65790	-
Cko_contig_65791	-
Cko_contig_65792	PREDICTED: squamosa promoter-binding-like protein 7-like [Glycine max]	27.2733	29.3702	19.1526
Cko_contig_65793	PREDICTED: glutamine synthetase PR-2-like [Glycine max]	703.777	503.272	600.003
Cko_contig_65794	unknown [Medicago truncatula]	20.6869	15.9389	26.6462
Cko_contig_65795	PREDICTED: pyruvate, phosphate dikinase regulatory protein 1, chloroplastic-like [Glycine max]	20.0555	15.2384	18.5212
Cko_contig_65796	GPI-anchored protein LORELEI [Medicago truncatula]	49.2446	49.0953	45.978
Cko_contig_65797	PREDICTED: serine/threonine-protein kinase-like protein At3g51990-like [Glycine max]	22.5053	14.1565	11.596
Cko_contig_65798	-
Cko_contig_65799	-
Cko_contig_65800	PREDICTED: uncharacterized protein LOC100802385 [Glycine max]	442.864	302.379	435.192
Cko_contig_65801	PREDICTED: LOW QUALITY PROTEIN: amino acid permease 2-like [Glycine max]	105.406	138.956	174.598
Cko_contig_65802	PREDICTED: F-box/ankyrin repeat protein SKIP35-like [Vitis vinifera]	0.0960128	0.265131	0.397394
Cko_contig_65803	conserved hypothetical protein [Ricinus communis]	1.07299	0.946056	0.881497
Cko_contig_65804	PREDICTED: U-box domain-containing protein 30-like [Glycine max]	15.4521	19.7993	15.627
Cko_contig_65805	-
Cko_contig_65806	PREDICTED: putative SWI/SNF-related matrix-associated actin-dependent regulator of chromatin subfamily A member 3-like 1-like [Glycine max]	0.338907	0.633657	0.711527
Cko_contig_65807	PREDICTED: putative SWI/SNF-related matrix-associated actin-dependent regulator of chromatin subfamily A member 3-like 1-like [Vitis vinifera]	0.453394	0.635785	0.458946
Cko_contig_65808	-
Cko_contig_65809	unknown [Medicago truncatula]	74.4558	60.6775	54.1217
Cko_contig_65810	Ferric reductase defective 3a, partial [Medicago truncatula]	1.08435	0.31191	1.13828
Cko_contig_65811	Ferric reductase defective 3a, partial [Medicago truncatula]	5.71432	8.419	3.51134
Cko_contig_65812	hypothetical protein MTR_3g118090 [Medicago truncatula]	0.226191	0.0487973	0.0508801
Cko_contig_65813	hypothetical protein MTR_3g118090 [Medicago truncatula]	0.256896	0.775901	0.751233
Cko_contig_65814	PREDICTED: uncharacterized protein LOC100813824 [Glycine max]	0.205385	0	0.688801
Cko_contig_65815	PREDICTED: uncharacterized protein LOC100813824 [Glycine max]	0.400137	0.748139	0.640059
Cko_contig_65816	-
Cko_contig_65817	-
Cko_contig_65818	-
Cko_contig_65819	hypothetical protein MTR_7g102630 [Medicago truncatula]	16.8214	12.6029	10.5596
Cko_contig_65820	PREDICTED: enolase 1, chloroplastic-like [Glycine max]	61.4609	35.3505	50.124
Cko_contig_65821	hypothetical protein MTR_2g019810 [Medicago truncatula]	6.40742	12.4408	11.7364
Cko_contig_65822	hypothetical protein MTR_2g019810 [Medicago truncatula]	15.6727	16.5786	21.3803
Cko_contig_65823	PREDICTED: uncharacterized protein LOC100789334 [Glycine max]	3.6086	3.11401	3.50326
Cko_contig_65824	ER lumen protein retaining receptor [Medicago truncatula]	20.1564	19.8484	25.9467
Cko_contig_65825	unknown [Medicago truncatula]	0	0	0
Cko_contig_65826	hypothetical protein MTR_4g106940 [Medicago truncatula]	0.385483	0.465709	0.554956
Cko_contig_65827	PREDICTED: CASP-like protein At2g36330-like [Glycine max]	4.59732	2.49788	3.40882
Cko_contig_65828	hypothetical protein MTR_4g106940 [Medicago truncatula]	0.724329	0.976646	0.570266
Cko_contig_65829	hypothetical protein MTR_3g078010 [Medicago truncatula]	0	0	0
Cko_contig_65830	-
Cko_contig_65831	PREDICTED: N(2),N(2)-dimethylguanosine tRNA methyltransferase Trm1-like [Glycine max]	0	1.47778	0.693384
Cko_contig_65832	-
Cko_contig_65833	PREDICTED: N(2),N(2)-dimethylguanosine tRNA methyltransferase Trm1-like [Glycine max]	0	0	0
Cko_contig_65834	-
Cko_contig_65835	-
Cko_contig_65836	-
Cko_contig_65837	PREDICTED: N(2),N(2)-dimethylguanosine tRNA methyltransferase Trm1-like [Glycine max]	0	5.40487	3.17904
Cko_contig_65838	-
Cko_contig_65839	PREDICTED: ferrochelatase-2, chloroplastic-like [Glycine max]	51.9068	40.3605	46.6258
Cko_contig_65840	PREDICTED: transcription factor bHLH51 [Glycine max]	1.9871	2.51854	2.12318
Cko_contig_65841	uncharacterized protein LOC100305722 [Glycine max]	3.03502	2.67995	4.63607
Cko_contig_65842	uncharacterized protein LOC100305722 [Glycine max]	6.50206	11.5335	2.9252
Cko_contig_65843	unknown [Medicago truncatula]	0.385614	0.249572	0.216854
Cko_contig_65844	unknown [Medicago truncatula]	2.71046	2.08381	1.55196
Cko_contig_65845	Ankyrin repeat-containing protein [Medicago truncatula]	0	0	0
Cko_contig_65846	Ankyrin repeat-containing protein [Medicago truncatula]	0	0	0
Cko_contig_65847	Ankyrin repeat-containing protein [Medicago truncatula]	0	0	0
Cko_contig_65848	Ankyrin repeat-containing protein [Medicago truncatula]	0	0	0
Cko_contig_65849	Ankyrin repeat-containing protein [Medicago truncatula]	3.81267	2.02468	2.37499
Cko_contig_65850	hypothetical protein MTR_5g017580 [Medicago truncatula]	11.6613	7.4969	7.13489
Cko_contig_65851	PREDICTED: sulfate transporter 2.1-like [Glycine max]	68.0815	27.0773	24.9585
Cko_contig_65852	Nuclear ribonuclease Z [Medicago truncatula]	27.392	34.7962	34.2505
Cko_contig_65853	uncharacterized protein LOC100806535 [Glycine max]	11.5681	9.53267	9.24449
Cko_contig_65854	PREDICTED: uncharacterized protein LOC100809195 [Glycine max]	19.269	17.7467	18.1507
Cko_contig_65855	-
Cko_contig_65856	unknown [Lotus japonicus]	1.80348	3.74484	4.9696
Cko_contig_65857	-
Cko_contig_65858	-
Cko_contig_65859	-
Cko_contig_65860	cytochrome P450 monooxygenase CYP93E2 [Medicago truncatula]	341.88	262.613	203.029
Cko_contig_65861	PREDICTED: probable histone H2A.4 isoform 1 [Vitis vinifera]	240.6	97.255	102.453
Cko_contig_65862	uncharacterized protein LOC100784431 [Glycine max]	289.01	135.85	144.044
Cko_contig_65863	-
Cko_contig_65864	PREDICTED: LOW QUALITY PROTEIN: GATA transcription factor 9-like [Glycine max]	14.532	7.09174	6.31233
Cko_contig_65865	PREDICTED: probable LRR receptor-like serine/threonine-protein kinase At2g24230-like [Glycine max]	4.75583	3.80624	2.75379
Cko_contig_65866	PREDICTED: acyl-CoA-binding domain-containing protein 4-like [Glycine max]	0	0	0
Cko_contig_65867	PREDICTED: acyl-CoA-binding domain-containing protein 4-like [Glycine max]	0	0	0
Cko_contig_65868	PREDICTED: acyl-CoA-binding domain-containing protein 4 [Vitis vinifera]	0	0	0
Cko_contig_65869	PREDICTED: acyl-CoA-binding domain-containing protein 4-like [Glycine max]	0	0	0
Cko_contig_65870	Activator of 90 kDa heat shock protein ATPase-like protein [Medicago truncatula]	4.25799	4.63818	3.64282
Cko_contig_65871	PREDICTED: activator of 90 kDa heat shock protein ATPase homolog 1-like [Glycine max]	31.7896	27.5373	18.9962
Cko_contig_65872	unnamed protein product [Vitis vinifera]	8.35127	4.60425	0.417459
Cko_contig_65873	PREDICTED: receptor-like protein kinase FERONIA-like [Glycine max]	35.0922	83.2769	0
Cko_contig_65874	unnamed protein product [Vitis vinifera]	71.7748	11.4346	16.8905
Cko_contig_65875	PREDICTED: cysteine proteinase inhibitor 4-like [Glycine max]	5.67342	4.696	3.75047
Cko_contig_65876	PREDICTED: aluminum-activated malate transporter 12-like [Glycine max]	3.78023	10.5779	7.72808
Cko_contig_65877	-
Cko_contig_65878	-
Cko_contig_65879	-
Cko_contig_65880	-
Cko_contig_65881	-
Cko_contig_65882	-
Cko_contig_65883	-
Cko_contig_65884	-
Cko_contig_65885	-
Cko_contig_65886	-
Cko_contig_65887	Sucrase-like protein [Medicago truncatula]	0	0	0
Cko_contig_65888	Sucrase-like protein [Medicago truncatula]	0	0	0
Cko_contig_65889	Sucrase-like protein [Medicago truncatula]	0	0	0
Cko_contig_65890	Sucrase-like protein [Medicago truncatula]	0	0	0
Cko_contig_65891	Sucrase-like protein [Medicago truncatula]	0	0	0
Cko_contig_65892	Sucrase-like protein [Medicago truncatula]	0	0	0
Cko_contig_65893	PREDICTED: uncharacterized protein LOC100805870 [Glycine max]	0	0.167304	0.436112
Cko_contig_65894	-
Cko_contig_65895	PREDICTED: cellulose synthase-like protein G2-like [Glycine max]	10.4238	32.1664	7.63451
Cko_contig_65896	PREDICTED: polygalacturonase At1g48100-like [Glycine max]	33.2652	7.06607	29.9312
Cko_contig_65897	PREDICTED: polygalacturonase At1g48100 isoform 3 [Glycine max]	0.254314	0.219459	0.514859
Cko_contig_65898	PREDICTED: polygalacturonase At1g48100 isoform 2 [Glycine max]	1.45384	0.0597418	0
Cko_contig_65899	PREDICTED: polygalacturonase At1g48100-like [Glycine max]	17.3674	1.82583	12.5331
Cko_contig_65900	-
Cko_contig_65901	-
Cko_contig_65902	-
Cko_contig_65903	-
Cko_contig_65904	hypothetical protein MTR_2g014970 [Medicago truncatula]	0.678565	0.0836518	0.610556
Cko_contig_65905	hypothetical protein MTR_2g014970 [Medicago truncatula]	0	1.31787	0.732863
Cko_contig_65906	PREDICTED: pre-mRNA-splicing factor SLU7-A-like [Glycine max]	25.1766	21.4031	37.0492
Cko_contig_65907	PREDICTED: probable sugar phosphate/phosphate translocator At1g06470-like [Glycine max]	0.0495272	0.0427391	0.0891266
Cko_contig_65908	PREDICTED: probable sugar phosphate/phosphate translocator At1g06470-like [Glycine max]	0.50066	0.669662	0.337861
Cko_contig_65909	Germin-like protein subfamily 1 member [Medicago truncatula]	53.7184	97.7628	35.8008
Cko_contig_65910	uncharacterized protein LOC100527781 precursor [Glycine max]	58.8696	1016.44	246.824
Cko_contig_65911	Saccharopine dehydrogenase family protein expressed [Medicago truncatula]	0.0663277	0.286185	0.2984
Cko_contig_65912	PREDICTED: nudix hydrolase 16, mitochondrial-like [Glycine max]	14.6838	8.76471	9.45215
Cko_contig_65913	-
Cko_contig_65914	PREDICTED: uncharacterized protein LOC100813551 isoform 1 [Glycine max]	9.75797	13.1469	6.061
Cko_contig_65915	-
Cko_contig_65916	PREDICTED: transcriptional activator Myb-like [Glycine max]	3.8984	6.01124	3.65144
Cko_contig_65917	-
Cko_contig_65918	-
Cko_contig_65919	-
Cko_contig_65920	-
Cko_contig_65921	hypothetical protein MTR_7g083120 [Medicago truncatula]	12.0822	19.3337	14.8517
Cko_contig_65922	annexin D4-like [Glycine max]	12.6084	44.7946	15.8907
Cko_contig_65923	PREDICTED: serine carboxypeptidase-like 45-like [Glycine max]	16.9019	20.0516	13.0739
Cko_contig_65924	Serine carboxypeptidase-like protein [Medicago truncatula]	79.776	0.338151	3.67276
Cko_contig_65925	PREDICTED: serine carboxypeptidase II-3-like [Glycine max]	12.5611	0	0
Cko_contig_65926	PREDICTED: acyl-CoA-binding domain-containing protein 4-like isoform 1 [Glycine max]	12.5775	12.7768	11.3719
Cko_contig_65927	-
Cko_contig_65928	-
Cko_contig_65929	-
Cko_contig_65930	unknown [Lotus japonicus]	31.6045	34.2168	29.906
Cko_contig_65931	uncharacterized protein LOC100500340 [Glycine max]	79.7147	64.2647	65.1303
Cko_contig_65932	PREDICTED: uncharacterized protein LOC100787567 [Glycine max]	0.224252	0.645056	0
Cko_contig_65933	NBS-LRR resistance-like protein 1O [Medicago truncatula]	0.10835	2.15048	3.41216
Cko_contig_65934	-
Cko_contig_65935	NBS-LRR resistance-like protein 1O [Medicago truncatula]	0	0.14266	1.78499
Cko_contig_65936	PREDICTED: maspardin-like [Glycine max]	23.9368	22.1851	22.8011
Cko_contig_65938	Cc-nbs resistance protein, partial [Medicago truncatula]	11.4463	0.0940715	0.0163478
Cko_contig_65939	Cc-nbs-lrr resistance protein [Medicago truncatula]	0	0	0
Cko_contig_65940	Cc-nbs resistance protein [Medicago truncatula]	0.564215	1.2659	1.01533
Cko_contig_65941	cellulose synthase [Betula luminifera]	1.71151	0.84396	0.659988
Cko_contig_65942	PREDICTED: LOW QUALITY PROTEIN: probable cellulose synthase A catalytic subunit 3 [UDP-forming]	0	0	0.0592916
Cko_contig_65943	PREDICTED: uncharacterized protein LOC100251191 [Vitis vinifera]	17.9152	14.7363	15.5638
Cko_contig_65944	PREDICTED: uncharacterized GPI-anchored protein At1g61900-like [Glycine max]	32.4984	30.5852	41.0576
Cko_contig_65945	PREDICTED: LOW QUALITY PROTEIN: UDP-glycosyltransferase 85A2-like [Glycine max]	5.58647	6.3273	15.3939
Cko_contig_65946	Cytokinin-O-glucosyltransferase, partial [Medicago truncatula]	1.24506	5.01393	6.72164
Cko_contig_65947	Cytokinin-O-glucosyltransferase, partial [Medicago truncatula]	0	0	0.96561
Cko_contig_65948	Cytokinin-O-glucosyltransferase, partial [Medicago truncatula]	26.0066	10.561	31.6589
Cko_contig_65949	Subtilisin-like protease [Medicago truncatula]	6.57409	5.4264	8.22985
Cko_contig_65950	Subtilisin-like protease [Medicago truncatula]	2.11372	0.961753	2.00561
Cko_contig_65951	Subtilisin-like protease [Medicago truncatula]	0	0	0
Cko_contig_65952	PREDICTED: subtilisin-like protease-like [Glycine max]	11.6784	5.80237	10.508
Cko_contig_65953	6b-interacting protein 2 [Nicotiana tabacum]	0.0803256	8.38727	6.36019
Cko_contig_65954	ABC transporter C family member [Medicago truncatula]	41.315	55.5607	47.138
Cko_contig_65955	PREDICTED: uncharacterized protein LOC100784405 [Glycine max]	47.7917	44.3717	44.9601
Cko_contig_65956	Sec14 cytosolic factor [Medicago truncatula]	0	17.1617	8.25885
Cko_contig_65957	Sec14 cytosolic factor [Medicago truncatula]	128.503	109.571	130.765
Cko_contig_65958	phosphatidylinositol transfer-like protein III [Lotus japonicus]	72.4358	42.6574	54.6068
Cko_contig_65959	sec.4-like phosphatidylinositol transfer protein [Arabidopsis thaliana]	26.1703	18.8195	20.9683
Cko_contig_65960	PREDICTED: uncharacterized protein LOC100797297 [Glycine max]	34.855	30.0778	35.704
Cko_contig_65961	PREDICTED: cation transport regulator-like protein 2-like [Glycine max]	42.0521	52.031	50.7585
Cko_contig_65962	PREDICTED: uncharacterized protein LOC100783002 isoform 1 [Glycine max]	48.0181	26.1228	39.7176
Cko_contig_65963	ammonium transporter (AMT1.1) [Lotus japonicus]	199.157	312.49	160.274
Cko_contig_65964	-
Cko_contig_65965	Two-component response regulator EHD1 [Medicago truncatula]	18.4347	11.7125	11.9
Cko_contig_65966	uncharacterized protein LOC100814332 [Glycine max]	0.427339	0.895581	0.274649
Cko_contig_65967	uncharacterized protein LOC100814332 [Glycine max]	4.84687	6.39686	5.1307
Cko_contig_65968	Zinc finger protein CONSTANS-like protein [Medicago truncatula]	22.4918	51.8426	33.6848
Cko_contig_65969	uncharacterized protein LOC100820570 [Glycine max]	19.5737	49.5043	40.2083
Cko_contig_65970	uncharacterized protein LOC100820570 [Glycine max]	0	1.74622	0.84035
Cko_contig_65971	unknown [Lotus japonicus]	8.11444	7.7472	8.69926
Cko_contig_65972	-
Cko_contig_65973	Gibberellic acid receptor-b [Medicago truncatula]	0	0	0
Cko_contig_65974	gibberellin receptor [Galega orientalis]	27.8403	47.5178	32.0237
Cko_contig_65975	PREDICTED: gibberellin receptor GID1B-like [Glycine max]	5.80251	7.83182	6.42579
Cko_contig_65976	TPA: putative GID1-like gibberellin receptor [Medicago truncatula]	67.3768	41.0014	46.2844
Cko_contig_65977	-
Cko_contig_65978	PREDICTED: bidirectional sugar transporter SWEET4-like [Glycine max]	11.6121	10.7708	23.6344
Cko_contig_65979	PREDICTED: uncharacterized protein LOC100788195 isoform 1 [Glycine max]	6.0587	4.96689	9.40378
Cko_contig_65980	nramp transporter [Populus trichocarpa]	28.0294	34.5538	27.9222
Cko_contig_65981	PREDICTED: metal transporter Nramp5-like [Glycine max]	11.9252	13.6569	13.6381
Cko_contig_65982	hypothetical protein MTR_2g014440 [Medicago truncatula]	2.54917	3.29968	2.70062
Cko_contig_65983	hypothetical protein MTR_2g014440 [Medicago truncatula]	0.0869479	0.300124	0.0782336
Cko_contig_65984	PREDICTED: SEC14 cytosolic factor-like [Glycine max]	0.140987	0.45624	0.380572
Cko_contig_65985	PREDICTED: SEC14 cytosolic factor-like [Glycine max]	0.149857	0.161647	0.269675
Cko_contig_65986	NAD(P)H-quinone oxidoreductase subunit N [Medicago truncatula]	78.2613	40.3188	54.1414
Cko_contig_65987	-
Cko_contig_65988	phytochelatin synthase [Sesbania rostrata]	10.1007	6.96671	7.62894
Cko_contig_65989	truncated phytochelatin synthase [Sesbania rostrata]	0.527024	0.341093	0.829855
Cko_contig_65990	phytochelatin synthase isoform 2 [Sesbania rostrata]	0	0.468195	0.24409
Cko_contig_65991	-
Cko_contig_65992	PREDICTED: 60S ribosomal protein L18a-like [Glycine max]	2.30954	2.87877	2.30896
Cko_contig_65993	-
Cko_contig_65994	-
Cko_contig_65995	PREDICTED: uncharacterized protein LOC100794176 [Glycine max]	49.3886	47.9584	45.2203
Cko_contig_65996	PREDICTED: chaperone protein dnaJ 11, chloroplastic-like [Glycine max]	20.5556	18.9078	16.158
Cko_contig_65997	dehydrin 6 [Hordeum vulgare subsp. spontaneum]	0.740247	5.74911	21.3138
Cko_contig_65998	-
Cko_contig_65999	-
Cko_contig_66000	-
Cko_contig_66001	-
Cko_contig_66002	PREDICTED: proton-coupled amino acid transporter 1-like [Vitis vinifera]	18.8227	21.9243	17.797
Cko_contig_66003	unknown [Glycine max]	18.6446	7.6153	12.4554
Cko_contig_66004	Beta-carotene hydroxylase [Medicago truncatula]	30.9662	15.5691	37.6965
Cko_contig_66005	PREDICTED: F-box/kelch-repeat protein At1g22040-like [Glycine max]	20.2706	60.4615	40.8597
Cko_contig_66006	unknown [Lotus japonicus]	254.214	126.951	156.482
Cko_contig_66007	hypothetical protein MTR_3g080840 [Medicago truncatula]	39.195	23.492	38.0041
Cko_contig_66008	-
Cko_contig_66009	PREDICTED: glucomannan 4-beta-mannosyltransferase 2-like [Glycine max]	4.82282	7.05929	12.1944
Cko_contig_66010	PREDICTED: glucomannan 4-beta-mannosyltransferase 2-like [Glycine max]	6.99169	11.0175	17.2317
Cko_contig_66011	PREDICTED: protein CASP-like [Glycine max]	16.1627	23.9073	17.1294
Cko_contig_66012	PREDICTED: U-box domain-containing protein 13-like [Glycine max]	18.2052	17.6412	18.9751
Cko_contig_66013	U-box domain-containing protein [Medicago truncatula]	13.6329	11.994	13.5231
Cko_contig_66014	-
Cko_contig_66015	alcohol dehydrogenase 1 [Lotus corniculatus]	54.4326	70.7796	96.0274
Cko_contig_66016	-
Cko_contig_66017	unnamed protein product [Vitis vinifera]	0.206417	0.178125	0.0371457
Cko_contig_66018	PREDICTED: transcription factor TCP9-like [Glycine max]	15.8827	14.3018	14.8757
Cko_contig_66019	NBS-LRR resistance protein [Medicago truncatula]	0	1.82686	2.38104
Cko_contig_66020	Resistance protein [Medicago truncatula]	0	4.90434	2.04547
Cko_contig_66021	Resistance protein [Medicago truncatula]	17.4674	20.0978	2.61945
Cko_contig_66022	Cc-nbs-lrr resistance protein [Medicago truncatula]	12.0171	7.77755	2.70317
Cko_contig_66023	Cc-nbs-lrr resistance protein [Medicago truncatula]	36.2373	11.9126	18.6316
Cko_contig_66024	PREDICTED: pentatricopeptide repeat-containing protein At2g27610-like [Vitis vinifera]	1.81081	1.41555	1.82101
Cko_contig_66025	-
Cko_contig_66026	Sorting nexin-1 [Medicago truncatula]	42.328	40.4203	37.1466
Cko_contig_66027	Polynucleotidyl transferase, Ribonuclease H fold [Medicago truncatula]	0.351371	0.505354	0.526924
Cko_contig_66028	Polynucleotidyl transferase, Ribonuclease H fold [Medicago truncatula]	1.10526	0.529873	0.441992
Cko_contig_66029	-
Cko_contig_66030	-
Cko_contig_66031	Receptor-like kinase [Medicago truncatula]	2.10384	0.628439	0.218421
Cko_contig_66032	unknown [Glycine max]	0.856901	1.06297	0.963773
Cko_contig_66033	uncharacterized protein LOC100305880 [Glycine max]	0.295512	0.382515	0.73121
Cko_contig_66034	unknown [Glycine max]	0.353741	0	0.47743
Cko_contig_66035	Dihydropyrimidinase [Medicago truncatula]	37.5387	30.6602	27.4504
Cko_contig_66036	PREDICTED: LOW QUALITY PROTEIN: probable pectinesterase/pectinesterase inhibitor 7-like [Glycine max]	0.697613	0.766181	0.342379
Cko_contig_66037	Pectinesterase [Medicago truncatula]	2.73069	1.41385	0.491401
Cko_contig_66038	PREDICTED: probable pectinesterase/pectinesterase inhibitor 33-like [Glycine max]	16.6854	6.39934	3.33625
Cko_contig_66039	PREDICTED: LOW QUALITY PROTEIN: probable pectinesterase/pectinesterase inhibitor 7-like [Glycine max]	10.8533	2.08129	0
Cko_contig_66040	PREDICTED: probable pectinesterase/pectinesterase inhibitor 33-like [Glycine max]	1.04933	1.44882	1.51066
Cko_contig_66041	PREDICTED: pentatricopeptide repeat-containing protein At5g13770, chloroplastic-like [Glycine max]	20.6024	12.6287	15.2406
Cko_contig_66042	-
Cko_contig_66043	hypothetical protein MTR_5g083580 [Medicago truncatula]	0	8.59392	0
Cko_contig_66044	unknown [Medicago truncatula]	0.0320959	0.913997	0.750856
Cko_contig_66045	-
Cko_contig_66046	-
Cko_contig_66047	-
Cko_contig_66048	uncharacterized protein LOC100811099 [Glycine max]	0.676638	0.194633	0.446469
Cko_contig_66049	unknown [Lotus japonicus]	36.6112	31.919	30.5646
Cko_contig_66050	unknown [Lotus japonicus]	19.4942	5.56195	1.13852
Cko_contig_66051	predicted protein [Populus trichocarpa]	48.1415	35.8766	45.9318
Cko_contig_66052	PREDICTED: uncharacterized protein YMR315W-like [Glycine max]	18.7953	12.1853	13.1115
Cko_contig_66053	PREDICTED: developmentally regulated G-protein 2-like [Glycine max]	15.17	11.52	16.8613
Cko_contig_66054	PREDICTED: developmentally regulated G-protein 2-like [Glycine max]	0	1.37313	0.0923706
Cko_contig_66055	-
Cko_contig_66056	PREDICTED: uncharacterized protein LOC100820589 [Glycine max]	4.24864	3.69821	3.59013
Cko_contig_66057	PREDICTED: methyltransferase-like protein 7A-like [Glycine max]	40.7576	71.9191	63.3468
Cko_contig_66058	Stress-induced receptor-like kinase [Medicago truncatula]	16.0753	20.3891	23.5891
Cko_contig_66059	RecName: Full=Pectinesterase 3; Short=PE 3; AltName: Full=Pectin methylesterase 3; Flags: Precursor	18.1448	12.3423	15.2779
Cko_contig_66060	ER-derived vesicles protein ERV14 [Medicago truncatula]	0	0	0
Cko_contig_66061	ER-derived vesicles protein ERV14 [Medicago truncatula]	0	0	0
Cko_contig_66062	ER-derived vesicles protein ERV14 [Medicago truncatula]	0	0	0
Cko_contig_66063	unknown [Lotus japonicus]	0	0	0
Cko_contig_66064	-
Cko_contig_66065	PREDICTED: histidine kinase 2-like [Glycine max]	0.809725	0.349373	0.242857
Cko_contig_66066	PREDICTED: histidine kinase 2-like [Glycine max]	0.150838	0.846068	0.678601
Cko_contig_66067	PREDICTED: histidine kinase 2-like [Glycine max]	0	0	0.266776
Cko_contig_66068	PREDICTED: histidine kinase 2-like [Glycine max]	0	0	0
Cko_contig_66069	PREDICTED: uncharacterized protein LOC100799415 [Glycine max]	0.891228	0.723837	0.495294
Cko_contig_66070	hypothetical protein MTR_4g122050 [Medicago truncatula]	0.608675	4.20201	0.54767
Cko_contig_66071	-
Cko_contig_66072	PREDICTED: uncharacterized protein LOC100816105 [Glycine max]	18.4403	39.4911	38.6475
Cko_contig_66073	PREDICTED: probable salt tolerance-like protein At1g78600-like isoform 1 [Glycine max]	0.861017	1.14105	1.24509
Cko_contig_66074	uncharacterized protein LOC100795117 [Glycine max]	0.158968	0.27436	0.228856
Cko_contig_66075	uncharacterized protein LOC100795117 [Glycine max]	3.06466	3.39625	2.6414
Cko_contig_66076	uncharacterized protein LOC100795117 [Glycine max]	4.42427	3.61845	2.31721
Cko_contig_66077	-
Cko_contig_66078	PREDICTED: probable salt tolerance-like protein At1g78600-like isoform 1 [Glycine max]	7.80479	3.31492	2.08482
Cko_contig_66079	PREDICTED: probable salt tolerance-like protein At1g78600-like isoform 1 [Glycine max]	0.213532	0.368531	0.256174
Cko_contig_66080	-
Cko_contig_66081	-
Cko_contig_66082	-
Cko_contig_66083	-
Cko_contig_66084	-
Cko_contig_66085	PREDICTED: auxin-induced protein 5NG4-like [Glycine max]	0.399855	1.84027	2.51846
Cko_contig_66086	PREDICTED: auxin-induced protein 5NG4-like [Glycine max]	6.30131	1.99871	2.08402
Cko_contig_66087	-
Cko_contig_66088	-
Cko_contig_66089	unknown [Medicago truncatula]	32.5174	25.571	35.1533
Cko_contig_66090	Vesicle transport v-SNARE [Medicago truncatula]	0.282205	0.487054	2.03137
Cko_contig_66091	-
Cko_contig_66092	PREDICTED: protein AF-9 homolog [Glycine max]	8.01869	7.73374	7.25746
Cko_contig_66093	PREDICTED: 39S ribosomal protein L46, mitochondrial-like [Glycine max]	16.1658	13.423	24.5668
Cko_contig_66094	PREDICTED: GTP-binding protein At2g22870-like [Glycine max]	2.4057	2.55505	3.49665
Cko_contig_66095	Ribosome biogenesis GTP-binding protein YsxC [Medicago truncatula]	4.96289	2.90899	2.69614
Cko_contig_66096	-
Cko_contig_66097	predicted protein [Populus trichocarpa]	3.71283	3.1618	6.10998
Cko_contig_66098	PREDICTED: uncharacterized protein LOC100818260 [Glycine max]	1.13603	1.61754	0.868844
Cko_contig_66099	predicted protein [Populus trichocarpa]	16.0598	6.37497	8.2366
Cko_contig_66100	predicted protein [Populus trichocarpa]	8.28297	6.19469	7.70123
Cko_contig_66101	-
Cko_contig_66102	Acetyl-CoA carboxylase biotin carboxyl carrier protein [Medicago truncatula]	55.255	40.623	53.1361
Cko_contig_66103	unknown [Lotus japonicus]	61.5342	71.0563	61.6717
Cko_contig_66104	PREDICTED: uncharacterized protein LOC100818186 [Glycine max]	0.25446	0.219584	0.26418
Cko_contig_66105	PREDICTED: uncharacterized protein LOC100818186 [Glycine max]	2.5229	1.82407	2.10644
Cko_contig_66106	-
Cko_contig_66107	PREDICTED: protein-tyrosine sulfotransferase-like [Glycine max]	0	0	0
Cko_contig_66108	PREDICTED: protein-tyrosine sulfotransferase [Vitis vinifera]	0	0	0
Cko_contig_66109	PREDICTED: protein-tyrosine sulfotransferase-like [Glycine max]	0	0	0
Cko_contig_66110	-
Cko_contig_66111	-
Cko_contig_66112	PREDICTED: putative glycerol-3-phosphate transporter 4-like [Glycine max]	0.86681	2.13716	2.25624
Cko_contig_66113	Vacuolar-processing enzyme [Medicago truncatula]	59.7764	51.4516	55.2055
Cko_contig_66114	Vacuolar-processing enzyme [Medicago truncatula]	59.2856	55.5193	65.5647
Cko_contig_66116	PREDICTED: glycerol-3-phosphate acyltransferase 6-like [Glycine max]	43.1989	68.8874	52.8698
Cko_contig_66117	retrotransposon protein, putative, Ty3-gypsy subclass [Oryza sativa Japonica Group]	0	1.90577	0.993557
Cko_contig_66118	-
Cko_contig_66119	PREDICTED: probable E3 ubiquitin-protein ligase HERC1-like [Glycine max]	67.9637	108.444	95.7454
Cko_contig_66120	PREDICTED: F-box protein PP2-B1-like [Glycine max]	6.36282	5.1342	4.87005
Cko_contig_66121	unknown [Glycine max]	0.12251	0.105718	0.110231
Cko_contig_66122	-
Cko_contig_66123	-
Cko_contig_66124	-
Cko_contig_66125	-
Cko_contig_66126	-
Cko_contig_66127	-
Cko_contig_66128	-
Cko_contig_66129	-
Cko_contig_66130	unknown [Lotus japonicus]	0.568015	2.89196	0.511085
Cko_contig_66131	hypothetical protein MTR_2g036320 [Medicago truncatula]	2.72827	2.71654	0.377666
Cko_contig_66132	PREDICTED: uncharacterized protein LOC100780476 [Glycine max]	31.1367	23.7141	20.2692
Cko_contig_66133	predicted protein [Populus trichocarpa]	8.06656	4.33354	4.16272
Cko_contig_66134	-
Cko_contig_66135	unknown [Medicago truncatula]	24.9263	23.0776	24.4048
Cko_contig_66136	PREDICTED: serine/threonine-protein kinase tricorner-like [Glycine max]	7.58084	12.0685	7.61487
Cko_contig_66137	protein kinase MK6 [Mesembryanthemum crystallinum]	3.19351	2.68515	1.54723
Cko_contig_66138	protein kinase MK6 [Mesembryanthemum crystallinum]	0	0.0772877	0
Cko_contig_66139	PREDICTED: probable inactive receptor kinase At5g67200-like [Glycine max]	12.654	10.8682	8.09054
Cko_contig_66140	PREDICTED: probable inactive receptor kinase At5g67200-like [Glycine max]	13.3622	10.9737	9.06077
Cko_contig_66141	unknown [Medicago truncatula]	679.055	597.988	184.197
Cko_contig_66142	uncharacterized protein LOC100800494 [Glycine max]	25.5516	32.546	48.2952
Cko_contig_66143	PREDICTED: uncharacterized protein LOC100814342 [Glycine max]	3.10906	0.571772	1.14649
Cko_contig_66144	PREDICTED: protein IQ-DOMAIN 14-like [Vitis vinifera]	1.58329	1.64896	0.83511
Cko_contig_66145	uncharacterized protein LOC100805729 [Glycine max]	0.580964	1.2812	1.85862
Cko_contig_66146	unknown [Lotus japonicus]	44.483	17.3957	25.1608
Cko_contig_66147	uncharacterized protein LOC100790839 [Glycine max]	84.4216	22.3355	31.6502
Cko_contig_66148	PREDICTED: pentatricopeptide repeat-containing protein At5g61400-like [Vitis vinifera]	2.13199	1.0956	1.72433
Cko_contig_66149	PREDICTED: uncharacterized protein LOC100778761 isoform 1 [Glycine max]	18.4014	40.8704	69.2723
Cko_contig_66150	PREDICTED: omega-hydroxypalmitate O-feruloyl transferase-like [Glycine max]	0.135265	0.560285	0.559859
Cko_contig_66151	PREDICTED: omega-hydroxypalmitate O-feruloyl transferase-like [Glycine max]	1.13702	3.15168	1.76711
Cko_contig_66152	LL-diaminopimelate aminotransferase [Medicago truncatula]	68.7371	47.2753	61.3258
Cko_contig_66153	-
Cko_contig_66154	PREDICTED: RNA-binding protein Musashi homolog 1-like [Glycine max]	105.816	86.1206	114.038
Cko_contig_66155	hypothetical protein EGK_17527, partial [Macaca mulatta]	2.04389	3.67449	3.67808
Cko_contig_66156	-
Cko_contig_66157	putative protein [Coffea canephora]	53.6854	39.464	27.5272
Cko_contig_66158	-
Cko_contig_66159	PREDICTED: splicing factor U2af small subunit B-like [Vitis vinifera]	1.23456	3.07546	2.30549
Cko_contig_66160	PREDICTED: splicing factor U2af small subunit B-like [Vitis vinifera]	1.23795	0.67149	1.87768
Cko_contig_66161	PREDICTED: uncharacterized protein LOC100775311 [Glycine max]	3.50404	1.89865	1.61308
Cko_contig_66162	PREDICTED: uncharacterized protein LOC100775311 [Glycine max]	0	0	0.111746
Cko_contig_66163	PREDICTED: uncharacterized protein LOC100787391 [Glycine max]	1.01344	0.710564	0.512926
Cko_contig_66164	PREDICTED: uncharacterized protein LOC100775311 [Glycine max]	4.54336	4.1486	2.32921
Cko_contig_66165	PREDICTED: mitogen-activated protein kinase kinase kinase 3-like [Glycine max]	7.13223	3.12195	5.98338
Cko_contig_66166	PREDICTED: mitogen-activated protein kinase kinase kinase 3-like [Glycine max]	4.51518	3.01415	3.52607
Cko_contig_66167	PREDICTED: uncharacterized protein LOC100813259 [Glycine max]	83.2474	75.0566	50.0997
Cko_contig_66168	PREDICTED: phytoene dehydrogenase, chloroplastic/chromoplastic-like [Glycine max]	8.86789	4.40247	8.17137
Cko_contig_66169	PREDICTED: wound-induced protein 1-like [Glycine max]	723.028	686.69	435.336
Cko_contig_66170	PREDICTED: uncharacterized protein LOC100792984 [Glycine max]	4.72745	5.16738	6.23867
Cko_contig_66171	PREDICTED: uncharacterized protein LOC100803099 [Glycine max]	7.01961	8.91483	16.0881
Cko_contig_66172	PREDICTED: lupus La protein homolog A-like [Glycine max]	7.19505	10.1412	13.5233
Cko_contig_66173	hypothetical protein MTR_8g102940 [Medicago truncatula]	12.9022	7.30658	5.35106
Cko_contig_66174	uncharacterized protein LOC100811452 [Glycine max]	26.3665	19.0054	8.75619
Cko_contig_66175	PREDICTED: uncharacterized protein LOC100793661 [Glycine max]	5.14924	7.77611	5.43505
Cko_contig_66176	PREDICTED: uncharacterized protein LOC100262679 [Vitis vinifera]	2.22394	1.98531	4.1401
Cko_contig_66177	PREDICTED: cytochrome P450 734A6-like [Glycine max]	2.76762	7.43571	3.61982
Cko_contig_66178	Cytochrome P450 [Medicago truncatula]	0	0.0365491	0.0381091
Cko_contig_66179	PREDICTED: uncharacterized protein LOC100816316 [Glycine max]	0	0	0
Cko_contig_66180	PREDICTED: brefeldin A resistance protein-like [Glycine max]	0	0	0
Cko_contig_66181	PREDICTED: uncharacterized protein LOC100816316 [Glycine max]	0	0	0
Cko_contig_66182	PREDICTED: uncharacterized protein LOC100816316 [Glycine max]	0	0	0
Cko_contig_66183	unknown [Glycine max]	7.51243	30.2202	11.1634
Cko_contig_66184	Exostosin-like protein [Medicago truncatula]	15.219	9.42376	12.4045
Cko_contig_66185	Exostosin-like protein [Medicago truncatula]	24.2956	18.1291	22.2463
Cko_contig_66186	-
Cko_contig_66187	PREDICTED: uncharacterized protein LOC100806050 [Glycine max]	0.581394	0.167236	0
Cko_contig_66188	PREDICTED: uncharacterized protein LOC100806050 [Glycine max]	1.89667	1.63671	0.568857
Cko_contig_66189	PREDICTED: uncharacterized protein LOC100803983 [Glycine max]	4.86891	0.466843	2.43385
Cko_contig_66190	unknown [Glycine max]	10.4995	12.4925	9.73348
Cko_contig_66191	-
Cko_contig_66192	PREDICTED: SNF1-related protein kinase catalytic subunit alpha KIN10-like [Glycine max]	19.0542	14.6591	14.6648
Cko_contig_66193	PREDICTED: SNF1-related protein kinase catalytic subunit alpha KIN10-like [Glycine max]	11.9802	9.003	11.5352
Cko_contig_66194	PREDICTED: SNF1-related protein kinase catalytic subunit alpha KIN10-like [Glycine max]	41.775	40.6438	44.1686
Cko_contig_66195	-
Cko_contig_66196	polyprotein [Glycine max]	0.143727	0	0.129322
Cko_contig_66197	PREDICTED: condensin complex subunit 2-like [Glycine max]	5.55354	3.25569	3.50328
Cko_contig_66198	PREDICTED: LOW QUALITY PROTEIN: condensin complex subunit 2-like [Glycine max]	8.72774	4.38544	5.9643
Cko_contig_66199	-
Cko_contig_66200	uncharacterized protein LOC100808142 precursor [Glycine max]	0.299501	0.491059	0.296432
Cko_contig_66201	hypothetical protein MTR_5g084690 [Medicago truncatula]	0.0303087	0.0261547	0.0545421
Cko_contig_66202	unknown [Glycine max]	62.5419	25.3358	27.2487
Cko_contig_66203	-
Cko_contig_66204	-
Cko_contig_66205	PREDICTED: aquaporin TIP1-2-like [Glycine max]	32.5909	2.1117	7.55629
Cko_contig_66206	Peptidyl-prolyl cis-trans isomerase [Medicago truncatula]	378.334	466.563	146.986
Cko_contig_66207	PREDICTED: proline dehydrogenase 2, mitochondrial-like [Glycine max]	22.7895	13.4086	5.12635
Cko_contig_66208	hypothetical protein VITISV_024648 [Vitis vinifera]	0.468246	0.202034	3.58118
Cko_contig_66209	hypothetical protein VITISV_024648 [Vitis vinifera]	0.530395	0.36616	1.71805
Cko_contig_66210	unknown [Lotus japonicus]	19.9307	7.21251	3.08528
Cko_contig_66211	PREDICTED: proline dehydrogenase 2, mitochondrial-like [Glycine max]	10.9165	6.39233	1.96447
Cko_contig_66212	polyprotein [Arabidopsis thaliana]	0.0324665	0.0280166	0.058425
Cko_contig_66213	CCHC-type integrase [Populus trichocarpa]	0	0	0
Cko_contig_66214	hypothetical protein VITISV_026262 [Vitis vinifera]	0	0	0.789377
Cko_contig_66215	hypothetical protein VITISV_030334 [Vitis vinifera]	0.551818	0	1.82054
Cko_contig_66216	hypothetical protein VITISV_024007 [Vitis vinifera]	4.5894	0	0
Cko_contig_66217	reverse transcriptase [Corchorus olitorius]	0	0	1.42374
Cko_contig_66218	hypothetical protein MTR_3g040010 [Medicago truncatula]	0.401594	0.606467	0.632353
Cko_contig_66219	hypothetical protein MtrDRAFT_AC148915g22v2 [Medicago truncatula]	0	0	0
Cko_contig_66220	-
Cko_contig_66221	-
Cko_contig_66222	hypothetical protein VITISV_041406 [Vitis vinifera]	0.144468	0.374002	0.173318
Cko_contig_66223	PREDICTED: uncharacterized protein LOC100782657 [Glycine max]	0.863237	1.48985	0.621375
Cko_contig_66224	PREDICTED: uncharacterized protein At1g66480-like [Glycine max]	21.2401	27.0642	18.9556
Cko_contig_66225	PREDICTED: COBW domain-containing protein 2-like isoform 1 [Glycine max]	2.30368	1.73235	2.1024
Cko_contig_66226	PREDICTED: COBW domain-containing protein 2-like isoform 1 [Glycine max]	0	0.039597	0
Cko_contig_66227	PREDICTED: zinc finger CCCH domain-containing protein 43-like [Glycine max]	12.2775	11.0023	10.6929
Cko_contig_66228	Zinc finger CCCH domain-containing protein [Medicago truncatula]	5.79507	9.22684	4.84706
Cko_contig_66229	Zinc finger CCCH domain-containing protein [Medicago truncatula]	42.6496	41.9956	45.8181
Cko_contig_66230	DNA-directed RNA polymerase II subunit RPB7 [Medicago truncatula]	6.92442	8.21005	11.0425
Cko_contig_66231	DNA-directed RNA polymerase II subunit RPB7 [Glycine max]	0.356405	1.99912	4.43613
Cko_contig_66232	uncharacterized protein LOC100812010 [Glycine max]	2.20761	2.81616	2.50454
Cko_contig_66233	PREDICTED: ubiquitin-like domain-containing CTD phosphatase-like [Glycine max]	0.171227	0.443277	0.277319
Cko_contig_66234	-
Cko_contig_66235	-
Cko_contig_66236	-
Cko_contig_66237	-
Cko_contig_66238	-
Cko_contig_66239	-
Cko_contig_66240	-
Cko_contig_66241	-
Cko_contig_66242	-
Cko_contig_66243	-
Cko_contig_66244	-
Cko_contig_66245	-
Cko_contig_66246	-
Cko_contig_66247	-
Cko_contig_66248	-
Cko_contig_66249	class Ib chitinase 2 [Galega orientalis]	12.3789	31.6495	32.3788
Cko_contig_66250	predicted protein [Populus trichocarpa]	44.2287	46.7408	37.4715
Cko_contig_66251	Protein kinase [Medicago truncatula]	1.73362	2.24402	2.17267
Cko_contig_66252	PREDICTED: uncharacterized protein LOC100785748 [Glycine max]	22.4943	16.8013	24.6194
Cko_contig_66253	heat shock protein 70 [Cucumis melo subsp. melo]	19.2521	18.7177	16.4909
Cko_contig_66254	-
Cko_contig_66255	-
Cko_contig_66256	uncharacterized protein LOC100527879 [Glycine max]	1.71345	1.40278	1.73938
Cko_contig_66257	unknown [Medicago truncatula]	0.195036	0.336609	0.043872
Cko_contig_66258	PREDICTED: brain protein 44-like protein-like [Glycine max]	0	0.234478	1.83365
Cko_contig_66259	PREDICTED: brain protein 44-like protein isoform 1 [Vitis vinifera]	9.92575	6.45416	7.04412
Cko_contig_66260	-
Cko_contig_66261	PREDICTED: uncharacterized protein LOC100797757 [Glycine max]	0.497541	0.920034	0.575582
Cko_contig_66262	PREDICTED: uncharacterized protein LOC100794073 [Glycine max]	9.7827	11.2047	4.08104
Cko_contig_66263	PREDICTED: uncharacterized protein LOC100789388 [Glycine max]	5.13426	7.10147	3.04702
Cko_contig_66264	hypothetical protein MTR_7g012290 [Medicago truncatula]	3.50916	1.89262	1.18405
Cko_contig_66265	-
Cko_contig_66266	-
Cko_contig_66267	-
Cko_contig_66268	lectin receptor kinase [Arabidopsis thaliana]	0.609763	2.34394	0.89779
Cko_contig_66269	-
Cko_contig_66270	-
Cko_contig_66271	PREDICTED: exocyst complex component SEC3A-like [Glycine max]	16.3751	46.6313	38.308
Cko_contig_66272	PREDICTED: plastidial lipoyltransferase 2-like [Glycine max]	13.2659	6.48945	10.2637
Cko_contig_66273	PREDICTED: exocyst complex component SEC3A-like [Glycine max]	2.22672	4.37681	4.67494
Cko_contig_66274	PREDICTED: exocyst complex component SEC3A-like [Glycine max]	1.66758	1.11924	0.500147
Cko_contig_66275	-
Cko_contig_66276	-
Cko_contig_66277	-
Cko_contig_66278	-
Cko_contig_66279	-
Cko_contig_66280	-
Cko_contig_66281	-
Cko_contig_66282	-
Cko_contig_66283	unknown [Lotus japonicus]	0.936046	0	0
Cko_contig_66284	-
Cko_contig_66285	-
Cko_contig_66286	-
Cko_contig_66287	unknown [Lotus japonicus]	2.49336	8.79689	13.1034
Cko_contig_66288	PREDICTED: bifunctional nitrilase/nitrile hydratase NIT4A-like [Glycine max]	13.7139	17.3825	8.27755
Cko_contig_66289	PREDICTED: bifunctional nitrilase/nitrile hydratase NIT4A-like [Glycine max]	1.62248	3.7336	3.54538
Cko_contig_66290	PREDICTED: bifunctional nitrilase/nitrile hydratase NIT4A-like [Glycine max]	177.024	177.45	371.657
Cko_contig_66291	PREDICTED: uncharacterized protein LOC100789748 [Glycine max]	11.5218	27.4503	12.7334
Cko_contig_66292	-
Cko_contig_66293	PREDICTED: uncharacterized protein LOC100789748 [Glycine max]	18.6079	39.0787	15.9741
Cko_contig_66294	Pheromone receptor-like protein [Medicago truncatula]	54.4075	44.5124	25.6394
Cko_contig_66295	hypothetical protein MTR_4g017470 [Medicago truncatula]	18.207	10.8355	13.5577
Cko_contig_66296	-
Cko_contig_66297	IQ-DOMAIN 1-like isoform 1 [Glycine max]	19.7871	19.8453	17.1316
Cko_contig_66298	IQ domain-containing protein [Medicago truncatula]	26.8824	19.8264	20.5678
Cko_contig_66299	-
Cko_contig_66300	PREDICTED: wall-associated receptor kinase-like 20-like [Glycine max]	0.486206	0.861217	0.322351
Cko_contig_66301	PREDICTED: wall-associated receptor kinase-like 20-like [Glycine max]	0.567373	0.360766	0.429902
Cko_contig_66302	PREDICTED: putative ribonuclease H protein At1g65750-like [Glycine max]	2.68644	0.563896	1.04527
Cko_contig_66303	-
Cko_contig_66304	-
Cko_contig_66305	PREDICTED: glucan endo-1,3-beta-glucosidase 3-like [Glycine max]	118.867	64.3463	59.619
Cko_contig_66306	PREDICTED: glucan endo-1,3-beta-glucosidase 3-like [Glycine max]	350.361	150.975	170.469
Cko_contig_66307	predicted protein [Populus trichocarpa]	348.024	160.332	174.661
Cko_contig_66308	PREDICTED: glucan endo-1,3-beta-glucosidase 3-like [Glycine max]	0	0.719647	0.125061
Cko_contig_66309	PREDICTED: glucan endo-1,3-beta-glucosidase 3-like [Glycine max]	13.7713	7.75578	8.21725
Cko_contig_66310	PREDICTED: protein phosphatase 2C 16-like [Glycine max]	0.349208	0.387445	0.448869
Cko_contig_66311	Abscisic insensitive 1B [Medicago truncatula]	0	0.0469011	0.016301
Cko_contig_66312	PREDICTED: protein phosphatase 2C 16-like [Glycine max]	0.0185686	0.0160236	0
Cko_contig_66313	Abscisic insensitive 1B [Medicago truncatula]	0.19711	0.238132	0.212826
Cko_contig_66314	PREDICTED: protein phosphatase 2C 16-like [Glycine max]	0.283459	0.401857	0.491881
Cko_contig_66315	-
Cko_contig_66316	PREDICTED: uncharacterized protein LOC100792029 [Glycine max]	16.4817	14.7943	17.1436
Cko_contig_66317	PREDICTED: ABC transporter B family member 1-like [Glycine max]	25.6161	20.28	19.172
Cko_contig_66318	PREDICTED: ABC transporter B family member 1-like [Glycine max]	2.34106	3.03029	2.10642
Cko_contig_66319	PREDICTED: ABC transporter B family member 1-like [Glycine max]	27.3719	31.0564	19.3076
Cko_contig_66320	hypothetical protein VITISV_041943 [Vitis vinifera]	30.8513	8.41281	17.5438
Cko_contig_66321	PREDICTED: ABC transporter B family member 1-like isoform 1 [Glycine max]	98.3705	87.1022	59.2639
Cko_contig_66322	-
Cko_contig_66323	hypothetical protein MTR_065s0045 [Medicago truncatula]	4.59535	3.7568	4.67883
Cko_contig_66324	-
Cko_contig_66325	Serine/threonine protein kinase [Medicago truncatula]	0.142413	0.052669	0.183057
Cko_contig_66326	Serine/threonine protein kinase [Medicago truncatula]	0.12555	0.0361141	0.0376556
Cko_contig_66327	PREDICTED: uncharacterized protein LOC100795003 [Glycine max]	1.54518	1.78871	1.93288
Cko_contig_66328	Serine/threonine protein kinase [Medicago truncatula]	3.19065	1.10134	3.15795
Cko_contig_66329	-
Cko_contig_66330	uncharacterized protein [Arabidopsis thaliana]	0.805046	5.21031	0.724361
Cko_contig_66331	bZIP transcription factor bZIP131 [Glycine max]	61.3574	54.9388	46.093
Cko_contig_66332	Serine/threonine protein kinase 38-like protein [Medicago truncatula]	13.9858	17.4281	13.1974
Cko_contig_66333	PREDICTED: probable serine/threonine-protein kinase At1g54610-like [Glycine max]	3.0843	2.1519	1.65329
Cko_contig_66334	citrate synthase [Medicago sativa]	0	0	0
Cko_contig_66335	Citrate synthase [Medicago truncatula]	9.46454	10.7979	11.303
Cko_contig_66336	PREDICTED: citrate synthase, glyoxysomal-like [Glycine max]	21.5232	25.4244	32.3242
Cko_contig_66337	-
Cko_contig_66338	-
Cko_contig_66339	-
Cko_contig_66340	-
Cko_contig_66341	PREDICTED: protein FAR1-RELATED SEQUENCE 5-like [Glycine max]	9.90993	11.0475	7.84519
Cko_contig_66342	Cysteine-rich receptor-like protein kinase [Medicago truncatula]	12.1338	4.8667	1.99902
Cko_contig_66343	-
Cko_contig_66344	-
Cko_contig_66345	PREDICTED: probable beta-1,3-galactosyltransferase 16-like [Glycine max]	4.17619	5.23411	3.66817
Cko_contig_66346	-
Cko_contig_66347	PREDICTED: zinc finger protein NUTCRACKER-like [Glycine max]	61.0739	50.4665	45.6667
Cko_contig_66348	PREDICTED: zinc finger protein NUTCRACKER-like [Glycine max]	42.9404	39.1474	35.0475
Cko_contig_66349	unknown [Medicago truncatula]	0	0	0
Cko_contig_66350	unknown [Lotus japonicus]	7.09543	3.97034	4.68846
Cko_contig_66351	uncharacterized protein LOC100526931 [Glycine max]	0	0	0
Cko_contig_66352	2-on-2 hemoglobin [Medicago truncatula]	0.12558	0	0.225988
Cko_contig_66353	2-on-2 hemoglobin [Medicago truncatula]	1.10726	1.40515	1.75815
Cko_contig_66354	Protein FRIGIDA [Medicago truncatula]	28.1291	19.4282	19.3715
Cko_contig_66355	-
Cko_contig_66356	expressed protein, putative [Ricinus communis]	0.45555	0.633349	1.11582
Cko_contig_66357	expressed protein, putative [Ricinus communis]	0.0790882	0.0227495	0.142323
Cko_contig_66358	PREDICTED: uncharacterized protein LOC100810022 [Glycine max]	7.17164	7.78008	1.98195
Cko_contig_66359	PREDICTED: uncharacterized protein LOC100805065 [Glycine max]	10.3125	8.15434	20.5378
Cko_contig_66360	unknown [Medicago truncatula]	17.2303	7.83056	5.832
Cko_contig_66361	-
Cko_contig_66362	hypothetical protein SNOG_00575 [Phaeosphaeria nodorum SN15]	0.0377154	0	0.0339354
Cko_contig_66363	GG18196 [Drosophila erecta]	0.347994	0.0333665	0.591443
Cko_contig_66364	-
Cko_contig_66365	-
Cko_contig_66366	-
Cko_contig_66367	integrase [Populus trichocarpa]	0.868264	0.187315	0.195311
Cko_contig_66368	unknown [Picea sitchensis]	0.942036	3.87985	1.15585
Cko_contig_66369	unknown [Lotus japonicus]	0.872341	1.18294	0.11213
Cko_contig_66370	unknown [Lotus japonicus]	0.171478	0.443926	0.154291
Cko_contig_66371	PREDICTED: kinesin-3 [Vitis vinifera]	0	0.221894	0
Cko_contig_66372	PREDICTED: kinesin-3 [Vitis vinifera]	0.174527	0.0753033	0.235552
Cko_contig_66373	PREDICTED: kinesin-1-like [Glycine max]	0	1.40417	0.133101
Cko_contig_66374	PREDICTED: kinesin-1-like [Glycine max]	0	0.271151	0.141362
Cko_contig_66375	-
Cko_contig_66376	uncharacterized protein LOC100499996 [Glycine max]	88.6084	69.879	86.5
Cko_contig_66377	PREDICTED: probable tRNA threonylcarbamoyladenosine biosynthesis protein osgep-like [Glycine max]	28.211	18.2321	19.6121
Cko_contig_66378	Molybdenum cofactor sulfurase [Medicago truncatula]	1.98548	1.7603	2.71644
Cko_contig_66379	unknown [Zea mays]	8.45417	7.29546	3.80343
Cko_contig_66380	Class II small heat shock protein Le-HSP17.6 [Medicago truncatula]	5.22484	0	0
Cko_contig_66381	PREDICTED: 17.9 kDa class II heat shock protein-like [Glycine max]	0.0767919	1.52414	6.14949
Cko_contig_66382	PREDICTED: 17.9 kDa class II heat shock protein [Vitis vinifera]	1.92668	0	0.821168
Cko_contig_66383	PREDICTED: 17.9 kDa class II heat shock protein-like [Glycine max]	0	0.109152	2.84528
Cko_contig_66384	NOL1/NOP2/Sun domain family member 5B [Medicago truncatula]	7.66796	15.6763	8.67611
Cko_contig_66385	NOL1/NOP2/Sun domain family member 5B [Medicago truncatula]	0	0.0666715	0.208552
Cko_contig_66386	PREDICTED: uncharacterized protein LOC100818979 [Glycine max]	9.73668	12.2069	6.15737
Cko_contig_66387	PREDICTED: WD repeat-containing protein 26-like [Glycine max]	27.8402	32.1719	26.7925
Cko_contig_66388	PREDICTED: WD repeat-containing protein 26-like [Glycine max]	40.3798	43.7667	34.6912
Cko_contig_66389	-
Cko_contig_66390	PREDICTED: WD repeat-containing protein 26-like [Glycine max]	0	0	0
Cko_contig_66391	PREDICTED: WD repeat-containing protein 26-like [Glycine max]	25.0348	21.6036	22.5257
Cko_contig_66392	PREDICTED: 50S ribosomal protein L4, chloroplastic-like isoform 1 [Glycine max]	211.798	80.922	134.518
Cko_contig_66393	-
Cko_contig_66394	-
Cko_contig_66395	PREDICTED: U-box domain-containing protein 62-like [Glycine max]	0.525189	0.424882	0.826966
Cko_contig_66396	unknown [Medicago truncatula]	0.200032	1.20831	0.479956
Cko_contig_66397	PREDICTED: uncharacterized protein LOC100796891 [Glycine max]	12.6638	11.8658	11.0185
Cko_contig_66398	glycine-rich protein A3-like [Glycine max]	212.851	227.265	244.964
Cko_contig_66399	Vacuolar sorting protein 4b [Medicago truncatula]	47.09	46.9613	47.3419
Cko_contig_66400	Vacuolar sorting protein 4b [Medicago truncatula]	99.3411	92.3274	80.59
Cko_contig_66402	unknown [Lotus japonicus]	4.30897	5.87114	5.71362
Cko_contig_66403	PREDICTED: uncharacterized protein LOC100798276 [Glycine max]	21.3493	17.2572	18.9664
Cko_contig_66404	PREDICTED: uncharacterized protein LOC100798276 [Glycine max]	0	0	0
Cko_contig_66405	PREDICTED: uncharacterized protein LOC100798276 [Glycine max]	0	0	0
Cko_contig_66406	PREDICTED: ETHYLENE INSENSITIVE 3-like 3 protein-like [Glycine max]	20.9744	23.9638	20.1265
Cko_contig_66407	PREDICTED: farnesylcysteine lyase-like [Glycine max]	35.3545	22.5873	23.0912
Cko_contig_66408	PREDICTED: transcription factor bHLH96-like [Glycine max]	20.8458	23.3696	14.1698
Cko_contig_66409	-
Cko_contig_66410	GDP dissociation inhibitor [Cicer arietinum]	222.341	196.882	190.206
Cko_contig_66411	unknown [Lotus japonicus]	180.195	145.902	134.506
Cko_contig_66412	-
Cko_contig_66413	Endoglucanase [Medicago truncatula]	146.618	111.375	45.8943
Cko_contig_66414	hypothetical protein MTR_4g116200 [Medicago truncatula]	25.3718	10.9848	33.9688
Cko_contig_66415	unknown [Glycine max]	17.9632	17.7157	22.3202
Cko_contig_66416	unknown [Glycine max]	1.17922	0.0925093	1.54333
Cko_contig_66417	PREDICTED: uncharacterized protein LOC100793487 [Glycine max]	0	1.1541	0
Cko_contig_66418	PREDICTED: senescence-associated protein DIN1-like [Glycine max]	25.7876	10.4191	19.2465
Cko_contig_66419	-
Cko_contig_66420	hypothetical protein VITISV_038181 [Vitis vinifera]	0.841276	1.65936	0.756959
Cko_contig_66421	uncharacterized protein LOC100527562 [Glycine max]	1.46843	2.87992	1.68159
Cko_contig_66422	hypothetical protein VITISV_038181 [Vitis vinifera]	0	0.359824	0.625304
Cko_contig_66423	hypothetical protein [Arabidopsis thaliana]	0.244272	0.421585	0
Cko_contig_66424	PREDICTED: calcineurin B-like protein 10-like [Glycine max]	0.835798	0.400692	1.04449
Cko_contig_66425	uncharacterized protein LOC100306023 [Glycine max]	0.0982752	0.169611	0.574765
Cko_contig_66426	PREDICTED: calcineurin B-like protein 10-like [Glycine max]	0.240997	0.415932	0.379475
Cko_contig_66427	pherophorin-C2 protein precursor [Chlamydomonas reinhardtii]	0	6.86496	3.98526
Cko_contig_66428	hypothetical protein OsJ_30557 [Oryza sativa Japonica Group]	0	0	2.23854
Cko_contig_66429	-
Cko_contig_66430	-
Cko_contig_66431	PREDICTED: uncharacterized protein At4g06744-like [Glycine max]	190.364	175.941	143.856
Cko_contig_66432	PREDICTED: metal tolerance protein 10-like [Glycine max]	0.517534	0.327507	0.0620884
Cko_contig_66433	PREDICTED: metal tolerance protein 10-like [Glycine max]	0.60766	0.647757	2.54081
Cko_contig_66434	-
Cko_contig_66435	-
Cko_contig_66436	PREDICTED: uncharacterized protein LOC100813844 [Glycine max]	24.365	39.6489	25.3973
Cko_contig_66437	PREDICTED: beta-fructofuranosidase, insoluble isoenzyme CWINV1-like [Glycine max]	21.6055	22.1458	13.8675
Cko_contig_66438	PREDICTED: fructan 6-exohydrolase-like [Glycine max]	25.9271	1.17756	0
Cko_contig_66439	PREDICTED: beta-fructofuranosidase, insoluble isoenzyme CWINV1-like [Glycine max]	0.619273	1.14513	0.318403
Cko_contig_66440	Beta-fructofuranosidase, insoluble isoenzyme CWINV1 [Medicago truncatula]	11.2874	11.3447	6.33264
Cko_contig_66441	uncharacterized protein LOC100527867 [Glycine max]	0.132829	0.458496	0.179275
Cko_contig_66442	predicted protein [Populus trichocarpa]	0	0.214552	0.22371
Cko_contig_66443	-
Cko_contig_66444	conserved hypothetical protein [Ricinus communis]	17.5089	11.2479	14.3537
Cko_contig_66445	MYB transcription factor MYB127 [Glycine max]	14.0418	7.69712	10.8863
Cko_contig_66446	PREDICTED: putative kinase-like protein TMKL1-like [Glycine max]	6.63707	9.09962	6.30675
Cko_contig_66447	-
Cko_contig_66448	PREDICTED: protein tipD-like [Glycine max]	3.79071	5.28418	3.14841
Cko_contig_66449	Soluble inorganic pyrophosphatase [Medicago truncatula]	17.9509	12.9921	16.5685
Cko_contig_66450	unknown [Lotus japonicus]	0.0590543	0	0
Cko_contig_66451	unknown [Medicago truncatula]	10.1218	6.57783	3.4293
Cko_contig_66452	unknown [Medicago truncatula]	0	2.2235	0
Cko_contig_66453	PREDICTED: uncharacterized protein LOC100795678 [Glycine max]	0.272238	1.065	0.391925
Cko_contig_66454	PREDICTED: uncharacterized protein LOC100795678 [Glycine max]	0.322226	0.811015	0.362414
Cko_contig_66455	-
Cko_contig_66456	PREDICTED: phospholipase A(1) LCAT3-like [Glycine max]	12.6335	22.2068	27.6274
Cko_contig_66457	Phospholipase A1 [Medicago truncatula]	0.270869	0.834801	0.940068
Cko_contig_66458	unknown [Lotus japonicus]	105.601	38.2589	101.161
Cko_contig_66459	Hsp70 nucleotide exchange factor fes1 [Medicago truncatula]	41.9078	36.9383	38.7841
Cko_contig_66460	MLO-like protein [Medicago truncatula]	0.338371	0.291994	1.97897
Cko_contig_66461	PREDICTED: MLO-like protein 4-like [Glycine max]	17.0498	9.80868	22.5002
Cko_contig_66462	Glutamate receptor 2.9 [Medicago truncatula]	1.82342	6.15459	1.55759
Cko_contig_66463	-
Cko_contig_66464	PREDICTED: phosphatidylinositol-4-phosphate 5-kinase 9-like [Glycine max]	26.5825	27.5717	21.9044
Cko_contig_66465	-
Cko_contig_66466	-
Cko_contig_66467	-
Cko_contig_66468	-
Cko_contig_66469	-
Cko_contig_66470	-
Cko_contig_66471	-
Cko_contig_66472	-
Cko_contig_66473	hypothetical protein MTR_7g108130 [Medicago truncatula]	13.5321	1.86562	3.17004
Cko_contig_66474	-
Cko_contig_66475	-
Cko_contig_66476	-
Cko_contig_66477	-
Cko_contig_66478	conserved hypothetical protein [Trichinella spiralis]	1.14011	1.47576	4.61626
Cko_contig_66479	conserved hypothetical protein [Trichinella spiralis]	0.28583	2.95986	0
Cko_contig_66482	-
Cko_contig_66483	hypothetical protein MTR_3g028460 [Medicago truncatula]	315.192	346.333	462.495
Cko_contig_66484	-
Cko_contig_66485	-
Cko_contig_66486	-
Cko_contig_66487	-
Cko_contig_66488	-
Cko_contig_66489	Cytochrome P450 monooxygenase CYP710A15 [Medicago truncatula]	18.9699	11.258	12.2571
Cko_contig_66490	PREDICTED: uncharacterized protein LOC100801216 [Glycine max]	0.674825	0.249572	1.30112
Cko_contig_66491	-
Cko_contig_66492	-
Cko_contig_66493	-
Cko_contig_66494	-
Cko_contig_66495	-
Cko_contig_66496	unknown [Lotus japonicus]	18.2589	26.3396	25.6521
Cko_contig_66497	-
Cko_contig_66498	PREDICTED: anaphase-promoting complex subunit cdc20 [Vitis vinifera]	9.75713	5.67786	7.0465
Cko_contig_66499	predicted protein [Populus trichocarpa]	1.67871	3.25942	2.4545
Cko_contig_66500	unnamed protein product [Vitis vinifera]	3.68833	1.45952	2.12688
Cko_contig_66501	PREDICTED: probable leucine-rich repeat receptor-like protein kinase At4g00330-like [Glycine max]	17.4449	28.4066	16.4974
Cko_contig_66502	PREDICTED: tRNA (guanine-N(7)-)-methyltransferase-like [Glycine max]	5.17042	1.94218	5.25426
Cko_contig_66503	-
Cko_contig_66504	-
Cko_contig_66505	PREDICTED: tubby-like F-box protein 5-like [Glycine max]	3.05173	2.28765	3.27285
Cko_contig_66506	PREDICTED: tubby-like F-box protein 5-like [Glycine max]	0.406424	0.70144	0.05626
Cko_contig_66507	PREDICTED: tubby-like F-box protein 2-like [Glycine max]	1.13706	0.897108	0.847706
Cko_contig_66509	PREDICTED: proline-rich 33 kDa extensin-related protein-like [Vitis vinifera]	25.2634	15.7564	35.5487
Cko_contig_66510	uncharacterized protein LOC100527108 precursor [Glycine max]	272.039	363.07	739.135
Cko_contig_66511	PREDICTED: uncharacterized protein LOC100813284 [Glycine max]	2.21803	2.43604	1.8143
Cko_contig_66512	PREDICTED: uncharacterized protein LOC100813284 [Glycine max]	0.388031	0.430519	0.299263
Cko_contig_66513	PREDICTED: uncharacterized protein LOC100812080 [Glycine max]	0.222629	0.174651	0.182105
Cko_contig_66514	PREDICTED: uncharacterized protein LOC100812080 [Glycine max]	0.0209944	0	0
Cko_contig_66515	PREDICTED: uncharacterized protein LOC100817467 [Glycine max]	9.08996	16.6469	10.4508
Cko_contig_66516	-
Cko_contig_66517	-
Cko_contig_66518	-
Cko_contig_66519	DNA-damage-repair/toleration protein DRT100 [Medicago truncatula]	37.8845	7.31026	8.66697
Cko_contig_66520	-
Cko_contig_66521	-
Cko_contig_66522	PREDICTED: kinesin-like protein KIF11-like [Glycine max]	14.4678	7.71914	9.29091
Cko_contig_66523	uncharacterized protein LOC100305737 [Glycine max]	6.66073	8.21695	9.70722
Cko_contig_66524	Dihydroflavonol-4-reductase [Medicago truncatula]	12.668	27.4387	14.5329
Cko_contig_66525	Dihydroflavonol-4-reductase [Medicago truncatula]	0	0	0
Cko_contig_66526	unknown [Medicago truncatula]	30.9522	42.1255	20.3703
Cko_contig_66527	Dihydroflavonol-4-reductase [Medicago truncatula]	49.1705	57.391	25.8081
Cko_contig_66528	uncharacterized protein LOC100804704 [Glycine max]	21.973	33.298	27.4861
Cko_contig_66529	PREDICTED: uncharacterized protein LOC100776426 isoform 1 [Glycine max]	7.36364	7.90768	6.82193
Cko_contig_66530	unknown [Lotus japonicus]	0.065352	0.281975	0.176406
Cko_contig_66531	PREDICTED: acylphosphatase-like [Glycine max]	9.96312	6.3049	8.08804
Cko_contig_66532	PREDICTED: zinc transporter ZTP29-like [Glycine max]	26.6264	27.2249	27.8233
Cko_contig_66533	hypothetical protein MTR_2g007640 [Medicago truncatula]	13.4686	8.68681	10.6511
Cko_contig_66534	-
Cko_contig_66535	Mitochondrial import inner membrane translocase subunit TIM44 [Medicago truncatula]	12.0569	13.4587	16.1044
Cko_contig_66536	-
Cko_contig_66537	BAHD acyltransferase DCR [Medicago truncatula]	131.141	135.355	122.107
Cko_contig_66538	PREDICTED: uncharacterized protein LOC100806598 [Glycine max]	0	0	0
Cko_contig_66539	PREDICTED: uncharacterized protein LOC100816427 [Glycine max]	0	0	0
Cko_contig_66540	PREDICTED: uncharacterized protein LOC100816427 [Glycine max]	0	0	0
Cko_contig_66541	PREDICTED: uncharacterized protein LOC100806598 [Glycine max]	0	0	0
Cko_contig_66542	PREDICTED: uncharacterized protein LOC100806598 [Glycine max]	0	0	0
Cko_contig_66543	PREDICTED: uncharacterized protein LOC100816427 [Glycine max]	0	0	0
Cko_contig_66544	PREDICTED: uncharacterized protein LOC100806598 [Glycine max]	0	1.22072	0.391637
Cko_contig_66545	PREDICTED: uncharacterized protein LOC100806598 [Glycine max]	0	0.134325	0.140058
Cko_contig_66546	PREDICTED: isochorismatase-like [Glycine max]	51.5319	28.4123	39.7771
Cko_contig_66547	PREDICTED: vacuolar protein sorting-associated protein 11 homolog [Glycine max]	13.9571	14.6493	16.8665
Cko_contig_66548	PREDICTED: LETM1 and EF-hand domain-containing protein 1, mitochondrial-like [Glycine max]	17.554	24.0944	27.4828
Cko_contig_66549	hypothetical protein RCOM_1491960 [Ricinus communis]	3.13618	6.54819	3.69011
Cko_contig_66550	PREDICTED: UDP-glycosyltransferase 92A1-like [Glycine max]	19.5346	11.8216	15.6956
Cko_contig_66551	hypothetical protein MTR_1g007490 [Medicago truncatula]	22.3961	12.4528	27.9935
Cko_contig_66552	PREDICTED: uncharacterized protein LOC100804098 [Glycine max]	4.0667	3.54747	2.5057
Cko_contig_66553	hypothetical protein MTR_4g101030 [Medicago truncatula]	0.683919	0.491818	1.12818
Cko_contig_66554	Heat stress transcription factor B-2b [Medicago truncatula]	17.8185	10.9143	9.4873
Cko_contig_66555	PREDICTED: heat stress transcription factor B-2b [Vitis vinifera]	0.120642	0.15616	0.162826
Cko_contig_66556	DELLA protein GAI [Medicago truncatula]	10.371	3.67924	3.52524
Cko_contig_66557	-
Cko_contig_66558	Pre-mRNA-splicing factor spp2 [Medicago truncatula]	0.426338	1.59425	0.639347
Cko_contig_66559	PREDICTED: protein MOS2-like [Glycine max]	0	0.524645	0.820558
Cko_contig_66560	uncharacterized protein LOC100813483 [Glycine max]	9.23709	12.0759	7.3657
Cko_contig_66561	-
Cko_contig_66562	YIPF1-like protein [Medicago truncatula]	10.3444	14.6793	7.65292
Cko_contig_66563	PREDICTED: uncharacterized protein LOC100810164 [Glycine max]	0	0	0
Cko_contig_66564	PREDICTED: uncharacterized protein LOC100810164 [Glycine max]	0	0	0
Cko_contig_66565	unknown [Medicago truncatula]	1.39785	1.04543	2.26396
Cko_contig_66566	PREDICTED: uncharacterized protein LOC100783411 [Glycine max]	0	0	0
Cko_contig_66567	PREDICTED: uncharacterized protein LOC100810164 [Glycine max]	0	0	0
Cko_contig_66568	PREDICTED: uncharacterized protein LOC100810164 [Glycine max]	0	0	0
Cko_contig_66569	-
Cko_contig_66570	Kinase R-like protein [Medicago truncatula]	20.3933	44.7954	10.0087
Cko_contig_66571	unknown [Lotus japonicus]	93.4837	86.0244	73.8658
Cko_contig_66572	F-box protein SKIP5 [Medicago truncatula]	0.712881	2.42994	1.66772
Cko_contig_66573	unknown [Lotus japonicus]	1.78504	1.63099	1.41717
Cko_contig_66574	unknown [Lotus japonicus]	0.21698	0.0936205	0.195233
Cko_contig_66575	F-box protein SKIP5 [Medicago truncatula]	1.00773	1.54597	2.92167
Cko_contig_66576	PREDICTED: prolycopene isomerase, chloroplastic-like [Glycine max]	0	0	0
Cko_contig_66577	PREDICTED: prolycopene isomerase, chloroplastic-like [Glycine max]	0	0	0
Cko_contig_66578	predicted protein [Populus trichocarpa]	0	0	0
Cko_contig_66579	predicted protein [Populus trichocarpa]	0	0	0
Cko_contig_66580	PREDICTED: LOW QUALITY PROTEIN: prolycopene isomerase, chloroplastic-like [Glycine max]	0.273925	0.650048	0.677794
Cko_contig_66581	unknown [Lotus japonicus]	135.8	102.734	498.762
Cko_contig_66582	MscS-Like mechanosensitive ion channel MSCL8 [Medicago truncatula]	31.7664	33.672	42.5909
Cko_contig_66583	PREDICTED: uncharacterized protein LOC100785365 [Glycine max]	12.121	4.97922	8.36255
Cko_contig_66584	-
Cko_contig_66585	-
Cko_contig_66586	-
Cko_contig_66587	hypothetical protein MTR_1g098250 [Medicago truncatula]	1.23548	1.35045	1.25987
Cko_contig_66588	unknown [Lotus japonicus]	0	0	0
Cko_contig_66589	unknown [Lotus japonicus]	0	0	0
Cko_contig_66590	hypothetical protein MTR_1g106890 [Medicago truncatula]	0.201039	0.607195	0.226112
Cko_contig_66591	uncharacterized protein LOC100305597 [Glycine max]	0.222218	0.143821	0.399894
Cko_contig_66592	unknown [Lotus japonicus]	0	0	0
Cko_contig_66593	uncharacterized protein LOC100305597 [Glycine max]	0	0	0
Cko_contig_66594	unknown [Lotus japonicus]	0	0	0
Cko_contig_66595	unknown [Lotus japonicus]	0	0	0
Cko_contig_66596	-
Cko_contig_66597	-
Cko_contig_66598	unknown [Glycine max]	0.753894	1.43125	0.904447
Cko_contig_66599	unknown [Glycine max]	0.85329	0.782361	0.575827
Cko_contig_66600	-
Cko_contig_66601	uncharacterized protein LOC100193694 [Zea mays]	23.3093	36.1317	26.799
Cko_contig_66602	predicted protein [Populus trichocarpa]	7.6927	8.28545	8.01459
Cko_contig_66603	protein phosphatase 2 (formerly 2A), regulatory subunit B [Arabidopsis thaliana]	2.17035	4.99437	3.90566
Cko_contig_66604	-
Cko_contig_66605	predicted protein [Populus trichocarpa]	25.8136	34.2284	24.1706
Cko_contig_66606	-
Cko_contig_66607	-
Cko_contig_66608	hypothetical protein UM04556.1 [Ustilago maydis 521]	376.214	320.536	397.715
Cko_contig_66609	hypothetical protein [Plasmodium yoelii yoelii 17XNL]	0.189447	0	0
Cko_contig_66610	polyubiquitin 14 [Arabidopsis thaliana]	922.727	835.138	743.605
Cko_contig_66611	hypothetical protein [Plasmodium yoelii yoelii 17XNL]	178.87	220.015	222.244
Cko_contig_66612	hypothetical protein SORBIDRAFT_03g043940 [Sorghum bicolor]	701.685	640.371	503.121
Cko_contig_66613	polyubiquitin 14 [Arabidopsis thaliana]	330.459	454.296	214.845
Cko_contig_66614	ubiquitin 11 [Arabidopsis thaliana]	316.777	296.984	343.089
Cko_contig_66615	hypothetical protein SORBIDRAFT_03g043940 [Sorghum bicolor]	1278.09	1294.13	1560.86
Cko_contig_66616	Mps one binder kinase activator-like 1A [Medicago truncatula]	93.0246	76.1675	92.4092
Cko_contig_66617	Bi-ubiquitin [Medicago truncatula]	235.205	240.101	267.463
Cko_contig_66618	-
Cko_contig_66619	putative polyubiquitin [Tragopogon dubius]	136.123	173.052	90.7659
Cko_contig_66620	ubiquitin/ribosomal protein S27a [Arachis hypogaea]	503.135	253.799	338.001
Cko_contig_66621	polyubiquitin 14 [Arabidopsis thaliana]	21.3261	12.2688	16.7901
Cko_contig_66622	polyubiquitin 14 [Arabidopsis thaliana]	119.193	164.792	57.6597
Cko_contig_66623	-
Cko_contig_66624	(-)-germacrene D synthase [Populus trichocarpa x Populus deltoides]	0	0.433143	0.0475401
Cko_contig_66625	PREDICTED: (-)-germacrene D synthase [Vitis vinifera]	0.0270965	2.82931	0.121904
Cko_contig_66626	hypothetical protein VITISV_013313 [Vitis vinifera]	0	0	0.251342
Cko_contig_66627	wound-inducible putative cytosolic terpene synthase 1 [Medicago truncatula]	0	0	0
Cko_contig_66628	predicted protein [Populus trichocarpa]	16.1283	8.37667	10.5245
Cko_contig_66629	-
Cko_contig_66630	Mitochondrial carnitine/acylcarnitine carrier protein [Medicago truncatula]	9.00633	9.82774	8.83562
Cko_contig_66631	-
Cko_contig_66632	unknown [Lotus japonicus]	20.1073	18.6834	15.3508
Cko_contig_66633	PREDICTED: 30S ribosomal protein 2, chloroplastic-like [Glycine max]	81.5129	33.7315	47.4395
Cko_contig_66634	PREDICTED: homogentisate 1,2-dioxygenase-like [Glycine max]	6.27959	6.50814	6.04772
Cko_contig_66635	PREDICTED: homogentisate 1,2-dioxygenase-like [Glycine max]	2.08003	0.132958	0.311925
Cko_contig_66636	Cysteine-rich receptor-like protein kinase [Medicago truncatula]	2.97234	3.81455	5.21172
Cko_contig_66637	hypothetical protein VITISV_007623 [Vitis vinifera]	5.50595	1.03935	0.928895
Cko_contig_66638	hypothetical protein VITISV_003778 [Vitis vinifera]	1.05313	2.62968	4.6774
Cko_contig_66639	putative retrovirus-like polyprotein [Phaseolus vulgaris]	0.0673872	0.523361	0.848867
Cko_contig_66640	Polynucleotidyl transferase, Ribonuclease H fold [Medicago truncatula]	0.103288	1.29241	0.743488
Cko_contig_66641	PREDICTED: uncharacterized protein LOC100783177 [Glycine max]	0.193557	0.890819	0.232211
Cko_contig_66642	PREDICTED: uncharacterized protein LOC100819074 [Glycine max]	0.0395728	0.136596	0.0712133
Cko_contig_66643	PREDICTED: uncharacterized protein LOC100817175 [Glycine max]	0.137856	0.713768	0.744234
Cko_contig_66644	PREDICTED: uncharacterized protein LOC100783177 [Glycine max]	0	0.973599	0.507578
Cko_contig_66645	PREDICTED: lysine histidine transporter-like 6-like [Glycine max]	17.7999	15.4138	18.1365
Cko_contig_66646	unknown [Lotus japonicus]	25.657	18.5427	19.2187
Cko_contig_66647	putative glycerol-3-phosphate transporter 1-like [Glycine max]	86.8136	98.3261	50.6018
Cko_contig_66648	-
Cko_contig_66649	PREDICTED: pentatricopeptide repeat-containing protein At2g06000-like [Glycine max]	3.70213	3.08263	3.05836
Cko_contig_66650	PREDICTED: xylogalacturonan beta-1,3-xylosyltransferase-like [Glycine max]	12.6004	13.8711	12.6771
Cko_contig_66651	Galactosylgalactosylxylosylprotein 3-beta-glucuronosyltransferase P [Medicago truncatula]	26.2149	19.5477	18.5374
Cko_contig_66652	PREDICTED: pentatricopeptide repeat-containing protein At1g08070-like [Glycine max]	0	0	0
Cko_contig_66653	PREDICTED: pentatricopeptide repeat-containing protein At1g08070-like [Glycine max]	0	0	0
Cko_contig_66654	Pentatricopeptide repeat protein [Medicago truncatula]	0	0	0
Cko_contig_66655	PREDICTED: pentatricopeptide repeat-containing protein At1g08070-like [Glycine max]	0	0	0
Cko_contig_66656	uncharacterized protein LOC100820292 [Glycine max]	0.846506	0.32466	1.69259
Cko_contig_66657	unknown [Lotus japonicus]	0	0.126177	0.263126
Cko_contig_66658	Early nodulin 93 protein [Medicago truncatula]	5.53312	4.17791	10.5794
Cko_contig_66659	PREDICTED: UBX domain-containing protein 6-like [Glycine max]	21.9057	20.7782	14.1336
Cko_contig_66660	-
Cko_contig_66661	Cytokinin-O-glucosyltransferase [Medicago truncatula]	13.8018	4.58082	13.6922
Cko_contig_66662	Cytokinin-O-glucosyltransferase [Medicago truncatula]	9.72647	3.87386	2.69281
Cko_contig_66663	Cytokinin-O-glucosyltransferase [Medicago truncatula]	33.8783	6.29678	40.8002
Cko_contig_66664	PREDICTED: UDP-glycosyltransferase 85A3-like [Glycine max]	1.58234	9.55822	0
Cko_contig_66665	-
Cko_contig_66666	-
Cko_contig_66667	-
Cko_contig_66668	PREDICTED: uncharacterized protein LOC100784604 [Glycine max]	2.60385	5.04798	6.0979
Cko_contig_66669	R2R3-MYB transcription factor [Medicago truncatula]	2.10144	5.03728	3.78165
Cko_contig_66670	-
Cko_contig_66671	-
Cko_contig_66672	-
Cko_contig_66673	PREDICTED: uncharacterized protein LOC100796980 [Glycine max]	9.99504	8.92189	11.7367
Cko_contig_66674	PREDICTED: uncharacterized protein LOC100796980 [Glycine max]	0.974407	0.840856	0.616092
Cko_contig_66675	PREDICTED: uncharacterized protein LOC100812482 [Glycine max]	2.36125	2.13466	1.51757
Cko_contig_66676	PREDICTED: uncharacterized protein LOC100796980 [Glycine max]	17.0543	17.9491	18.3567
Cko_contig_66677	unknown [Medicago truncatula]	13.3026	14.2503	18.3898
Cko_contig_66678	unknown [Lotus japonicus]	0.3883	0.223387	0.116461
Cko_contig_66679	uncharacterized protein LOC100306297 [Glycine max]	3.03272	3.90413	2.86296
Cko_contig_66680	uncharacterized protein LOC100500286 [Glycine max]	8.41854	10.1187	6.62794
Cko_contig_66681	-
Cko_contig_66682	-
Cko_contig_66683	-
Cko_contig_66684	-
Cko_contig_66685	-
Cko_contig_66686	unknown [Lotus japonicus]	0.0826612	0.0713318	0.223129
Cko_contig_66687	unknown [Lotus japonicus]	0	0	0
Cko_contig_66688	unknown [Lotus japonicus]	0.964509	0.700896	1.41595
Cko_contig_66689	unknown [Lotus japonicus]	4.5633	3.17713	3.0328
Cko_contig_66690	PREDICTED: uncharacterized protein LOC100777555 [Glycine max]	19.1106	30.7697	13.2672
Cko_contig_66691	PREDICTED: uncharacterized protein LOC100812264 [Glycine max]	24.7835	27.9485	20.5487
Cko_contig_66692	Taxadien-5-alpha-ol O-acetyltransferase [Medicago truncatula]	20.4727	5.92729	7.62035
Cko_contig_66693	PsAD2 [Pisum sativum]	924.146	1192.25	3.26416
Cko_contig_66694	PREDICTED: uncharacterized protein LOC100305844 [Glycine max]	0	0.260949	44.9852
Cko_contig_66695	PREDICTED: uncharacterized protein LOC100305844 [Glycine max]	6.24139	4.45734	37.1808
Cko_contig_66696	uncharacterized protein LOC100305676 [Glycine max]	0.315163	1.63181	602.883
Cko_contig_66697	uncharacterized protein LOC100305676 [Glycine max]	0	0	0
Cko_contig_66698	PREDICTED: uncharacterized protein LOC100305844 [Glycine max]	3663.48	27.6321	180.727
Cko_contig_66699	PREDICTED: hydroxycinnamoyl-Coenzyme A shikimate/quinate hydroxycinnamoyltransferase-like [Glycine max]	24.3889	38.7327	24.0786
Cko_contig_66700	PREDICTED: hydroxycinnamoyl-Coenzyme A shikimate/quinate hydroxycinnamoyltransferase-like [Glycine max]	12.9673	22.7944	11.9557
Cko_contig_66701	Aldo-keto reductase/ oxidoreductase [Medicago truncatula]	7.59741	5.62808	7.30417
Cko_contig_66702	PREDICTED: uncharacterized oxidoreductase At1g06690, chloroplastic-like [Glycine max]	0.248468	0.643239	0.819738
Cko_contig_66703	PREDICTED: pentatricopeptide repeat-containing protein At1g12300, mitochondrial-like [Glycine max]	0	0	0
Cko_contig_66704	PREDICTED: auxin-induced protein 5NG4-like [Glycine max]	23.2926	18.8801	27.8593
Cko_contig_66705	hypothetical protein MTR_3g061570 [Medicago truncatula]	7.07631	8.96991	7.62611
Cko_contig_66706	PREDICTED: fasciclin-like arabinogalactan protein 11-like [Glycine max]	0	0	0
Cko_contig_66707	unknown [Medicago truncatula]	32.7196	46.5583	11.8996
Cko_contig_66708	PREDICTED: fasciclin-like arabinogalactan protein 11-like [Glycine max]	80.4522	103.315	44.0547
Cko_contig_66709	-
Cko_contig_66710	MYB transcription factor MYB56 [Glycine max]	7.693	9.95792	1.73049
Cko_contig_66711	unknown [Glycine max]	16.7264	24.7827	14.6713
Cko_contig_66712	uncharacterized protein LOC100808083 [Glycine max]	45.8501	39.566	19.154
Cko_contig_66713	PREDICTED: G-type lectin S-receptor-like serine/threonine-protein kinase At4g27290-like [Glycine max]	0	0	0
Cko_contig_66714	PREDICTED: G-type lectin S-receptor-like serine/threonine-protein kinase At4g27290-like [Glycine max]	0	0	0
Cko_contig_66715	PREDICTED: G-type lectin S-receptor-like serine/threonine-protein kinase At4g27290-like [Glycine max]	0	1.21611	0.380405
Cko_contig_66716	PREDICTED: G-type lectin S-receptor-like serine/threonine-protein kinase At4g27290-like [Glycine max]	0	0	0
Cko_contig_66717	PREDICTED: G-type lectin S-receptor-like serine/threonine-protein kinase At4g27290-like [Glycine max]	0	0	0
Cko_contig_66718	Cysteine-rich receptor-like protein kinase [Medicago truncatula]	0	0	0.520822
Cko_contig_66719	Serine/threonine protein kinase [Medicago truncatula]	0.366274	5.05716	0
Cko_contig_66720	PREDICTED: receptor-like serine/threonine-protein kinase SD1-7-like [Glycine max]	2.48533	5.36174	2.23624
Cko_contig_66721	-
Cko_contig_66722	PREDICTED: pentatricopeptide repeat-containing protein At1g18900-like [Glycine max]	24.1178	22.1777	27.7394
Cko_contig_66723	LOW QUALITY PROTEIN: conserved hypothetical protein [Streptomyces ghanaensis ATCC 14672]	1.67815	0.289629	0
Cko_contig_66724	LOW QUALITY PROTEIN: conserved hypothetical protein [Streptomyces albus J1074]	0	0	0
Cko_contig_66725	conserved hypothetical protein [Streptomyces sp. C]	44.5172	20.9834	0.336601
Cko_contig_66726	hypothetical protein SSAG_05517 [Streptomyces sp. Mg1]	17.5664	7.57939	31.6116
Cko_contig_66727	PREDICTED: calmodulin-binding transcription activator 4-like [Glycine max]	20.4224	27.4931	20.1407
Cko_contig_66728	PREDICTED: calmodulin-binding transcription activator 4-like [Glycine max]	15.3926	14.801	13.4542
Cko_contig_66729	-
Cko_contig_66730	IPN2 [Lotus japonicus]	2.45736	2.12056	0.957031
Cko_contig_66731	PREDICTED: myb family transcription factor APL-like [Glycine max]	0.347464	0.166578	0.382114
Cko_contig_66732	PREDICTED: myb family transcription factor APL-like [Glycine max]	3.98671	4.69894	5.86191
Cko_contig_66733	PREDICTED: uncharacterized protein LOC100802721 [Glycine max]	4.24011	8.76834	3.88389
Cko_contig_66734	PREDICTED: uncharacterized protein LOC100811792 [Glycine max]	5.68606	13.8395	5.64091
Cko_contig_66735	-
Cko_contig_66736	-
Cko_contig_66737	-
Cko_contig_66738	-
Cko_contig_66739	-
Cko_contig_66740	hypothetical protein MTR_1g083390 [Medicago truncatula]	75.2485	72.0279	51.0667
Cko_contig_66741	PREDICTED: uncharacterized protein LOC100807331 [Glycine max]	56.9388	50.5252	49.3721
Cko_contig_66742	-
Cko_contig_66743	-
Cko_contig_66744	PREDICTED: putative phospholipid:diacylglycerol acyltransferase 2 [Vitis vinifera]	2.1382	24.1819	3.6258
Cko_contig_66745	PREDICTED: 3-oxoacyl-[acyl-carrier-protein]	12.4977	11.574	10.8795
Cko_contig_66746	-
Cko_contig_66747	PREDICTED: tubby-like F-box protein 3-like [Vitis vinifera]	44.5348	44.2362	46.0518
Cko_contig_66748	PREDICTED: aldo-keto reductase family 4 member C9-like [Glycine max]	0	0.17959	0.0749022
Cko_contig_66749	PREDICTED: LOW QUALITY PROTEIN: aldo-keto reductase family 4 member C9-like [Glycine max]	0.136055	0.704445	0.408063
Cko_contig_66750	Pectinesterase [Medicago truncatula]	43.0254	45.743	37.988
Cko_contig_66751	Pectinesterase [Medicago truncatula]	4.46376	5.83631	2.38548
Cko_contig_66752	pectin methylesterase [Pisum sativum]	100.938	124.599	38.2111
Cko_contig_66753	PREDICTED: uncharacterized protein LOC100787401 [Glycine max]	8.01418	8.35935	7.07094
Cko_contig_66754	RecName: Full=Eukaryotic translation initiation factor 5; Short=eIF-5	101.423	108.063	97.4289
Cko_contig_66755	U-box domain-containing protein [Medicago truncatula]	12.8438	10.4965	10.0266
Cko_contig_66756	PREDICTED: U-box domain-containing protein 2-like [Glycine max]	0.316346	0.136494	0.227712
Cko_contig_66757	unknown [Lotus japonicus]	20.1251	23.3849	32.0476
Cko_contig_66758	uncharacterized protein LOC100305791 [Glycine max]	0.908694	1.62862	1.0692
Cko_contig_66759	TMV resistance protein N [Medicago truncatula]	9.79659	5.04709	5.52564
Cko_contig_66760	TMV resistance protein N [Medicago truncatula]	2.41185	18.7316	8.68049
Cko_contig_66761	unknown [Medicago truncatula]	2.97092	2.53247	3.03176
Cko_contig_66762	unknown [Medicago truncatula]	0.64253	0.68242	1.82334
Cko_contig_66763	PREDICTED: uncharacterized protein LOC100811264 [Glycine max]	0	0.407618	0.136005
Cko_contig_66764	PREDICTED: uncharacterized protein LOC100811264 [Glycine max]	0.457047	0.27937	0.188485
Cko_contig_66765	hypothetical protein MTR_4g106630 [Medicago truncatula]	13.3313	8.97255	10.5584
Cko_contig_66766	Bromodomain-containing protein [Medicago truncatula]	25.4292	27.1462	24.7347
Cko_contig_66767	PREDICTED: endoplasmin homolog [Glycine max]	143.182	183.094	117.063
Cko_contig_66768	PREDICTED: endoplasmin homolog [Glycine max]	154.8	186.314	119.125
Cko_contig_66769	PREDICTED: uncharacterized protein LOC100788215 [Glycine max]	71.6291	43.2055	40.9654
Cko_contig_66770	PREDICTED: cytochrome P450 71A24-like [Glycine max]	3.53317	4.03982	5.72231
Cko_contig_66771	PREDICTED: cytochrome P450 71A26-like [Glycine max]	4.73153	3.8763	10.778
Cko_contig_66772	-
Cko_contig_66773	PREDICTED: cytochrome P450 71A24-like [Glycine max]	17.6925	18.4767	42.0796
Cko_contig_66774	PREDICTED: cytochrome P450 71A24-like [Glycine max]	33.0421	28.8743	38.7624
Cko_contig_66775	PREDICTED: pentatricopeptide repeat-containing protein At1g74850, chloroplastic-like [Glycine max]	17.3841	14.1043	20.4877
Cko_contig_66776	uncharacterized protein LOC100801064 [Glycine max]	20.3577	12.3871	8.3315
Cko_contig_66777	Aconitate hydratase [Medicago truncatula]	76.1684	107.871	83.056
Cko_contig_66778	PREDICTED: cysteine-rich receptor-like protein kinase 10-like [Glycine max]	7.91931	15.2129	12.2684
Cko_contig_66779	PREDICTED: serine/threonine-protein kinase CTR1-like [Glycine max]	0.991633	1.44522	0.832763
Cko_contig_66780	Serine/threonine protein kinase 1 CTR1 [Medicago truncatula]	0.0229973	0.119072	0.124155
Cko_contig_66781	hypothetical protein VITISV_006313 [Vitis vinifera]	1.75382	1.51344	0
Cko_contig_66782	hypothetical protein VITISV_041073 [Vitis vinifera]	0.907911	0.465188	0.485044
Cko_contig_66783	Putative gag-pol polyprotein, identical [Solanum demissum]	2.91123	7.53667	3.92918
Cko_contig_66784	unknown [Medicago truncatula]	7.4796	4.00622	1.62447
Cko_contig_66785	-
Cko_contig_66786	-
Cko_contig_66787	hypothetical protein RCOM_1593930 [Ricinus communis]	3.13723	3.43456	2.50681
Cko_contig_66788	unknown [Medicago truncatula]	90.6346	99.2775	104.626
Cko_contig_66789	PREDICTED: membrane steroid-binding protein 2-like [Glycine max]	0	0	0
Cko_contig_66790	Membrane steroid-binding protein [Medicago truncatula]	102.178	43.3076	108.614
Cko_contig_66791	Exocyst complex component [Medicago truncatula]	6.08395	3.93757	5.90964
Cko_contig_66792	-
Cko_contig_66793	-
Cko_contig_66794	PREDICTED: uncharacterized protein yqxC-like [Glycine max]	0.576151	0.7649	0.757671
Cko_contig_66795	PREDICTED: uncharacterized protein yqxC-like [Glycine max]	0	0.0862285	0.0449545
Cko_contig_66796	PREDICTED: uncharacterized protein yqxC-like [Glycine max]	0.240977	0.138633	0.216825
Cko_contig_66797	PREDICTED: uncharacterized protein yqxC-like [Glycine max]	0.322325	0.208611	0.29002
Cko_contig_66798	-
Cko_contig_66799	unknown [Medicago truncatula]	17.0108	19.1128	16.8468
Cko_contig_66800	PREDICTED: protein-tyrosine phosphatase mitochondrial 1-like [Glycine max]	0	0.151468	0.105289
Cko_contig_66801	Protein-tyrosine phosphatase mitochondrial [Medicago truncatula]	0.732368	1.51678	0.593069
Cko_contig_66802	-
Cko_contig_66803	-
Cko_contig_66804	-
Cko_contig_66805	-
Cko_contig_66806	-
Cko_contig_66807	Cytochrome P450 [Medicago truncatula]	11.8216	10.7281	1.69788
Cko_contig_66808	-
Cko_contig_66809	-
Cko_contig_66810	unknown [Medicago truncatula]	75.7317	46.4133	89.3951
Cko_contig_66811	PREDICTED: uncharacterized protein LOC100801725 [Glycine max]	4.32858	4.98042	4.16806
Cko_contig_66812	Zinc finger protein-like protein [Medicago truncatula]	5.47401	5.58602	5.55082
Cko_contig_66813	NAC domain protein NAC4 [Glycine max]	1.33198	2.19193	2.34123
Cko_contig_66814	NAC domain protein NAC4 [Glycine max]	3.40055	7.1354	10.4353
Cko_contig_66815	unknown [Glycine max]	24.1048	37.851	49.4221
Cko_contig_66816	unknown [Glycine max]	0	0.715512	4.10329
Cko_contig_66817	-
Cko_contig_66818	-
Cko_contig_66819	Movement protein [Medicago truncatula]	0.105416	0	0.094851
Cko_contig_66820	Movement protein [Medicago truncatula]	0	0.123677	0
Cko_contig_66821	unknown [Medicago truncatula]	31.4093	30.7742	29.9869
Cko_contig_66822	TGA-type basic leucine zipper protein TGA2.1 [Phaseolus vulgaris]	0	0	0
Cko_contig_66823	bZIP transcription factor bZIP99 [Glycine max]	6.57654	10.7986	8.05424
Cko_contig_66824	bZIP transcription factor-like protein, partial [Picea sitchensis]	6.89054	12.0373	9.07308
Cko_contig_66825	hypothetical protein MTR_4g043230 [Medicago truncatula]	0.234328	1.32882	0.662649
Cko_contig_66826	hypothetical protein MTR_4g043230 [Medicago truncatula]	0.916274	0.186045	1.60038
Cko_contig_66827	PREDICTED: uncharacterized protein LOC100782185 [Glycine max]	0	0	0
Cko_contig_66828	PREDICTED: uncharacterized protein LOC100780321 [Glycine max]	0	0	0
Cko_contig_66829	PREDICTED: uncharacterized protein LOC100780321 [Glycine max]	0	0	0
Cko_contig_66830	unknown [Medicago truncatula]	0.131279	0.339859	0.590609
Cko_contig_66831	-
Cko_contig_66832	NBS-containing resistance-like protein [Medicago truncatula]	0.344749	2.13658	1.15619
Cko_contig_66833	hypothetical protein MTR_4g043230 [Medicago truncatula]	7.01844	0	8.68315
Cko_contig_66834	NBS resistance protein [Medicago truncatula]	9.50425	2.0504	12.8275
Cko_contig_66835	hypothetical protein MTR_4g043500 [Medicago truncatula]	0	7.92077	4.12943
Cko_contig_66836	putative DNA ligase [Trifolium pratense]	1.04685	3.81421	3.24441
Cko_contig_66837	putative DNA ligase [Oryza sativa Japonica Group]	0.245453	1.48268	0.883412
Cko_contig_66838	-
Cko_contig_66839	unknown [Medicago truncatula]	120.224	121.887	87.4557
Cko_contig_66840	Resistance protein [Medicago truncatula]	11.3814	2.18255	2.27571
Cko_contig_66841	Resistance protein [Medicago truncatula]	11.9182	1.37129	8.57892
Cko_contig_66842	arginyl-tRNA synthetase [Canavalia ensiformis]	101.459	104.557	97.931
Cko_contig_66843	DEAD box protein P68 [Pisum sativum]	30.4304	26.1257	33.9812
Cko_contig_66844	DEAD box protein P68 [Pisum sativum]	35.1063	30.1609	39.8856
Cko_contig_66845	Pseudouridylate synthase [Medicago truncatula]	2.72673	1.65123	3.44343
Cko_contig_66846	PREDICTED: putative tRNA pseudouridine synthase-like, partial [Glycine max]	0	0	0
Cko_contig_66847	Pseudouridylate synthase [Medicago truncatula]	2.63873	0.379512	1.58284
Cko_contig_66848	Universal stress protein [Medicago truncatula]	0	0	0
Cko_contig_66849	Universal stress protein [Medicago truncatula]	0	0	0
Cko_contig_66850	uncharacterized protein LOC100306046 [Glycine max]	0.546143	1.04731	0.218403
Cko_contig_66851	Universal stress protein A-like protein [Medicago truncatula]	0	0	0
Cko_contig_66852	universal stress protein [Arachis hypogaea]	0	0	0
Cko_contig_66853	universal stress protein [Arachis hypogaea]	0	0	0
Cko_contig_66854	Universal stress protein [Medicago truncatula]	0	0	0
Cko_contig_66855	universal stress protein [Arachis hypogaea]	2.10234	1.03668	2.56721
Cko_contig_66856	BAHD acyltransferase DCR [Medicago truncatula]	20.1574	19.8288	26.3787
Cko_contig_66857	unknown [Medicago truncatula]	42.5328	34.4923	31.6375
Cko_contig_66858	PREDICTED: PRA1 family protein E-like [Glycine max]	0	0	0
Cko_contig_66859	PREDICTED: PRA1 family protein F2-like [Glycine max]	0.570656	0.340922	0.434468
Cko_contig_66860	PREDICTED: PRA1 family protein E-like [Glycine max]	0.929806	0.974305	1.01589
Cko_contig_66861	PREDICTED: PRA1 family protein F2-like [Glycine max]	0	0	0
Cko_contig_66862	-
Cko_contig_66863	uncharacterized protein LOC100804696 [Glycine max]	8.2343	19.9779	25.4467
Cko_contig_66864	Ribosome-binding factor A, putative [Ricinus communis]	20.9948	8.91155	15.3843
Cko_contig_66865	-
Cko_contig_66866	-
Cko_contig_66867	-
Cko_contig_66868	-
Cko_contig_66869	-
Cko_contig_66870	-
Cko_contig_66871	-
Cko_contig_66872	-
Cko_contig_66873	-
Cko_contig_66874	Pentatricopeptide repeat-containing protein [Medicago truncatula]	1.90549	2.55603	3.20834
Cko_contig_66875	PREDICTED: uncharacterized protein LOC100500197 [Glycine max]	19.0318	20.5676	20.1651
Cko_contig_66876	hypothetical protein [Lotus japonicus]	0.514849	0.786043	0.783959
Cko_contig_66877	-
Cko_contig_66878	PREDICTED: GDSL esterase/lipase At1g54790-like [Glycine max]	0	0.434051	0.0905157
Cko_contig_66879	unknown [Lotus japonicus]	1.6084	0	1.57875
Cko_contig_66880	unknown [Lotus japonicus]	2.19326	0	1.71032
Cko_contig_66881	-
Cko_contig_66882	-
Cko_contig_66883	-
Cko_contig_66884	unknown [Glycine max]	117.63	100.753	130.48
Cko_contig_66885	PREDICTED: KH domain-containing protein At4g18375-like [Glycine max]	42.9962	34.6205	46.2536
Cko_contig_66886	uncharacterized protein LOC100527852 [Glycine max]	2.181	1.496	3.27067
Cko_contig_66887	uncharacterized protein LOC100527852 [Glycine max]	0.0585084	0.0504893	0.210577
Cko_contig_66888	PREDICTED: PAP-specific phosphatase HAL2-like [Glycine max]	106.033	134.245	99.9296
Cko_contig_66889	PAP-specific phosphatase HAL2-like protein, partial [Medicago truncatula]	275.668	242.774	222.556
Cko_contig_66890	isoflavone synthase [Caragana arborescens]	7.61229	12.2065	6.49154
Cko_contig_66891	isoflavone synthase [Caragana arborescens]	1.3939	16.464	1.48935
Cko_contig_66892	Heat stress transcription factor A-2 [Medicago truncatula]	0.118677	0.0768085	0.160174
Cko_contig_66893	PREDICTED: heat shock factor protein HSF30-like isoform 1 [Glycine max]	0.156414	0.242956	0.281474
Cko_contig_66894	PREDICTED: heat shock factor protein HSF30-like isoform 1 [Glycine max]	0.0343617	0.0889564	0.27826
Cko_contig_66895	heat shock transcription factor 21 [Glycine max]	0	0	0
Cko_contig_66896	PREDICTED: heat shock factor protein HSF30-like [Glycine max]	6.62182	0	0
Cko_contig_66897	F-box/kelch-repeat protein [Medicago truncatula]	33.7664	24.5376	29.5826
Cko_contig_66898	F-box/kelch-repeat protein [Medicago truncatula]	5.88448	5.77618	6.1551
Cko_contig_66899	4,5-DOPA dioxygenase extradiol-like protein [Medicago truncatula]	115.378	155.914	54.7322
Cko_contig_66900	-
Cko_contig_66901	-
Cko_contig_66902	unknown [Lotus japonicus]	0.509776	0.659859	0.573354
Cko_contig_66903	hypothetical protein MTR_1g014250 [Medicago truncatula]	0.0909807	0.209363	0.272874
Cko_contig_66904	unknown [Lotus japonicus]	0.602941	0.520303	0.371192
Cko_contig_66905	PREDICTED: uncharacterized protein LOC100809304 [Glycine max]	0	0	0
Cko_contig_66906	PREDICTED: uncharacterized protein LOC100809304 [Glycine max]	0	0	0
Cko_contig_66907	hypothetical protein MTR_7g104350 [Medicago truncatula]	0	0	0
Cko_contig_66908	hypothetical protein MTR_7g104350 [Medicago truncatula]	0	0	0
Cko_contig_66909	PREDICTED: fructose-1,6-bisphosphatase, chloroplastic-like [Glycine max]	11.9765	10.1225	12.3829
Cko_contig_66910	PREDICTED: serine carboxypeptidase-like 34-like [Glycine max]	14.632	12.4553	5.15463
Cko_contig_66911	-
Cko_contig_66912	-
Cko_contig_66913	-
Cko_contig_66914	-
Cko_contig_66915	-
Cko_contig_66916	-
Cko_contig_66917	-
Cko_contig_66918	-
Cko_contig_66919	unknown [Medicago truncatula]	5.61921	7.26399	6.41496
Cko_contig_66920	hypothetical protein MTR_8g042070 [Medicago truncatula]	0	2.52215	1.7532
Cko_contig_66921	hypothetical protein MTR_8g042080 [Medicago truncatula]	0.264019	9.03735	3.95928
Cko_contig_66922	-
Cko_contig_66923	hypothetical protein MTR_8g042400 [Medicago truncatula]	0.0949382	9.01187	6.74841
Cko_contig_66924	hypothetical protein MTR_8g042070 [Medicago truncatula]	0.251534	5.64353	4.7528
Cko_contig_66925	PREDICTED: transcription initiation factor TFIID subunit 6-like [Glycine max]	1.09227	2.35642	1.4742
Cko_contig_66926	PREDICTED: U-box domain-containing protein 33-like [Glycine max]	9.27318	15.6514	10.0616
Cko_contig_66927	PREDICTED: U-box domain-containing protein 33-like [Glycine max]	10.6731	16.3647	12.0042
Cko_contig_66928	-
Cko_contig_66929	-
Cko_contig_66930	hypothetical protein MTR_084s0010 [Medicago truncatula]	28.7382	23.9526	24.8488
Cko_contig_66931	PREDICTED: UPF0533 protein C5orf44 homolog [Glycine max]	26.0359	22.6476	24.9288
Cko_contig_66932	unknown [Medicago truncatula]	9.7231	1.39288	4.21869
Cko_contig_66933	hypothetical protein VITISV_012106 [Vitis vinifera]	0	0	0
Cko_contig_66934	PREDICTED: histone H4-like [Otolemur garnettii]	302.896	135.789	116.509
Cko_contig_66935	hypothetical protein PANDA_016833 [Ailuropoda melanoleuca]	182.97	47.5872	78.8009
Cko_contig_66936	PREDICTED: uncharacterized protein LOC100819339 [Glycine max]	0.642837	1.25544	1.36991
Cko_contig_66937	unknown [Medicago truncatula]	0.137821	0.178397	0.124008
Cko_contig_66938	DOF domain class transcription factor [Corylus heterophylla]	37.0153	22.1574	37.0928
Cko_contig_66939	LCR-like protein [Medicago truncatula]	5.3326	3.47935	1.98947
Cko_contig_66940	-
Cko_contig_66941	predicted protein [Populus trichocarpa]	2.07386	0	2.33251
Cko_contig_66942	unknown [Lotus japonicus]	1.41451	0	5.72735
Cko_contig_66943	PREDICTED: uncharacterized protein LOC100817175 [Glycine max]	0.10555	0.0455414	0.0474853
Cko_contig_66944	-
Cko_contig_66945	PREDICTED: uncharacterized protein LOC100782185 [Glycine max]	4.23252	0	11.4249
Cko_contig_66946	Pentatricopeptide repeat-containing protein [Medicago truncatula]	0.453688	0.335577	0.262425
Cko_contig_66947	Pentatricopeptide repeat-containing protein [Medicago truncatula]	0	0	0.0475418
Cko_contig_66948	Ferrochelatase [Medicago truncatula]	31.4115	36.9211	35.5234
Cko_contig_66949	stearoyl acyl carrier protein desaturase Lldd3A20 [Lupinus luteus]	19.4402	41.0477	27.136
Cko_contig_66950	unknown [Lotus japonicus]	12.3177	12.845	21.3137
Cko_contig_66951	Chaperone dnaJ [Medicago truncatula]	72.18	49.8248	62.1341
Cko_contig_66952	PREDICTED: uncharacterized protein LOC100812905 [Glycine max]	18.9239	9.61548	6.04915
Cko_contig_66953	PREDICTED: uncharacterized protein LOC100814275 [Glycine max]	0	0.0522781	0.0817642
Cko_contig_66954	PREDICTED: uncharacterized protein LOC100814275 [Glycine max]	0.11256	0.161887	0.135037
Cko_contig_66955	PREDICTED: uncharacterized protein LOC100814275 [Glycine max]	0	0	0
Cko_contig_66956	PREDICTED: myb-related protein Myb4-like [Glycine max]	0	0	0
Cko_contig_66957	PREDICTED: transcription factor MYB12-like [Glycine max]	0	0.127878	0.400009
Cko_contig_66958	PREDICTED: myb-related protein Myb4-like [Glycine max]	0.0843404	0.363904	0.30355
Cko_contig_66959	PREDICTED: transcription factor MYB23-like [Glycine max]	0.93708	0.72778	0.42158
Cko_contig_66960	PREDICTED: transcription factor MYB23-like [Glycine max]	0	0	0
Cko_contig_66961	PREDICTED: myb-related protein 308-like [Glycine max]	7.74578	0	0.331879
Cko_contig_66962	PREDICTED: myb-related protein 308-like [Glycine max]	2.56447	0.167017	0.261219
Cko_contig_66963	Myb-like transcription factor [Medicago truncatula]	3.99278	0.382837	0.598767
Cko_contig_66964	-
Cko_contig_66965	-
Cko_contig_66966	PREDICTED: tRNA pseudouridine synthase A-like [Glycine max]	0	0	0
Cko_contig_66967	tRNA pseudouridine synthase A [Medicago truncatula]	0	0	0
Cko_contig_66968	tRNA pseudouridine synthase A [Medicago truncatula]	0.126805	0.328277	0
Cko_contig_66969	hypothetical protein MTR_2g102140 [Medicago truncatula]	16.6576	15.4623	16.3654
Cko_contig_66970	unknown [Medicago truncatula]	28.5335	27.4253	22.1253
Cko_contig_66971	-
Cko_contig_66972	PREDICTED: pentatricopeptide repeat-containing protein At4g16390, chloroplastic-like [Glycine max]	6.27255	5.85172	8.69462
Cko_contig_66973	PREDICTED: uncharacterized protein LOC100797011 [Glycine max]	40.8783	36.0418	37.8282
Cko_contig_66974	Replication protein A 70 kDa DNA-binding subunit [Medicago truncatula]	2.38443	3.18931	4.61271
Cko_contig_66975	hypothetical protein MTR_1g044430 [Medicago truncatula]	0.77859	2.1836	2.45195
Cko_contig_66976	PREDICTED: rop guanine nucleotide exchange factor 1-like isoform 2 [Glycine max]	24.449	14.5461	16.5848
Cko_contig_66977	-
Cko_contig_66978	PREDICTED: uncharacterized protein LOC100780659 [Glycine max]	9.64823	10.305	10.5669
Cko_contig_66979	PREDICTED: zinc transporter ZTP29-like [Glycine max]	3.8402	3.50004	4.07649
Cko_contig_66982	PREDICTED: uncharacterized protein LOC100802446 [Glycine max]	0	0	0
Cko_contig_66983	PREDICTED: uncharacterized protein LOC100802446 [Glycine max]	0	0	0
Cko_contig_66986	RNA-binding protein [Medicago truncatula]	0	0	0
Cko_contig_66988	PREDICTED: RNA-binding protein 39-like [Glycine max]	0	0	0
Cko_contig_66989	RNA-binding protein [Medicago truncatula]	0	0	0
Cko_contig_66990	RNA-binding protein [Medicago truncatula]	0	0	0
Cko_contig_66992	RNA-binding protein [Medicago truncatula]	0	0	0
Cko_contig_66995	RNA-binding protein [Medicago truncatula]	0	0	0
Cko_contig_66997	PREDICTED: RNA-binding protein 39-like [Glycine max]	0	0	0
Cko_contig_66999	RNA-binding protein [Medicago truncatula]	0	0	0
Cko_contig_67001	Splicing factor U2af large subunit B [Medicago truncatula]	0	0	0
Cko_contig_67002	Splicing factor U2af large subunit B [Medicago truncatula]	0	0	0
Cko_contig_67003	Splicing factor-like protein [Medicago truncatula]	0	0	0
Cko_contig_67004	Splicing factor U2af large subunit B [Medicago truncatula]	0	0	0
Cko_contig_67005	Splicing factor U2af large subunit B [Medicago truncatula]	0	0	0
Cko_contig_67006	Splicing factor U2af large subunit B [Medicago truncatula]	0	0	0
Cko_contig_67007	PREDICTED: splicing factor U2af large subunit A-like [Glycine max]	0	0	0
Cko_contig_67008	Splicing factor U2af large subunit B [Medicago truncatula]	0	0	0
Cko_contig_67009	PREDICTED: splicing factor U2af large subunit A-like [Glycine max]	0	0	0
Cko_contig_67010	Splicing factor U2af large subunit B [Medicago truncatula]	0	0	0
Cko_contig_67012	Splicing factor U2af large subunit B [Medicago truncatula]	0	0	0
Cko_contig_67013	Splicing factor U2af large subunit B [Medicago truncatula]	0	0	0
Cko_contig_67014	Splicing factor-like protein [Medicago truncatula]	0	0	0
Cko_contig_67015	Splicing factor-like protein [Medicago truncatula]	0	0	0
Cko_contig_67016	Splicing factor-like protein [Medicago truncatula]	0	0	0
Cko_contig_67017	Splicing factor-like protein [Medicago truncatula]	0	0	0
Cko_contig_67018	Splicing factor-like protein [Medicago truncatula]	0	0	0
Cko_contig_67019	Splicing factor U2af large subunit B [Medicago truncatula]	0.390798	1.34894	0.879075
Cko_contig_67020	Splicing factor-like protein [Medicago truncatula]	1.34312	2.31808	1.20851
Cko_contig_67021	-
Cko_contig_67022	-
Cko_contig_67023	-
Cko_contig_67024	-
Cko_contig_67025	-
Cko_contig_67026	PREDICTED: probable xyloglucan endotransglucosylase/hydrolase protein 28-like [Glycine max]	0	0	0
Cko_contig_67027	PREDICTED: probable xyloglucan endotransglucosylase/hydrolase protein 28-like [Glycine max]	0	0	0
Cko_contig_67028	PREDICTED: probable xyloglucan endotransglucosylase/hydrolase protein 28-like [Glycine max]	0	0	0
Cko_contig_67029	PREDICTED: probable xyloglucan endotransglucosylase/hydrolase protein 28-like [Glycine max]	0	0	0
Cko_contig_67030	unknown [Medicago truncatula]	20.8905	48.7966	37.2518
Cko_contig_67031	-
Cko_contig_67032	unknown [Lotus japonicus]	238.887	92.9662	165.589
Cko_contig_67033	PREDICTED: zinc finger A20 and AN1 domain-containing stress-associated protein 5-like [Glycine max]	151.585	130.966	146.876
Cko_contig_67034	hypothetical protein MTR_5g016570 [Medicago truncatula]	4.62136	6.4421	2.21442
Cko_contig_67035	fad NAD binding oxidoreductases, putative [Ricinus communis]	0.836243	0.240543	0.627025
Cko_contig_67036	fad NAD binding oxidoreductases, putative [Ricinus communis]	2.17442	2.87714	1.17389
Cko_contig_67037	PREDICTED: protein yippee-like At4g27745-like [Glycine max]	0.872003	1.50497	1.56921
Cko_contig_67038	-
Cko_contig_67039	PREDICTED: AP2-like ethylene-responsive transcription factor At1g16060-like [Glycine max]	9.4518	9.1336	9.64103
Cko_contig_67040	MtN19 protein [Medicago truncatula]	12.2443	26.1371	5.79846
Cko_contig_67041	unknown [Medicago truncatula]	10.0023	23.7794	4.1399
Cko_contig_67042	-
Cko_contig_67043	uncharacterized protein LOC100306244 [Glycine max]	1.20707	1.15736	0.530977
Cko_contig_67044	PREDICTED: 21.7 kDa class VI heat shock protein-like [Glycine max]	0.155167	0.08034	0.0279231
Cko_contig_67045	uncharacterized protein LOC100306244 [Glycine max]	0.611222	0.632938	0.549962
Cko_contig_67046	ferritin-4, chloroplastic [Glycine max]	195.993	459.138	307.948
Cko_contig_67047	uncharacterized protein LOC100499750 [Glycine max]	34.5688	15.8584	26.8139
Cko_contig_67048	uncharacterized protein LOC100305917 [Glycine max]	2.09699	0.723831	2.45286
Cko_contig_67049	unknown [Medicago truncatula]	1.00926	0.995345	1.55674
Cko_contig_67050	uncharacterized protein LOC100305917 [Glycine max]	0	0	0
Cko_contig_67051	uncharacterized protein LOC100305917 [Glycine max]	0	0	0
Cko_contig_67052	uncharacterized protein LOC100499816 [Glycine max]	4.27851	0.923024	5.77453
Cko_contig_67053	uncharacterized protein LOC100305917 [Glycine max]	2.88375	3.31801	3.45963
Cko_contig_67054	polyprotein [Glycine max]	1.72472	3.22472	1.93982
Cko_contig_67055	hypothetical protein VITISV_026680 [Vitis vinifera]	0.893579	1.57479	1.18904
Cko_contig_67056	-
Cko_contig_67057	reverse transcriptase [Eleocharis uniglumis]	0	9.77613	1.6989
Cko_contig_67058	-
Cko_contig_67059	-
Cko_contig_67060	PREDICTED: uncharacterized protein LOC100789290 [Glycine max]	8.09807	7.91744	10.1933
Cko_contig_67061	-
Cko_contig_67062	unknown [Glycine max]	71.1221	52.3717	92.775
Cko_contig_67063	Prefoldin subunit [Medicago truncatula]	0	0	0.26201
Cko_contig_67064	Prefoldin subunit [Medicago truncatula]	0	0	1.03369
Cko_contig_67065	Prefoldin subunit [Medicago truncatula]	3.66542	6.93649	3.8188
Cko_contig_67066	Peptide transporter PTR1 [Medicago truncatula]	42.6181	47.1412	48.0838
Cko_contig_67067	Pol polyprotein [Medicago truncatula]	1.85393	1.59984	1.66812
Cko_contig_67068	N-(5'-phosphoribosyl)anthranilate isomerase [Medicago truncatula]	8.38597	12.3753	10.4457
Cko_contig_67069	-
Cko_contig_67070	-
Cko_contig_67071	biotin carboxyl carrier protein [Vernicia fordii]	74.7486	23.8732	47.1516
Cko_contig_67072	Biotin carboxyl carrier protein of acetyl-CoA carboxylase [Medicago truncatula]	7.08886	2.50708	2.8755
Cko_contig_67073	unknown [Lotus japonicus]	0.118802	0.0512594	0
Cko_contig_67074	-
Cko_contig_67075	hypothetical protein MTR_6g088280 [Medicago truncatula]	3.14584	1.55124	1.86007
Cko_contig_67076	PREDICTED: probable carbohydrate esterase At4g34215-like [Glycine max]	20.3288	16.3859	11.8592
Cko_contig_67077	hypothetical protein MTR_4g031010 [Medicago truncatula]	10.8413	7.31641	4.127
Cko_contig_67078	PREDICTED: probable carbohydrate esterase At4g34215-like [Glycine max]	6.41212	6.4555	5.44894
Cko_contig_67079	Adenylosuccinate synthetase [Medicago truncatula]	3.35227	4.21776	3.75308
Cko_contig_67080	Adenylosuccinate synthetase [Medicago truncatula]	0.195537	0.0241053	0.201073
Cko_contig_67081	unknown [Lotus japonicus]	0.149062	0.128631	0
Cko_contig_67082	PREDICTED: uncharacterized protein LOC100779823 [Glycine max]	11.7677	16.1171	11.0372
Cko_contig_67083	-
Cko_contig_67084	-
Cko_contig_67085	-
Cko_contig_67086	PREDICTED: tetratricopeptide repeat protein 5-like [Glycine max]	9.13043	9.31158	8.96218
Cko_contig_67087	uncharacterized protein LOC100527783 [Glycine max]	76.5813	83.9936	65.6411
Cko_contig_67088	PREDICTED: taxadien-5-alpha-ol O-acetyltransferase-like [Glycine max]	11.2558	6.03875	9.69462
Cko_contig_67089	-
Cko_contig_67090	-
Cko_contig_67091	-
Cko_contig_67092	PREDICTED: tRNA pseudouridine synthase 3-like [Glycine max]	10.4491	7.01322	9.84959
Cko_contig_67093	PREDICTED: tRNA pseudouridine synthase 3-like [Glycine max]	5.49807	6.90496	6.40463
Cko_contig_67094	DEAD-box ATP-dependent RNA helicase [Medicago truncatula]	130.797	98.9527	164.058
Cko_contig_67096	PREDICTED: mitochondrial substrate carrier family protein Q-like [Glycine max]	0.926092	1.10653	0.961471
Cko_contig_67097	PREDICTED: mitochondrial substrate carrier family protein Q-like [Glycine max]	0.0728788	0.0314451	0.0983618
Cko_contig_67098	hypothetical protein MTR_7g074120 [Medicago truncatula]	2.79866	2.12056	2.18036
Cko_contig_67099	PREDICTED: uncharacterized protein LOC100808700 [Glycine max]	1.61869	0.579176	1.0657
Cko_contig_67100	-
Cko_contig_67101	Replication factor A protein [Medicago truncatula]	16.9672	32.5174	17.6752
Cko_contig_67102	-
Cko_contig_67103	hypothetical protein [uncultured organism]	0	0	0
Cko_contig_67104	-
Cko_contig_67105	-
Cko_contig_67106	-
Cko_contig_67107	PREDICTED: uncharacterized protein LOC100805497 [Glycine max]	4.38331	5.88395	7.01154
Cko_contig_67108	PREDICTED: phytochrome type A-like [Glycine max]	2.71828	4.82175	4.7558
Cko_contig_67109	RecName: Full=Phytochrome A	0.274969	0.129427	0.269902
Cko_contig_67110	Phytochrome A [Medicago truncatula]	0.25695	0.19956	0.150279
Cko_contig_67111	RecName: Full=Phytochrome A	0.224798	0.399386	0.368841
Cko_contig_67112	dehydration-responsive element binding protein 3 [Glycine max]	234.297	105.231	23.4192
Cko_contig_67113	PsbP domain-containing protein [Medicago truncatula]	59.8794	22.5112	42.7744
Cko_contig_67114	PREDICTED: uncharacterized protein LOC100811286 [Glycine max]	28.3849	28.9312	9.83048
Cko_contig_67115	PREDICTED: E3 ubiquitin-protein ligase ATL23-like [Glycine max]	8.77877	7.83093	8.87519
Cko_contig_67116	PREDICTED: E3 ubiquitin-protein ligase ATL23-like [Glycine max]	11.1609	7.76711	9.39442
Cko_contig_67117	-
Cko_contig_67118	PREDICTED: probable protein phosphatase 2C 42-like [Glycine max]	2.07825	1.99268	1.59986
Cko_contig_67119	PREDICTED: probable protein phosphatase 2C 42-like [Glycine max]	11.2956	9.62328	6.92672
Cko_contig_67120	PREDICTED: probable protein phosphatase 2C 42-like [Glycine max]	0.263811	0.32522	0.610382
Cko_contig_67121	uncharacterized protein LOC100306095 [Glycine max]	331.298	163.97	181.251
Cko_contig_67122	S-acyltransferase TIP1 [Medicago truncatula]	38.4255	39.5273	33.9707
Cko_contig_67123	Cation diffusion facilitator [Medicago truncatula]	0.402392	0.0868103	0
Cko_contig_67124	PREDICTED: uncharacterized protein LOC100804034 [Glycine max]	30.3418	27.8174	23.0223
Cko_contig_67125	DIV1B protein [Medicago truncatula]	94.8176	105.483	55.821
Cko_contig_67126	-
Cko_contig_67127	-
Cko_contig_67128	PREDICTED: uncharacterized protein LOC100809365 [Glycine max]	0.0884837	0.0381781	0.0398077
Cko_contig_67129	PREDICTED: uncharacterized protein LOC100809365 [Glycine max]	0	0	0
Cko_contig_67130	PREDICTED: uncharacterized protein LOC100793390 [Glycine max]	0	0	0
Cko_contig_67131	PREDICTED: uncharacterized protein LOC100809365 [Glycine max]	0	0	0
Cko_contig_67132	-
Cko_contig_67133	-
Cko_contig_67134	unnamed protein product [Vitis vinifera]	0.0642083	0.0923466	0.0962883
Cko_contig_67135	unnamed protein product [Vitis vinifera]	0.0223082	0.0770027	0.0401447
Cko_contig_67136	predicted protein [Populus trichocarpa]	0.0277348	0	0.0748655
Cko_contig_67137	uncharacterized protein LOC100500031 [Glycine max]	14.7358	12.8726	10.0529
Cko_contig_67138	unknown [Glycine max]	9.58972	7.68809	7.57089
Cko_contig_67139	uncharacterized protein LOC100500031 [Glycine max]	33.1555	30.258	31.9787
Cko_contig_67140	PREDICTED: serine carboxypeptidase-like 20-like isoform 1 [Glycine max]	0.583684	0.443243	0.231081
Cko_contig_67141	PREDICTED: serine carboxypeptidase-like 20-like isoform 1 [Glycine max]	0.636248	0.101675	0.318044
Cko_contig_67142	60S ribosomal protein L10B [Hevea brasiliensis]	143.122	124.579	135.596
Cko_contig_67143	uncharacterized protein LOC100305619 [Glycine max]	2.0149	3.27292	3.99917
Cko_contig_67144	60S ribosomal protein L10B [Hevea brasiliensis]	0	0.0516229	0
Cko_contig_67145	uncharacterized protein LOC100305619 [Glycine max]	0	0	0
Cko_contig_67146	unknown [Medicago truncatula]	0	0	0
Cko_contig_67147	60S ribosomal protein L10 [Medicago truncatula]	56.834	42.6686	39.2056
Cko_contig_67148	PREDICTED: SEC12-like protein 2-like [Vitis vinifera]	26.8642	25.7693	25.4329
Cko_contig_67149	unknown [Medicago truncatula]	6.42352	2.72686	1.3051
Cko_contig_67150	-
Cko_contig_67151	PREDICTED: calcium-binding mitochondrial carrier protein SCaMC-1-like [Glycine max]	3.10687	0.893683	3.47883
Cko_contig_67152	unknown [Medicago truncatula]	6.98351	2.00879	1.14247
Cko_contig_67153	unknown [Medicago truncatula]	3.77628	0	15.2901
Cko_contig_67154	-
Cko_contig_67155	-
Cko_contig_67156	-
Cko_contig_67157	PREDICTED: uncharacterized hydroxylase C887.15c-like [Glycine max]	24.9099	33.5214	22.2566
Cko_contig_67158	-
Cko_contig_67159	PREDICTED: uncharacterized hydroxylase C887.15c-like [Glycine max]	35.8995	73.5841	31.6929
Cko_contig_67160	RecName: Full=Ion channel CASTOR	0	0	0
Cko_contig_67161	RecName: Full=Ion channel CASTOR	0	0	0
Cko_contig_67162	PREDICTED: ion channel CASTOR [Glycine max]	0	0	0
Cko_contig_67163	RecName: Full=Ion channel CASTOR	0	0	0
Cko_contig_67164	RecName: Full=Ion channel CASTOR	0	0	0
Cko_contig_67165	PREDICTED: ion channel CASTOR [Glycine max]	0	0	0
Cko_contig_67166	hypothetical protein VITISV_030005 [Vitis vinifera]	2.75684	0.475798	0.992214
Cko_contig_67167	PREDICTED: vesicle-associated protein 4-2-like [Glycine max]	33.5186	28.3823	31.8934
Cko_contig_67168	PREDICTED: structural maintenance of chromosomes protein 3-like [Glycine max]	0	0	0
Cko_contig_67169	PREDICTED: structural maintenance of chromosomes protein 3-like [Glycine max]	0	0	0
Cko_contig_67170	PREDICTED: structural maintenance of chromosomes protein 3-like [Glycine max]	0	0	0
Cko_contig_67171	PREDICTED: structural maintenance of chromosomes protein 3-like [Glycine max]	0	0	0
Cko_contig_67172	-
Cko_contig_67173	PREDICTED: uncharacterized protein LOC100820116 [Glycine max]	21.4103	33.2905	25.3604
Cko_contig_67174	PREDICTED: ADP-ribosylation factor-related protein 1-like [Glycine max]	27.1234	26.0317	24.3461
Cko_contig_67175	-
Cko_contig_67176	-
Cko_contig_67177	PREDICTED: uncharacterized protein LOC100810607 [Glycine max]	1.51947	3.55899	4.10152
Cko_contig_67178	RING finger protein [Medicago truncatula]	5.59694	5.70188	5.31576
Cko_contig_67179	PREDICTED: uncharacterized protein LOC100815034 [Glycine max]	5.29972	4.019	3.17904
Cko_contig_67180	Receptor-like protein kinase [Medicago truncatula]	4.61911	6.37763	2.49369
Cko_contig_67181	Receptor-like protein kinase [Medicago truncatula]	1.50177	0	4.50417
Cko_contig_67182	Receptor protein kinase-like protein [Medicago truncatula]	4.3691	3.77028	2.94841
Cko_contig_67183	Receptor-like protein kinase [Medicago truncatula]	0	0.565182	1.17861
Cko_contig_67184	Receptor-like protein kinase [Medicago truncatula]	3.46497	8.22267	5.45596
Cko_contig_67185	Receptor protein kinase-like protein [Medicago truncatula]	2.63192	1.51413	1.57875
Cko_contig_67186	PREDICTED: GTP-binding protein TypA/BipA homolog [Glycine max]	14.3623	23.2809	33.3284
Cko_contig_67187	hypothetical protein MTR_1g015930 [Medicago truncatula]	45.175	29.7696	41.4378
Cko_contig_67188	Transmembrane emp24 domain-containing protein [Medicago truncatula]	1.10988	1.10142	1.54789
Cko_contig_67189	unnamed protein product [Vitis vinifera]	1.48016	0	0
Cko_contig_67190	Transmembrane emp24 domain-containing protein [Medicago truncatula]	6.1668	5.72648	6.87559
Cko_contig_67191	-
Cko_contig_67192	-
Cko_contig_67193	-
Cko_contig_67194	-
Cko_contig_67195	Anion exchanger family protein [Medicago truncatula]	4.23766	1.55139	0.462174
Cko_contig_67196	Pantothenate kinase [Medicago truncatula]	39.9614	37.8057	30.3683
Cko_contig_67197	uncharacterized protein LOC100306221 [Glycine max]	0.301246	1.14381	1.08421
Cko_contig_67198	unknown [Lotus japonicus]	54.2688	23.1454	27.0293
Cko_contig_67199	PREDICTED: 60S acidic ribosomal protein P1-1-like [Glycine max]	6.31349	13.4171	26.6231
Cko_contig_67200	PREDICTED: mitochondrial import inner membrane translocase subunit tim23-like [Glycine max]	12.8481	14.0758	11.2588
Cko_contig_67201	PREDICTED: mitochondrial import inner membrane translocase subunit tim23-like [Glycine max]	24.7572	24.1985	31.9087
Cko_contig_67202	PREDICTED: uncharacterized GPI-anchored protein At4g28100-like [Glycine max]	42.1551	21.8387	22.6429
Cko_contig_67203	asparagine synthetase [Phaseolus vulgaris]	58.5901	48.3448	64.0361
Cko_contig_67204	asparagine synthetase [Astragalus sinicus]	43.9274	9.89894	39.8814
Cko_contig_67205	asparagine synthetase [Phaseolus vulgaris]	0	0	0
Cko_contig_67206	-
Cko_contig_67207	unknown [Glycine max]	0	0	0
Cko_contig_67208	PREDICTED: ATP-dependent kinase YFH7-like [Glycine max]	0	0	0
Cko_contig_67209	Helicase-like protein [Medicago truncatula]	0.15188	0.229361	6.86706
Cko_contig_67210	ATP-dependent DNA helicase PIF1 [Medicago truncatula]	0	0	0.305586
Cko_contig_67211	-
Cko_contig_67212	-
Cko_contig_67213	unknown [Lotus japonicus]	25.6912	22.4143	29.4868
Cko_contig_67214	unknown [Lotus japonicus]	40.9969	37.3575	37.8102
Cko_contig_67215	hypothetical protein MTR_5g064360 [Medicago truncatula]	0	0	0
Cko_contig_67216	hypothetical protein MTR_5g064360 [Medicago truncatula]	25.9289	12.5797	8.70946
Cko_contig_67217	PREDICTED: uncharacterized protein LOC100794117 [Glycine max]	35.1718	25.1322	19.2195
Cko_contig_67218	PREDICTED: uncharacterized protein LOC100794117 [Glycine max]	0	0.0425681	0.0443851
Cko_contig_67219	-
Cko_contig_67220	PREDICTED: scarecrow-like protein 33-like [Glycine max]	28.1207	42.7746	31.7886
Cko_contig_67221	PREDICTED: scarecrow-like protein 9-like [Glycine max]	22.0032	36.0387	24.6388
Cko_contig_67222	Dihydroflavonol reductase [Medicago truncatula]	494.829	358.469	378.619
Cko_contig_67223	cytochrome P450 88D3 [Medicago truncatula]	0	0	0
Cko_contig_67224	cytochrome P450 88D3 [Medicago truncatula]	20.0447	38.5485	26.4524
Cko_contig_67225	cytochrome P450 88D2 [Medicago truncatula]	16.7153	48.2161	31.6009
Cko_contig_67226	cytochrome P450 88D3 [Medicago truncatula]	0.299889	1.03515	0.742039
Cko_contig_67227	expansin precursor [Glycine max]	11.4905	3.03431	1.24293
Cko_contig_67228	-
Cko_contig_67229	-
Cko_contig_67230	-
Cko_contig_67231	PREDICTED: uncharacterized protein LOC100811322 [Glycine max]	19.0523	5.70092	9.50019
Cko_contig_67232	PREDICTED: uncharacterized protein LOC100813784 [Glycine max]	18.227	5.60041	7.51675
Cko_contig_67233	Inter-alpha-trypsin inhibitor heavy chain H3 [Medicago truncatula]	0	0.255356	0.976271
Cko_contig_67234	PREDICTED: uncharacterized protein LOC100781344 [Glycine max]	5.3061	0.763142	2.06886
Cko_contig_67235	-
Cko_contig_67236	-
Cko_contig_67237	-
Cko_contig_67238	-
Cko_contig_67239	Protein kinase-like protein [Medicago truncatula]	5.44266	0.939339	7.83547
Cko_contig_67240	predicted protein [Populus trichocarpa]	2.64432	1.14095	16.6551
Cko_contig_67241	-
Cko_contig_67242	-
Cko_contig_67243	-
Cko_contig_67244	Protein kinase family protein [Medicago truncatula]	14.7674	12.4363	13.0792
Cko_contig_67245	Alpha-expansin [Medicago truncatula]	0	0	0
Cko_contig_67246	PREDICTED: putative expansin-A17-like [Glycine max]	0	0	0
Cko_contig_67247	uncharacterized protein LOC100777045 precursor [Glycine max]	1.34108	0.385756	0.482666
Cko_contig_67248	PREDICTED: putative expansin-A17-like [Glycine max]	5.07437	4.37888	0.913157
Cko_contig_67249	RNA-binding protein AKIP1 [Vicia faba]	190.337	154.668	123.973
Cko_contig_67250	-
Cko_contig_67251	-
Cko_contig_67252	-
Cko_contig_67253	-
Cko_contig_67254	hypothetical protein MTR_3g078030 [Medicago truncatula]	0	0	0
Cko_contig_67255	unknown [Glycine max]	0	0	0
Cko_contig_67256	-
Cko_contig_67257	F-box family-3 [Medicago truncatula]	0.278097	0.137132	0.214478
Cko_contig_67258	F-box family-3 [Medicago truncatula]	0.157666	0.272114	0.0472881
Cko_contig_67259	hypothetical protein MTR_4g085730 [Medicago truncatula]	0	0.538301	0.280639
Cko_contig_67260	-
Cko_contig_67261	Mannan endo-1,4-beta-mannosidase [Medicago truncatula]	39.5604	32.3926	34.9887
Cko_contig_67262	unknown [Lotus japonicus]	17.8238	7.52595	11.878
Cko_contig_67263	PREDICTED: uncharacterized protein LOC100820280 [Glycine max]	0.363028	0.223766	0.233317
Cko_contig_67264	PREDICTED: uncharacterized protein LOC100268158 [Vitis vinifera]	0.0270675	0	0.0243547
Cko_contig_67265	-
Cko_contig_67266	PREDICTED: uncharacterized protein LOC100800669 [Glycine max]	8.73997	12.3416	10.0087
Cko_contig_67267	Adenylyl-sulfate kinase [Medicago truncatula]	3.38286	0.583842	4.26134
Cko_contig_67268	hypothetical protein MTR_5g091810 [Medicago truncatula]	4.16595	5.53819	4.51546
Cko_contig_67269	PREDICTED: BTB/POZ domain-containing protein At3g49900-like [Glycine max]	4.12676	2.82797	2.87587
Cko_contig_67270	PREDICTED: scarecrow-like protein 28-like [Glycine max]	13.3319	9.49174	12.0926
Cko_contig_67271	-
Cko_contig_67272	PREDICTED: plastid-lipid-associated protein, chloroplastic-like [Glycine max]	176.781	118.971	233.149
Cko_contig_67273	PREDICTED: uncharacterized protein LOC100786500 [Glycine max]	357.052	241.109	232.714
Cko_contig_67274	hypothetical protein MTR_1g100140 [Medicago truncatula]	0.279061	1.26427	1.53794
Cko_contig_67275	hypothetical protein MTR_4g061520 [Medicago truncatula]	0.427942	0.235002	0.210028
Cko_contig_67276	unknown [Medicago truncatula]	0.908662	0.744916	1.92134
Cko_contig_67277	unknown [Medicago truncatula]	1.22525	0.935318	0.763232
Cko_contig_67278	PREDICTED: LOW QUALITY PROTEIN: DNA replication complex GINS protein SLD5-like [Glycine max]	0.264149	0.227945	0.190139
Cko_contig_67279	PREDICTED: aldehyde dehydrogenase family 3 member I1, chloroplastic-like [Glycine max]	47.3783	53.6316	30.8995
Cko_contig_67280	hypothetical protein CE1543 [Corynebacterium efficiens YS-314]	0.901182	1.77753	6.02354
Cko_contig_67281	hypothetical protein VMD_37440 [Vibrio mimicus VM573]	20.4688	3.53267	1.22782
Cko_contig_67282	hypothetical protein Csp_D29540 [Curvibacter putative symbiont of Hydra magnipapillata]	25.1558	16.6002	10.6516
Cko_contig_67283	conserved hypothetical protein [Clostridium botulinum NCTC 2916]	18.7664	12.3922	7.04788
Cko_contig_67284	hypothetical protein RSPPHO_03245, partial [Rhodospirillum photometricum DSM 122]	15.0678	19.504	31.6345
Cko_contig_67285	hypothetical protein Csp_D29540 [Curvibacter putative symbiont of Hydra magnipapillata]	423.584	340.406	92.9906
Cko_contig_67286	conserved hypothetical protein [Magnetospirillum gryphiswaldense MSR-1]	44.2347	44.8106	122.865
Cko_contig_67287	conserved hypothetical protein [Streptomyces sp. AA4]	2.032	0.389664	1.82834
Cko_contig_67288	conserved hypothetical protein [Streptomyces sp. AA4]	4.41691	6.67019	2.98067
Cko_contig_67289	Glutaredoxin [Medicago truncatula]	260.318	266.971	82.6197
Cko_contig_67290	-
Cko_contig_67291	PREDICTED: uncharacterized protein LOC100807124 [Glycine max]	33.918	33.5646	24.613
Cko_contig_67292	unknown [Medicago truncatula]	0	0	0
Cko_contig_67293	uncharacterized protein LOC100786555 [Glycine max]	20.3317	17.9716	13.7279
Cko_contig_67294	PREDICTED: transcription factor bHLH68-like isoform 1 [Glycine max]	0	0	0
Cko_contig_67295	PREDICTED: transcription factor bHLH68-like isoform 1 [Glycine max]	0	0	0
Cko_contig_67296	Transcription factor bHLH68 [Medicago truncatula]	0.0479734	0.289787	0.474818
Cko_contig_67297	Transcription factor bHLH68 [Medicago truncatula]	3.72572	4.46771	3.00402
Cko_contig_67298	-
Cko_contig_67299	-
Cko_contig_67300	probable receptor-like protein kinase At5g56460-like [Glycine max]	6.60024	8.44744	6.239
Cko_contig_67301	-
Cko_contig_67302	-
Cko_contig_67303	NAC domain protein [Medicago truncatula]	9.09727	13.55	12.895
Cko_contig_67304	PREDICTED: uncharacterized protein LOC100802919 [Glycine max]	45.5427	23.133	45.6433
Cko_contig_67305	PREDICTED: uncharacterized protein LOC100779056 [Glycine max]	32.0328	15.003	32.8403
Cko_contig_67306	DNA mismatch repair protein Msh6 [Medicago truncatula]	6.71415	9.67458	8.71367
Cko_contig_67307	DNA mismatch repair protein Msh6 [Medicago truncatula]	10.5872	12.6202	13.2396
Cko_contig_67308	-
Cko_contig_67309	-
Cko_contig_67310	unknown [Lotus japonicus]	247.224	187.787	340.856
Cko_contig_67311	-
Cko_contig_67312	PREDICTED: probable glycerol-3-phosphate acyltransferase 3-like [Glycine max]	0.575983	6.71002	0.226736
Cko_contig_67313	hypothetical protein MTR_3g064600 [Medicago truncatula]	0	0	0
Cko_contig_67314	PREDICTED: uncharacterized protein LOC100809133 [Glycine max]	0	0	0
Cko_contig_67315	PREDICTED: uncharacterized protein LOC100816954 [Glycine max]	0	0	0
Cko_contig_67316	hypothetical protein MTR_3g064600 [Medicago truncatula]	0	0	0
Cko_contig_67317	hypothetical protein MTR_3g064600 [Medicago truncatula]	0	0	0
Cko_contig_67318	PREDICTED: uncharacterized protein LOC100816954 [Glycine max]	0	0	0
Cko_contig_67319	PREDICTED: ethylene-responsive transcription factor 13-like [Glycine max]	32.5328	9.35795	5.84115
Cko_contig_67320	unknown [Lotus japonicus]	7.61401	7.29079	9.55938
Cko_contig_67321	thaumatin-like protein PR-5a [Cicer arietinum]	2.68971	475.96	4.93905
Cko_contig_67322	PREDICTED: protein P21-like [Glycine max]	12.777	8.63929	3.78239
Cko_contig_67323	[R] KOG0017 FOG: Transposon-encoded proteins with TYA, reverse transcriptase, integrase domains in various combinations	0.271685	0.234448	0
Cko_contig_67324	hypothetical protein VITISV_002117 [Vitis vinifera]	0.615254	0	0.55359
Cko_contig_67325	Histone deacetylase [Medicago truncatula]	1.82748	0.121309	1.45459
Cko_contig_67326	-
Cko_contig_67327	-
Cko_contig_67328	PREDICTED: WUSCHEL-related homeobox 8-like [Glycine max]	10.7716	11.757	11.0197
Cko_contig_67329	putative phenylalanine ammonia lyase [Trifolium pratense]	0	0	0
Cko_contig_67330	RecName: Full=Phenylalanine ammonia-lyase 2	55.7819	60.657	31.918
Cko_contig_67332	Phenylalanine ammonia-lyase [Medicago truncatula]	0	0	0
Cko_contig_67334	phenylalanine ammonia-lyase [Lotus japonicus]	157.482	285.538	64.6398
Cko_contig_67335	AAA-metalloprotease FtsH [Pisum sativum]	76.7362	80.2684	72.4484
Cko_contig_67336	AAA-metalloprotease FtsH [Pisum sativum]	42.5938	34.3018	36.8709
Cko_contig_67337	-
Cko_contig_67340	PREDICTED: inositol-tetrakisphosphate 1-kinase 4-like [Glycine max]	6.66501	0.0710063	0
Cko_contig_67341	PREDICTED: inositol-tetrakisphosphate 1-kinase 4-like [Glycine max]	0	0	0
Cko_contig_67342	PREDICTED: inositol-tetrakisphosphate 1-kinase 4-like [Glycine max]	0.113704	2.06051	1.12538
Cko_contig_67343	PREDICTED: inositol-tetrakisphosphate 1-kinase 4-like [Glycine max]	0.731088	0	0
Cko_contig_67344	unknown [Lotus japonicus]	14.511	16.4336	11.4706
Cko_contig_67345	cytochrome P450 71A10 [Glycine max]	0.482279	0.170255	0.315595
Cko_contig_67346	cytochrome P450 71A10 [Glycine max]	0.621749	0.512145	0.356004
Cko_contig_67347	uncharacterized protein LOC100527414 precursor [Glycine max]	1.14989	0	0.11496
Cko_contig_67348	PREDICTED: mitochondrial import inner membrane translocase subunit tim-16-like [Glycine max]	0.60048	0	0.405223
Cko_contig_67349	-	6.4239	2.49455	6.79158
Cko_contig_67350	PREDICTED: pentatricopeptide repeat-containing protein At2g37230-like [Glycine max]	25.6662	21.8581	25.7417
Cko_contig_67351	PREDICTED: uncharacterized protein LOC547549 [Glycine max]	4.80482	5.29802	3.69879
Cko_contig_67352	PREDICTED: uncharacterized protein LOC547549 [Glycine max]	4.1027	3.99428	4.16477
Cko_contig_67353	PREDICTED: probable voltage-gated potassium channel subunit beta-like [Glycine max]	96.9834	80.3117	126.416
Cko_contig_67354	F-box/LRR-repeat protein [Medicago truncatula]	0	0	0
Cko_contig_67355	F-box/FBD/LRR-repeat protein [Medicago truncatula]	0	0	0
Cko_contig_67356	F-box/LRR-repeat protein [Medicago truncatula]	0	0	0
Cko_contig_67357	F-box/LRR-repeat protein [Medicago truncatula]	0	0	0
Cko_contig_67358	PREDICTED: 1-acylglycerophosphocholine O-acyltransferase 1-like [Glycine max]	112.34	45.6946	87.1063
Cko_contig_67359	uncharacterized protein LOC100790471 [Glycine max]	4.44574	12.911	2.88473
Cko_contig_67360	PREDICTED: transmembrane emp24 domain-containing protein 10-like [Glycine max]	47.6081	40.8884	40.8756
Cko_contig_67361	PREDICTED: LOW QUALITY PROTEIN: superkiller viralicidic activity 2-like 2-like [Glycine max]	19.477	16.8877	18.8195
Cko_contig_67362	-
Cko_contig_67363	-
Cko_contig_67364	PREDICTED: respiratory burst oxidase homolog protein E-like [Glycine max]	0	0	0
Cko_contig_67365	PREDICTED: respiratory burst oxidase homolog protein E-like [Glycine max]	0	0	0
Cko_contig_67366	PREDICTED: respiratory burst oxidase homolog protein E-like [Glycine max]	0	0	0
Cko_contig_67367	PREDICTED: respiratory burst oxidase homolog protein E-like [Glycine max]	0	0	0
Cko_contig_67368	PREDICTED: respiratory burst oxidase homolog protein E-like [Glycine max]	0	0	0
Cko_contig_67369	PREDICTED: respiratory burst oxidase homolog protein E-like [Glycine max]	0	0	0
Cko_contig_67370	PREDICTED: respiratory burst oxidase homolog protein E-like [Glycine max]	0	0	0
Cko_contig_67371	PREDICTED: respiratory burst oxidase homolog protein E-like [Glycine max]	0	0	0
Cko_contig_67372	PREDICTED: respiratory burst oxidase homolog protein E-like [Glycine max]	0	0	0
Cko_contig_67373	PREDICTED: respiratory burst oxidase homolog protein E-like [Glycine max]	0	0	0
Cko_contig_67374	PREDICTED: respiratory burst oxidase homolog protein E-like [Glycine max]	0	0	0
Cko_contig_67375	PREDICTED: respiratory burst oxidase homolog protein E-like [Glycine max]	0	0	0
Cko_contig_67376	uncharacterized protein LOC100809368 [Glycine max]	0	0	0
Cko_contig_67377	uncharacterized protein LOC100809368 [Glycine max]	0	0	0
Cko_contig_67378	PREDICTED: uncharacterized protein LOC100854728 [Vitis vinifera]	10.2742	0	3.19999
Cko_contig_67379	PREDICTED: ribosomal RNA-processing protein 8-like [Glycine max]	2.20043	2.04875	3.02194
Cko_contig_67380	unknown [Medicago truncatula]	0.209989	0.302013	0.188943
Cko_contig_67381	-
Cko_contig_67382	-
Cko_contig_67383	Thioredoxin family protein [Medicago truncatula]	11.1104	7.05753	14.9952
Cko_contig_67384	PREDICTED: protein CYPRO4-like [Glycine max]	87.952	73.516	58.525
Cko_contig_67385	PREDICTED: haloalkane dehalogenase 2-like [Glycine max]	35.9203	16.8807	25.4027
Cko_contig_67386	-
Cko_contig_67387	Fasciclin-like arabinogalactan protein [Medicago truncatula]	124.291	80.2504	58.5836
Cko_contig_67388	-
Cko_contig_67389	-
Cko_contig_67390	unknown [Medicago truncatula]	0.0365446	0.220751	0.0657639
Cko_contig_67391	unknown [Medicago truncatula]	0.553588	0.818937	0.355788
Cko_contig_67392	-
Cko_contig_67393	-
Cko_contig_67394	ftsH-like protease [Pisum sativum]	40.0399	35.0194	34.9665
Cko_contig_67395	Protein YME1, putative [Ricinus communis]	49.8038	44.7168	44.1906
Cko_contig_67396	PREDICTED: LOW QUALITY PROTEIN: pentatricopeptide repeat-containing protein At1g77405-like [Glycine max]	3.07247	4.27419	2.40706
Cko_contig_67397	PREDICTED: LOW QUALITY PROTEIN: pentatricopeptide repeat-containing protein At1g77405-like [Glycine max]	0	0	0
Cko_contig_67398	PREDICTED: LOW QUALITY PROTEIN: pentatricopeptide repeat-containing protein At1g77405-like [Glycine max]	0.598704	0.387485	0.134675
Cko_contig_67399	ABC transporter B family member [Medicago truncatula]	2.29629	7.19834	2.40348
Cko_contig_67400	ABC transporter B family member [Medicago truncatula]	1.21686	5.37392	1.1593
Cko_contig_67401	PREDICTED: ethylene-responsive transcription factor 4-like [Glycine max]	324.596	155.311	124.443
Cko_contig_67402	Ethylene-responsive transcription factor [Medicago truncatula]	15.0505	17.4217	6.58903
Cko_contig_67403	unknown [Lotus japonicus]	0.0822982	0.0710185	0
Cko_contig_67404	Ethylene-responsive transcription factor [Medicago truncatula]	0.252855	0.0363665	0.0379188
Cko_contig_67405	Ethylene-responsive transcription factor [Medicago truncatula]	7.59195	10.808	3.70497
Cko_contig_67406	PREDICTED: diphosphomevalonate decarboxylase-like [Glycine max]	136.763	101.763	100.224
Cko_contig_67407	-
Cko_contig_67408	-
Cko_contig_67409	PREDICTED: arginyl-tRNA synthetase, cytoplasmic-like [Glycine max]	48.3124	22.4667	29.4632
Cko_contig_67410	PREDICTED: arginyl-tRNA synthetase, cytoplasmic-like [Glycine max]	33.1783	21.9478	24.31
Cko_contig_67411	PREDICTED: uncharacterized protein LOC100794206 [Glycine max]	11.241	8.9785	8.84426
Cko_contig_67412	PREDICTED: probable serine/threonine-protein kinase sky1-like [Glycine max]	16.9859	24.2522	13.5545
Cko_contig_67413	PREDICTED: probable serine/threonine-protein kinase sky1-like [Glycine max]	20.2734	18.2064	14.284
Cko_contig_67414	-
Cko_contig_67415	unknown [Lotus japonicus]	6.14827	12.9324	14.7521
Cko_contig_67416	TSJT1-like protein [Solanum tuberosum]	35.9458	17.1247	29.1134
Cko_contig_67417	hypothetical protein MTR_2g027780 [Medicago truncatula]	20.3595	14.784	13.5275
Cko_contig_67418	-
Cko_contig_67419	-
Cko_contig_67420	-
Cko_contig_67421	-
Cko_contig_67422	-
Cko_contig_67423	-
Cko_contig_67424	-
Cko_contig_67425	-
Cko_contig_67426	Exostosin-2 [Medicago truncatula]	28.5502	32.792	21.2212
Cko_contig_67427	Bile acid Na+ symporter family protein [Medicago truncatula]	2.98198	6.78813	6.03701
Cko_contig_67428	Bile acid Na+ symporter family protein [Medicago truncatula]	1.85342	0	0
Cko_contig_67429	hypothetical protein MTR_8g011490 [Medicago truncatula]	19.553	19.8191	16.3366
Cko_contig_67430	-
Cko_contig_67431	-
Cko_contig_67432	-
Cko_contig_67433	-
Cko_contig_67434	-
Cko_contig_67435	-
Cko_contig_67436	-
Cko_contig_67437	-
Cko_contig_67438	-
Cko_contig_67439	-
Cko_contig_67440	-
Cko_contig_67441	PREDICTED: uncharacterized protein LOC100790409 [Glycine max]	26.1825	41.8014	21.777
Cko_contig_67442	unknown [Medicago truncatula]	29.0413	32.2604	29.2048
Cko_contig_67443	-
Cko_contig_67444	unknown [Medicago truncatula]	688.486	270.234	383.308
Cko_contig_67445	uncharacterized protein LOC100777850 [Glycine max]	0.0353207	0.0914391	0.0953421
Cko_contig_67446	PREDICTED: 2-aminoethanethiol dioxygenase [Vitis vinifera]	0.287787	0.155214	0.194207
Cko_contig_67447	-
Cko_contig_67448	-
Cko_contig_67449	PREDICTED: calcium-dependent protein kinase 3-like isoform 1 [Glycine max]	7.54763	6.40867	8.71594
Cko_contig_67450	PREDICTED: calcium-dependent protein kinase 3-like isoform 1 [Glycine max]	2.86667	2.51642	2.80172
Cko_contig_67451	PREDICTED: calcium-dependent protein kinase 3-like isoform 2 [Glycine max]	0.220348	1.0775	0.726966
Cko_contig_67452	-
Cko_contig_67453	-
Cko_contig_67454	PREDICTED: calcium-dependent protein kinase 3-like isoform 2 [Glycine max]	5.82396	5.97655	6.09002
Cko_contig_67455	PREDICTED: calcium-dependent protein kinase 3-like isoform 2 [Glycine max]	4.59962	6.43655	5.25717
Cko_contig_67456	PREDICTED: calcium-dependent protein kinase 3-like isoform 2 [Glycine max]	0	0	0
Cko_contig_67457	PREDICTED: ethylene-responsive transcription factor 1-like [Glycine max]	330.239	343.223	268.413
Cko_contig_67458	PREDICTED: probable Xaa-Pro aminopeptidase 3-like [Glycine max]	16.2813	14.9988	15.1717
Cko_contig_67459	Translocase of chloroplast [Medicago truncatula]	46.9597	32.0028	44.4567
Cko_contig_67460	DnAJ-like protein slr0093 [Medicago truncatula]	3.40182	4.69691	1.83652
Cko_contig_67461	PREDICTED: uncharacterized protein LOC100782762 [Glycine max]	5.56589	3.83552	3.4588
Cko_contig_67462	PREDICTED: LOW QUALITY PROTEIN: lysyl-tRNA synthetase-like [Glycine max]	98.3402	74.1434	97.4246
Cko_contig_67463	-
Cko_contig_67464	-
Cko_contig_67465	Protein BPS1 [Medicago truncatula]	0	0	0
Cko_contig_67466	unknown [Medicago truncatula]	0	0	0
Cko_contig_67467	unknown [Medicago truncatula]	39.3864	44.2849	30.4351
Cko_contig_67468	Protein BPS1 [Medicago truncatula]	0	0	0
Cko_contig_67469	Protein BPS1 [Medicago truncatula]	0	0	0
Cko_contig_67470	PREDICTED: uncharacterized protein LOC100818347 [Glycine max]	1.59803	2.2233	0.821638
Cko_contig_67471	-
Cko_contig_67472	PREDICTED: polyadenylate-binding protein, cytoplasmic and nuclear-like [Glycine max]	1.21929	0.61377	1.73706
Cko_contig_67473	PREDICTED: polyadenylate-binding protein, cytoplasmic and nuclear-like [Glycine max]	15.0227	10.8424	10.8137
Cko_contig_67474	PREDICTED: polyadenylate-binding protein, cytoplasmic and nuclear-like [Glycine max]	33.1249	25.3002	27.2292
Cko_contig_67475	unknown [Medicago truncatula]	197.499	210.8	326.032
Cko_contig_67476	PREDICTED: probable pectinesterase/pectinesterase inhibitor 41-like [Glycine max]	22.8669	19.1139	32.8109
Cko_contig_67477	predicted protein [Populus trichocarpa]	5.02583	7.52951	43.0229
Cko_contig_67478	-
Cko_contig_67479	Tyrosine-specific transport protein [Medicago truncatula]	8.05584	3.96739	6.22341
Cko_contig_67480	unknown [Lotus japonicus]	5.16908	0.796539	1.82718
Cko_contig_67481	Tyrosine-specific transport protein [Medicago truncatula]	17.2661	9.68479	10.4866
Cko_contig_67482	-
Cko_contig_67483	Phosphatidylinositol-4-phosphate 5-kinase [Medicago truncatula]	20.806	16.9386	12.9671
Cko_contig_67484	PREDICTED: uncharacterized protein LOC100776992 [Glycine max]	18.6758	14.7034	17.315
Cko_contig_67485	-
Cko_contig_67486	Nbs-lrr resistance protein [Medicago truncatula]	0	0	44.9945
Cko_contig_67487	Cc-nbs-lrr resistance protein [Medicago truncatula]	26.9222	3.03029	30.5431
Cko_contig_67488	Nbs-lrr resistance protein [Medicago truncatula]	2.72917	2.35511	17.1895
Cko_contig_67489	-
Cko_contig_67490	-
Cko_contig_67491	NADH dehydrogenase subunit 6 (mitochondrion) [Lotus japonicus]	5.24126	3.94726	5.65914
Cko_contig_67492	-
Cko_contig_67493	-
Cko_contig_67494	-
Cko_contig_67495	-
Cko_contig_67496	-
Cko_contig_67497	-
Cko_contig_67498	-
Cko_contig_67499	-
Cko_contig_67500	-
Cko_contig_67501	-
Cko_contig_67502	-
Cko_contig_67503	-
Cko_contig_67504	-
Cko_contig_67505	PREDICTED: uncharacterized protein LOC100797817 [Glycine max]	1.8845	0.250186	0.130433
Cko_contig_67506	PREDICTED: uncharacterized protein LOC100797817 [Glycine max]	0	0	0
Cko_contig_67507	-
Cko_contig_67508	-
Cko_contig_67509	-
Cko_contig_67510	-
Cko_contig_67511	-
Cko_contig_67512	-
Cko_contig_67513	PREDICTED: DNA repair protein recA homolog 3, mitochondrial-like [Glycine max]	6.08375	2.09997	0.729867
Cko_contig_67514	PREDICTED: DNA repair protein recA homolog 3, mitochondrial-like [Glycine max]	3.19923	3.15514	2.46736
Cko_contig_67515	PREDICTED: protein IN2-1 homolog B-like [Glycine max]	85.8558	86.3945	65.6698
Cko_contig_67516	In2-1 protein [Glycine max]	219.183	219.236	379.821
Cko_contig_67517	unknown [Medicago truncatula]	193.175	170.286	149.361
Cko_contig_67518	-
Cko_contig_67519	PREDICTED: nicalin-like [Glycine max]	41.7734	34.0958	43.2206
Cko_contig_67520	PREDICTED: uncharacterized protein LOC100811940 [Glycine max]	5.60295	2.04962	2.3015
Cko_contig_67521	Nuclear factor related to kappa-B-binding protein [Medicago truncatula]	4.66836	5.95521	4.44398
Cko_contig_67522	-
Cko_contig_67523	-
Cko_contig_67524	Nuclear factor related to kappa-B-binding protein [Medicago truncatula]	5.05716	11.5335	6.50044
Cko_contig_67525	-
Cko_contig_67526	Nuclear factor related to kappa-B-binding protein [Medicago truncatula]	7.18063	10.6398	6.87066
Cko_contig_67527	uncharacterized protein LOC100784528 [Glycine max]	0.13202	0.0911404	0.0475153
Cko_contig_67528	uncharacterized protein LOC100784528 [Glycine max]	0.807408	1.12921	1.20246
Cko_contig_67529	Protein dimerization [Medicago truncatula]	5.65155	3.25131	3.05108
Cko_contig_67530	Protein dimerization [Medicago truncatula]	0.195903	0.112702	0
Cko_contig_67531	Notum-like protein [Medicago truncatula]	19.9563	29.6396	15.4672
Cko_contig_67532	unknown [Glycine max]	0.432537	1.55523	2.14052
Cko_contig_67533	hypothetical protein MTR_1g019360 [Medicago truncatula]	0.490907	2.54174	1.54597
Cko_contig_67534	PREDICTED: uncharacterized protein LOC100811143 [Glycine max]	1.54818	2.56921	1.21442
Cko_contig_67535	PREDICTED: uncharacterized protein LOC100805495 [Glycine max]	2.86409	7.41464	2.57704
Cko_contig_67536	unknown [Medicago truncatula]	0	0	0.0870235
Cko_contig_67537	unknown [Medicago truncatula]	0	0	0
Cko_contig_67538	unknown [Medicago truncatula]	0	0	0
Cko_contig_67539	uncharacterized protein LOC100788186 [Glycine max]	0	0	0
Cko_contig_67540	uncharacterized protein LOC100788186 [Glycine max]	0	0	0
Cko_contig_67541	PREDICTED: uncharacterized protein LOC100806448 [Glycine max]	19.6367	25.5494	26.6741
Cko_contig_67542	Subtilisin-like protease [Medicago truncatula]	0	0	0
Cko_contig_67543	PREDICTED: subtilisin-like protease SDD1-like [Glycine max]	0	0	0
Cko_contig_67544	Subtilisin-like protease [Medicago truncatula]	0	0	0
Cko_contig_67545	PREDICTED: subtilisin-like protease SDD1-like [Glycine max]	0	0	0
Cko_contig_67546	Subtilisin-like protease [Medicago truncatula]	1.0162	0.87692	0.457175
Cko_contig_67547	-
Cko_contig_67548	NBS-containing resistance-like protein [Medicago truncatula]	4.48345	14.1862	5.82703
Cko_contig_67549	-
Cko_contig_67550	RecName: Full=Sperm protamine P2	0	0	0.0523418
Cko_contig_67551	RecName: Full=Sperm protamine P2	0	0.206981	0.161862
Cko_contig_67552	RecName: Full=Sperm protamine P2	0	0	0.0647721
Cko_contig_67553	-
Cko_contig_67554	-
[truncated: 62,004 more rows]
