# Supplementary material for: Effects of drought and salt-stresses on gene expression in Caragana korshinskii seedlings revealed by RNA-seq
Source: BMC Genomics. 2016 Mar 8;17:200. doi: 10.1186/s12864-016-2562-0 (PMC4782325; doi:10.1186/s12864-016-2562-0)
Supplement: Additional file 7: — Functional annotation of DEGs and unknown DEGs in drought- and salt-treated C. korshinskii. Contigs with absolute values of |log2Ratio| ≥1 and FDR ≤0.05 were identified as DEGs. (XLS 830 kb) [file 12864_2016_2562_MOESM7_ESM.xls]

## Sheet: Drought treated
Additional file 7 Functional annotation of DEGs and unknown DEGs in drought- and salt-treated C. korshinskii.
DEGs in the drought treated C. korshinskii
gene_id	log2(fold_change)	p_value	Function	GO_annotation
Cko_contig_104649	10.2238	0	hypothetical protein MTR_1g045440 [Medicago truncatula]	-
Cko_contig_10499	-7.55241	0	PREDICTED: thiol protease SEN102-like [Glycine max]	GO:0008234 cysteine-type peptidase activity molecular_function;GO:0006508 proteolysis biological_process
Cko_contig_12810	8.98929	0	Tir-nbs-lrr resistance protein [Medicago truncatula]	GO:0000166 nucleotide binding molecular_function
Cko_contig_13018	6.74199	0	disease resistance protein [Phaseolus vulgaris]	GO:0000166 nucleotide binding molecular_function
Cko_contig_2143	4.95887	0	cytochrome P450 monooxygenase [Cicer arietinum]	GO:0033773 isoflavone 2'-hydroxylase activity molecular_function;GO:0009055 electron carrier activity molecular_function;GO:0005506 iron ion binding molecular_function;GO:0020037 heme binding molecular_function;GO:0016020 membrane cellular_component;GO:0070330 aromatase activity molecular_function;GO:0055114 oxidation-reduction process biological_process;EC:1.14.13.89;EC:1.14.14.1
Cko_contig_23715	-7.89819	0	unknown [Lotus japonicus]	GO:0006869 lipid transport biological_process
Cko_contig_23721	7.81877	0	unknown [Lotus japonicus]	GO:0008289 lipid binding molecular_function;GO:0006869 lipid transport biological_process
Cko_contig_23757	-7.69932	0	PREDICTED: uncharacterized protein LOC100305844 [Glycine max]	-
Cko_contig_23760	-7.75254	0	hypothetical protein TRAVEDRAFT_137643, partial [Trametes versicolor FP-101664 SS1]	GO:0004497 monooxygenase activity molecular_function
Cko_contig_2461	-7.74053	0	Blue copper protein [Medicago truncatula]	GO:0005507 copper ion binding molecular_function;GO:0009055 electron carrier activity molecular_function
Cko_contig_2505	5.05555	0	Receptor protein kinase-like protein [Medicago truncatula]	GO:0016301 kinase activity molecular_function;GO:0016310 phosphorylation biological_process
Cko_contig_26235	-7.35072	0	PREDICTED: uncharacterized protein LOC100243697 [Vitis vinifera]	GO:0003677 DNA binding molecular_function
Cko_contig_28391	4.66552	0	pathogenesis-related protein class 10 [Oxytropis arctobia]	GO:0009607 response to biotic stimulus biological_process;GO:0006952 defense response biological_process
Cko_contig_28480	9.48202	0	unknown [Glycine max]	-
Cko_contig_3901	9.40641	0	predicted protein [Populus trichocarpa]	GO:0005536 glucose binding molecular_function;GO:0000771 agglutination involved in conjugation biological_process;GO:0005537 mannose binding molecular_function
Cko_contig_40199	8.29677	0	unknown [Lotus japonicus]	GO:0050826 response to freezing biological_process;GO:0000062 fatty-acyl-CoA binding molecular_function;GO:0031210 phosphatidylcholine binding molecular_function;GO:0005886 plasma membrane cellular_component;GO:0006869 lipid transport biological_process;GO:0005829 cytosol cellular_component
Cko_contig_40365	5.4048	0	uncharacterized protein LOC100526916 precursor [Glycine max]	GO:0009627 systemic acquired resistance biological_process;GO:0042742 defense response to bacterium biological_process;GO:0009817 defense response to fungus, incompatible interaction biological_process;GO:0005618 cell wall cellular_component;GO:0008061 chitin binding molecular_function;GO:0005576 extracellular region cellular_component;GO:0009723 response to ethylene stimulus biological_process;G…
Cko_contig_43820	-8.24893	0	PREDICTED: hevamine-A-like [Glycine max]	GO:0005975 carbohydrate metabolic process biological_process;GO:0003796 lysozyme activity molecular_function;GO:0043169 cation binding molecular_function;EC:3.2.1.17
Cko_contig_45528	-7.86978	0	phosphate transporter 4 [Astragalus sinicus]	GO:0006817 phosphate ion transport biological_process;GO:0016021 integral to membrane cellular_component;GO:0005315 inorganic phosphate transmembrane transporter activity molecular_function;GO:0055085 transmembrane transport biological_process
Cko_contig_46290	-8.99977	0	hypothetical protein NEMVEDRAFT_v1g155763 [Nematostella vectensis]	-
Cko_contig_50010	-7.82943	0	Alpha-amylase/subtilisin inhibitor [Medicago truncatula]	GO:0008152 metabolic process biological_process
Cko_contig_50354	4.71926	0	lectin [Sophora flavescens]	GO:0080037 negative regulation of cytokinin mediated signaling pathway biological_process;GO:0016337 cell-cell adhesion biological_process;GO:0044373 cytokinin binding molecular_function;GO:0030246 carbohydrate binding molecular_function
Cko_contig_50355	4.95465	0	lectin [Sophora flavescens]	-
Cko_contig_52201	-7.56557	0	hypothetical protein TSTA_040370 [Talaromyces stipitatus ATCC 10500]	-
Cko_contig_52729	-8.23405	0	Subtilisin-like serine protease [Medicago truncatula]	GO:0043086 negative regulation of catalytic activity biological_process;GO:0016491 oxidoreductase activity molecular_function;GO:0006508 proteolysis biological_process;GO:0042802 identical protein binding molecular_function;GO:0004252 serine-type endopeptidase activity molecular_function;EC:3.4.21.0
Cko_contig_54232	-8.46822	0	Concanavalin-A [Medicago truncatula]	GO:0030246 carbohydrate binding molecular_function
Cko_contig_54435	5.49049	0	PREDICTED: basic form of pathogenesis-related protein 1-like [Glycine max]	GO:0010266 response to vitamin B1 biological_process;GO:0005576 extracellular region cellular_component;GO:0009751 response to salicylic acid stimulus biological_process;GO:0005618 cell wall cellular_component;GO:0009627 systemic acquired resistance biological_process;GO:0009753 response to jasmonic acid stimulus biological_process;GO:0009723 response to ethylene stimulus biological_process
Cko_contig_54872	-8.16198	0	Glutathione S-transferase [Medicago truncatula]	GO:0016829 lyase activity molecular_function;GO:0006749 glutathione metabolic process biological_process;GO:0016740 transferase activity molecular_function;GO:0009507 chloroplast cellular_component;GO:0046686 response to cadmium ion biological_process;GO:0080167 response to karrikin biological_process;GO:0006950 response to stress biological_process
Cko_contig_55394	-8.60694	0	hypothetical protein MTR_5g075520 [Medicago truncatula]	-
Cko_contig_56126	7.36692	0	Glucan endo-1,3-beta-glucosidase [Medicago truncatula]	GO:0042973 glucan endo-1,3-beta-D-glucosidase activity molecular_function;GO:0005975 carbohydrate metabolic process biological_process;GO:0043169 cation binding molecular_function;EC:3.2.1.39
Cko_contig_56829	-6.49824	0	hypothetical protein MTR_5g035640 [Medicago truncatula]	-
Cko_contig_57908	-7.90135	0	lectin-like protein [Medicago truncatula]	GO:0030246 carbohydrate binding molecular_function
Cko_contig_58120	7.23716	0	PREDICTED: polyphenol oxidase A1, chloroplastic-like [Glycine max]	GO:0016491 oxidoreductase activity molecular_function;GO:0008152 metabolic process biological_process;GO:0009536 plastid cellular_component
Cko_contig_5980	-7.9982	0	Pentatricopeptide repeat-containing protein [Medicago truncatula]	-
Cko_contig_60000	-7.46632	0	uncharacterized protein LOC100803766 [Glycine max]	GO:0020037 heme binding molecular_function;GO:0016705 oxidoreductase activity, acting on paired donors, with incorporation or reduction of molecular oxygen molecular_function;GO:0004497 monooxygenase activity molecular_function;GO:0005506 iron ion binding molecular_function;GO:0009055 electron carrier activity molecular_function;GO:0055114 oxidation-reduction process biological_process
Cko_contig_60125	-7.64286	0	PREDICTED: agglutinin-2-like [Glycine max]	GO:0030246 carbohydrate binding molecular_function
Cko_contig_61187	-8.23426	0	senescence-associated protein [Paracoccidioides brasiliensis Pb03]	-
Cko_contig_61373	-9.16633	0	hypothetical protein PUNSTDRAFT_78207, partial [Punctularia strigosozonata HHB-11173 SS5]	-
Cko_contig_61538	9.62919	0	hypothetical protein MtrDRAFT_AC149129g26v2 [Medicago truncatula]	-
Cko_contig_61539	9.66543	0	hypothetical protein MTR_7g081150 [Medicago truncatula]	-
Cko_contig_628	-4.5506	0	RecName: Full=Albumin-1 D; AltName: Full=PA1 D; AltName: Full=PsaA1b012; Contains: RecName: Full=Albumin-1 D chain b; AltName: Full=Leginsulin D; AltName: Full=PA1b D; Contains: RecName: Full=Albumin-1 D chain a; AltName: Full=PA1a D; Flags: Precursor	GO:0009405 pathogenesis biological_process;GO:0045735 nutrient reservoir activity molecular_function
Cko_contig_65924	-7.92217	0	Serine carboxypeptidase-like protein [Medicago truncatula]	GO:0004185 serine-type carboxypeptidase activity molecular_function;GO:0006508 proteolysis biological_process;EC:3.4.16.0
Cko_contig_66698	-7.09075	0	PREDICTED: uncharacterized protein LOC100305844 [Glycine max]	-
Cko_contig_67321	7.42722	0	thaumatin-like protein PR-5a [Cicer arietinum]	GO:0016023 cytoplasmic membrane-bounded vesicle cellular_component;GO:0006952 defense response biological_process;GO:0051704 multi-organism process biological_process;GO:0009607 response to biotic stimulus biological_process
Cko_contig_68480	7.17551	0	unknown [Medicago truncatula]	GO:0005576 extracellular region cellular_component
Cko_contig_7195	-7.4921	0	Lectin alpha chain [Medicago truncatula]	GO:0030246 carbohydrate binding molecular_function;GO:0016772 transferase activity, transferring phosphorus-containing groups molecular_function
Cko_contig_86659	6.35652	0	RecName: Full=Acidic endochitinase; Flags: Precursor	GO:0004568 chitinase activity molecular_function;GO:0005615 extracellular space cellular_component;GO:0000272 polysaccharide catabolic process biological_process;GO:0043169 cation binding molecular_function;GO:0006032 chitin catabolic process biological_process;EC:3.2.1.14
Cko_contig_878	-7.34015	0	Blue copper protein [Medicago truncatula]	-
Cko_contig_89205	7.90478	0	PREDICTED: thaumatin-like protein 1a-like [Glycine max]	GO:0005576 extracellular region cellular_component
Cko_contig_91586	5.16522	0	Patatin-like protein [Medicago truncatula]	GO:0016787 hydrolase activity molecular_function;GO:0006629 lipid metabolic process biological_process
Cko_contig_9380	9.51687	0	Receptor-like protein kinase [Medicago truncatula]	GO:0008152 metabolic process biological_process;GO:0003824 catalytic activity molecular_function
Cko_contig_43553	-7.18491	2.22045e-16	hypothetical protein MTR_5g035650 [Medicago truncatula]	-
Cko_contig_55896	-6.51196	2.22045e-16	PREDICTED: lysine histidine transporter 1-like [Glycine max]	GO:0080167 response to karrikin biological_process;GO:0016021 integral to membrane cellular_component;GO:0043090 amino acid import biological_process;GO:0009536 plastid cellular_component;GO:0005886 plasma membrane cellular_component
Cko_contig_75537	4.81874	2.22045e-16	PREDICTED: uncharacterized protein LOC100815832 [Glycine max]	-
Cko_contig_82133	6.98146	2.22045e-16	unknown [Medicago truncatula]	GO:0008152 metabolic process biological_process;GO:0030414 peptidase inhibitor activity molecular_function
Cko_contig_54003	4.52821	4.44089e-16	endo-1,3-beta-glucanase precursor [Glycine max]	GO:0042973 glucan endo-1,3-beta-D-glucosidase activity molecular_function;GO:0005975 carbohydrate metabolic process biological_process;GO:0043169 cation binding molecular_function;EC:3.2.1.39
Cko_contig_23785	-8.02967	6.66134e-16	PREDICTED: uncharacterized protein LOC100801029 [Glycine max]	-
Cko_contig_58784	-7.02381	6.66134e-16	transcript antisense to ribosomal RNA protein [Ajellomyces capsulatus H88]	-
Cko_contig_3900	11.6429	8.88178e-16	predicted protein [Populus trichocarpa]	GO:0016787 hydrolase activity molecular_function
Cko_contig_42330	5.16537	8.88178e-16	uncharacterized protein LOC100499938 precursor [Glycine max]	GO:0006952 defense response biological_process;GO:0043531 ADP binding molecular_function;GO:0005622 intracellular cellular_component;GO:0005524 ATP binding molecular_function;GO:0007165 signal transduction biological_process;GO:0017111 nucleoside-triphosphatase activity molecular_function;EC:3.6.1.15
Cko_contig_59054	-7.07765	8.88178e-16	PREDICTED: neutral ceramidase-like [Glycine max]	GO:0016787 hydrolase activity molecular_function
Cko_contig_45225	-6.89221	1.11022e-15	PREDICTED: kelch-like protein 8-like [Glycine max]	-
Cko_contig_2462	-6.86002	1.33227e-15	Blue copper protein [Medicago truncatula]	GO:0005507 copper ion binding molecular_function;GO:0009055 electron carrier activity molecular_function
Cko_contig_86661	7.7341	1.55431e-15	class III chitinase [Lupinus albus]	-
Cko_contig_28406	-4.25994	1.77636e-15	Non-specific lipid-transfer protein [Medicago truncatula]	GO:0008289 lipid binding molecular_function;GO:0006869 lipid transport biological_process
Cko_contig_56847	5.21561	1.9984e-15	PREDICTED: PR-5 protein [Glycine max]	GO:0050832 defense response to fungus biological_process;GO:0005576 extracellular region cellular_component;GO:0031640 killing of cells of other organism biological_process
Cko_contig_64463	-6.33188	3.77476e-15	PREDICTED: ABC transporter G family member 18-like [Glycine max]	GO:0005739 mitochondrion cellular_component;GO:0006200 ATP catabolic process biological_process;GO:0005524 ATP binding molecular_function;GO:0016887 ATPase activity molecular_function;GO:0016020 membrane cellular_component;EC:3.6.1.3
Cko_contig_349	-8.93744	5.77316e-15	PREDICTED: germin-like protein 9-3-like [Glycine max]	GO:0048046 apoplast cellular_component;GO:0004784 superoxide dismutase activity molecular_function;GO:0045735 nutrient reservoir activity molecular_function;GO:0030145 manganese ion binding molecular_function;GO:0055114 oxidation-reduction process biological_process;EC:1.15.1.1
Cko_contig_27635	-6.27259	7.10543e-15	PREDICTED: glyoxylate reductase-like [Glycine max]	GO:0016491 oxidoreductase activity molecular_function;GO:0005488 binding molecular_function
Cko_contig_23106	-8.83201	1.22125e-14	hypothetical protein VITISV_011051 [Vitis vinifera]	-
Cko_contig_70251	-6.62773	1.42109e-14	GDSL esterase/lipase [Medicago truncatula]	GO:0016788 hydrolase activity, acting on ester bonds molecular_function;GO:0006629 lipid metabolic process biological_process
Cko_contig_13000	-8.78797	1.68754e-14	F-box family-4 [Medicago truncatula]	-
Cko_contig_65938	-6.96694	2.04281e-14	Cc-nbs resistance protein, partial [Medicago truncatula]	GO:0032559 adenyl ribonucleotide binding molecular_function
Cko_contig_28180	4.28811	2.19824e-14	unknown [Lotus japonicus]	GO:0016787 hydrolase activity molecular_function;GO:0008152 metabolic process biological_process
Cko_contig_6381	-6.5692	2.5091e-14	H+-ATPase [Medicago truncatula]	GO:0008553 hydrogen-exporting ATPase activity, phosphorylative mechanism molecular_function;GO:0016021 integral to membrane cellular_component;GO:0046872 metal ion binding molecular_function;GO:0006200 ATP catabolic process biological_process;GO:0006754 ATP biosynthetic process biological_process;GO:0005524 ATP binding molecular_function;GO:0015992 proton transport biological_process;GO:0005886 p…
Cko_contig_82143	-6.81166	2.86438e-14	hypothetical protein MTR_7g068050 [Medicago truncatula]	-
Cko_contig_28347	-4.06766	3.28626e-14	unknown [Lotus japonicus]	GO:0016020 membrane cellular_component;GO:0009607 response to biotic stimulus biological_process;GO:0006952 defense response biological_process
Cko_contig_86741	-7.05488	3.68594e-14	hypothetical protein FOSTERSO_5104 [Saccharomyces cerevisiae FostersO]	-
Cko_contig_9655	-6.33361	4.19664e-14	hypothetical protein TTHERM_01009840 [Tetrahymena thermophila]	-
Cko_contig_71101	-6.37336	4.90719e-14	ER glycerol-phosphate acyltransferase [Medicago truncatula]	GO:0016023 cytoplasmic membrane-bounded vesicle cellular_component;GO:0008152 metabolic process biological_process;GO:0004366 glycerol-3-phosphate O-acyltransferase activity molecular_function;EC:2.3.1.15
Cko_contig_90164	-5.49962	5.4845e-14	hydroperoxide lyase [Medicago sativa]	GO:0009941 chloroplast envelope cellular_component;GO:0009611 response to wounding biological_process;GO:0009055 electron carrier activity molecular_function;GO:0004497 monooxygenase activity molecular_function;GO:0005506 iron ion binding molecular_function;GO:0020037 heme binding molecular_function;GO:0016705 oxidoreductase activity, acting on paired donors, with incorporation or reduction of mo…
Cko_contig_57992	-8.59921	6.4837e-14	PREDICTED: nitrate reductase [NADH]	GO:0050660 flavin adenine dinucleotide binding molecular_function;GO:0005773 vacuole cellular_component;GO:0005886 plasma membrane cellular_component;GO:0009055 electron carrier activity molecular_function;GO:0009610 response to symbiotic fungus biological_process;GO:0006809 nitric oxide biosynthetic process biological_process;GO:0042128 nitrate assimilation biological_process;GO:0005506 iron ion…
Cko_contig_83529	-6.43459	9.10383e-14	PREDICTED: uncharacterized protein LOC100792848 [Glycine max]	GO:0005507 copper ion binding molecular_function;GO:0009055 electron carrier activity molecular_function
Cko_contig_41899	6.99524	9.23706e-14	Sieve element-occluding protein [Medicago truncatula]	-
Cko_contig_1767	3.92352	1.10578e-13	uncharacterized protein LOC100527781 precursor [Glycine max]	GO:0048046 apoplast cellular_component;GO:0030145 manganese ion binding molecular_function;GO:0045735 nutrient reservoir activity molecular_function
Cko_contig_54253	3.97906	1.6942e-13	unknown [Medicago truncatula]	GO:0020037 heme binding molecular_function;GO:0016705 oxidoreductase activity, acting on paired donors, with incorporation or reduction of molecular oxygen molecular_function;GO:0004497 monooxygenase activity molecular_function;GO:0005506 iron ion binding molecular_function;GO:0009055 electron carrier activity molecular_function;GO:0055114 oxidation-reduction process biological_process
Cko_contig_57562	5.22142	1.87406e-13	Sieve element-occluding protein [Medicago truncatula]	-
Cko_contig_46012	-6.40695	2.32703e-13	PREDICTED: UDP-glycosyltransferase 73C5-like [Glycine max]	GO:0016758 transferase activity, transferring hexosyl groups molecular_function;GO:0008152 metabolic process biological_process;EC:2.4.1.0
Cko_contig_59522	-8.40244	2.5846e-13	Ubiquitin carboxyl-terminal hydrolase family protein [Medicago truncatula]	-
Cko_contig_86743	-6.82861	2.80886e-13	hypothetical protein IscW_ISCW018444 [Ixodes scapularis]	-
Cko_contig_53844	-6.30145	3.17968e-13	RecName: Full=Bark agglutinin I polypeptide B; AltName: Full=LECRPA2; AltName: Full=RPbAI; Flags: Precursor	GO:0046872 metal ion binding molecular_function;GO:0030246 carbohydrate binding molecular_function
Cko_contig_76637	-4.97151	3.42837e-13	subtilase [Lotus japonicus]	GO:0005576 extracellular region cellular_component;GO:0043086 negative regulation of catalytic activity biological_process;GO:0006508 proteolysis biological_process;GO:0042802 identical protein binding molecular_function;GO:0004252 serine-type endopeptidase activity molecular_function;EC:3.4.21.0
Cko_contig_45026	-5.62286	4.02345e-13	Germin-like protein [Medicago truncatula]	GO:0048046 apoplast cellular_component;GO:0004784 superoxide dismutase activity molecular_function;GO:0045735 nutrient reservoir activity molecular_function;GO:0030145 manganese ion binding molecular_function;GO:0055114 oxidation-reduction process biological_process;EC:1.15.1.1
Cko_contig_65910	4.06984	4.18332e-13	uncharacterized protein LOC100527781 precursor [Glycine max]	-
Cko_contig_52629	-6.33779	4.40092e-13	PREDICTED: uncharacterized protein LOC100784386 [Glycine max]	-
Cko_contig_4399	-4.77303	6.42819e-13	PREDICTED: histidine-containing phosphotransfer protein 5-like [Glycine max]	-
Cko_contig_11863	7.68395	6.83675e-13	Polynucleotidyl transferase, Ribonuclease H fold, putative [Medicago truncatula]	-
Cko_contig_28471	-5.91376	9.11715e-13	uncharacterized protein LOC100777334 [Glycine max]	GO:0006606 protein import into nucleus biological_process;GO:0005634 nucleus cellular_component
Cko_contig_62625	6.00384	9.31255e-13	Leucoanthocyanidin dioxygenase [Medicago truncatula]	GO:0080167 response to karrikin biological_process;GO:0050589 leucocyanidin oxygenase activity molecular_function;GO:0005506 iron ion binding molecular_function;GO:0016702 oxidoreductase activity, acting on single donors with incorporation of molecular oxygen, incorporation of two atoms of oxygen molecular_function;GO:0055114 oxidation-reduction process biological_process;EC:1.14.11.19;EC:1.13.11…
Cko_contig_40206	-6.02528	1.32139e-12	hypothetical protein MTR_7g081150 [Medicago truncatula]	-
Cko_contig_73832	-4.77441	1.72995e-12	PREDICTED: uncharacterized protein LOC100253550 [Vitis vinifera]	GO:0020037 heme binding molecular_function;GO:0031177 phosphopantetheine binding molecular_function;GO:0016020 membrane cellular_component;GO:0004096 catalase activity molecular_function;GO:0055114 oxidation-reduction process biological_process;GO:0016740 transferase activity molecular_function;GO:0006979 response to oxidative stress biological_process;EC:1.11.1.6
Cko_contig_95931	6.44497	2.37232e-12	PREDICTED: uncharacterized protein LOC100800557 [Glycine max]	-
Cko_contig_53845	-6.76444	2.75002e-12	lectin [Robinia pseudoacacia]	GO:0030246 carbohydrate binding molecular_function;GO:0046872 metal ion binding molecular_function
Cko_contig_104068	-8.04385	3.03668e-12	hypothetical protein MTR_3g090420 [Medicago truncatula]	-
Cko_contig_51067	-6.24624	4.78018e-12	Quinone oxidoreductase-like protein [Medicago truncatula]	GO:0003960 NADPH:quinone reductase activity molecular_function;GO:0008270 zinc ion binding molecular_function;GO:0009536 plastid cellular_component;GO:0055114 oxidation-reduction process biological_process;GO:0000166 nucleotide binding molecular_function;EC:1.6.5.5
Cko_contig_49894	-6.98061	5.40679e-12	PGPS/D12 [Medicago truncatula]	-
Cko_contig_9506	-6.33661	5.79115e-12	Replication protein A 70 kDa DNA-binding subunit [Medicago truncatula]	-
Cko_contig_29206	-6.96235	6.24945e-12	AM3 [Medicago truncatula]	GO:0016998 cell wall macromolecule catabolic process biological_process
Cko_contig_39987	5.33941	6.54787e-12	lectin [Sophora alopecuroides]	GO:0030246 carbohydrate binding molecular_function
Cko_contig_82418	3.8764	8.79052e-12	CYP81E8 [Medicago truncatula]	GO:0020037 heme binding molecular_function;GO:0016709 oxidoreductase activity, acting on paired donors, with incorporation or reduction of molecular oxygen, NAD(P)H as one donor, and incorporation of one atom of oxygen molecular_function;GO:0005506 iron ion binding molecular_function;GO:0009055 electron carrier activity molecular_function;GO:0055114 oxidation-reduction process biological_process;…
Cko_contig_53058	-4.97516	9.13691e-12	PREDICTED: GDSL esterase/lipase At5g33370-like [Glycine max]	GO:0016788 hydrolase activity, acting on ester bonds molecular_function;GO:0010226 response to lithium ion biological_process;GO:0009751 response to salicylic acid stimulus biological_process;GO:0042538 hyperosmotic salinity response biological_process;GO:0006629 lipid metabolic process biological_process
Cko_contig_104666	5.86971	1.05249e-11	proteinase inhibitor 20 [Medicago truncatula]	GO:0004866 endopeptidase inhibitor activity molecular_function;GO:0010951 negative regulation of endopeptidase activity biological_process
Cko_contig_99784	4.92977	1.08256e-11	unknown [Glycine max]	-
Cko_contig_42663	-6.8869	1.13265e-11	hypothetical protein MTR_5g027460 [Medicago truncatula]	GO:0016020 membrane cellular_component;GO:0016023 cytoplasmic membrane-bounded vesicle cellular_component;GO:0005739 mitochondrion cellular_component
Cko_contig_23756	-6.87718	1.22222e-11	unknown [Lotus japonicus]	-
Cko_contig_51776	-7.83389	1.23723e-11	PREDICTED: nitrate transporter 1.2-like [Glycine max]	GO:0016020 membrane cellular_component;GO:0006857 oligopeptide transport biological_process;GO:0005215 transporter activity molecular_function
Cko_contig_59189	5.38313	1.2311e-11	serine proteinase inhibitor [Medicago sativa]	GO:0010466 negative regulation of peptidase activity biological_process;GO:0005576 extracellular region cellular_component;GO:0004867 serine-type endopeptidase inhibitor activity molecular_function
Cko_contig_23069	-6.03405	1.35665e-11	PREDICTED: DELLA protein GAI1-like [Glycine max]	GO:0006355 regulation of transcription, DNA-dependent biological_process
Cko_contig_1471	3.54655	1.70579e-11	PREDICTED: cucumisin-like [Glycine max]	GO:0008233 peptidase activity molecular_function
Cko_contig_23085	7.25113	1.70803e-11	PREDICTED: probable protein phosphatase 2C 6-like [Glycine max]	GO:0004721 phosphoprotein phosphatase activity molecular_function;EC:3.1.3.16
Cko_contig_29249	-6.54271	1.70941e-11	PREDICTED: LOW QUALITY PROTEIN: putative ripening-related protein 2-like [Glycine max]	-
Cko_contig_476	-6.54271	1.70941e-11	Resistance protein [Medicago truncatula]	GO:0000166 nucleotide binding molecular_function
Cko_contig_45533	-4.49342	2.01184e-11	Acyl carrier protein [Medicago truncatula]	GO:0006633 fatty acid biosynthetic process biological_process;GO:0000036 ACP phosphopantetheine attachment site binding involved in fatty acid biosynthetic process molecular_function;GO:0009507 chloroplast cellular_component;GO:0031177 phosphopantetheine binding molecular_function
Cko_contig_47455	-7.76049	2.00728e-11	hypothetical protein E5Q_01826 [Mixia osmundae IAM 14324]	-
Cko_contig_71783	5.55466	2.0409e-11	Cysteine proteinase [Medicago truncatula]	GO:0008233 peptidase activity molecular_function
Cko_contig_92720	-6.31878	2.22651e-11	NAD-independent histone deacetylase-like protein [Chaetomium thermophilum var. thermophilum DSM 1495]	-
Cko_contig_31	-7.74053	2.28795e-11	hypothetical protein VITISV_014604 [Vitis vinifera]	GO:0007126 meiosis biological_process
Cko_contig_93805	-5.32798	2.36087e-11	Protein HOTHEAD [Medicago truncatula]	GO:0006066 alcohol metabolic process biological_process;GO:0009553 embryo sac development biological_process;GO:0050660 flavin adenine dinucleotide binding molecular_function;GO:0007267 cell-cell signaling biological_process;GO:0010430 fatty acid omega-oxidation biological_process;GO:0008812 choline dehydrogenase activity molecular_function;GO:0046593 mandelonitrile lyase activity molecular_funct…
Cko_contig_593	9.6602	2.8143e-11	RNA-directed DNA polymerase (Reverse transcriptase); Polynucleotidyl transferase, Ribonuclease H fold [Medicago truncatula]	-
Cko_contig_27564	7.16516	3.17208e-11	trypsin protein inhibitor 2 [Cicer arietinum]	GO:0005576 extracellular region cellular_component;GO:0004867 serine-type endopeptidase inhibitor activity molecular_function;GO:0006508 proteolysis biological_process;GO:0010951 negative regulation of endopeptidase activity biological_process;GO:0008233 peptidase activity molecular_function
Cko_contig_71256	5.60303	3.52214e-11	Kunitz-type trypsin inhibitor alpha chain [Medicago truncatula]	GO:0010466 negative regulation of peptidase activity biological_process;GO:0004866 endopeptidase inhibitor activity molecular_function
Cko_contig_60489	-7.66208	3.81661e-11	uncharacterized protein LOC100798036 [Glycine max]	-
Cko_contig_83067	6.27869	4.25626e-11	PREDICTED: uncharacterized protein LOC100807274 [Glycine max]	-
Cko_contig_59055	-6.09818	4.35429e-11	RING-H2 finger protein ATL5F [Medicago truncatula]	GO:0008270 zinc ion binding molecular_function
Cko_contig_992	-7.60584	5.49267e-11	hypothetical protein MTR_5g057770 [Medicago truncatula]	-
Cko_contig_54188	-3.89235	5.80069e-11	hypothetical protein MTR_4g015410 [Medicago truncatula]	-
Cko_contig_11774	-6.66773	6.14266e-11	PREDICTED: disease resistance protein RGA2-like [Glycine max]	-
Cko_contig_48205	-6.05143	6.41109e-11	hypothetical protein CaO19.6835 [Candida albicans SC5314]	-
Cko_contig_61375	-5.82255	8.24729e-11	hypothetical protein CHLNCDRAFT_20170, partial [Chlorella variabilis]	-
Cko_contig_75967	6.99524	1.0556e-10	unknown [Lotus japonicus]	-
Cko_contig_69856	5.03799	1.10544e-10	Aminophospholipid ATPase [Medicago truncatula]	-
Cko_contig_104851	6.41027	1.12043e-10	PREDICTED: beta-galactosidase-like [Glycine max]	GO:0030246 carbohydrate binding molecular_function;GO:0004565 beta-galactosidase activity molecular_function;GO:0005975 carbohydrate metabolic process biological_process;GO:0043169 cation binding molecular_function;EC:3.2.1.23
Cko_contig_63401	-4.68692	1.13717e-10	lipoxygenase-9 [Glycine max]	GO:0005737 cytoplasm cellular_component;GO:0031408 oxylipin biosynthetic process biological_process;GO:0005506 iron ion binding molecular_function;GO:0016165 lipoxygenase activity molecular_function;GO:0055114 oxidation-reduction process biological_process;EC:1.13.11.12
Cko_contig_27962	-5.5226	1.15705e-10	RecName: Full=Linoleate 9S-lipoxygenase 1; AltName: Full=Lipoxygenase 1	GO:0005737 cytoplasm cellular_component;GO:0031408 oxylipin biosynthetic process biological_process;GO:0005506 iron ion binding molecular_function;GO:0016165 lipoxygenase activity molecular_function;GO:0055114 oxidation-reduction process biological_process;EC:1.13.11.12
Cko_contig_1516	-4.78494	1.18155e-10	PREDICTED: ABC transporter B family member 19-like [Glycine max]	GO:0015417 polyamine-transporting ATPase activity molecular_function;GO:0044707 single-multicellular organism process biological_process;GO:0016021 integral to membrane cellular_component;GO:0008559 xenobiotic-transporting ATPase activity molecular_function;GO:0009416 response to light stimulus biological_process;GO:0055085 transmembrane transport biological_process;GO:0006200 ATP catabolic proce…
Cko_contig_45355	-3.35693	1.3769e-10	PREDICTED: clavaminate synthase-like protein At3g21360-like [Glycine max]	GO:0016491 oxidoreductase activity molecular_function;GO:0055114 oxidation-reduction process biological_process
Cko_contig_49962	5.73437	1.37231e-10	PREDICTED: probable WRKY transcription factor 40-like [Glycine max]	GO:0006355 regulation of transcription, DNA-dependent biological_process;GO:0043565 sequence-specific DNA binding molecular_function;GO:0003700 sequence-specific DNA binding transcription factor activity molecular_function;GO:0006950 response to stress biological_process
Cko_contig_61006	4.68083	1.51466e-10	hypothetical protein MTR_5g098610 [Medicago truncatula]	-
Cko_contig_25474	-4.68398	1.59077e-10	PREDICTED: uncharacterized protein LOC100791850 [Glycine max]	-
Cko_contig_40207	-5.93919	1.60348e-10	hypothetical protein MTR_7g081150 [Medicago truncatula]	-
Cko_contig_39988	4.63402	1.65815e-10	lectin [Sophora alopecuroides]	GO:0030246 carbohydrate binding molecular_function
Cko_contig_57061	-6.24704	1.77864e-10	unknown [Medicago truncatula]	GO:0080167 response to karrikin biological_process;GO:0006749 glutathione metabolic process biological_process;GO:0004364 glutathione transferase activity molecular_function;GO:0004462 lactoylglutathione lyase activity molecular_function;EC:2.5.1.18;EC:4.4.1.5
Cko_contig_65110	5.7844	2.10283e-10	Receptor-like protein kinase [Medicago truncatula]	GO:0016301 kinase activity molecular_function;GO:0016310 phosphorylation biological_process
Cko_contig_89173	-4.01841	2.21571e-10	unknown [Lotus japonicus]	-
Cko_contig_74027	-7.38197	2.2833e-10	hypothetical protein HMPREF1118_1891, partial [Haemophilus parainfluenzae HK262]	-
Cko_contig_36740	-5.8869	2.44322e-10	Chitinase [Medicago truncatula]	GO:0004568 chitinase activity molecular_function;GO:0008061 chitin binding molecular_function;GO:0000272 polysaccharide catabolic process biological_process;GO:0043169 cation binding molecular_function;GO:0006032 chitin catabolic process biological_process;EC:3.2.1.14
Cko_contig_105351	-7.36643	2.51696e-10	Cytochrome P450 [Medicago truncatula]	GO:0020037 heme binding molecular_function;GO:0016705 oxidoreductase activity, acting on paired donors, with incorporation or reduction of molecular oxygen molecular_function;GO:0004497 monooxygenase activity molecular_function;GO:0005506 iron ion binding molecular_function;GO:0009055 electron carrier activity molecular_function;GO:0055114 oxidation-reduction process biological_process
Cko_contig_46332	-6.46214	2.84795e-10	PREDICTED: scarecrow-like protein 3-like [Glycine max]	GO:0006355 regulation of transcription, DNA-dependent biological_process
Cko_contig_59568	-5.8674	2.85575e-10	unknown [Medicago truncatula]	GO:0003676 nucleic acid binding molecular_function;GO:0000166 nucleotide binding molecular_function
Cko_contig_44650	-5.66632	3.00755e-10	Dehydration-responsive protein RD22 [Medicago truncatula]	-
Cko_contig_92077	6.03271	3.01984e-10	hypothetical protein MTR_1g042260 [Medicago truncatula]	-
Cko_contig_6242	9.15882	3.05605e-10	RecName: Full=Early light-induced protein, chloroplastic; Short=ELIP; Flags: Precursor	-
Cko_contig_58448	-7.32951	3.17011e-10	predicted protein [Populus trichocarpa]	-
Cko_contig_50512	-6.43591	3.45062e-10	hypothetical protein HPHPH4_1589 [Helicobacter pylori Hp H-4]	-
Cko_contig_64615	-7.30254	3.74921e-10	predicted protein [Populus trichocarpa]	GO:0016023 cytoplasmic membrane-bounded vesicle cellular_component
Cko_contig_104770	-6.42262	3.80198e-10	hypothetical protein MTR_8g074390 [Medicago truncatula]	-
Cko_contig_6674	-6.14751	3.81398e-10	PREDICTED: protein RRP5 homolog [Glycine max]	-
Cko_contig_93967	-5.33033	3.85679e-10	hypothetical protein MTR_6g021620 [Medicago truncatula]	GO:0003824 catalytic activity molecular_function
Cko_contig_93717	-5.32704	3.96501e-10	hypothetical protein VITISV_034626 [Vitis vinifera]	GO:0005524 ATP binding molecular_function;GO:0006298 mismatch repair biological_process;GO:0030983 mismatched DNA binding molecular_function
Cko_contig_101736	5.06246	4.57926e-10	hypothetical protein MTR_2g100440 [Medicago truncatula]	-
Cko_contig_5672	-5.698	4.73683e-10	annexin-like protein [Medicago sativa]	GO:0005488 binding molecular_function
Cko_contig_5198	-5.35423	4.79967e-10	PREDICTED: protein pleiotropic regulatory locus 1-like [Glycine max]	GO:0009749 response to glucose stimulus biological_process;GO:0048364 root development biological_process;GO:0042742 defense response to bacterium biological_process;GO:0080008 Cul4-RING ubiquitin ligase complex cellular_component;GO:0009870 defense response signaling pathway, resistance gene-dependent biological_process;GO:0006508 proteolysis biological_process;GO:0009755 hormone-mediated signal…
Cko_contig_85292	-5.13101	4.88416e-10	PREDICTED: LOW QUALITY PROTEIN: aspartic proteinase Asp1-like [Glycine max]	GO:0008233 peptidase activity molecular_function
Cko_contig_92376	4.47666	5.3239e-10	Cysteine-rich receptor-like protein kinase [Medicago truncatula]	GO:0006468 protein phosphorylation biological_process;GO:0005524 ATP binding molecular_function;GO:0004674 protein serine/threonine kinase activity molecular_function;EC:2.7.11.0
Cko_contig_105773	-7.24138	5.47307e-10	PREDICTED: uncharacterized protein LOC100804594 [Glycine max]	GO:0016772 transferase activity, transferring phosphorus-containing groups molecular_function;GO:0097159 organic cyclic compound binding molecular_function;GO:1901363 heterocyclic compound binding molecular_function;GO:0044237 cellular metabolic process biological_process
Cko_contig_83719	5.56201	5.64763e-10	putative glycine-rich RNA-binding protein 1 [Malus prunifolia]	GO:0005618 cell wall cellular_component;GO:0010501 RNA secondary structure unwinding biological_process;GO:0032508 DNA duplex unwinding biological_process;GO:0003690 double-stranded DNA binding molecular_function;GO:0005777 peroxisome cellular_component;GO:0005730 nucleolus cellular_component;GO:0009651 response to salt stress biological_process;GO:0009409 response to cold biological_process;GO:0…
Cko_contig_61027	-7.22997	5.87103e-10	Ser-Pro-Pro-Pro-Pro protein [synthetic construct]	-
Cko_contig_95746	-7.22997	5.87103e-10	hypothetical protein VITISV_011051 [Vitis vinifera]	-
Cko_contig_105176	-6.08558	6.08896e-10	disease resistance-responsive family protein [Arabidopsis lyrata subsp. lyrata]	GO:0016023 cytoplasmic membrane-bounded vesicle cellular_component
Cko_contig_40077	5.64616	6.40973e-10	uncharacterized protein LOC100787709 precursor [Glycine max]	-
Cko_contig_403	5.38474	6.64174e-10	Cellulase [Medicago truncatula]	GO:0008810 cellulase activity molecular_function;GO:0009835 fruit ripening biological_process;GO:0030245 cellulose catabolic process biological_process;EC:3.2.1.4
Cko_contig_23046	-7.19521	7.26678e-10	Protein SCARECROW [Medicago truncatula]	GO:0006355 regulation of transcription, DNA-dependent biological_process
Cko_contig_43671	-6.31878	8.04444e-10	Protein SCARECROW [Medicago truncatula]	GO:0006355 regulation of transcription, DNA-dependent biological_process
Cko_contig_86908	6.68395	8.84092e-10	Disease-resistance protein [Medicago truncatula]	GO:0006952 defense response biological_process;GO:0043531 ADP binding molecular_function;GO:0005622 intracellular cellular_component;GO:0007165 signal transduction biological_process
Cko_contig_51929	-6.03405	8.95038e-10	Homeodomain-related [Medicago truncatula]	GO:0003677 DNA binding molecular_function;GO:0009793 embryo development ending in seed dormancy biological_process;GO:0048262 determination of dorsal/ventral asymmetry biological_process;GO:0009908 flower development biological_process;GO:0009630 gravitropism biological_process;GO:0005634 nucleus cellular_component;GO:0010114 response to red light biological_process
Cko_contig_25603	5.49454	9.70933e-10	hypothetical protein MTR_3g015430 [Medicago truncatula]	-
Cko_contig_309	-3.47867	1.14176e-09	PREDICTED: sialidase-like [Glycine max]	-
Cko_contig_2421	-5.13882	1.29216e-09	Pectinesterase [Medicago truncatula]	GO:0030599 pectinesterase activity molecular_function;GO:0042545 cell wall modification biological_process;GO:0016020 membrane cellular_component;GO:0045330 aspartyl esterase activity molecular_function;GO:0005618 cell wall cellular_component;EC:3.1.1.11
Cko_contig_72649	5.66855	1.4118e-09	Receptor-like protein kinase [Medicago truncatula]	GO:0016772 transferase activity, transferring phosphorus-containing groups molecular_function
Cko_contig_33445	-6.22997	1.51027e-09	predicted protein [Populus trichocarpa]	-
Cko_contig_28597	3.77394	1.69537e-09	uncharacterized protein LOC100500181 precursor [Glycine max]	-
Cko_contig_39847	8.78073	1.73241e-09	uncharacterized protein LOC100306510 [Glycine max]	-
Cko_contig_58110	-5.73812	2.16105e-09	Blue copper protein [Medicago truncatula]	-
Cko_contig_72365	-3.59169	2.23107e-09	hypothetical protein MTR_4g132020 [Medicago truncatula]	-
Cko_contig_24153	5.3829	2.34447e-09	cytochrome P450 [Glycyrrhiza echinata]	GO:0020037 heme binding molecular_function;GO:0016020 membrane cellular_component;GO:0033773 isoflavone 2'-hydroxylase activity molecular_function;GO:0005506 iron ion binding molecular_function;GO:0009055 electron carrier activity molecular_function;GO:0048000 isoflavone 3'-hydroxylase activity molecular_function;GO:0070330 aromatase activity molecular_function;GO:0055114 oxidation-reduction proc…
Cko_contig_68786	-5.26168	2.52721e-09	uncharacterized protein LOC100800635 precursor [Glycine max]	GO:0016788 hydrolase activity, acting on ester bonds molecular_function;GO:0048046 apoplast cellular_component;GO:0005618 cell wall cellular_component;GO:0005634 nucleus cellular_component;GO:0009507 chloroplast cellular_component;GO:0006629 lipid metabolic process biological_process
Cko_contig_25532	-4.92012	2.86213e-09	Putative retroelement [Oryza sativa Japonica Group]	GO:0003964 RNA-directed DNA polymerase activity molecular_function;GO:0003677 DNA binding molecular_function;GO:0006278 RNA-dependent DNA replication biological_process;GO:0003723 RNA binding molecular_function;GO:0006310 DNA recombination biological_process;EC:2.7.7.49
Cko_contig_10664	8.6542	3.05772e-09	PREDICTED: myrcene synthase, chloroplastic [Vitis vinifera]	GO:0046872 metal ion binding molecular_function;GO:0050896 response to stimulus biological_process;GO:0010334 sesquiterpene synthase activity molecular_function;GO:0016114 terpenoid biosynthetic process biological_process;GO:0009536 plastid cellular_component
Cko_contig_2276	-5.86002	3.19748e-09	PREDICTED: mutS protein homolog 4-like [Glycine max]	GO:0030983 mismatched DNA binding molecular_function;GO:0005524 ATP binding molecular_function;GO:0006298 mismatch repair biological_process;GO:0007127 meiosis I biological_process
Cko_contig_49896	8.63909	3.27089e-09	RecName: Full=Bark agglutinin I polypeptide B; AltName: Full=LECRPA2; AltName: Full=RPbAI; Flags: Precursor	GO:0030246 carbohydrate binding molecular_function
Cko_contig_56209	5.12235	3.28905e-09	MtN1 [Medicago truncatula]	-
Cko_contig_50009	-9.3428	3.32681e-09	Alpha-amylase/subtilisin inhibitor [Medicago truncatula]	GO:0008152 metabolic process biological_process
Cko_contig_11111	4.9115	3.39064e-09	PREDICTED: uncharacterized MscS family protein aq_812-like [Glycine max]	GO:0016020 membrane cellular_component;GO:0005739 mitochondrion cellular_component;GO:0009941 chloroplast envelope cellular_component;GO:0055085 transmembrane transport biological_process
Cko_contig_73628	-6.93919	3.38377e-09	PREDICTED: tubulin beta-1 chain-like [Glycine max]	GO:0005618 cell wall cellular_component;GO:0005730 nucleolus cellular_component;GO:0009651 response to salt stress biological_process;GO:0005874 microtubule cellular_component;GO:0051258 protein polymerization biological_process;GO:0006184 GTP catabolic process biological_process;GO:0007018 microtubule-based movement biological_process;GO:0003924 GTPase activity molecular_function;GO:0005198 stru…
Cko_contig_63118	-4.01063	3.60842e-09	GDSL esterase/lipase [Medicago truncatula]	GO:0016788 hydrolase activity, acting on ester bonds molecular_function;GO:0010226 response to lithium ion biological_process;GO:0009751 response to salicylic acid stimulus biological_process;GO:0042538 hyperosmotic salinity response biological_process;GO:0006629 lipid metabolic process biological_process
Cko_contig_52342	-5.42833	3.88319e-09	Protein kinase C [Medicago truncatula]	GO:0005524 ATP binding molecular_function;GO:0000186 activation of MAPKK activity biological_process;GO:0004709 MAP kinase kinase kinase activity molecular_function;GO:0000165 MAPK cascade biological_process;EC:2.7.11.25
Cko_contig_46873	-4.06847	4.42609e-09	hypothetical protein MTR_3g089570 [Medicago truncatula]	GO:0016023 cytoplasmic membrane-bounded vesicle cellular_component
Cko_contig_58147	-4.90374	4.46647e-09	PREDICTED: hypothetical protein LOC100636515, partial [Amphimedon queenslandica]	-
Cko_contig_89641	-6.88932	4.53512e-09	PREDICTED: plasma membrane ATPase 1-like isoform 1 [Glycine max]	GO:0008553 hydrogen-exporting ATPase activity, phosphorylative mechanism molecular_function;GO:0016021 integral to membrane cellular_component;GO:0046872 metal ion binding molecular_function;GO:0006200 ATP catabolic process biological_process;GO:0006754 ATP biosynthetic process biological_process;GO:0005524 ATP binding molecular_function;GO:0006812 cation transport biological_process;GO:0005886 p…
Cko_contig_105121	-6.88205	4.73196e-09	PREDICTED: uncharacterized oxidoreductase C23D3.11-like [Glycine max]	GO:0055114 oxidation-reduction process biological_process;GO:0006355 regulation of transcription, DNA-dependent biological_process;GO:0004316 3-oxoacyl-[acyl-carrier-protein] reductase (NADPH) activity molecular_function;GO:0003677 DNA binding molecular_function;GO:0003700 sequence-specific DNA binding transcription factor activity molecular_function;GO:0000166 nucleotide binding molecular_functi…
Cko_contig_65505	-3.59452	4.8064e-09	-	-
Cko_contig_54678	-6.05143	5.19026e-09	BURP domain protein [Medicago truncatula]	GO:0009269 response to desiccation biological_process;GO:0009737 response to abscisic acid stimulus biological_process;GO:0009651 response to salt stress biological_process
Cko_contig_61369	-5.16917	5.2161e-09	transcript antisense to ribosomal RNA protein [Ajellomyces capsulatus H88]	-
Cko_contig_49936	-5.77625	5.81049e-09	hypothetical protein AGABI1DRAFT_49392, partial [Agaricus bisporus var. burnettii JB137-S8]	-
Cko_contig_59784	5.86971	5.89653e-09	CG13482 [Drosophila melanogaster]	-
Cko_contig_39811	-6.01646	6.57683e-09	putative NtPRp27-like protein [Atropa belladonna]	-
Cko_contig_104701	8.47863	6.6524e-09	hypothetical protein MTR_5g044170 [Medicago truncatula]	-
Cko_contig_23815	4.10806	6.94717e-09	granule-bound glycogen (starch) synthase [Astragalus membranaceus]	GO:0005978 glycogen biosynthetic process biological_process;GO:0004373 glycogen (starch) synthase activity molecular_function;GO:0009011 starch synthase activity molecular_function;GO:0009536 plastid cellular_component;EC:2.4.1.11;EC:2.4.1.21
Cko_contig_62536	-4.05643	7.10534e-09	PREDICTED: cytochrome P450 77A1-like [Glycine max]	GO:0022414 reproductive process biological_process;GO:0009055 electron carrier activity molecular_function;GO:0005506 iron ion binding molecular_function;GO:0020037 heme binding molecular_function;GO:0070330 aromatase activity molecular_function;GO:0055114 oxidation-reduction process biological_process;EC:1.14.14.1
Cko_contig_83915	3.8384	7.2632e-09	predicted protein [Populus trichocarpa]	-
Cko_contig_23762	4.85422	7.80716e-09	trypsin protein inhibitor 2 [Cicer arietinum]	-
Cko_contig_23649	3.6592	8.10264e-09	PREDICTED: SPX domain-containing protein 3-like [Glycine max]	GO:0080040 positive regulation of cellular response to phosphate starvation biological_process
Cko_contig_30796	-6.78407	8.35029e-09	hypothetical protein BATDEDRAFT_12603 [Batrachochytrium dendrobatidis JAM81]	GO:0000786 nucleosome cellular_component;GO:0003677 DNA binding molecular_function;GO:0006334 nucleosome assembly biological_process;GO:0005515 protein binding molecular_function;GO:0005634 nucleus cellular_component
Cko_contig_45217	-4.70173	9.49636e-09	Gibberellin induced protein [Medicago truncatula]	-
Cko_contig_71130	4.00604	9.88601e-09	PREDICTED: probable WRKY transcription factor 40-like isoform 1 [Glycine max]	GO:0006952 defense response biological_process;GO:0050789 regulation of biological process biological_process
Cko_contig_63618	-2.93689	1.02384e-08	myo-inositol-1-phosphate synthase [Glycine max]	GO:0005737 cytoplasm cellular_component;GO:0008654 phospholipid biosynthetic process biological_process;GO:0004512 inositol-3-phosphate synthase activity molecular_function;GO:0006021 inositol biosynthetic process biological_process;GO:0000166 nucleotide binding molecular_function;EC:5.5.1.4
Cko_contig_29643	5.28129	1.05776e-08	cytochrome P450 [Glycyrrhiza echinata]	GO:0033773 isoflavone 2'-hydroxylase activity molecular_function;GO:0071456 cellular response to hypoxia biological_process;GO:0009055 electron carrier activity molecular_function;GO:0005506 iron ion binding molecular_function;GO:0020037 heme binding molecular_function;GO:0016020 membrane cellular_component;GO:0070330 aromatase activity molecular_function;GO:0055114 oxidation-reduction process bi…
Cko_contig_70567	8.36569	1.08911e-08	Leucine-rich repeat receptor-like protein kinase, partial [Medicago truncatula]	GO:0016301 kinase activity molecular_function
Cko_contig_34971	-6.73651	1.09659e-08	PREDICTED: ammonium transporter 3 member 1-like [Glycine max]	GO:0072488 ammonium transmembrane transport biological_process;GO:0016021 integral to membrane cellular_component;GO:0008519 ammonium transmembrane transporter activity molecular_function
Cko_contig_13106	3.73791	1.15414e-08	hypothetical protein MTR_5g035740 [Medicago truncatula]	-
Cko_contig_100736	-6.7203	1.20272e-08	TMV resistance protein N [Medicago truncatula]	GO:0006952 defense response biological_process;GO:0043531 ADP binding molecular_function;GO:0005622 intracellular cellular_component;GO:0005524 ATP binding molecular_function;GO:0007165 signal transduction biological_process;GO:0017111 nucleoside-triphosphatase activity molecular_function;GO:0016020 membrane cellular_component;EC:3.6.1.15
Cko_contig_49533	-4.95313	1.19622e-08	PREDICTED: uncharacterized protein LOC100790078, partial [Glycine max]	-
Cko_contig_54701	8.3435	1.19912e-08	retrotransposon protein, putative, Ty1-copia subclass [Oryza sativa Japonica Group]	GO:0016787 hydrolase activity molecular_function;GO:0005739 mitochondrion cellular_component
Cko_contig_5558	-2.97209	1.1987e-08	hypothetical protein MTR_3g013450 [Medicago truncatula]	GO:0006979 response to oxidative stress biological_process;GO:0005739 mitochondrion cellular_component
Cko_contig_48580	-4.40033	1.24463e-08	ABC transporter G family member [Medicago truncatula]	GO:0006200 ATP catabolic process biological_process;GO:0005524 ATP binding molecular_function;GO:0016887 ATPase activity molecular_function;GO:0016020 membrane cellular_component;EC:3.6.1.3
Cko_contig_55833	-4.51635	1.27515e-08	unknown [Lotus japonicus]	GO:0005975 carbohydrate metabolic process biological_process;GO:0004568 chitinase activity molecular_function;GO:0005618 cell wall cellular_component;GO:0016998 cell wall macromolecule catabolic process biological_process;GO:0006032 chitin catabolic process biological_process;EC:3.2.1.14
Cko_contig_28449	2.93186	1.63745e-08	uncharacterized protein LOC100500690 precursor [Glycine max]	-
Cko_contig_220	3.14449	1.64953e-08	PREDICTED: mitogen-activated protein kinase kinase 6-like [Glycine max]	GO:0009864 induced systemic resistance, jasmonic acid mediated signaling pathway biological_process;GO:0006468 protein phosphorylation biological_process;GO:0004674 protein serine/threonine kinase activity molecular_function;GO:0009866 induced systemic resistance, ethylene mediated signaling pathway biological_process;GO:0005524 ATP binding molecular_function;GO:0009814 defense response, incompat…
Cko_contig_104197	5.48878	1.69361e-08	PREDICTED: transcription elongation factor SPT6-like [Glycine max]	GO:0006357 regulation of transcription from RNA polymerase II promoter biological_process;GO:0016788 hydrolase activity, acting on ester bonds molecular_function;GO:0003723 RNA binding molecular_function;GO:0032784 regulation of DNA-dependent transcription, elongation biological_process
Cko_contig_27542	-3.90112	1.71812e-08	Wound-induced protein [Medicago truncatula]	-
Cko_contig_46739	-3.3252	1.72446e-08	Aquaporin TIP1-1 [Medicago truncatula]	GO:0016021 integral to membrane cellular_component;GO:0071918 urea transmembrane transport biological_process;GO:0015204 urea transmembrane transporter activity molecular_function;GO:0015250 water channel activity molecular_function;GO:0006833 water transport biological_process
Cko_contig_85255	-5.61901	1.73367e-08	hypothetical protein MTR_7g060320 [Medicago truncatula]	-
Cko_contig_5218	5.46841	1.95226e-08	PREDICTED: protein TRANSPARENT TESTA 12-like [Glycine max]	GO:0016020 membrane cellular_component;GO:0055085 transmembrane transport biological_process;GO:0022857 transmembrane transporter activity molecular_function
Cko_contig_61676	3.52564	2.0009e-08	PREDICTED: uncharacterized protein LOC100811116 [Glycine max]	-
Cko_contig_25951	-6.62773	2.02845e-08	PREDICTED: UDP-glycosyltransferase 73C4-like [Glycine max]	GO:0016758 transferase activity, transferring hexosyl groups molecular_function;GO:0008152 metabolic process biological_process;EC:2.4.1.0
Cko_contig_69222	8.21898	2.04883e-08	predicted protein [Populus trichocarpa]	GO:0008233 peptidase activity molecular_function;GO:0008152 metabolic process biological_process
Cko_contig_57830	4.2314	2.07244e-08	PREDICTED: uncharacterized protein LOC100782667 [Glycine max]	GO:0016787 hydrolase activity molecular_function
Cko_contig_10324	5.09477	2.08325e-08	PREDICTED: probable receptor-like protein kinase At1g67000-like [Glycine max]	GO:0005488 binding molecular_function;GO:0004672 protein kinase activity molecular_function
Cko_contig_77596	4.18543	2.17284e-08	Cytochrome P450 [Medicago truncatula]	GO:0020037 heme binding molecular_function;GO:0016705 oxidoreductase activity, acting on paired donors, with incorporation or reduction of molecular oxygen molecular_function;GO:0004497 monooxygenase activity molecular_function;GO:0005506 iron ion binding molecular_function;GO:0009055 electron carrier activity molecular_function;GO:0055114 oxidation-reduction process biological_process
Cko_contig_67884	4.93933	2.19575e-08	PREDICTED: ADP,ATP carrier protein, mitochondrial-like [Glycine max]	GO:0031967 organelle envelope cellular_component;GO:0005773 vacuole cellular_component;GO:0006810 transport biological_process;GO:0031090 organelle membrane cellular_component;GO:0009507 chloroplast cellular_component;GO:0005739 mitochondrion cellular_component;GO:0071944 cell periphery cellular_component;GO:0005215 transporter activity molecular_function
Cko_contig_63828	-5.8276	2.2934e-08	PREDICTED: methionine gamma-lyase-like [Glycine max]	GO:0030170 pyridoxal phosphate binding molecular_function;GO:0003962 cystathionine gamma-synthase activity molecular_function;GO:0018826 methionine gamma-lyase activity molecular_function;GO:0006520 cellular amino acid metabolic process biological_process;GO:0005829 cytosol cellular_component;EC:2.5.1.48;EC:4.4.1.11
Cko_contig_35914	-8.84515	2.36989e-08	hypothetical protein E5Q_01296 [Mixia osmundae IAM 14324]	GO:0008152 metabolic process biological_process
Cko_contig_54590	-8.84515	2.36989e-08	Wall-associated receptor kinase-like protein [Medicago truncatula]	GO:0016023 cytoplasmic membrane-bounded vesicle cellular_component;GO:0006468 protein phosphorylation biological_process;GO:0005524 ATP binding molecular_function;GO:0004674 protein serine/threonine kinase activity molecular_function;EC:2.7.11.0
Cko_contig_104528	-6.59254	2.46898e-08	PREDICTED: aldehyde oxidase 2-like [Glycine max]	GO:0044249 cellular biosynthetic process biological_process;GO:0055114 oxidation-reduction process biological_process;GO:0051537 2 iron, 2 sulfur cluster binding molecular_function;GO:0018488 aryl-aldehyde oxidase activity molecular_function;GO:0009055 electron carrier activity molecular_function;GO:0004854 xanthine dehydrogenase activity molecular_function;GO:0050660 flavin adenine dinucleotide …
Cko_contig_42349	4.92168	2.50553e-08	PREDICTED: isoflavone 2'-hydroxylase-like [Glycine max]	GO:0071456 cellular response to hypoxia biological_process;GO:0009055 electron carrier activity molecular_function;GO:0004497 monooxygenase activity molecular_function;GO:0005506 iron ion binding molecular_function;GO:0020037 heme binding molecular_function;GO:0016705 oxidoreductase activity, acting on paired donors, with incorporation or reduction of molecular oxygen molecular_function;GO:005511…
Cko_contig_11625	4.14605	2.57749e-08	Cc-nbs-lrr resistance protein [Medicago truncatula]	GO:0000166 nucleotide binding molecular_function
Cko_contig_61700	-4.95313	2.68439e-08	Synaptonemal complex protein [Medicago truncatula]	-
Cko_contig_92200	-5.0135	2.71307e-08	hypothetical protein MTR_4g123470 [Medicago truncatula]	-
Cko_contig_60253	-4.94757	2.79713e-08	PREDICTED: uncharacterized protein LOC100777993 [Glycine max]	GO:0004672 protein kinase activity molecular_function
Cko_contig_46876	-4.67054	2.81496e-08	PREDICTED: uncharacterized protein LOC100815824 isoform 2 [Glycine max]	-
Cko_contig_4439	4.90381	2.86217e-08	uncharacterized protein LOC100799108 [Glycine max]	GO:0042742 defense response to bacterium biological_process;GO:0022626 cytosolic ribosome cellular_component;GO:0019773 proteasome core complex, alpha-subunit complex cellular_component;GO:0006511 ubiquitin-dependent protein catabolic process biological_process;GO:0010043 response to zinc ion biological_process;GO:0005634 nucleus cellular_component;GO:0004298 threonine-type endopeptidase activity…
Cko_contig_104681	4.09656	2.88561e-08	PREDICTED: dehydration-responsive element-binding protein 1F-like [Glycine max]	GO:0006355 regulation of transcription, DNA-dependent biological_process;GO:0003677 DNA binding molecular_function;GO:0003700 sequence-specific DNA binding transcription factor activity molecular_function;GO:0005634 nucleus cellular_component
Cko_contig_68141	-5.37371	2.96797e-08	PREDICTED: protein transport protein SEC24-1-like [Glycine max]	GO:0030127 COPII vesicle coat cellular_component;GO:0006886 intracellular protein transport biological_process;GO:0006888 ER to Golgi vesicle-mediated transport biological_process;GO:0008270 zinc ion binding molecular_function
Cko_contig_70566	8.12669	3.03362e-08	Receptor-like protein kinase [Medicago truncatula]	GO:0016301 kinase activity molecular_function
Cko_contig_42350	5.01677	3.67699e-08	PREDICTED: isoflavone 2'-hydroxylase-like [Glycine max]	GO:0033773 isoflavone 2'-hydroxylase activity molecular_function;GO:0071456 cellular response to hypoxia biological_process;GO:0009055 electron carrier activity molecular_function;GO:0005506 iron ion binding molecular_function;GO:0020037 heme binding molecular_function;GO:0016020 membrane cellular_component;GO:0070330 aromatase activity molecular_function;GO:0055114 oxidation-reduction process bi…
Cko_contig_2346	-8.72842	3.70981e-08	hypothetical protein MTR_101s0024 [Medicago truncatula]	-
Cko_contig_59300	-8.72842	3.70981e-08	lectin [Robinia pseudoacacia]	GO:0046872 metal ion binding molecular_function;GO:0030246 carbohydrate binding molecular_function
Cko_contig_41187	3.52607	3.74514e-08	PREDICTED: glucose-1-phosphate adenylyltransferase large subunit 1-like [Glycine max]	GO:0005978 glycogen biosynthetic process biological_process;GO:0009507 chloroplast cellular_component;GO:0008878 glucose-1-phosphate adenylyltransferase activity molecular_function;EC:2.7.7.27
Cko_contig_93432	3.98547	3.74479e-08	PREDICTED: polygalacturonase-like [Glycine max]	GO:0005975 carbohydrate metabolic process biological_process;GO:0005576 extracellular region cellular_component;GO:0004650 polygalacturonase activity molecular_function;GO:0007047;EC:3.2.1.15
Cko_contig_66744	3.45944	3.76326e-08	PREDICTED: putative phospholipid:diacylglycerol acyltransferase 2 [Vitis vinifera]	GO:0016747 transferase activity, transferring acyl groups other than amino-acyl groups molecular_function;EC:2.3.1.0
Cko_contig_69427	4.64678	3.91839e-08	ACC-oxidase [Vigna angularis]	GO:0009815 1-aminocyclopropane-1-carboxylate oxidase activity molecular_function;GO:0046872 metal ion binding molecular_function;GO:0031418 L-ascorbic acid binding molecular_function;GO:0016706 oxidoreductase activity, acting on paired donors, with incorporation or reduction of molecular oxygen, 2-oxoglutarate as one donor, and incorporation of one atom each of oxygen into both donors molecular_f…
Cko_contig_86057	3.70667	4.12703e-08	PREDICTED: LRR receptor-like serine/threonine-protein kinase GSO2-like [Vitis vinifera]	GO:0003824 catalytic activity molecular_function
Cko_contig_58739	-5.10355	4.20755e-08	unknown [Glycine max]	GO:0055114 oxidation-reduction process biological_process;GO:0015995 chlorophyll biosynthetic process biological_process;GO:0016630 protochlorophyllide reductase activity molecular_function;GO:0000166 nucleotide binding molecular_function;GO:0015979 photosynthesis biological_process;GO:0016020 membrane cellular_component;GO:0044434 chloroplast part cellular_component;EC:1.3.1.33
Cko_contig_13246	5.08716	4.31339e-08	PREDICTED: serine/threonine-protein kinase BRI1-like 1-like [Glycine max]	GO:0016301 kinase activity molecular_function;GO:0016310 phosphorylation biological_process
Cko_contig_30451	-5.19129	4.49068e-08	PALMATE-LIKE PENTAFOLIATA1 [Lotus japonicus]	GO:0005488 binding molecular_function
Cko_contig_12584	-8.67476	4.5511e-08	PREDICTED: subtilisin-like protease-like [Glycine max]	GO:0043086 negative regulation of catalytic activity biological_process;GO:0006508 proteolysis biological_process;GO:0042802 identical protein binding molecular_function;GO:0004252 serine-type endopeptidase activity molecular_function;EC:3.4.21.0
Cko_contig_88245	8.02343	4.6837e-08	PREDICTED: TMV resistance protein N-like [Glycine max]	GO:0050896 response to stimulus biological_process
Cko_contig_66205	-3.98802	4.77946e-08	PREDICTED: aquaporin TIP1-2-like [Glycine max]	GO:0006810 transport biological_process;GO:0016021 integral to membrane cellular_component;GO:0005215 transporter activity molecular_function
Cko_contig_1795	-6.47186	4.79989e-08	PREDICTED: uncharacterized protein LOC100817561 [Glycine max]	-
Cko_contig_79632	8.0047	5.06502e-08	PREDICTED: zinc finger protein ZAT10-like [Glycine max]	GO:0009628 response to abiotic stimulus biological_process;GO:0006950 response to stress biological_process
Cko_contig_8698	-6.46214	5.06059e-08	PREDICTED: uncharacterized protein LOC100787336 [Glycine max]	-
Cko_contig_561	-5.28832	5.32182e-08	hypothetical protein VITISV_036155 [Vitis vinifera]	GO:0050896 response to stimulus biological_process;GO:0003676 nucleic acid binding molecular_function;GO:0006259 DNA metabolic process biological_process;GO:0005622 intracellular cellular_component;GO:0003824 catalytic activity molecular_function
Cko_contig_56485	-4.66451	5.36854e-08	src2 protein [Glycine max]	-
Cko_contig_105172	-6.44252	5.6297e-08	cyclophilin A isoform 2 [Ruditapes philippinarum]	GO:0044267 cellular protein metabolic process biological_process;GO:0016853 isomerase activity molecular_function
Cko_contig_62675	-3.6901	5.82406e-08	PREDICTED: subtilisin-like protease SDD1-like [Glycine max]	GO:0043086 negative regulation of catalytic activity biological_process;GO:0006508 proteolysis biological_process;GO:0042802 identical protein binding molecular_function;GO:0004252 serine-type endopeptidase activity molecular_function;EC:3.4.21.0
Cko_contig_50725	2.7727	6.18133e-08	Disease resistance response protein [Medicago truncatula]	-
Cko_contig_103246	-5.66773	6.34657e-08	Cc-nbs-lrr resistance protein [Medicago truncatula]	GO:0032559 adenyl ribonucleotide binding molecular_function
Cko_contig_25382	-5.66773	6.34657e-08	hypothetical protein BATDEDRAFT_34413 [Batrachochytrium dendrobatidis JAM81]	-
Cko_contig_64882	3.0634	6.34058e-08	PREDICTED: isoflavone 2'-hydroxylase-like [Glycine max]	GO:0020037 heme binding molecular_function;GO:0033773 isoflavone 2'-hydroxylase activity molecular_function;GO:0005506 iron ion binding molecular_function;GO:0009055 electron carrier activity molecular_function;GO:0070330 aromatase activity molecular_function;GO:0055114 oxidation-reduction process biological_process;EC:1.14.13.89;EC:1.14.14.1
Cko_contig_74195	-5.66773	6.34657e-08	hypothetical protein MTR_2g049280 [Medicago truncatula]	-
Cko_contig_104744	-8.57912	6.53349e-08	Albumin-2 [Medicago truncatula]	GO:0046872 metal ion binding molecular_function
Cko_contig_2472	-6.41256	6.61898e-08	Condensin complex subunit [Medicago truncatula]	GO:0007067 mitosis biological_process;GO:0030261 chromosome condensation biological_process;GO:0051301 cell division biological_process
Cko_contig_60405	-4.19561	6.60324e-08	hypothetical protein MTR_5g018610 [Medicago truncatula]	GO:0052654 L-leucine transaminase activity molecular_function;GO:0009081 branched-chain amino acid metabolic process biological_process;GO:0052656 L-isoleucine transaminase activity molecular_function;GO:0052655 L-valine transaminase activity molecular_function;EC:2.6.1.42
Cko_contig_3136	3.82366	6.67107e-08	hypothetical protein MTR_5g035690 [Medicago truncatula]	-
Cko_contig_7311	3.01082	6.78433e-08	Glucose-1-phosphate adenylyltransferase [Medicago truncatula]	GO:0005978 glycogen biosynthetic process biological_process;GO:0009501 amyloplast cellular_component;GO:0010170 glucose-1-phosphate adenylyltransferase complex cellular_component;GO:0005524 ATP binding molecular_function;GO:0019252 starch biosynthetic process biological_process;GO:0009507 chloroplast cellular_component;GO:0008878 glucose-1-phosphate adenylyltransferase activity molecular_function…
Cko_contig_23833	7.93218	6.84602e-08	G-box binding factor bZIP transcription factor [Medicago truncatula]	-
Cko_contig_11089	-3.53531	7.00731e-08	Mediator of DNA damage checkpoint protein [Medicago truncatula]	-
Cko_contig_63806	-3.00387	7.04001e-08	high affinity ammonium transporter [Lotus japonicus]	GO:0072488 ammonium transmembrane transport biological_process;GO:0016021 integral to membrane cellular_component;GO:0008519 ammonium transmembrane transporter activity molecular_function
Cko_contig_47026	-3.70624	7.09331e-08	aquaporin [Phaseolus vulgaris]	GO:0006833 water transport biological_process;GO:0009705 plant-type vacuole membrane cellular_component;GO:0042807 central vacuole cellular_component;GO:0005886 plasma membrane cellular_component;GO:0051739 ammonia transmembrane transporter activity molecular_function;GO:0015200 methylammonium transmembrane transporter activity molecular_function;GO:0072489 methylammonium transmembrane transport …
Cko_contig_87945	-8.54271	7.49098e-08	nitrate reductase 1 [Medicago truncatula]	GO:0050660 flavin adenine dinucleotide binding molecular_function;GO:0005773 vacuole cellular_component;GO:0005886 plasma membrane cellular_component;GO:0009055 electron carrier activity molecular_function;GO:0009610 response to symbiotic fungus biological_process;GO:0006809 nitric oxide biosynthetic process biological_process;GO:0042128 nitrate assimilation biological_process;GO:0005506 iron ion…
Cko_contig_101586	-6.38197	7.80159e-08	PREDICTED: putative disease resistance protein RGA1-like [Glycine max]	-
Cko_contig_10864	-5.01519	7.80946e-08	ribosomal protein S6 kinase, putative [Ricinus communis]	GO:0005840 ribosome cellular_component;GO:0009409 response to cold biological_process;GO:0004697 protein kinase C activity molecular_function;GO:0006468 protein phosphorylation biological_process;GO:0005524 ATP binding molecular_function;GO:0005634 nucleus cellular_component;GO:0009408 response to heat biological_process;GO:0009651 response to salt stress biological_process;EC:2.7.11.13
Cko_contig_61894	4.18194	7.87371e-08	18.2 kDa class I heat shock protein [Medicago truncatula]	GO:0006950 response to stress biological_process
Cko_contig_95929	5.00155	7.86049e-08	PREDICTED: uncharacterized protein LOC100800557 [Glycine max]	-
Cko_contig_38847	5.95676	8.25467e-08	metal ion binding protein, putative [Ricinus communis]	-
Cko_contig_43795	7.88686	8.25399e-08	PREDICTED: uncharacterized protein LOC100800557 [Glycine max]	-
Cko_contig_49838	-2.83617	8.93457e-08	unknown [Medicago truncatula]	GO:0045454 cell redox homeostasis biological_process;GO:0009739 response to gibberellin stimulus biological_process
Cko_contig_45216	4.8134	9.03735e-08	PREDICTED: L-lactate dehydrogenase A-like [Glycine max]	GO:0005737 cytoplasm cellular_component;GO:0044262 cellular carbohydrate metabolic process biological_process;GO:0005886 plasma membrane cellular_component;GO:0004459 L-lactate dehydrogenase activity molecular_function;GO:0009737 response to abscisic acid stimulus biological_process;GO:0006096 glycolysis biological_process;GO:0009651 response to salt stress biological_process;GO:0000166 nucleotid…
Cko_contig_65454	-5.36122	9.59614e-08	hypothetical protein MTR_3g092400 [Medicago truncatula]	-
Cko_contig_69428	5.22304	1.02751e-07	ACC oxidase 3 [Gossypium hirsutum]	GO:0055114 oxidation-reduction process biological_process;GO:0009693 ethylene biosynthetic process biological_process;GO:0071281 cellular response to iron ion biological_process;GO:0009815 1-aminocyclopropane-1-carboxylate oxidase activity molecular_function;GO:0046872 metal ion binding molecular_function;GO:0071398 cellular response to fatty acid biological_process;GO:0016706 oxidoreductase acti…
Cko_contig_87192	-5.06861	1.04046e-07	PREDICTED: GDSL esterase/lipase At2g42990-like [Glycine max]	GO:0006629 lipid metabolic process biological_process;GO:0016788 hydrolase activity, acting on ester bonds molecular_function
Cko_contig_45719	-3.12059	1.14069e-07	hypothetical protein VITISV_042904 [Vitis vinifera]	-
Cko_contig_1292	-4.0475	1.16088e-07	PREDICTED: ankyrin-2-like [Glycine max]	GO:0016301 kinase activity molecular_function;GO:0005198 structural molecule activity molecular_function;GO:0016310 phosphorylation biological_process
Cko_contig_60480	4.13101	1.17505e-07	hypothetical protein MTR_7g033080 [Medicago truncatula]	-
Cko_contig_56685	3.59957	1.22479e-07	adenylate isopentenyltransferase [Pisum sativum]	GO:0009824 AMP dimethylallyltransferase activity molecular_function;GO:0008033 tRNA processing biological_process;GO:0005524 ATP binding molecular_function;EC:2.5.1.27
Cko_contig_51227	4.53739	1.25183e-07	PREDICTED: vacuolar amino acid transporter 1-like isoform 1 [Glycine max]	GO:0005886 plasma membrane cellular_component;GO:0016021 integral to membrane cellular_component
Cko_contig_57627	-5.55037	1.3087e-07	CII protease inhibitor precursor [Glycine max]	-
Cko_contig_7418	7.76968	1.33235e-07	uncharacterized protein LOC100500079 [Glycine max]	GO:0006412 translation biological_process;GO:0009955 adaxial/abaxial pattern specification biological_process;GO:0005730 nucleolus cellular_component;GO:0019843 rRNA binding molecular_function;GO:0003735 structural constituent of ribosome molecular_function;GO:0009941 chloroplast envelope cellular_component;GO:0005774 vacuolar membrane cellular_component;GO:0022625 cytosolic large ribosomal subun…
Cko_contig_41679	-5.30797	1.34899e-07	PREDICTED: methionine gamma-lyase-like [Glycine max]	GO:0030170 pyridoxal phosphate binding molecular_function;GO:0003962 cystathionine gamma-synthase activity molecular_function;GO:0018826 methionine gamma-lyase activity molecular_function;GO:0006520 cellular amino acid metabolic process biological_process;GO:0005829 cytosol cellular_component;EC:2.5.1.48;EC:4.4.1.11
Cko_contig_43523	-8.37681	1.38793e-07	PREDICTED: LOW QUALITY PROTEIN: probable glutathione S-transferase-like [Glycine max]	GO:0009628 response to abiotic stimulus biological_process;GO:0016740 transferase activity molecular_function;GO:0044464 cell part cellular_component;GO:0006950 response to stress biological_process
Cko_contig_53789	-3.40681	1.46129e-07	PREDICTED: high affinity cationic amino acid transporter 1-like [Glycine max]	GO:0003333 amino acid transmembrane transport biological_process;GO:0015174 basic amino acid transmembrane transporter activity molecular_function;GO:0015179 L-amino acid transmembrane transporter activity molecular_function;GO:0015802 basic amino acid transport biological_process;GO:0016021 integral to membrane cellular_component;GO:0043092 L-amino acid import biological_process
Cko_contig_54314	5.38151	1.47586e-07	PREDICTED: 60S ribosomal protein L3-like [Glycine max]	GO:0005840 ribosome cellular_component;GO:0003735 structural constituent of ribosome molecular_function;GO:0005774 vacuolar membrane cellular_component;GO:0006412 translation biological_process
Cko_contig_97886	-8.35598	1.49855e-07	PREDICTED: BTB/POZ domain-containing protein POB1-like [Glycine max]	-
Cko_contig_57374	-4.56348	1.53318e-07	conserved hypothetical protein [Ricinus communis]	-
Cko_contig_26346	-5.51322	1.63878e-07	GRAS family transcription factor [Medicago truncatula]	-
Cko_contig_13251	4.72459	1.6849e-07	Receptor-like kinase [Medicago truncatula]	GO:0016301 kinase activity molecular_function;GO:0016020 membrane cellular_component
Cko_contig_94113	-4.98966	1.76339e-07	actin associated protein Wsp1, putative [Talaromyces stipitatus ATCC 10500]	-
Cko_contig_95006	2.70951	1.78665e-07	Beta-glucosidase D4 [Medicago truncatula]	GO:0005975 carbohydrate metabolic process biological_process;GO:0004553 hydrolase activity, hydrolyzing O-glycosyl compounds molecular_function;GO:0043169 cation binding molecular_function;EC:3.2.1.0
Cko_contig_2552	-8.25832	2.14196e-07	Ripening-related protein [Medicago truncatula]	GO:0005524 ATP binding molecular_function;GO:0016818 hydrolase activity, acting on acid anhydrides, in phosphorus-containing anhydrides molecular_function;EC:3.6.1.0
Cko_contig_9479	7.64818	2.17294e-07	uncharacterized protein LOC100500541 [Glycine max]	-
Cko_contig_1596	-5.22997	2.20405e-07	PREDICTED: uncharacterized protein LOC100793250 [Glycine max]	-
Cko_contig_45464	-3.98401	2.19995e-07	unknown [Medicago truncatula]	GO:0005576 extracellular region cellular_component;GO:0016023 cytoplasmic membrane-bounded vesicle cellular_component;GO:0019953 sexual reproduction biological_process;GO:0006949 syncytium formation biological_process
Cko_contig_70469	-8.24704	2.23157e-07	Blue copper protein [Medicago truncatula]	GO:0005507 copper ion binding molecular_function;GO:0009055 electron carrier activity molecular_function
Cko_contig_97885	7.62995	2.33683e-07	PREDICTED: BTB/POZ domain-containing protein POB1-like [Glycine max]	-
Cko_contig_28401	-4.42262	2.34872e-07	predicted protein [Trichoderma reesei QM6a]	-
Cko_contig_28184	2.88625	2.3815e-07	unknown [Medicago truncatula]	GO:0009607 response to biotic stimulus biological_process;GO:0006952 defense response biological_process
Cko_contig_89912	4.74731	2.41906e-07	PREDICTED: oligopeptidase A-like [Glycine max]	GO:0046872 metal ion binding molecular_function;GO:0004222 metalloendopeptidase activity molecular_function;GO:0046686 response to cadmium ion biological_process;GO:0009570 chloroplast stroma cellular_component;GO:0006508 proteolysis biological_process;GO:0005829 cytosol cellular_component;GO:0048046 apoplast cellular_component;EC:3.4.24.0
Cko_contig_51418	5.75854	2.54155e-07	PREDICTED: LOW QUALITY PROTEIN: GDSL esterase/lipase 2-like [Glycine max]	GO:0016787 hydrolase activity molecular_function
Cko_contig_82135	5.74731	2.70465e-07	Kunitz-type trypsin inhibitor-like 2 protein [Medicago truncatula]	-
Cko_contig_54209	5.06924	2.77038e-07	PREDICTED: U5 small nuclear ribonucleoprotein 200 kDa helicase-like [Glycine max]	GO:0043231 intracellular membrane-bounded organelle cellular_component;GO:0016787 hydrolase activity molecular_function
Cko_contig_80817	-6.13533	2.83568e-07	Acylamino-acid-releasing enzyme [Medicago truncatula]	GO:0006508 proteolysis biological_process;GO:0009570 chloroplast stroma cellular_component;GO:0008236 serine-type peptidase activity molecular_function
Cko_contig_7529	4.8062	2.95198e-07	PREDICTED: ADP,ATP carrier protein ER-ANT1-like [Glycine max]	GO:0016020 membrane cellular_component;GO:0006810 transport biological_process
Cko_contig_63388	2.80031	2.96632e-07	putative extracellular dermal glycoprotein [Cicer arietinum]	GO:0004190 aspartic-type endopeptidase activity molecular_function;GO:0006508 proteolysis biological_process;EC:3.4.23.0
Cko_contig_87517	-3.98243	2.97296e-07	hypothetical protein VITISV_041497 [Vitis vinifera]	-
Cko_contig_12044	-4.81166	3.0879e-07	PREDICTED: uncharacterized protein LOC100789469 [Glycine max]	-
Cko_contig_55755	-4.81166	3.0879e-07	seed maturation protein PM30 [Glycine max]	-
Cko_contig_95512	-6.11067	3.2151e-07	PREDICTED: periodic tryptophan protein 2 [Glycine max]	GO:0016905 myosin heavy chain kinase activity molecular_function;EC:2.7.11.7
Cko_contig_99573	4.56038	3.32228e-07	PREDICTED: G-type lectin S-receptor-like serine/threonine-protein kinase At1g11300-like [Glycine max]	GO:0016301 kinase activity molecular_function;GO:0016310 phosphorylation biological_process
Cko_contig_69001	3.21168	3.34641e-07	PREDICTED: chalcone synthase [Vitis vinifera]	GO:0016210 naringenin-chalcone synthase activity molecular_function;GO:0009813 flavonoid biosynthetic process biological_process;EC:2.3.1.74
Cko_contig_1814	-6.09818	3.4254e-07	PREDICTED: COBW domain-containing protein 2-like isoform 2 [Glycine max]	GO:0009508 plastid chromosome cellular_component;GO:0009570 chloroplast stroma cellular_component
Cko_contig_6609	-6.09818	3.4254e-07	PREDICTED: uncharacterized protein LOC100818525 [Glycine max]	-
Cko_contig_79778	-6.09818	3.4254e-07	PREDICTED: phosphatase YfbT-like [Glycine max]	GO:0016787 hydrolase activity molecular_function
Cko_contig_81844	7.52867	3.48944e-07	Tir-nbs-lrr resistance protein [Medicago truncatula]	GO:0006952 defense response biological_process;GO:0043531 ADP binding molecular_function;GO:0005622 intracellular cellular_component;GO:0005524 ATP binding molecular_function;GO:0007165 signal transduction biological_process;GO:0017111 nucleoside-triphosphatase activity molecular_function;EC:3.6.1.15
Cko_contig_73557	-8.11067	3.64909e-07	polyprotein [Glycine max]	GO:0009987 cellular process biological_process;GO:0044238 primary metabolic process biological_process;GO:0097159 organic cyclic compound binding molecular_function;GO:0043170 macromolecule metabolic process biological_process;GO:1901363 heterocyclic compound binding molecular_function
Cko_contig_23625	-4.8674	3.9103e-07	predicted protein [Populus trichocarpa]	-
Cko_contig_23845	7.48878	4.08033e-07	Formylmethionine deformylase [Medicago truncatula]	GO:0043686 co-translational protein modification biological_process;GO:0009505 plant-type cell wall cellular_component;GO:0008463 formylmethionine deformylase activity molecular_function;GO:0005506 iron ion binding molecular_function;GO:0009570 chloroplast stroma cellular_component;GO:0042586 peptide deformylase activity molecular_function;GO:0006412 translation biological_process;GO:0005739 mito…
Cko_contig_43390	5.66617	4.21921e-07	conserved hypothetical protein [Streptomyces sp. SPB78]	-
Cko_contig_62676	-3.99765	4.20782e-07	PREDICTED: subtilisin-like protease SDD1-like [Glycine max]	GO:0043086 negative regulation of catalytic activity biological_process;GO:0032440 2-alkenal reductase [NAD(P)] activity molecular_function;GO:0006508 proteolysis biological_process;GO:0042802 identical protein binding molecular_function;GO:0004252 serine-type endopeptidase activity molecular_function;GO:0055114 oxidation-reduction process biological_process;EC:1.3.1.74;EC:3.4.21.0
Cko_contig_53771	4.99524	4.40387e-07	predicted protein [Populus trichocarpa]	-
Cko_contig_50257	-2.58628	4.69456e-07	pherophorin-C2 protein precursor [Chlamydomonas reinhardtii]	-
Cko_contig_64395	3.13131	4.72497e-07	allene oxide cyclase 4, chloroplastic-like [Glycine max]	GO:0009941 chloroplast envelope cellular_component;GO:0009269 response to desiccation biological_process;GO:0009409 response to cold biological_process;GO:0046423 allene-oxide cyclase activity molecular_function;GO:0005886 plasma membrane cellular_component;GO:0010319 stromule cellular_component;GO:0009570 chloroplast stroma cellular_component;GO:0009535 chloroplast thylakoid membrane cellular_co…
Cko_contig_54071	-3.24432	4.7532e-07	PREDICTED: peroxidase 47-like [Glycine max]	GO:0046872 metal ion binding molecular_function;GO:0006979 response to oxidative stress biological_process;GO:0016023 cytoplasmic membrane-bounded vesicle cellular_component;GO:0020037 heme binding molecular_function;GO:0004601 peroxidase activity molecular_function;GO:0055114 oxidation-reduction process biological_process;EC:1.11.1.7
Cko_contig_5586	-4.28611	4.75978e-07	RecName: Full=Extensin; AltName: Full=Cell wall hydroxyproline-rich glycoprotein; Flags: Precursor	-
Cko_contig_47025	-3.03206	4.91599e-07	Aquaporin TIP2-3 [Medicago truncatula]	GO:0006833 water transport biological_process;GO:0009705 plant-type vacuole membrane cellular_component;GO:0042807 central vacuole cellular_component;GO:0005886 plasma membrane cellular_component;GO:0051739 ammonia transmembrane transporter activity molecular_function;GO:0015200 methylammonium transmembrane transporter activity molecular_function;GO:0072489 methylammonium transmembrane transport …
Cko_contig_621	-5.09818	4.94286e-07	PREDICTED: ABC transporter G family member 11-like [Glycine max]	GO:0016887 ATPase activity molecular_function;GO:0000166 nucleotide binding molecular_function;EC:3.6.1.3
Cko_contig_48280	-4.94199	5.03648e-07	PREDICTED: uncharacterized protein LOC100782912 [Glycine max]	-
Cko_contig_57545	5.62995	5.13166e-07	unknown [Medicago truncatula]	GO:0004364 glutathione transferase activity molecular_function;GO:0006749 glutathione metabolic process biological_process;GO:0042221 response to chemical stimulus biological_process;GO:0007154 cell communication biological_process;GO:0009507 chloroplast cellular_component;GO:0051716 cellular response to stimulus biological_process;GO:0080167 response to karrikin biological_process;GO:0006950 res…
Cko_contig_53917	-4.73074	5.23021e-07	Exocyst complex component [Medicago truncatula]	GO:0000145 exocyst cellular_component;GO:0006887 exocytosis biological_process
Cko_contig_34181	-4.81748	5.37409e-07	predicted protein [Populus trichocarpa]	GO:0006857 oligopeptide transport biological_process;GO:0016021 integral to membrane cellular_component;GO:0005215 transporter activity molecular_function
Cko_contig_8649	-2.54385	5.51048e-07	PREDICTED: probable pectinesterase/pectinesterase inhibitor 39-like [Glycine max]	GO:0042545 cell wall modification biological_process;GO:0016023 cytoplasmic membrane-bounded vesicle cellular_component;GO:0005618 cell wall cellular_component;GO:0030599 pectinesterase activity molecular_function;GO:0045330 aspartyl esterase activity molecular_function;GO:0004857 enzyme inhibitor activity molecular_function;GO:0043086 negative regulation of catalytic activity biological_process;…
Cko_contig_69218	4.54821	5.57393e-07	Chromodomain-helicase-DNA-binding protein [Medicago truncatula]	-
Cko_contig_12534	7.40552	5.64018e-07	Receptor-like protein kinase [Medicago truncatula]	-
Cko_contig_12427	-4.51573	5.81085e-07	TIR-NBS-LRR type disease resistance protein [Medicago truncatula]	GO:0050896 response to stimulus biological_process;GO:0009987 cellular process biological_process;GO:0032559 adenyl ribonucleotide binding molecular_function
Cko_contig_32976	-4.91945	5.79029e-07	Oligopeptide transporter [Medicago truncatula]	GO:0055085 transmembrane transport biological_process;GO:0006857 oligopeptide transport biological_process;GO:0080167 response to karrikin biological_process
Cko_contig_69223	-5.99416	5.76886e-07	Pentatricopeptide repeat-containing protein [Medicago truncatula]	GO:0008233 peptidase activity molecular_function;GO:0008152 metabolic process biological_process
Cko_contig_90053	7.39836	5.7984e-07	uncharacterized protein LOC100306058 [Glycine max]	GO:0006412 translation biological_process;GO:0009955 adaxial/abaxial pattern specification biological_process;GO:0005730 nucleolus cellular_component;GO:0019843 rRNA binding molecular_function;GO:0003735 structural constituent of ribosome molecular_function;GO:0009941 chloroplast envelope cellular_component;GO:0005774 vacuolar membrane cellular_component;GO:0022625 cytosolic large ribosomal subun…
Cko_contig_51752	-4.79701	6.11476e-07	unknown [Populus trichocarpa]	GO:0007127 meiosis I biological_process;GO:0048229 gametophyte development biological_process
Cko_contig_95695	3.9603	6.29214e-07	probable glutathione S-transferase [Glycine max]	GO:0006950 response to stress biological_process;GO:0004364 glutathione transferase activity molecular_function;EC:2.5.1.18
Cko_contig_64193	3.81954	6.42572e-07	PREDICTED: glucose-6-phosphate/phosphate translocator 2, chloroplastic-like [Glycine max]	GO:0071917 triose-phosphate transmembrane transporter activity molecular_function;GO:0009790 embryo development biological_process;GO:0015760 glucose-6-phosphate transport biological_process;GO:0009553 embryo sac development biological_process;GO:0009624 response to nematode biological_process;GO:0015120 phosphoglycerate transmembrane transporter activity molecular_function;GO:0015713 phosphoglyc…
Cko_contig_66891	3.5221	6.54567e-07	isoflavone synthase [Caragana arborescens]	GO:0020037 heme binding molecular_function;GO:0033770 2-hydroxyisoflavanone synthase activity molecular_function;GO:0005506 iron ion binding molecular_function;GO:0009055 electron carrier activity molecular_function;GO:0016853 isomerase activity molecular_function;GO:0055114 oxidation-reduction process biological_process;EC:1.14.13.86
Cko_contig_105707	-5.96694	6.59946e-07	RecName: Full=Elongation factor 1-alpha; Short=EF-1-alpha	GO:0003746 translation elongation factor activity molecular_function;GO:0006414 translational elongation biological_process;GO:0006184 GTP catabolic process biological_process;GO:0003924 GTPase activity molecular_function;GO:0005737 cytoplasm cellular_component;GO:0005525 GTP binding molecular_function
Cko_contig_98716	-4.89655	6.66593e-07	PREDICTED: alanine--glyoxylate aminotransferase 2 homolog 3, mitochondrial-like [Brachypodium distachyon]	GO:0005739 mitochondrion cellular_component;GO:0016740 transferase activity molecular_function
Cko_contig_57212	3.75601	6.73671e-07	PREDICTED: phosphate carrier protein, mitochondrial [Vitis vinifera]	GO:0016021 integral to membrane cellular_component;GO:0044444 cytoplasmic part cellular_component;GO:0006810 transport biological_process;GO:0043231 intracellular membrane-bounded organelle cellular_component;GO:0071944 cell periphery cellular_component
Cko_contig_10626	7.35464	6.86148e-07	PREDICTED: uncharacterized protein LOC100811106 [Glycine max]	-
Cko_contig_2457	-4.16492	6.94502e-07	polyprotein, putative [Arabidopsis thaliana]	GO:0044260 cellular macromolecule metabolic process biological_process;GO:0097159 organic cyclic compound binding molecular_function;GO:0090304 nucleic acid metabolic process biological_process;GO:1901363 heterocyclic compound binding molecular_function
Cko_contig_47069	3.41485	7.0686e-07	PREDICTED: dehydration-responsive element-binding protein 1C-like [Glycine max]	-
Cko_contig_24587	-5.03405	7.24983e-07	PREDICTED: ABC transporter B family member 19-like [Glycine max]	GO:0016887 ATPase activity molecular_function;EC:3.6.1.3
Cko_contig_87249	5.11654	7.28198e-07	Disease resistance response protein [Medicago truncatula]	-
Cko_contig_24673	7.33227	7.47559e-07	ATP-dependent DNA helicase PIF1 [Medicago truncatula]	-
Cko_contig_82173	7.33227	7.47559e-07	unknown [Medicago truncatula]	GO:0033773 isoflavone 2'-hydroxylase activity molecular_function;GO:0071456 cellular response to hypoxia biological_process;GO:0009055 electron carrier activity molecular_function;GO:0005506 iron ion binding molecular_function;GO:0020037 heme binding molecular_function;GO:0016020 membrane cellular_component;GO:0070330 aromatase activity molecular_function;GO:0055114 oxidation-reduction process bi…
Cko_contig_25464	-4.67416	7.51001e-07	unknown [Medicago truncatula]	-
Cko_contig_89515	3.62866	7.55709e-07	hypothetical protein MTR_3g082210 [Medicago truncatula]	-
Cko_contig_106415	5.10486	7.79331e-07	1-aminocyclopropane-1-carboxylate oxidase [Medicago truncatula]	GO:0055114 oxidation-reduction process biological_process;GO:0016706 oxidoreductase activity, acting on paired donors, with incorporation or reduction of molecular oxygen, 2-oxoglutarate as one donor, and incorporation of one atom each of oxygen into both donors molecular_function;EC:1.14.11.0
Cko_contig_1222	2.61938	7.81104e-07	PREDICTED: probable WRKY transcription factor 41-like [Glycine max]	-
Cko_contig_6548	-3.91143	7.93587e-07	PREDICTED: protein CbbY, chromosomal-like [Glycine max]	GO:0008152 metabolic process biological_process;GO:0016787 hydrolase activity molecular_function;GO:0009941 chloroplast envelope cellular_component;GO:0009570 chloroplast stroma cellular_component
Cko_contig_104963	-7.88205	8.17956e-07	PREDICTED: RRP12-like protein-like [Glycine max]	-
Cko_contig_82144	-4.58361	8.28968e-07	hypothetical protein MTR_7g068050 [Medicago truncatula]	-
Cko_contig_1441	7.3019	8.39473e-07	O-acyltransferase WSD1 [Medicago truncatula]	GO:0016746 transferase activity, transferring acyl groups molecular_function
Cko_contig_57985	4.10046	8.64461e-07	Homeodomain protein (HB2) [Medicago truncatula]	GO:0003677 DNA binding molecular_function
Cko_contig_86058	7.2942	8.64429e-07	Receptor-like protein kinase [Medicago truncatula]	-
Cko_contig_56486	4.54728	9.03238e-07	PREDICTED: uncharacterized protein LOC100784458 [Glycine max]	-
Cko_contig_93348	3.28406	9.05955e-07	Kinase-like protein [Medicago truncatula]	GO:0006468 protein phosphorylation biological_process;GO:0004674 protein serine/threonine kinase activity molecular_function;GO:0005524 ATP binding molecular_function;GO:0048544 recognition of pollen biological_process;EC:2.7.11.0
Cko_contig_86742	-7.84515	9.29832e-07	hypothetical protein IscW_ISCW018444 [Ixodes scapularis]	-
Cko_contig_104926	-4.83765	9.5371e-07	ribonuclease T2 family protein [Arabidopsis lyrata subsp. lyrata]	-
Cko_contig_41318	-4.21617	9.87578e-07	hypothetical protein VITISV_041650 [Vitis vinifera]	GO:0008152 metabolic process biological_process;GO:0003824 catalytic activity molecular_function
Cko_contig_5783	4.39756	9.87911e-07	predicted protein [Populus trichocarpa]	GO:0008270 zinc ion binding molecular_function;GO:0030247 polysaccharide binding molecular_function
Cko_contig_55190	-3.4608	1.00082e-06	GDSL esterase/lipase [Medicago truncatula]	GO:0006629 lipid metabolic process biological_process;GO:0016788 hydrolase activity, acting on ester bonds molecular_function
Cko_contig_66921	5.05716	1.02589e-06	hypothetical protein MTR_8g042080 [Medicago truncatula]	-
Cko_contig_93679	-4.71212	1.03679e-06	hypothetical protein MTR_6g021620 [Medicago truncatula]	-
Cko_contig_80038	3.17712	1.08014e-06	PREDICTED: tropinone reductase homolog isoform 1 [Glycine max]	GO:0016491 oxidoreductase activity molecular_function;GO:0055114 oxidation-reduction process biological_process;GO:0000166 nucleotide binding molecular_function
Cko_contig_2970	-3.79035	1.08312e-06	PREDICTED: calumenin-like [Glycine max]	-
Cko_contig_24152	-5.17552	1.15408e-06	PREDICTED: protein prune homolog [Glycine max]	-
Cko_contig_81589	-3.44183	1.16035e-06	Papain-like cysteine peptidase XBCP3 [Medicago truncatula]	GO:0008233 peptidase activity molecular_function;GO:0044238 primary metabolic process biological_process;GO:0043170 macromolecule metabolic process biological_process
Cko_contig_2596	2.94558	1.16597e-06	WRKY78 [Glycine max]	GO:0006952 defense response biological_process;GO:0050789 regulation of biological process biological_process
Cko_contig_95827	4.0174	1.20728e-06	PREDICTED: reticuline oxidase-like protein-like [Glycine max]	GO:0016614 oxidoreductase activity, acting on CH-OH group of donors molecular_function
Cko_contig_77534	-3.34629	1.22806e-06	PREDICTED: uncharacterized protein LOC100815824 isoform 1 [Glycine max]	-
Cko_contig_102532	5.46155	1.24916e-06	PREDICTED: uncharacterized protein LOC100784078 [Glycine max]	GO:0071944 cell periphery cellular_component;GO:0016020 membrane cellular_component;GO:0051707 response to other organism biological_process;GO:0006468 protein phosphorylation biological_process;GO:0004674 protein serine/threonine kinase activity molecular_function;GO:0007165 signal transduction biological_process;GO:0005524 ATP binding molecular_function;EC:2.7.11.0
Cko_contig_24190	-5.15958	1.26047e-06	PREDICTED: protein prune homolog [Glycine max]	GO:0016787 hydrolase activity molecular_function
Cko_contig_10543	7.19025	1.28001e-06	PREDICTED: uncharacterized protein LOC100797166 [Glycine max]	GO:0009941 chloroplast envelope cellular_component;GO:0003746 translation elongation factor activity molecular_function;GO:0046686 response to cadmium ion biological_process;GO:0009570 chloroplast stroma cellular_component;GO:0006414 translational elongation biological_process
Cko_contig_74038	2.93318	1.29912e-06	PREDICTED: hydroquinone glucosyltransferase-like isoform 1 [Glycine max]	GO:0016758 transferase activity, transferring hexosyl groups molecular_function;GO:0008152 metabolic process biological_process;EC:2.4.1.0
Cko_contig_8183	4.04193	1.29606e-06	unknown [Medicago truncatula]	GO:0004575 sucrose alpha-glucosidase activity molecular_function;GO:0005975 carbohydrate metabolic process biological_process;EC:3.2.1.26;EC:3.2.1.48
Cko_contig_30913	-5.82255	1.32961e-06	PREDICTED: high-affinity nitrate transporter 3.1-like [Glycine max]	GO:0050896 response to stimulus biological_process
Cko_contig_78953	-5.82255	1.32961e-06	PREDICTED: probable NAD(P)H-dependent oxidoreductase 1-like [Glycine max]	GO:0055114 oxidation-reduction process biological_process;GO:0016491 oxidoreductase activity molecular_function
Cko_contig_57910	-4.57462	1.40021e-06	lectin-like protein [Medicago truncatula]	GO:0030246 carbohydrate binding molecular_function
Cko_contig_70312	2.73068	1.40935e-06	PREDICTED: bidirectional sugar transporter SWEET1-like [Glycine max]	GO:0005887 integral to plasma membrane cellular_component;GO:0016023 cytoplasmic membrane-bounded vesicle cellular_component;GO:0051119 sugar transmembrane transporter activity molecular_function;GO:0008643 carbohydrate transport biological_process
Cko_contig_58986	2.60588	1.45364e-06	Hexose transporter [Medicago truncatula]	GO:0005886 plasma membrane cellular_component;GO:0055085 transmembrane transport biological_process;GO:0008643 carbohydrate transport biological_process;GO:0032440 2-alkenal reductase [NAD(P)] activity molecular_function;GO:0016021 integral to membrane cellular_component;GO:0005358 high-affinity hydrogen:glucose symporter activity molecular_function;GO:0055114 oxidation-reduction process biologic…
Cko_contig_58552	-7.7039	1.51057e-06	hypothetical protein MTR_4g059410 [Medicago truncatula]	-
Cko_contig_73735	7.13963	1.54629e-06	hypothetical protein MTR_8g106060 [Medicago truncatula]	GO:0003824 catalytic activity molecular_function
Cko_contig_105323	-4.89655	1.6121e-06	Bifunctional protein aas [Medicago truncatula]	GO:0020037 heme binding molecular_function;GO:0031177 phosphopantetheine binding molecular_function;GO:0016020 membrane cellular_component;GO:0004096 catalase activity molecular_function;GO:0055114 oxidation-reduction process biological_process;GO:0016740 transferase activity molecular_function;GO:0006979 response to oxidative stress biological_process;EC:1.11.1.6
Cko_contig_11580	4.45565	1.61329e-06	PREDICTED: wall-associated receptor kinase 3-like [Glycine max]	GO:0009615 response to virus biological_process;GO:0009992 cellular water homeostasis biological_process;GO:0006468 protein phosphorylation biological_process;GO:0004674 protein serine/threonine kinase activity molecular_function;GO:0009751 response to salicylic acid stimulus biological_process;GO:0009505 plant-type cell wall cellular_component;GO:0005524 ATP binding molecular_function;GO:0007166…
Cko_contig_70109	4.45565	1.61329e-06	WRKY12 [Glycine max]	-
Cko_contig_27720	-5.11067	1.64846e-06	hypothetical protein MTR_5g063260 [Medicago truncatula]	GO:1901363 heterocyclic compound binding molecular_function;GO:0097159 organic cyclic compound binding molecular_function
Cko_contig_103794	-5.77625	1.65706e-06	Protein F16H11.2 [Caenorhabditis elegans]	-
Cko_contig_7086	3.3718	1.65929e-06	Receptor-like-kinase [Medicago truncatula]	GO:0004672 protein kinase activity molecular_function;GO:0006468 protein phosphorylation biological_process;GO:0005524 ATP binding molecular_function;GO:0016021 integral to membrane cellular_component
Cko_contig_957	-4.40469	1.71916e-06	Peptidase C50, separase [Medicago truncatula]	-
Cko_contig_73320	-4.62193	1.79266e-06	PREDICTED: dolichyldiphosphatase 1-like isoform 1 [Glycine max]	GO:0016787 hydrolase activity molecular_function;GO:0008152 metabolic process biological_process;GO:0016020 membrane cellular_component
Cko_contig_80039	5.39116	1.79382e-06	unknown [Medicago truncatula]	GO:0050356 tropine dehydrogenase activity molecular_function;GO:0055114 oxidation-reduction process biological_process;GO:0000166 nucleotide binding molecular_function;EC:1.1.1.206
Cko_contig_10271	-5.09399	1.80509e-06	PREDICTED: BTB/POZ domain-containing protein POB1-like [Glycine max]	-
Cko_contig_84840	4.75854	1.82587e-06	predicted protein [Populus trichocarpa]	-
Cko_contig_99860	3.81144	1.828e-06	PREDICTED: probable LRR receptor-like protein kinase At1g51890-like [Glycine max]	GO:0016310 phosphorylation biological_process;GO:0004672 protein kinase activity molecular_function;GO:0000166 nucleotide binding molecular_function
Cko_contig_23166	-7.64501	1.84452e-06	Cu-Zn superoxide dismutase, partial [Rhizophagus intraradices]	GO:0046872 metal ion binding molecular_function;GO:0006801 superoxide metabolic process biological_process;GO:0004784 superoxide dismutase activity molecular_function;GO:0055114 oxidation-reduction process biological_process;EC:1.15.1.1
Cko_contig_59435	4.29848	1.87324e-06	PREDICTED: cationic peroxidase 1-like [Glycine max]	GO:0046872 metal ion binding molecular_function;GO:0042744 hydrogen peroxide catabolic process biological_process;GO:0016023 cytoplasmic membrane-bounded vesicle cellular_component;GO:0020037 heme binding molecular_function;GO:0004601 peroxidase activity molecular_function;GO:0005576 extracellular region cellular_component;GO:0055114 oxidation-reduction process biological_process;EC:1.11.1.7
Cko_contig_46623	-4.71212	2.00735e-06	hypothetical protein MTR_1g075490 [Medicago truncatula]	-
Cko_contig_1658	-2.41472	2.01906e-06	Proline-rich protein [Medicago truncatula]	GO:0006869 lipid transport biological_process
Cko_contig_947	3.07893	2.03215e-06	Disease resistance response protein [Medicago truncatula]	-
Cko_contig_45465	-4.8526	2.06818e-06	unknown [Medicago truncatula]	GO:0005576 extracellular region cellular_component;GO:0006949 syncytium formation biological_process;GO:0019953 sexual reproduction biological_process
Cko_contig_47224	5.36202	2.08022e-06	hypothetical protein MTR_5g065250 [Medicago truncatula]	-
Cko_contig_30630	-7.60142	2.13624e-06	hypothetical protein BATDEDRAFT_91085 [Batrachochytrium dendrobatidis JAM81]	-
Cko_contig_88447	-2.48973	2.15192e-06	acetyl-CoA C-acetyltransferase protein [Camellia oleifera]	GO:0005777 peroxisome cellular_component;GO:0008152 metabolic process biological_process;GO:0003985 acetyl-CoA C-acetyltransferase activity molecular_function;GO:0005886 plasma membrane cellular_component;EC:2.3.1.9
Cko_contig_76942	2.39587	2.23449e-06	Mitochondrial chaperone BCS1 [Medicago truncatula]	GO:0043231 intracellular membrane-bounded organelle cellular_component;GO:0044444 cytoplasmic part cellular_component;GO:0005524 ATP binding molecular_function;GO:0017111 nucleoside-triphosphatase activity molecular_function;EC:3.6.1.15
Cko_contig_104063	4.21328	2.266e-06	Chromodomain-helicase-DNA-binding protein [Medicago truncatula]	-
Cko_contig_30790	-7.57462	2.33707e-06	predicted protein [Populus trichocarpa]	-
Cko_contig_64883	2.81573	2.37807e-06	unknown [Medicago truncatula]	GO:0046872 metal ion binding molecular_function;GO:0016709 oxidoreductase activity, acting on paired donors, with incorporation or reduction of molecular oxygen, NAD(P)H as one donor, and incorporation of one atom of oxygen molecular_function;EC:1.14.13.0
Cko_contig_104829	5.33227	2.41721e-06	beta 1-3 glucanase [Vitis hybrid cultivar]	GO:0009627 systemic acquired resistance biological_process;GO:0005975 carbohydrate metabolic process biological_process;GO:0005773 vacuole cellular_component;GO:0043169 cation binding molecular_function;GO:0009409 response to cold biological_process;GO:0009617 response to bacterium biological_process;GO:0042973 glucan endo-1,3-beta-D-glucosidase activity molecular_function;GO:0005618 cell wall ce…
Cko_contig_105591	-7.56557	2.40885e-06	iron permease, FTR1-like protein [Physcomitrella patens subsp. patens]	GO:0009986 cell surface cellular_component;GO:0010106 cellular response to iron ion starvation biological_process;GO:0055085 transmembrane transport biological_process;GO:0044117 growth of symbiont in host biological_process;GO:0009405 pathogenesis biological_process;GO:0015684 ferrous iron transport biological_process;GO:0015093 ferrous iron transmembrane transporter activity molecular_function
Cko_contig_23214	-4.34955	2.42404e-06	PREDICTED: probable indole-3-acetic acid-amido synthetase GH3.1-like isoform 1 [Glycine max]	GO:0010279 indole-3-acetic acid amido synthetase activity molecular_function;GO:0016023 cytoplasmic membrane-bounded vesicle cellular_component;GO:0032940 secretion by cell biological_process;GO:0009733 response to auxin stimulus biological_process;GO:0009536 plastid cellular_component;GO:0009416 response to light stimulus biological_process
Cko_contig_70501	-5.69563	2.41906e-06	Condensin complex subunit [Medicago truncatula]	GO:0007067 mitosis biological_process;GO:0030261 chromosome condensation biological_process;GO:0051301 cell division biological_process
Cko_contig_7234	5.33227	2.41721e-06	Kinase R-like protein [Medicago truncatula]	GO:0016310 phosphorylation biological_process;GO:0004672 protein kinase activity molecular_function;GO:0000166 nucleotide binding molecular_function
Cko_contig_7547	-4.04059	2.51382e-06	unknown [Lotus japonicus]	-
Cko_contig_102716	-2.8814	2.52122e-06	Peroxidase [Medicago truncatula]	GO:0020037 heme binding molecular_function;GO:0046872 metal ion binding molecular_function;GO:0004601 peroxidase activity molecular_function;GO:0055114 oxidation-reduction process biological_process;GO:0006979 response to oxidative stress biological_process;EC:1.11.1.7
Cko_contig_58901	7.0047	2.54069e-06	Receptor-like kinase [Medicago truncatula]	GO:0016301 kinase activity molecular_function;GO:0016310 phosphorylation biological_process
Cko_contig_25207	-4.40244	2.57122e-06	PREDICTED: protein SCARECROW-like [Glycine max]	GO:0007275 multicellular organismal development biological_process;GO:0043229 intracellular organelle cellular_component;GO:0006355 regulation of transcription, DNA-dependent biological_process
Cko_contig_59016	4.56493	2.57745e-06	hypothetical protein GobsU_21305 [Gemmata obscuriglobus UQM 2246]	-
Cko_contig_12098	5.31716	2.60768e-06	PREDICTED: uncharacterized protein LOC100813582 [Glycine max]	-
Cko_contig_48937	6.99524	2.62967e-06	PREDICTED: probable WRKY transcription factor 41-like [Glycine max]	-
Cko_contig_68952	3.32736	2.71803e-06	WRKY transcription factor [Medicago truncatula]	-
Cko_contig_1645	-3.64071	2.79348e-06	PREDICTED: 40S ribosomal protein S28-like [Glycine max]	GO:0003735 structural constituent of ribosome molecular_function;GO:0005886 plasma membrane cellular_component;GO:0005618 cell wall cellular_component;GO:0022627 cytosolic small ribosomal subunit cellular_component;GO:0006412 translation biological_process
Cko_contig_35342	-7.51948	2.80875e-06	PREDICTED: probable receptor-like protein kinase At1g67000-like [Glycine max]	GO:0005488 binding molecular_function;GO:0004672 protein kinase activity molecular_function
Cko_contig_59987	-5.66208	2.82624e-06	unknown [Medicago truncatula]	GO:0016020 membrane cellular_component
Cko_contig_62967	4.44775	2.82163e-06	hypothetical protein MTR_4g086750 [Medicago truncatula]	GO:0005507 copper ion binding molecular_function;GO:0009055 electron carrier activity molecular_function
Cko_contig_59442	3.43919	2.83339e-06	PREDICTED: uncharacterized protein LOC100777541 [Glycine max]	-
Cko_contig_6893	-2.36834	2.91068e-06	hypothetical protein MTR_3g082720 [Medicago truncatula]	GO:0005777 peroxisome cellular_component;GO:0008152 metabolic process biological_process;GO:0003985 acetyl-CoA C-acetyltransferase activity molecular_function;GO:0005886 plasma membrane cellular_component;EC:2.3.1.9
Cko_contig_5962	-3.2473	2.96341e-06	Glutamyl-tRNA(Gln) amidotransferase subunit A [Medicago truncatula]	GO:0016811 hydrolase activity, acting on carbon-nitrogen (but not peptide) bonds, in linear amides molecular_function;GO:0009536 plastid cellular_component;GO:0005515 protein binding molecular_function;GO:0016020 membrane cellular_component;EC:3.5.1.0
Cko_contig_88880	-2.4046	2.98061e-06	50S ribosomal protein L14 [Medicago truncatula]	GO:0010287 plastoglobule cellular_component;GO:0005840 ribosome cellular_component;GO:0003735 structural constituent of ribosome molecular_function;GO:0016702 oxidoreductase activity, acting on single donors with incorporation of molecular oxygen, incorporation of two atoms of oxygen molecular_function;GO:0006412 translation biological_process;GO:0019843 rRNA binding molecular_function;EC:1.13.11…
Cko_contig_67700	-2.41922	3.02464e-06	unknown [Medicago truncatula]	GO:0009505 plant-type cell wall cellular_component;GO:0080167 response to karrikin biological_process
Cko_contig_5544	4.86279	3.03845e-06	unknown [Lotus japonicus]	GO:0046872 metal ion binding molecular_function;GO:0006104 succinyl-CoA metabolic process biological_process;GO:0006105 succinate metabolic process biological_process;GO:0006099 tricarboxylic acid cycle biological_process;GO:0004775 succinate-CoA ligase (ADP-forming) activity molecular_function;GO:0005739 mitochondrion cellular_component;GO:0000166 nucleotide binding molecular_function;EC:6.2.1.5
Cko_contig_69697	4.86279	3.03845e-06	beta-amyrin synthase [Glycyrrhiza uralensis]	GO:0016866 intramolecular transferase activity molecular_function;GO:0008152 metabolic process biological_process
Cko_contig_54175	-5.64501	3.05776e-06	PREDICTED: ABC transporter G family member 11-like [Glycine max]	GO:0015416 organic phosphonate transmembrane-transporting ATPase activity molecular_function;GO:0006200 ATP catabolic process biological_process;GO:0005524 ATP binding molecular_function;GO:0016020 membrane cellular_component;EC:3.6.3.28
Cko_contig_63400	-3.76365	3.0542e-06	unknown [Medicago truncatula]	GO:0031408 oxylipin biosynthetic process biological_process;GO:0005506 iron ion binding molecular_function;GO:0016165 lipoxygenase activity molecular_function;GO:0055114 oxidation-reduction process biological_process;EC:1.13.11.12
Cko_contig_80966	6.94698	3.1319e-06	-	-
Cko_contig_54260	-4.98966	3.15765e-06	unknown [Lotus japonicus]	GO:0009628 response to abiotic stimulus biological_process;GO:0006950 response to stress biological_process
Cko_contig_29675	-7.48151	3.18522e-06	Cc-nbs-lrr resistance protein [Medicago truncatula]	GO:0032559 adenyl ribonucleotide binding molecular_function
Cko_contig_1929	3.00094	3.25284e-06	PREDICTED: small heat shock protein, chloroplastic [Glycine max]	GO:0009507 chloroplast cellular_component;GO:0009408 response to heat biological_process
Cko_contig_97392	4.84885	3.27764e-06	PREDICTED: uncharacterized protein LOC100782994 [Glycine max]	-
Cko_contig_35098	4.52341	3.28584e-06	PREDICTED: uncharacterized protein LOC100805365 [Glycine max]	-
Cko_contig_72665	-3.53509	3.38588e-06	PREDICTED: 3-ketoacyl-CoA synthase 6-like [Glycine max]	GO:0048868 pollen tube development biological_process;GO:0010025 wax biosynthetic process biological_process;GO:0000038 very long-chain fatty acid metabolic process biological_process;GO:0042335 cuticle development biological_process;GO:0009416 response to light stimulus biological_process;GO:0009409 response to cold biological_process;GO:0009922 fatty acid elongase activity molecular_function;GO…
Cko_contig_11608	-4.97151	3.47496e-06	RecName: Full=Leucine-rich repeat and calponin homology domain-containing protein 2	-
Cko_contig_40698	6.91723	3.48585e-06	hypothetical protein MTR_6g021620 [Medicago truncatula]	-
Cko_contig_100961	-7.45236	3.50653e-06	predicted protein [Nematostella vectensis]	GO:0005874 microtubule cellular_component;GO:0051258 protein polymerization biological_process;GO:0006184 GTP catabolic process biological_process;GO:0007018 microtubule-based movement biological_process;GO:0003924 GTPase activity molecular_function;GO:0005198 structural molecule activity molecular_function;GO:0005737 cytoplasm cellular_component;GO:0005525 GTP binding molecular_function
Cko_contig_2378	-3.92197	3.58879e-06	2-succinylbenzoate-CoA ligase [Medicago truncatula]	GO:0005777 peroxisome cellular_component;GO:0008152 metabolic process biological_process;GO:0008756 o-succinylbenzoate-CoA ligase activity molecular_function;EC:6.2.1.26
Cko_contig_69845	-3.04312	3.5966e-06	PREDICTED: inositol-3-phosphate synthase-like [Glycine max]	-
Cko_contig_91822	-3.10774	3.61154e-06	unknown [Lotus japonicus]	GO:0016021 integral to membrane cellular_component;GO:0006810 transport biological_process;GO:0005215 transporter activity molecular_function
Cko_contig_61799	-4.74454	3.7701e-06	PREDICTED: monothiol glutaredoxin-S2-like [Glycine max]	GO:0045454 cell redox homeostasis biological_process;GO:0009055 electron carrier activity molecular_function;GO:0015035 protein disulfide oxidoreductase activity molecular_function
Cko_contig_12535	4.62995	3.80326e-06	PREDICTED: receptor-like protein 12-like [Glycine max]	-
Cko_contig_44107	-3.11673	3.83425e-06	uncharacterized protein LOC100499726 precursor [Glycine max]	GO:0008289 lipid binding molecular_function;GO:0006869 lipid transport biological_process
Cko_contig_102717	-3.09833	3.88389e-06	PREDICTED: peroxidase 10-like [Glycine max]	GO:0020037 heme binding molecular_function;GO:0046872 metal ion binding molecular_function;GO:0004601 peroxidase activity molecular_function;GO:0055114 oxidation-reduction process biological_process;GO:0006979 response to oxidative stress biological_process;EC:1.11.1.7
Cko_contig_41188	3.17804	3.94753e-06	unknown [Medicago truncatula]	GO:0005978 glycogen biosynthetic process biological_process;GO:0009501 amyloplast cellular_component;GO:0010170 glucose-1-phosphate adenylyltransferase complex cellular_component;GO:0005524 ATP binding molecular_function;GO:0019252 starch biosynthetic process biological_process;GO:0009507 chloroplast cellular_component;GO:0008878 glucose-1-phosphate adenylyltransferase activity molecular_function…
Cko_contig_13375	-7.41256	3.99576e-06	glycine-rich RNA-binding protein [Ajellomyces dermatitidis ER-3]	GO:0003676 nucleic acid binding molecular_function;GO:0000166 nucleotide binding molecular_function
Cko_contig_6581	4.11887	4.1052e-06	PREDICTED: TMV resistance protein N-like [Glycine max]	GO:0097159 organic cyclic compound binding molecular_function;GO:1901363 heterocyclic compound binding molecular_function
Cko_contig_105050	-4.15958	4.11371e-06	hypothetical protein MTR_4g073090 [Medicago truncatula]	GO:0000166 nucleotide binding molecular_function
Cko_contig_105437	-7.40244	4.13026e-06	sterol 24-C-methyltransferase [Aspergillus niger CBS 513.88]	GO:0008152 metabolic process biological_process;GO:0008168 methyltransferase activity molecular_function;GO:0005739 mitochondrion cellular_component;EC:2.1.1.0
Cko_contig_30341	5.22304	4.15764e-06	PREDICTED: putative uncharacterized protein YDL057W-like [Glycine max]	GO:0016787 hydrolase activity molecular_function
Cko_contig_59569	6.86625	4.18293e-06	unknown [Medicago truncatula]	GO:0003676 nucleic acid binding molecular_function;GO:0000166 nucleotide binding molecular_function
Cko_contig_72538	2.50812	4.21822e-06	hypothetical protein MTR_5g067740 [Medicago truncatula]	GO:0005739 mitochondrion cellular_component
Cko_contig_105200	6.85583	4.34085e-06	PREDICTED: ruvB-like 2-like [Glycine max]	GO:0005730 nucleolus cellular_component;GO:0032508 DNA duplex unwinding biological_process;GO:0003678 DNA helicase activity molecular_function;GO:0005524 ATP binding molecular_function;GO:0009507 chloroplast cellular_component
Cko_contig_11576	4.60529	4.36469e-06	PREDICTED: wall-associated receptor kinase 2-like [Glycine max]	GO:0016772 transferase activity, transferring phosphorus-containing groups molecular_function;GO:0050896 response to stimulus biological_process;GO:0009987 cellular process biological_process
Cko_contig_61434	2.35731	4.3805e-06	hypothetical protein MTR_1g031620 [Medicago truncatula]	-
Cko_contig_50979	4.10486	4.47725e-06	uncharacterized protein LOC100778798 [Glycine max]	-
Cko_contig_23664	-7.37163	4.56665e-06	PREDICTED: expansin-A4-like [Glycine max]	GO:0005576 extracellular region cellular_component;GO:0016020 membrane cellular_component;GO:0009664 plant-type cell wall organization biological_process
Cko_contig_104858	-7.36122	4.72393e-06	RRP12-like protein [Medicago truncatula]	-
Cko_contig_43832	3.84534	4.81248e-06	PREDICTED: LRR receptor-like serine/threonine-protein kinase EFR-like [Glycine max]	GO:0050896 response to stimulus biological_process;GO:0006468 protein phosphorylation biological_process;GO:0004674 protein serine/threonine kinase activity molecular_function;GO:0016021 integral to membrane cellular_component;GO:0009536 plastid cellular_component;GO:0016491 oxidoreductase activity molecular_function;GO:0005524 ATP binding molecular_function;EC:2.7.11.0
Cko_contig_1318	6.82412	4.85729e-06	Albumin-2 [Medicago truncatula]	GO:0020037 heme binding molecular_function;GO:0005509 calcium ion binding molecular_function
Cko_contig_103244	-7.35072	4.88759e-06	Disease resistance protein I-2 [Medicago truncatula]	GO:0000166 nucleotide binding molecular_function
Cko_contig_39640	5.19025	4.87934e-06	PREDICTED: cysteine desulfurase 1, mitochondrial [Vitis vinifera]	-
Cko_contig_59213	-7.35072	4.88759e-06	hypothetical protein MTR_5g057770 [Medicago truncatula]	-
Cko_contig_3896	-5.53809	4.97383e-06	Werner syndrome ATP-dependent helicase [Medicago truncatula]	GO:0003824 catalytic activity molecular_function
Cko_contig_72597	-2.51661	5.0574e-06	PREDICTED: uncharacterized protein LOC100780848 [Glycine max]	-
Cko_contig_61005	3.47611	5.16419e-06	PREDICTED: uncharacterized protein LOC100806244 [Glycine max]	-
Cko_contig_23697	-3.08811	5.20952e-06	hypothetical protein MTR_3g083100 [Medicago truncatula]	-
Cko_contig_58737	-3.89315	5.27682e-06	unknown [Medicago truncatula]	GO:0055114 oxidation-reduction process biological_process;GO:0003959 NADPH dehydrogenase activity molecular_function;GO:0015995 chlorophyll biosynthetic process biological_process;GO:0009941 chloroplast envelope cellular_component;GO:0016630 protochlorophyllide reductase activity molecular_function;GO:0009535 chloroplast thylakoid membrane cellular_component;GO:0000166 nucleotide binding molecula…
Cko_contig_63054	-2.30827	5.27801e-06	unknown [Glycine max]	GO:0006629 lipid metabolic process biological_process;GO:0016788 hydrolase activity, acting on ester bonds molecular_function
Cko_contig_82159	-3.89315	5.27682e-06	PREDICTED: 3-oxoacyl-[acyl-carrier-protein]	GO:0004315 3-oxoacyl-[acyl-carrier-protein] synthase activity molecular_function;GO:0006633 fatty acid biosynthetic process biological_process;EC:2.3.1.41
Cko_contig_55572	4.19025	5.33053e-06	PREDICTED: lysine histidine transporter 1-like [Glycine max]	GO:0080167 response to karrikin biological_process;GO:0016021 integral to membrane cellular_component;GO:0043090 amino acid import biological_process;GO:0009536 plastid cellular_component;GO:0005886 plasma membrane cellular_component
Cko_contig_12586	3.70615	5.36854e-06	Subtilisin-like serine protease [Medicago truncatula]	GO:0043086 negative regulation of catalytic activity biological_process;GO:0006508 proteolysis biological_process;GO:0042802 identical protein binding molecular_function;GO:0004252 serine-type endopeptidase activity molecular_function;EC:3.4.21.0
Cko_contig_47114	3.15997	5.44372e-06	Patatin-like protein [Medicago truncatula]	GO:0016787 hydrolase activity molecular_function;GO:0006629 lipid metabolic process biological_process
Cko_contig_74290	-3.88633	5.51091e-06	putative glycine rich protein precursor [Pisum sativum]	-
Cko_contig_75019	-3.78874	5.85174e-06	hypothetical protein DDB_G0276677 [Dictyostelium discoideum AX4]	-
Cko_contig_55037	-4.20171	5.92871e-06	unknown [Medicago truncatula]	-
Cko_contig_105225	-7.28611	6.0211e-06	PREDICTED: kinesin-4-like [Glycine max]	GO:0003777 microtubule motor activity molecular_function;GO:0005874 microtubule cellular_component;GO:0009536 plastid cellular_component;GO:0005524 ATP binding molecular_function;GO:0007018 microtubule-based movement biological_process
Cko_contig_9108	-3.02208	6.16357e-06	unknown [Medicago truncatula]	GO:0030272 5-formyltetrahydrofolate cyclo-ligase activity molecular_function;GO:0009396 folic acid-containing compound biosynthetic process biological_process;GO:0005524 ATP binding molecular_function;GO:0009507 chloroplast cellular_component;EC:6.3.3.2
Cko_contig_46377	-3.02649	6.20021e-06	uncharacterized protein LOC100787073 precursor [Glycine max]	GO:0046872 metal ion binding molecular_function;GO:0006979 response to oxidative stress biological_process;GO:0020037 heme binding molecular_function;GO:0004601 peroxidase activity molecular_function;GO:0055114 oxidation-reduction process biological_process;GO:0044424 intracellular part cellular_component;EC:1.11.1.7
Cko_contig_3842	5.13963	6.23174e-06	PREDICTED: FH protein interacting protein FIP2-like [Glycine max]	GO:0051260 protein homooligomerization biological_process
Cko_contig_73018	4.31209	6.2538e-06	unknown [Medicago truncatula]	GO:0005975 carbohydrate metabolic process biological_process;GO:0004553 hydrolase activity, hydrolyzing O-glycosyl compounds molecular_function;GO:0043169 cation binding molecular_function;EC:3.2.1.0
Cko_contig_80993	3.56288	6.24421e-06	submaxillary gland androgen-regulated protein 3A, putative [Ixodes scapularis]	-
Cko_contig_53529	-4.85755	6.27577e-06	PREDICTED: heparan-alpha-glucosaminide N-acetyltransferase-like [Glycine max]	GO:0016020 membrane cellular_component;GO:0016740 transferase activity molecular_function
Cko_contig_11329	6.74731	6.36188e-06	PREDICTED: uncharacterized protein LOC100778734 [Glycine max]	-
Cko_contig_40078	4.3019	6.63067e-06	unknown [Medicago truncatula]	-
Cko_contig_45970	-2.35598	6.71869e-06	Light-regulated protein [Medicago truncatula]	-
Cko_contig_626	-2.27876	6.73732e-06	Cytochrome c oxidase subunit [Medicago truncatula]	GO:0022890 inorganic cation transmembrane transporter activity molecular_function;GO:0050896 response to stimulus biological_process;GO:0016491 oxidoreductase activity molecular_function;GO:0034220 ion transmembrane transport biological_process;GO:0046915 transition metal ion transmembrane transporter activity molecular_function;GO:0006829 zinc ion transport biological_process;GO:0016020 membrane…
Cko_contig_69519	3.7917	6.79414e-06	PREDICTED: defensin-like protein-like [Glycine max]	GO:0050832 defense response to fungus biological_process;GO:0005576 extracellular region cellular_component;GO:0031640 killing of cells of other organism biological_process
Cko_contig_62652	6.72459	6.88579e-06	Pierisin [Medicago truncatula]	GO:0020037 heme binding molecular_function;GO:0005829 cytosol cellular_component;GO:0045735 nutrient reservoir activity molecular_function;GO:0005509 calcium ion binding molecular_function
Cko_contig_58529	-2.51973	6.91896e-06	hypothetical protein MTR_4g087540 [Medicago truncatula]	-
Cko_contig_786	-3.0497	6.95767e-06	PREDICTED: uncharacterized protein LOC100266538 isoform 1 [Vitis vinifera]	-
Cko_contig_8184	4.08518	6.99024e-06	PREDICTED: beta-fructofuranosidase, cell wall isozyme-like isoform 2 [Glycine max]	GO:0004575 sucrose alpha-glucosidase activity molecular_function;GO:0005975 carbohydrate metabolic process biological_process;EC:3.2.1.26;EC:3.2.1.48
Cko_contig_7236	4.29163	7.03187e-06	Receptor serine/threonine kinase [Medicago truncatula]	GO:0016310 phosphorylation biological_process;GO:0004672 protein kinase activity molecular_function;GO:0000166 nucleotide binding molecular_function
Cko_contig_104965	3.98136	7.08726e-06	PREDICTED: uncharacterized protein LOC100806570 [Glycine max]	-
Cko_contig_106742	-4.62773	7.07642e-06	hypothetical protein MTR_8g072860 [Medicago truncatula]	-
Cko_contig_23220	-7.22997	7.20597e-06	PREDICTED: uncharacterized protein LOC100817862 [Glycine max]	-
Cko_contig_55333	3.31636	7.53993e-06	PREDICTED: coatomer subunit beta'-2-like [Glycine max]	GO:0006810 transport biological_process;GO:0016573 histone acetylation biological_process;GO:0004402 histone acetyltransferase activity molecular_function;EC:2.3.1.48
Cko_contig_106900	-5.44252	7.61086e-06	hypothetical protein DICSQDRAFT_86741 [Dichomitus squalens LYAD-421 SS1]	GO:0005622 intracellular cellular_component
Cko_contig_58738	-4.21848	7.64741e-06	short-chain dehydrogenase, putative [Ricinus communis]	GO:0055114 oxidation-reduction process biological_process;GO:0003959 NADPH dehydrogenase activity molecular_function;GO:0015995 chlorophyll biosynthetic process biological_process;GO:0009941 chloroplast envelope cellular_component;GO:0016630 protochlorophyllide reductase activity molecular_function;GO:0009535 chloroplast thylakoid membrane cellular_component;GO:0000166 nucleotide binding molecula…
Cko_contig_106885	-4.81748	7.69387e-06	endo-1,4-beta-glucancase precursor [Glycine max]	GO:0008152 metabolic process biological_process;GO:0004553 hydrolase activity, hydrolyzing O-glycosyl compounds molecular_function;EC:3.2.1.0
Cko_contig_1202	4.5022	7.6827e-06	Replication protein A 70 kDa DNA-binding subunit [Medicago truncatula]	GO:0005488 binding molecular_function
Cko_contig_64626	4.01034	7.96409e-06	1-aminocyclopropane-1-carboxylate oxidase [Medicago truncatula]	GO:0055114 oxidation-reduction process biological_process;GO:0016706 oxidoreductase activity, acting on paired donors, with incorporation or reduction of molecular oxygen, 2-oxoglutarate as one donor, and incorporation of one atom each of oxygen into both donors molecular_function;EC:1.14.11.0
Cko_contig_37359	5.08716	8.00467e-06	PREDICTED: lysine histidine transporter 1-like [Glycine max]	GO:0003333 amino acid transmembrane transport biological_process;GO:0043090 amino acid import biological_process;GO:0005886 plasma membrane cellular_component;GO:0015171 amino acid transmembrane transporter activity molecular_function;GO:0016021 integral to membrane cellular_component;GO:0009536 plastid cellular_component;GO:0080167 response to karrikin biological_process
Cko_contig_51788	4.48878	8.25961e-06	unknown [Medicago truncatula]	-
Cko_contig_105027	-5.42262	8.3063e-06	Oligopeptide transporter [Medicago truncatula]	GO:0055085 transmembrane transport biological_process;GO:0006857 oligopeptide transport biological_process;GO:0080167 response to karrikin biological_process
Cko_contig_105237	-7.18343	8.35357e-06	hypothetical protein NECHADRAFT_18897 [Nectria haematococca mpVI 77-13-4]	-
Cko_contig_33364	-7.18343	8.35357e-06	PREDICTED: myristoyl-acyl carrier protein thioesterase, chloroplastic-like [Glycine max]	GO:0016295 myristoyl-[acyl-carrier-protein] hydrolase activity molecular_function;GO:0006633 fatty acid biosynthetic process biological_process;GO:0004320 oleoyl-[acyl-carrier-protein] hydrolase activity molecular_function;GO:0016296 palmitoyl-[acyl-carrier-protein] hydrolase activity molecular_function;EC:3.1.2.14
Cko_contig_65953	6.66617	8.42755e-06	6b-interacting protein 2 [Nicotiana tabacum]	-
Cko_contig_66625	6.66617	8.42755e-06	PREDICTED: (-)-germacrene D synthase [Vitis vinifera]	GO:0010334 sesquiterpene synthase activity molecular_function;GO:0000287 magnesium ion binding molecular_function;GO:0008152 metabolic process biological_process
Cko_contig_82813	3.09929	8.51495e-06	cytochrome P450 [Cicer arietinum]	GO:0006952 defense response biological_process;GO:0051707 response to other organism biological_process;GO:0055114 oxidation-reduction process biological_process;GO:0070330 aromatase activity molecular_function;GO:0009055 electron carrier activity molecular_function;GO:0042343 indole glucosinolate metabolic process biological_process;GO:0020037 heme binding molecular_function;GO:0044464 cell part…
Cko_contig_8776	-2.33769	8.51425e-06	LRR receptor-like serine/threonine-protein kinase ERECTA [Medicago truncatula]	GO:0030155 regulation of cell adhesion biological_process;GO:0051302 regulation of cell division biological_process;GO:0006468 protein phosphorylation biological_process;GO:0055114 oxidation-reduction process biological_process;GO:0004674 protein serine/threonine kinase activity molecular_function;GO:0010103 stomatal complex morphogenesis biological_process;GO:0005739 mitochondrion cellular_compo…
Cko_contig_99928	-4.79701	8.53025e-06	F-box/FBD/LRR-repeat protein [Medicago truncatula]	-
Cko_contig_50218	-2.26347	8.58091e-06	PREDICTED: uncharacterized protein LOC100777240 [Glycine max]	-
Cko_contig_58783	-7.17155	8.67309e-06	transcript antisense to ribosomal RNA protein [Ajellomyces capsulatus H88]	-
Cko_contig_12265	6.6542	8.78162e-06	Tir-nbs-lrr resistance protein [Medicago truncatula]	-
Cko_contig_39135	-4.34015	9.06664e-06	trypsin inhibitor [Pisum sativum]	GO:0010466 negative regulation of peptidase activity biological_process;GO:0005576 extracellular region cellular_component;GO:0004867 serine-type endopeptidase inhibitor activity molecular_function
Cko_contig_48076	-5.40244	9.07277e-06	PREDICTED: uncharacterized protein LOC100803756 [Glycine max]	-
Cko_contig_86130	3.17357	9.06693e-06	unknown [Glycine max]	GO:0016491 oxidoreductase activity molecular_function;GO:0005488 binding molecular_function
Cko_contig_96045	4.34424	9.05809e-06	Cysteine-rich receptor-like protein kinase [Medicago truncatula]	GO:0006468 protein phosphorylation biological_process;GO:0005524 ATP binding molecular_function;GO:0004674 protein serine/threonine kinase activity molecular_function;EC:2.7.11.0
Cko_contig_105457	-3.76927	9.50509e-06	Cysteine-rich receptor-like protein kinase [Medicago truncatula]	GO:0004713 protein tyrosine kinase activity molecular_function;GO:0006468 protein phosphorylation biological_process;GO:0005524 ATP binding molecular_function;EC:2.7.10.0
Cko_contig_61165	2.34298	9.49779e-06	Protein TIFY [Medicago truncatula]	-
Cko_contig_84531	2.82475	9.52116e-06	PREDICTED: ABC transporter F family member 1-like [Glycine max]	GO:0015439 heme-transporting ATPase activity molecular_function;GO:0009536 plastid cellular_component;GO:0006200 ATP catabolic process biological_process;GO:0005524 ATP binding molecular_function;GO:0005886 plasma membrane cellular_component;EC:3.6.3.41
Cko_contig_57382	-2.24257	9.55869e-06	unknown [Lotus japonicus]	GO:0006869 lipid transport biological_process;GO:0006508 proteolysis biological_process;GO:0008233 peptidase activity molecular_function
Cko_contig_64964	-2.31042	9.62022e-06	uncharacterized protein LOC100815789 [Glycine max]	GO:0009522 photosystem I cellular_component;GO:0010114 response to red light biological_process;GO:0016168 chlorophyll binding molecular_function;GO:0016021 integral to membrane cellular_component;GO:0046872 metal ion binding molecular_function;GO:0018298 protein-chromophore linkage biological_process;GO:0009941 chloroplast envelope cellular_component;GO:0005774 vacuolar membrane cellular_compone…
Cko_contig_106859	-7.13533	9.72114e-06	Zinc transporter, putative [Asparagus officinalis]	GO:0006810 transport biological_process
Cko_contig_105258	-5.38197	9.91833e-06	ribosomal protein L15-like protein [Chaetomium thermophilum var. thermophilum DSM 1495]	GO:0043581 mycelium development biological_process;GO:0030529 ribonucleoprotein complex cellular_component
Cko_contig_106203	-5.38197	9.91833e-06	60S ribosomal protein L10 [Marssonina brunnea f. sp. 'multigermtubi' MB_m1]	GO:0005840 ribosome cellular_component;GO:0003735 structural constituent of ribosome molecular_function;GO:0006412 translation biological_process
Cko_contig_58673	-2.81966	1.00423e-05	PREDICTED: oleosin 14.9 kDa-like [Glycine max]	-
Cko_contig_38885	2.26382	1.03334e-05	unknown [Medicago truncatula]	-
Cko_contig_46112	-2.22602	1.03285e-05	fructose-bisphosphate aldolase [Glycine max]	GO:0006096 glycolysis biological_process;GO:0001666 response to hypoxia biological_process;GO:0004332 fructose-bisphosphate aldolase activity molecular_function;GO:0009507 chloroplast cellular_component;EC:4.1.2.13
Cko_contig_52358	-3.01381	1.03474e-05	uncharacterized protein LOC100775516 [Glycine max]	-
Cko_contig_53913	4.44775	1.02884e-05	salicylic acid methyl transferase-like protein [Glycine max]	GO:0032259 methylation biological_process;GO:0030795 jasmonate O-methyltransferase activity molecular_function;EC:2.1.1.141
Cko_contig_54033	3.55466	1.03523e-05	PREDICTED: uncharacterized protein LOC100797919 [Glycine max]	-
Cko_contig_79415	-7.11067	1.05025e-05	cytokinin dehydrogenase 1-like [Glycine max]	-
Cko_contig_83066	-2.26951	1.05645e-05	PREDICTED: uncharacterized protein LOC100807274 [Glycine max]	-
Cko_contig_65362	3.82823	1.07138e-05	PREDICTED: uncharacterized protein LOC100820280 [Glycine max]	-
Cko_contig_101693	4.06924	1.08543e-05	hypothetical protein MTR_1g110130 [Medicago truncatula]	GO:0005886 plasma membrane cellular_component;GO:0006468 protein phosphorylation biological_process;GO:0005524 ATP binding molecular_function;GO:0004674 protein serine/threonine kinase activity molecular_function;EC:2.7.11.0
Cko_contig_12738	-3.99293	1.11848e-05	PREDICTED: uncharacterized protein LOC100807274 [Glycine max]	-
Cko_contig_2277	-3.99293	1.11848e-05	polyprotein [Glycine max]	-
Cko_contig_71765	5.0141	1.12832e-05	PREDICTED: probable carboxylesterase 13-like isoform 1 [Glycine max]	GO:0050253 retinyl-palmitate esterase activity molecular_function;GO:0008152 metabolic process biological_process;GO:0080031 methyl salicylate esterase activity molecular_function;GO:0004091 carboxylesterase activity molecular_function;GO:0080032 methyl jasmonate esterase activity molecular_function;GO:0080030 methyl indole-3-acetate esterase activity molecular_function;EC:3.1.1.21;EC:3.1.1.1
Cko_contig_50710	-3.74098	1.1328e-05	Elongation factor 1-alpha [Medicago truncatula]	GO:0044238 primary metabolic process biological_process;GO:0003676 nucleic acid binding molecular_function;GO:0000166 nucleotide binding molecular_function;GO:0016787 hydrolase activity molecular_function;GO:0044237 cellular metabolic process biological_process
Cko_contig_96044	2.665	1.15612e-05	Cysteine-rich receptor-like protein kinase [Medicago truncatula]	GO:0016301 kinase activity molecular_function
Cko_contig_11650	6.56749	1.1802e-05	Tel2-interacting protein [Medicago truncatula]	-
Cko_contig_77303	4.29575	1.18076e-05	hypothetical protein MTR_4g081300 [Medicago truncatula]	-
Cko_contig_78277	4.60529	1.17796e-05	PREDICTED: DEAD-box ATP-dependent RNA helicase 24-like [Glycine max]	-
Cko_contig_95829	3.84885	1.20983e-05	Reticuline oxidase [Medicago truncatula]	GO:0050660 flavin adenine dinucleotide binding molecular_function;GO:0050468 reticuline oxidase activity molecular_function;GO:0055114 oxidation-reduction process biological_process;GO:0008762 UDP-N-acetylmuramate dehydrogenase activity molecular_function;EC:1.21.3.3;EC:1.1.1.158
Cko_contig_43111	2.40335	1.22505e-05	unknown [Glycine max]	GO:0006629 lipid metabolic process biological_process;GO:0016788 hydrolase activity, acting on ester bonds molecular_function
Cko_contig_4896	-7.06005	1.22975e-05	2-nitropropane dioxygenase-like protein [Medicago truncatula]	GO:0046686 response to cadmium ion biological_process;GO:0009610 response to symbiotic fungus biological_process;GO:0018580 nitronate monooxygenase activity molecular_function;GO:0016702 oxidoreductase activity, acting on single donors with incorporation of molecular oxygen, incorporation of two atoms of oxygen molecular_function;GO:0055114 oxidation-reduction process biological_process;EC:1.13.1…
Cko_contig_104662	2.33732	1.24453e-05	hypothetical protein MTR_2g035850 [Medicago truncatula]	-
Cko_contig_4323	3.62723	1.28667e-05	hypothetical protein MTR_6g051740 [Medicago truncatula]	-
Cko_contig_95486	6.54172	1.28749e-05	src2 protein [Glycine max]	-
Cko_contig_40037	-4.71212	1.30097e-05	PREDICTED: probable purine permease 11-like [Vitis vinifera]	-
Cko_contig_11579	3.41027	1.31692e-05	PREDICTED: uncharacterized protein LOC100784078 [Glycine max]	GO:0009615 response to virus biological_process;GO:0009992 cellular water homeostasis biological_process;GO:0006468 protein phosphorylation biological_process;GO:0004674 protein serine/threonine kinase activity molecular_function;GO:0005509 calcium ion binding molecular_function;GO:0030247 polysaccharide binding molecular_function;GO:0009751 response to salicylic acid stimulus biological_process;…
Cko_contig_5585	-4.37371	1.31264e-05	hypothetical protein MTR_1g045440 [Medicago truncatula]	-
Cko_contig_89557	2.55466	1.3162e-05	PREDICTED: pectinesterase 2-like [Glycine max]	GO:0042545 cell wall modification biological_process;GO:0005618 cell wall cellular_component;GO:0030599 pectinesterase activity molecular_function;GO:0045330 aspartyl esterase activity molecular_function;GO:0004857 enzyme inhibitor activity molecular_function;GO:0016020 membrane cellular_component;GO:0043086 negative regulation of catalytic activity biological_process;EC:3.1.1.11
Cko_contig_105309	-7.03405	1.33288e-05	hypothetical protein KAFR_0C00770 [Kazachstania africana CBS 2517]	GO:0000786 nucleosome cellular_component;GO:0003677 DNA binding molecular_function;GO:0006334 nucleosome assembly biological_process;GO:0005634 nucleus cellular_component
Cko_contig_2458	-4.26764	1.34618e-05	hypothetical protein 11M19.5 [Arabidopsis halleri]	-
Cko_contig_5557	4.97613	1.34535e-05	PREDICTED: uncharacterized protein LOC100787021 isoform 1 [Glycine max]	GO:0004519 endonuclease activity molecular_function;GO:0003676 nucleic acid binding molecular_function
Cko_contig_63829	-4.26764	1.34618e-05	unknown [Populus trichocarpa]	GO:0030170 pyridoxal phosphate binding molecular_function;GO:0003962 cystathionine gamma-synthase activity molecular_function;GO:0018826 methionine gamma-lyase activity molecular_function;GO:0006520 cellular amino acid metabolic process biological_process;GO:0005829 cytosol cellular_component;EC:2.5.1.48;EC:4.4.1.11
Cko_contig_66923	6.52867	1.34534e-05	hypothetical protein MTR_8g042400 [Medicago truncatula]	-
Cko_contig_11032	3.35217	1.34967e-05	PREDICTED: putative leucine-rich repeat receptor-like protein kinase At2g19210-like [Glycine max]	GO:0016310 phosphorylation biological_process;GO:0004672 protein kinase activity molecular_function;GO:0000166 nucleotide binding molecular_function
Cko_contig_58740	-7.02088	1.38823e-05	NADPH-protochlorophyllide oxidoreductase 1 [Amaranthus tricolor]	GO:0055114 oxidation-reduction process biological_process;GO:0003959 NADPH dehydrogenase activity molecular_function;GO:0015995 chlorophyll biosynthetic process biological_process;GO:0009941 chloroplast envelope cellular_component;GO:0016630 protochlorophyllide reductase activity molecular_function;GO:0009535 chloroplast thylakoid membrane cellular_component;GO:0000166 nucleotide binding molecula…
Cko_contig_7666	3.25334	1.40678e-05	unknown [Glycine max]	GO:0009987 cellular process biological_process;GO:0004672 protein kinase activity molecular_function
Cko_contig_27554	-5.29709	1.42911e-05	unknown [Medicago truncatula]	-
Cko_contig_53706	3.22389	1.42961e-05	Benzoyl coenzyme A benzyl alcohol benzoyl transferase [Medicago truncatula]	GO:0016747 transferase activity, transferring acyl groups other than amino-acyl groups molecular_function;EC:2.3.1.0
Cko_contig_64258	-3.90613	1.44426e-05	RNA-directed DNA polymerase (Reverse transcriptase); Ribonuclease H; Endonuclease/exonuclease/phosphatase [Medicago truncatula]	GO:0003824 catalytic activity molecular_function
Cko_contig_90688	-4.48151	1.51313e-05	hypothetical protein G5I_05770 [Acromyrmex echinatior]	-
Cko_contig_26280	4.55466	1.52064e-05	IMP dehydrogenase/GMP reductase, putative [Medicago truncatula]	-
Cko_contig_59817	4.55466	1.52064e-05	PREDICTED: probable LRR receptor-like serine/threonine-protein kinase At4g36180-like [Glycine max]	-
Cko_contig_84506	3.14275	1.51853e-05	Cysteine-rich receptor-like protein kinase [Medicago truncatula]	GO:0006468 protein phosphorylation biological_process;GO:0005524 ATP binding molecular_function;GO:0004674 protein serine/threonine kinase activity molecular_function;GO:0005739 mitochondrion cellular_component;EC:2.7.11.0
Cko_contig_52223	-5.27506	1.56936e-05	hypothetical protein NEMVEDRAFT_v1g143181 [Nematostella vectensis]	GO:0004497 monooxygenase activity molecular_function
Cko_contig_57706	-5.27506	1.56936e-05	PREDICTED: putative disease resistance protein At4g11170-like [Glycine max]	-
Cko_contig_62356	6.47523	1.6089e-05	Allantoinase [Medicago truncatula]	GO:0000256 allantoin catabolic process biological_process;GO:0004038 allantoinase activity molecular_function;GO:0050897 cobalt ion binding molecular_function;GO:0016023 cytoplasmic membrane-bounded vesicle cellular_component;GO:0008270 zinc ion binding molecular_function;EC:3.5.2.5
Cko_contig_78133	4.93713	1.60897e-05	Exocyst complex component [Medicago truncatula]	GO:0044464 cell part cellular_component
Cko_contig_13349	4.36202	1.61462e-05	Tir-nbs-lrr resistance protein [Medicago truncatula]	-
Cko_contig_70568	4.36202	1.61462e-05	Receptor-like kinase [Medicago truncatula]	GO:0016301 kinase activity molecular_function
Cko_contig_84545	-2.68196	1.63697e-05	putative glucosyltransferase [Phaseolus lunatus]	GO:0008194 UDP-glycosyltransferase activity molecular_function;GO:0016758 transferase activity, transferring hexosyl groups molecular_function;EC:2.4.1.0
Cko_contig_74926	-2.18737	1.66886e-05	unknown [Lotus japonicus]	GO:0019253 reductive pentose-phosphate cycle biological_process;GO:0016984 ribulose-bisphosphate carboxylase activity molecular_function;GO:0004497 monooxygenase activity molecular_function;GO:0009853 photorespiration biological_process;GO:0009507 chloroplast cellular_component;GO:0055114 oxidation-reduction process biological_process;EC:4.1.1.39
Cko_contig_105192	6.46155	1.68383e-05	hypothetical protein MTR_7g081180 [Medicago truncatula]	-
Cko_contig_81265	-6.95313	1.70897e-05	Subtilisin-like protease [Medicago truncatula]	GO:0055114 oxidation-reduction process biological_process;GO:0009897 external side of plasma membrane cellular_component;GO:0010103 stomatal complex morphogenesis biological_process;GO:0042802 identical protein binding molecular_function;GO:0006508 proteolysis biological_process;GO:0016023 cytoplasmic membrane-bounded vesicle cellular_component;GO:0043086 negative regulation of catalytic activity…
Cko_contig_1182	-2.9319	1.72256e-05	hypothetical protein MTR_5g013290 [Medicago truncatula]	-
Cko_contig_104474	4.91723	1.76162e-05	PREDICTED: probable receptor-like protein kinase At5g39020-like [Glycine max]	GO:0005488 binding molecular_function;GO:0004672 protein kinase activity molecular_function
Cko_contig_1576	6.44775	1.76283e-05	copia-type polyprotein, putative [Arabidopsis thaliana]	GO:0046872 metal ion binding molecular_function;GO:1901363 heterocyclic compound binding molecular_function;GO:0016020 membrane cellular_component;GO:0097159 organic cyclic compound binding molecular_function
Cko_contig_11916	4.2198	1.7748e-05	Receptor-like protein kinase [Medicago truncatula]	GO:0008152 metabolic process biological_process;GO:0003824 catalytic activity molecular_function
Cko_contig_82841	4.2198	1.7748e-05	RecName: Full=Sucrose synthase 2; AltName: Full=Sucrose-UDP glucosyltransferase 2	GO:0008152 metabolic process biological_process;GO:0016757 transferase activity, transferring glycosyl groups molecular_function
Cko_contig_73370	-3.02418	1.78187e-05	PREDICTED: reticuline oxidase-like [Glycine max]	GO:0050660 flavin adenine dinucleotide binding molecular_function;GO:0008762 UDP-N-acetylmuramate dehydrogenase activity molecular_function;GO:0055114 oxidation-reduction process biological_process;EC:1.1.1.158
Cko_contig_29893	3.48427	1.89471e-05	unknown [Medicago truncatula]	-
Cko_contig_88934	4.89706	1.93028e-05	PREDICTED: uncharacterized protein LOC100795172 [Glycine max]	-
Cko_contig_78663	3.96648	1.94448e-05	gag-pol polyprotein [Phaseolus vulgaris]	GO:0006259 DNA metabolic process biological_process;GO:0003676 nucleic acid binding molecular_function
Cko_contig_72742	-2.25339	2.00516e-05	HPP domain containing protein [Lotus japonicus]	GO:0016020 membrane cellular_component;GO:0009941 chloroplast envelope cellular_component
Cko_contig_3132	-4.62193	2.01588e-05	Pectinesterase [Medicago truncatula]	GO:0042545 cell wall modification biological_process;GO:0005777 peroxisome cellular_component;GO:0005618 cell wall cellular_component;GO:0030599 pectinesterase activity molecular_function;GO:0045330 aspartyl esterase activity molecular_function;GO:0004857 enzyme inhibitor activity molecular_function;GO:0043086 negative regulation of catalytic activity biological_process;GO:0009536 plastid cellula…
Cko_contig_64760	-4.62193	2.01588e-05	Resistance protein [Medicago truncatula]	-
Cko_contig_69546	-2.15628	2.06974e-05	histone H3 [Arabidopsis thaliana]	GO:0000786 nucleosome cellular_component;GO:0003677 DNA binding molecular_function;GO:0051320 S phase biological_process;GO:0005515 protein binding molecular_function;GO:0060968 regulation of gene silencing biological_process;GO:0006334 nucleosome assembly biological_process;GO:0005576 extracellular region cellular_component;GO:0005654 nucleoplasm cellular_component;GO:0007596 blood coagulation b…
Cko_contig_107887	-5.20689	2.09054e-05	PREDICTED: probable peptide transporter At1g52190-like [Glycine max]	GO:0016021 integral to membrane cellular_component;GO:0006857 oligopeptide transport biological_process;GO:0005215 transporter activity molecular_function
Cko_contig_23569	-5.20689	2.09054e-05	PREDICTED: uncharacterized protein LOC100782294 [Glycine max]	GO:0080167 response to karrikin biological_process
Cko_contig_57210	4.87659	2.11683e-05	phosphate transporter [Glycine max]	GO:0005743 mitochondrial inner membrane cellular_component;GO:0005886 plasma membrane cellular_component;GO:0005515 protein binding molecular_function;GO:0005618 cell wall cellular_component;GO:0006810 transport biological_process;GO:0016021 integral to membrane cellular_component;GO:0009507 chloroplast cellular_component
Cko_contig_90851	-2.43433	2.11694e-05	Cytochrome b559 subunit alpha [Medicago truncatula]	GO:0009539 photosystem II reaction center cellular_component;GO:0009055 electron carrier activity molecular_function;GO:0005506 iron ion binding molecular_function;GO:0030096 plasma membrane-derived thylakoid photosystem II cellular_component;GO:0020037 heme binding molecular_function;GO:0009767 photosynthetic electron transport chain biological_process;GO:0016021 integral to membrane cellular_co…
Cko_contig_23191	-6.88205	2.1203e-05	conserved hypothetical protein [Ricinus communis]	-
Cko_contig_103258	4.48427	2.15584e-05	serine/threonine protein kinase [Medicago truncatula]	GO:0030170 pyridoxal phosphate binding molecular_function;GO:0008353 RNA polymerase II carboxy-terminal domain kinase activity molecular_function;GO:0004795 threonine synthase activity molecular_function;GO:0030247 polysaccharide binding molecular_function;GO:0006468 protein phosphorylation biological_process;GO:0005524 ATP binding molecular_function;EC:2.7.11.23;EC:4.2.3.1
Cko_contig_12776	2.52564	2.21228e-05	hypothetical protein MTR_7g092650 [Medicago truncatula]	-
Cko_contig_57003	2.33719	2.21225e-05	unknown [Lotus japonicus]	-
Cko_contig_106374	-6.8674	2.21598e-05	predicted protein [Populus trichocarpa]	GO:0004527 exonuclease activity molecular_function;GO:0006139 nucleobase-containing compound metabolic process biological_process;GO:1901363 heterocyclic compound binding molecular_function;GO:0097159 organic cyclic compound binding molecular_function;GO:0009536 plastid cellular_component
Cko_contig_72102	-2.26935	2.23928e-05	PREDICTED: sulfate transporter 3.1-like [Glycine max]	GO:0016021 integral to membrane cellular_component;GO:0008271 secondary active sulfate transmembrane transporter activity molecular_function;GO:0008272 sulfate transport biological_process;GO:0055085 transmembrane transport biological_process
Cko_contig_71526	-4.40244	2.25289e-05	gag-pol polyprotein [Populus deltoides]	GO:0003676 nucleic acid binding molecular_function;GO:0008270 zinc ion binding molecular_function;GO:0015074 DNA integration biological_process;GO:0000166 nucleotide binding molecular_function
Cko_contig_105674	4.28647	2.37981e-05	PREDICTED: E3 ubiquitin-protein ligase ATL41-like [Glycine max]	GO:0046872 metal ion binding molecular_function
Cko_contig_717	-4.15958	2.3884e-05	Resistance protein [Medicago truncatula]	GO:0097159 organic cyclic compound binding molecular_function;GO:0016740 transferase activity molecular_function;GO:1901363 heterocyclic compound binding molecular_function
Cko_contig_54637	-4.38197	2.49367e-05	hypothetical protein EAI_03683 [Harpegnathos saltator]	-
Cko_contig_79556	-2.13844	2.50519e-05	uncharacterized protein LOC100306291 [Glycine max]	GO:0009523 photosystem II cellular_component;GO:0015979 photosynthesis biological_process
Cko_contig_11847	4.83477	2.55214e-05	PREDICTED: probable polygalacturonase At1g80170-like [Glycine max]	GO:0010047 fruit dehiscence biological_process;GO:0048235 pollen sperm cell differentiation biological_process;GO:0007047;GO:0016023 cytoplasmic membrane-bounded vesicle cellular_component;GO:0045490 pectin catabolic process biological_process;GO:0004650 polygalacturonase activity molecular_function;GO:0005576 extracellular region cellular_component;GO:0009901 anther dehiscence biological_process…
Cko_contig_95315	4.83477	2.55214e-05	hypothetical protein MTR_3g108670 [Medicago truncatula]	-
Cko_contig_81950	2.7917	2.6081e-05	PREDICTED: F-box protein At2g27310-like [Glycine max]	-
Cko_contig_61681	-2.96694	2.65172e-05	PREDICTED: 4-coumarate--CoA ligase-like 5-like [Glycine max]	GO:0016874 ligase activity molecular_function;GO:0046872 metal ion binding molecular_function;GO:0006979 response to oxidative stress biological_process;GO:0020037 heme binding molecular_function;GO:0004601 peroxidase activity molecular_function;GO:0047077 Photinus-luciferin 4-monooxygenase (ATP-hydrolyzing) activity molecular_function;GO:0055114 oxidation-reduction process biological_process;EC:…
Cko_contig_54460	-3.25783	2.67721e-05	PREDICTED: bidirectional sugar transporter SWEET1-like [Glycine max]	GO:0005887 integral to plasma membrane cellular_component;GO:0016023 cytoplasmic membrane-bounded vesicle cellular_component;GO:0051119 sugar transmembrane transporter activity molecular_function;GO:0008643 carbohydrate transport biological_process
Cko_contig_72704	-2.51958	2.67923e-05	PREDICTED: geranylgeranyl pyrophosphate synthase, chloroplastic-like [Glycine max]	GO:0051501 diterpene phytoalexin metabolic process biological_process;GO:0004337 geranyltranstransferase activity molecular_function;GO:0016491 oxidoreductase activity molecular_function;GO:0016114 terpenoid biosynthetic process biological_process;GO:0004311 farnesyltranstransferase activity molecular_function;GO:0008654 phospholipid biosynthetic process biological_process;GO:0000010 trans-hexapr…
Cko_contig_60891	-3.65357	2.74464e-05	RecName: Full=Long-chain-alcohol oxidase FAO1; AltName: Full=Long-chain fatty alcohol oxidase 1	GO:0050660 flavin adenine dinucleotide binding molecular_function;GO:0016021 integral to membrane cellular_component;GO:0046577 long-chain-alcohol oxidase activity molecular_function;GO:0055114 oxidation-reduction process biological_process;GO:0006066 alcohol metabolic process biological_process;GO:0009409 response to cold biological_process;EC:1.1.3.20
Cko_contig_51056	-5.13533	2.81096e-05	hypothetical protein MTR_8g042400 [Medicago truncatula]	-
Cko_contig_77774	-5.13533	2.81096e-05	unknown [Lotus japonicus]	GO:0016772 transferase activity, transferring phosphorus-containing groups molecular_function
Cko_contig_12379	2.99988	2.83795e-05	PREDICTED: probable receptor-like protein kinase At1g67000-like [Glycine max]	GO:0016301 kinase activity molecular_function;GO:0044237 cellular metabolic process biological_process;GO:1901363 heterocyclic compound binding molecular_function;GO:0097159 organic cyclic compound binding molecular_function
Cko_contig_104458	6.3019	2.84264e-05	CDK-activating kinase assembly factor MAT1 [Medicago truncatula]	-
Cko_contig_73516	-3.87328	2.86543e-05	PREDICTED: probable peptide/nitrate transporter At1g59740-like [Glycine max]	GO:0016020 membrane cellular_component;GO:0006857 oligopeptide transport biological_process;GO:0005215 transporter activity molecular_function
Cko_contig_104597	-2.14799	2.89965e-05	PREDICTED: uncharacterized protein LOC100305954 [Glycine max]	GO:0005507 copper ion binding molecular_function
Cko_contig_105737	-6.77625	2.90993e-05	calmodulin [Batrachochytrium dendrobatidis JAM81]	GO:0005509 calcium ion binding molecular_function
Cko_contig_23240	-6.76049	3.04915e-05	PREDICTED: thiol protease SEN102-like [Glycine max]	GO:0050896 response to stimulus biological_process;GO:0016491 oxidoreductase activity molecular_function;GO:0006508 proteolysis biological_process;GO:0008234 cysteine-type peptidase activity molecular_function
Cko_contig_25318	-4.11067	3.07724e-05	hypothetical protein MTR_5g075400 [Medicago truncatula]	GO:0008270 zinc ion binding molecular_function
Cko_contig_22969	3.73082	3.08317e-05	PREDICTED: protein TIFY 5A-like [Glycine max]	-
Cko_contig_86419	4.41027	3.08846e-05	TMV resistance protein N-like [Glycine max]	GO:0006952 defense response biological_process;GO:0043531 ADP binding molecular_function;GO:0005622 intracellular cellular_component;GO:0005524 ATP binding molecular_function;GO:0007165 signal transduction biological_process;GO:0017111 nucleoside-triphosphatase activity molecular_function;EC:3.6.1.15
Cko_contig_24915	-5.11067	3.1094e-05	PREDICTED: serine/threonine protein phosphatase 2A 57 kDa regulatory subunit B' alpha isoform-like [Glycine max]	GO:0008601 protein phosphatase type 2A regulator activity molecular_function;GO:0000159 protein phosphatase type 2A complex cellular_component;GO:0007165 signal transduction biological_process;GO:0006605 protein targeting biological_process;GO:0016020 membrane cellular_component;GO:0009536 plastid cellular_component
Cko_contig_74555	-5.11067	3.1094e-05	Resistance protein PRG [Medicago truncatula]	GO:0004523 ribonuclease H activity molecular_function;GO:0006952 defense response biological_process;GO:0043531 ADP binding molecular_function;GO:0003676 nucleic acid binding molecular_function;GO:0005622 intracellular cellular_component;GO:0007165 signal transduction biological_process;EC:3.1.26.4
Cko_contig_75736	4.02033	3.10595e-05	hypothetical protein MTR_5g089380 [Medicago truncatula]	-
Cko_contig_57509	-3.40325	3.13191e-05	PREDICTED: axial regulator YABBY 1-like [Glycine max]	GO:0010158 abaxial cell fate specification biological_process;GO:0010154 fruit development biological_process;GO:0010159 specification of organ position biological_process;GO:0010450 inflorescence meristem growth biological_process;GO:0009909 regulation of flower development biological_process;GO:0009933 meristem structural organization biological_process;GO:0010093 specification of floral organ …
Cko_contig_61083	-3.10957	3.12987e-05	-	-
Cko_contig_65728	-2.27359	3.14862e-05	PREDICTED: uncharacterized protein LOC100813325 [Glycine max]	GO:0016020 membrane cellular_component;GO:0009941 chloroplast envelope cellular_component;GO:0000166 nucleotide binding molecular_function;GO:0051744 3,8-divinyl protochlorophyllide a 8-vinyl reductase activity molecular_function
Cko_contig_53792	-3.20311	3.18162e-05	hypothetical protein VITISV_003191 [Vitis vinifera]	GO:0005488 binding molecular_function;GO:0044237 cellular metabolic process biological_process;GO:0044238 primary metabolic process biological_process
Cko_contig_61188	-6.74454	3.19631e-05	uncharacterized protein LOC100382981 [Zea mays]	-
Cko_contig_93325	-6.74454	3.19631e-05	unknown [Glycine max]	-
Cko_contig_78750	2.67254	3.26219e-05	PREDICTED: probable LRR receptor-like serine/threonine-protein kinase At1g74360-like [Glycine max]	GO:0016023 cytoplasmic membrane-bounded vesicle cellular_component;GO:0016310 phosphorylation biological_process;GO:0004672 protein kinase activity molecular_function;GO:0016787 hydrolase activity molecular_function;GO:0016020 membrane cellular_component;GO:0000166 nucleotide binding molecular_function
Cko_contig_49927	-2.11674	3.30531e-05	RecName: Full=Vicianin hydrolase; Short=VH; Flags: Precursor	GO:0050392 vicianin beta-glucosidase activity molecular_function;GO:0016052 carbohydrate catabolic process biological_process;GO:0043169 cation binding molecular_function;EC:3.2.1.119
Cko_contig_35667	-3.10069	3.31677e-05	PREDICTED: 3-ketoacyl-CoA synthase 17-like [Glycine max]	GO:0016747 transferase activity, transferring acyl groups other than amino-acyl groups molecular_function;GO:0006633 fatty acid biosynthetic process biological_process;GO:0009628 response to abiotic stimulus biological_process;GO:0006950 response to stress biological_process;GO:0016020 membrane cellular_component;EC:2.3.1.0
Cko_contig_1852	-2.17707	3.3236e-05	Acid beta-fructofuranosidase [Medicago truncatula]	GO:0000325 plant-type vacuole cellular_component;GO:0009505 plant-type cell wall cellular_component;GO:0050306 sucrose 1F-fructosyltransferase activity molecular_function;GO:0004575 sucrose alpha-glucosidase activity molecular_function;GO:0005985 sucrose metabolic process biological_process;GO:0051669 fructan beta-fructosidase activity molecular_function;EC:2.4.1.99;EC:3.2.1.26;EC:3.2.1.48;EC:3.2…
Cko_contig_94650	-2.55975	3.32774e-05	PREDICTED: gamma-tubulin complex component 2-like [Glycine max]	GO:0005815 microtubule organizing center cellular_component;GO:0000226 microtubule cytoskeleton organization biological_process;GO:0000922 spindle pole cellular_component
Cko_contig_23429	-4.09399	3.35208e-05	IMP dehydrogenase/GMP reductase, putative [Medicago truncatula]	-
Cko_contig_59212	-6.72842	3.35194e-05	hypothetical protein MTR_5g057770 [Medicago truncatula]	-
Cko_contig_107848	4.76968	3.40081e-05	PREDICTED: uncharacterized protein LOC100812827 [Glycine max]	-
Cko_contig_98540	4.76968	3.40081e-05	hypothetical protein VITISV_017821 [Vitis vinifera]	GO:0016874 ligase activity molecular_function;GO:0046872 metal ion binding molecular_function;GO:0090304 nucleic acid metabolic process biological_process;GO:0006412 translation biological_process;GO:0000166 nucleotide binding molecular_function
Cko_contig_60058	2.78058	3.43516e-05	2-succinylbenzoate-CoA ligase [Medicago truncatula]	GO:0008152 metabolic process biological_process;GO:0016874 ligase activity molecular_function
Cko_contig_75740	3.7563	3.44934e-05	hypothetical protein MTR_1g042380 [Medicago truncatula]	-
Cko_contig_28505	-2.27568	3.4677e-05	PREDICTED: ubiquinol-cytochrome c reductase complex 6.7 kDa protein-like [Glycine max]	GO:0005743 mitochondrial inner membrane cellular_component;GO:0070469 respiratory chain cellular_component;GO:0022900 electron transport chain biological_process
Cko_contig_100808	6.23916	3.47838e-05	PREDICTED: TMV resistance protein N-like [Glycine max]	GO:0050896 response to stimulus biological_process;GO:0032559 adenyl ribonucleotide binding molecular_function
Cko_contig_38741	-4.50062	3.57178e-05	Thioredoxin [Medicago truncatula]	-
Cko_contig_82972	-2.81102	3.60223e-05	PREDICTED: short-chain dehydrogenase TIC 32, chloroplastic [Vitis vinifera]	GO:0016630 protochlorophyllide reductase activity molecular_function;GO:0009706 chloroplast inner membrane cellular_component;GO:0005516 calmodulin binding molecular_function;GO:0055114 oxidation-reduction process biological_process;GO:0000166 nucleotide binding molecular_function;GO:0015031 protein transport biological_process;EC:1.3.1.33
Cko_contig_105740	-4.07712	3.6535e-05	sieve element-occluding protein 1 [Medicago truncatula]	-
Cko_contig_11248	-4.07712	3.6535e-05	Glycine-rich RNA-binding protein [Medicago truncatula]	GO:0003676 nucleic acid binding molecular_function;GO:0005739 mitochondrion cellular_component;GO:0000166 nucleotide binding molecular_function
Cko_contig_63035	3.13558	3.68431e-05	PREDICTED: GDSL esterase/lipase At1g29670-like [Glycine max]	GO:0016788 hydrolase activity, acting on ester bonds molecular_function;GO:0006629 lipid metabolic process biological_process
Cko_contig_2840	4.74731	3.74918e-05	contains similarity to reverse trancriptase , related [Medicago truncatula]	-
Cko_contig_87639	-6.67896	3.87552e-05	PREDICTED: uncharacterized protein LOC100818525 [Glycine max]	-
Cko_contig_62	1.79769e+308	3.91162e-05	Ankyrin repeat-containing protein [Medicago truncatula]	-
Cko_contig_67312	3.5022	3.96203e-05	PREDICTED: probable glycerol-3-phosphate acyltransferase 3-like [Glycine max]	GO:0016746 transferase activity, transferring acyl groups molecular_function;GO:0008152 metabolic process biological_process
Cko_contig_102384	-2.93452	4.04386e-05	PREDICTED: uncharacterized protein LOC100776610 [Glycine max]	-
Cko_contig_12262	3.9697	4.04154e-05	TMV resistance protein N [Medicago truncatula]	-
Cko_contig_68278	-2.15888	4.03676e-05	DNA-damage-repair/toleration protein DRT100 [Medicago truncatula]	GO:0016301 kinase activity molecular_function;GO:0032440 2-alkenal reductase [NAD(P)] activity molecular_function;GO:0016310 phosphorylation biological_process;GO:0042493 response to drug biological_process;GO:0009650 UV protection biological_process;GO:0055114 oxidation-reduction process biological_process;EC:1.3.1.74
Cko_contig_50310	-2.36952	4.06255e-05	phloem specific protein [Pisum sativum]	-
Cko_contig_59809	-6.66208	4.07115e-05	Stearoyl acyl carrier protein desaturase [Medicago truncatula]	GO:0006633 fatty acid biosynthetic process biological_process;GO:0046914 transition metal ion binding molecular_function;GO:0045300 acyl-[acyl-carrier-protein] desaturase activity molecular_function;GO:0009507 chloroplast cellular_component;GO:0016020 membrane cellular_component;GO:0055114 oxidation-reduction process biological_process;EC:1.14.19.2
Cko_contig_68529	-2.52322	4.06587e-05	unknown [Lotus japonicus]	GO:0004553 hydrolase activity, hydrolyzing O-glycosyl compounds molecular_function;GO:0006073 cellular glucan metabolic process biological_process;GO:0048046 apoplast cellular_component;GO:0005618 cell wall cellular_component;GO:0016762 xyloglucan:xyloglucosyl transferase activity molecular_function;EC:3.2.1.0;EC:2.4.1.207
Cko_contig_79293	-6.66208	4.07115e-05	PREDICTED: uncharacterized protein LOC100811318 [Glycine max]	GO:0005199 structural constituent of cell wall molecular_function;GO:0030001 metal ion transport biological_process;GO:0046872 metal ion binding molecular_function
Cko_contig_99565	-3.13721	4.10302e-05	PREDICTED: serine/threonine-protein kinase AtPK2/AtPK19-like [Glycine max]	GO:0005840 ribosome cellular_component;GO:0009409 response to cold biological_process;GO:0004697 protein kinase C activity molecular_function;GO:0006468 protein phosphorylation biological_process;GO:0005524 ATP binding molecular_function;GO:0005634 nucleus cellular_component;GO:0009408 response to heat biological_process;GO:0009651 response to salt stress biological_process;EC:2.7.11.13
Cko_contig_24345	4.72459	4.13714e-05	hypothetical protein MTR_3g064200 [Medicago truncatula]	-
Cko_contig_67204	-2.1898	4.16109e-05	asparagine synthetase [Astragalus sinicus]	GO:0070981 L-asparagine biosynthetic process biological_process;GO:0004066 asparagine synthase (glutamine-hydrolyzing) activity molecular_function;GO:0006541 glutamine metabolic process biological_process;GO:0005524 ATP binding molecular_function;EC:6.3.5.4
Cko_contig_2705	-3.54893	4.21416e-05	hypothetical protein MTR_5g014110 [Medicago truncatula]	-
Cko_contig_12992	-2.062	4.23127e-05	DNA topoisomerase [Medicago truncatula]	GO:0003918 DNA topoisomerase type II (ATP-hydrolyzing) activity molecular_function;GO:0005524 ATP binding molecular_function;GO:0005694 chromosome cellular_component;GO:0006265 DNA topological change biological_process;EC:5.99.1.3
Cko_contig_101547	-5.03405	4.23829e-05	Cysteine-rich receptor-like protein kinase [Medicago truncatula]	GO:0016301 kinase activity molecular_function;GO:0009987 cellular process biological_process
Cko_contig_76533	-6.64501	4.27858e-05	predicted protein [Populus trichocarpa]	GO:0005730 nucleolus cellular_component;GO:0003735 structural constituent of ribosome molecular_function;GO:0005886 plasma membrane cellular_component;GO:0003723 RNA binding molecular_function;GO:0022627 cytosolic small ribosomal subunit cellular_component;GO:0006412 translation biological_process
Cko_contig_28559	-4.14022	4.32339e-05	PREDICTED: calumenin-like [Glycine max]	GO:0005509 calcium ion binding molecular_function;GO:0005886 plasma membrane cellular_component
Cko_contig_41370	2.67805	4.41178e-05	PREDICTED: uncharacterized protein LOC100817263 [Glycine max]	GO:0016023 cytoplasmic membrane-bounded vesicle cellular_component
Cko_contig_82838	1.79769e+308	4.46173e-05	formin-like protein 14 [Arabidopsis thaliana]	-
Cko_contig_11338	2.20048	4.47409e-05	PREDICTED: uncharacterized WD repeat-containing protein C1672.07-like [Glycine max]	GO:0032040 small-subunit processome cellular_component;GO:0006364 rRNA processing biological_process;GO:0000250 lanosterol synthase activity molecular_function;EC:5.4.99.7
Cko_contig_1185	6.1567	4.51988e-05	PREDICTED: uncharacterized protein LOC100818236 [Glycine max]	-
Cko_contig_12812	3.44775	4.54443e-05	TIR-NBS-LRR type disease resistance protein [Medicago truncatula]	GO:0050896 response to stimulus biological_process
Cko_contig_5521	-5.00758	4.71076e-05	uncharacterized protein LOC100305889 [Glycine max]	GO:0050896 response to stimulus biological_process;GO:0009536 plastid cellular_component
Cko_contig_47633	6.13963	4.76947e-05	F-box protein [Medicago truncatula]	-
Cko_contig_77476	6.13963	4.76947e-05	U5 snRNP-specific protein-like factor [Medicago truncatula]	GO:0004402 histone acetyltransferase activity molecular_function;GO:0016573 histone acetylation biological_process;EC:2.3.1.48
Cko_contig_46971	2.30164	4.84514e-05	unknown [Medicago truncatula]	GO:0050832 defense response to fungus biological_process;GO:0005576 extracellular region cellular_component;GO:0008061 chitin binding molecular_function;GO:0042742 defense response to bacterium biological_process;GO:0005618 cell wall cellular_component
Cko_contig_103930	-3.82423	4.86711e-05	PREDICTED: probable LRR receptor-like serine/threonine-protein kinase At4g08850-like [Glycine max]	GO:0016301 kinase activity molecular_function
Cko_contig_41150	4.31209	4.91793e-05	predicted protein [Naegleria gruberi]	-
Cko_contig_5719	-2.2129	4.91263e-05	PREDICTED: uncharacterized protein LOC100799563 [Glycine max]	-
Cko_contig_54815	-3.34721	4.95946e-05	zinc finger homeodomain protein SZF-HD2 [Glycine max]	-
Cko_contig_23449	-6.59254	4.98029e-05	small GTPase [Rhizopus delemar RA 99-880]	GO:0005525 GTP binding molecular_function;GO:0007264 small GTPase mediated signal transduction biological_process;GO:0015031 protein transport biological_process
Cko_contig_44768	-6.59254	4.98029e-05	PREDICTED: uncharacterized protein LOC100788433 [Glycine max]	GO:0003677 DNA binding molecular_function;GO:0006306 DNA methylation biological_process;GO:0008168 methyltransferase activity molecular_function;EC:2.1.1.0
Cko_contig_67340	-6.59254	4.98029e-05	PREDICTED: inositol-tetrakisphosphate 1-kinase 4-like [Glycine max]	GO:0052726 inositol-1,3,4-trisphosphate 5-kinase activity molecular_function;GO:0047325 inositol tetrakisphosphate 1-kinase activity molecular_function;GO:0005622 intracellular cellular_component;GO:0016310 phosphorylation biological_process;GO:0005524 ATP binding molecular_function;GO:0000287 magnesium ion binding molecular_function;GO:0052725 inositol-1,3,4-trisphosphate 6-kinase activity molec…
Cko_contig_101144	3.73725	5.00774e-05	PREDICTED: wall-associated receptor kinase 2-like [Glycine max]	GO:0005488 binding molecular_function
Cko_contig_103542	6.12235	5.03524e-05	PREDICTED: putative 3,4-dihydroxy-2-butanone kinase [Glycine max]	GO:0006071 glycerol metabolic process biological_process;GO:0004371 glycerone kinase activity molecular_function;GO:0016310 phosphorylation biological_process;GO:0005524 ATP binding molecular_function;EC:2.7.1.29
Cko_contig_42370	6.12235	5.03524e-05	PREDICTED: cytochrome P450 71A1-like [Glycine max]	GO:0046872 metal ion binding molecular_function;GO:0016705 oxidoreductase activity, acting on paired donors, with incorporation or reduction of molecular oxygen molecular_function;GO:0004497 monooxygenase activity molecular_function
Cko_contig_74785	-2.84471	5.03892e-05	Cytochrome P450 [Medicago truncatula]	GO:0020037 heme binding molecular_function;GO:0016705 oxidoreductase activity, acting on paired donors, with incorporation or reduction of molecular oxygen molecular_function;GO:0004497 monooxygenase activity molecular_function;GO:0005506 iron ion binding molecular_function;GO:0009055 electron carrier activity molecular_function;GO:0055114 oxidation-reduction process biological_process
Cko_contig_90696	6.12235	5.03524e-05	tRNA-splicing endonuclease subunit Sen2-2 [Medicago truncatula]	GO:0090305 nucleic acid phosphodiester bond hydrolysis biological_process;GO:0003676 nucleic acid binding molecular_function;GO:0006388 tRNA splicing, via endonucleolytic cleavage and ligation biological_process;GO:0000213 tRNA-intron endonuclease activity molecular_function;EC:3.1.27.9
Cko_contig_45675	-2.71356	5.19227e-05	unknown [Medicago truncatula]	-
Cko_contig_104535	3.45467	5.20887e-05	Disease-resistance protein [Medicago truncatula]	GO:0044699 single-organism process biological_process;GO:0050896 response to stimulus biological_process;GO:0032559 adenyl ribonucleotide binding molecular_function;GO:0007154 cell communication biological_process
Cko_contig_66519	-2.41364	5.2031e-05	DNA-damage-repair/toleration protein DRT100 [Medicago truncatula]	GO:0016301 kinase activity molecular_function;GO:0016310 phosphorylation biological_process;GO:0005618 cell wall cellular_component;GO:0032440 2-alkenal reductase [NAD(P)] activity molecular_function;GO:0009507 chloroplast cellular_component;GO:0016020 membrane cellular_component;GO:0048046 apoplast cellular_component;GO:0055114 oxidation-reduction process biological_process;EC:1.3.1.74
Cko_contig_53458	-3.81069	5.22422e-05	Embryonic abundant protein-like protein [Medicago truncatula]	-
Cko_contig_68289	-2.46836	5.24294e-05	PREDICTED: uncharacterized WD repeat-containing protein all2124-like [Glycine max]	-
Cko_contig_104887	3.48427	5.28638e-05	PttB [Medicago truncatula]	-
Cko_contig_54048	-2.48727	5.30193e-05	PREDICTED: expansin-A8 [Glycine max]	GO:0005576 extracellular region cellular_component;GO:0009664 plant-type cell wall organization biological_process;GO:0016020 membrane cellular_component
Cko_contig_81424	2.51763	5.29535e-05	unknown [Glycine max]	-
Cko_contig_60649	6.10486	5.3184e-05	unnamed protein product [Vitis vinifera]	-
Cko_contig_53457	4.29163	5.40962e-05	Sieve element-occluding protein [Medicago truncatula]	-
Cko_contig_2481	3.67331	5.42527e-05	Replication protein A 70 kDa DNA-binding subunit [Medicago truncatula]	-
Cko_contig_85464	-3.25269	5.50542e-05	NAD(P)H-dependent 6'-deoxychalcone synthase [Medicago truncatula]	GO:0016491 oxidoreductase activity molecular_function;GO:0055114 oxidation-reduction process biological_process
Cko_contig_103203	-6.55647	5.52424e-05	hypothetical protein EPVG_00309 [Emiliania huxleyi virus 201]	-
Cko_contig_104144	4.6542	5.59193e-05	Disease resistance-like protein [Medicago truncatula]	GO:0050896 response to stimulus biological_process;GO:0016787 hydrolase activity molecular_function;GO:0032559 adenyl ribonucleotide binding molecular_function
Cko_contig_39702	3.99524	5.61331e-05	LRR receptor-like serine/threonine-protein kinase FLS2 [Medicago truncatula]	GO:0016301 kinase activity molecular_function;GO:0016310 phosphorylation biological_process
Cko_contig_61380	-4.39565	5.76869e-05	PAT1 multi-domain protein [Streptomyces clavuligerus ATCC 27064]	-
Cko_contig_104808	-4.95313	5.84217e-05	Anthocyanidin 5 3-O-glucosyltransferase [Medicago truncatula]	GO:0016757 transferase activity, transferring glycosyl groups molecular_function
Cko_contig_105913	-6.53809	5.8225e-05	PREDICTED: folylpolyglutamate synthase, mitochondrial-like [Glycine max]	GO:0005524 ATP binding molecular_function;GO:0009058 biosynthetic process biological_process;GO:0016874 ligase activity molecular_function
Cko_contig_13026	-6.53809	5.8225e-05	Cc-nbs-lrr resistance protein [Medicago truncatula]	GO:0017111 nucleoside-triphosphatase activity molecular_function;GO:0006952 defense response biological_process;GO:0043531 ADP binding molecular_function;GO:0005524 ATP binding molecular_function;EC:3.6.1.15
Cko_contig_23381	-4.95313	5.84217e-05	predicted protein [Populus trichocarpa]	-
Cko_contig_55892	-3.65641	5.83512e-05	PREDICTED: transcription factor bHLH96-like [Glycine max]	GO:0043231 intracellular membrane-bounded organelle cellular_component
Cko_contig_49875	2.02595	5.9074e-05	unknown [Lotus japonicus]	GO:0008171 O-methyltransferase activity molecular_function;GO:0046983 protein dimerization activity molecular_function;GO:0008757 S-adenosylmethionine-dependent methyltransferase activity molecular_function;GO:0032259 methylation biological_process
Cko_contig_26760	-3.90477	5.92513e-05	Exocyst complex component [Medicago truncatula]	GO:0000145 exocyst cellular_component;GO:0006887 exocytosis biological_process
Cko_contig_58721	-3.22126	5.98875e-05	TIR-NBS-LRR type disease resistance protein [Medicago truncatula]	GO:0050896 response to stimulus biological_process;GO:0032559 adenyl ribonucleotide binding molecular_function
Cko_contig_8978	3.6542	6.0107e-05	[R] KOG1454 Predicted hydrolase/acyltransferase (alpha/beta hydrolase superfamily)	-
Cko_contig_57178	-2.0876	6.16149e-05	histone H4 [Arabidopsis thaliana]	GO:0000786 nucleosome cellular_component;GO:0009414 response to water deprivation biological_process;GO:0005730 nucleolus cellular_component;GO:0003677 DNA binding molecular_function;GO:0009579 thylakoid cellular_component;GO:0005515 protein binding molecular_function;GO:0006334 nucleosome assembly biological_process;GO:0009507 chloroplast cellular_component;GO:0005886 plasma membrane cellular_co…
Cko_contig_28779	-2.54753	6.20919e-05	ATP synthase subunit a chloroplastic, partial [Medicago truncatula]	GO:0006412 translation biological_process;GO:0042777 plasma membrane ATP synthesis coupled proton transport biological_process;GO:0046933 proton-transporting ATP synthase activity, rotational mechanism molecular_function;GO:0015935 small ribosomal subunit cellular_component;GO:0016021 integral to membrane cellular_component;GO:0003735 structural constituent of ribosome molecular_function;GO:00452…
Cko_contig_64660	-2.96694	6.43239e-05	PREDICTED: 18.5 kDa class I heat shock protein-like [Glycine max]	GO:0006950 response to stress biological_process;GO:0009628 response to abiotic stimulus biological_process
Cko_contig_105045	-6.50062	6.47834e-05	predicted protein [Arabidopsis lyrata subsp. lyrata]	-
Cko_contig_12100	3.17615	6.46253e-05	PREDICTED: uncharacterized protein LOC100813582 [Glycine max]	-
Cko_contig_32671	-6.50062	6.47834e-05	Cysteine proteinase [Medicago truncatula]	GO:0009817 defense response to fungus, incompatible interaction biological_process;GO:0007568 aging biological_process;GO:0032440 2-alkenal reductase [NAD(P)] activity molecular_function;GO:0010282 senescence-associated vacuole cellular_component;GO:0006508 proteolysis biological_process;GO:0009723 response to ethylene stimulus biological_process;GO:0008234 cysteine-type peptidase activity molecu…
Cko_contig_105100	-4.92512	6.51913e-05	RRP12-like protein [Medicago truncatula]	-
Cko_contig_25538	-3.82255	6.51769e-05	hypothetical protein MTR_2g076860 [Medicago truncatula]	GO:0004252 serine-type endopeptidase activity molecular_function;GO:0003676 nucleic acid binding molecular_function;GO:0006508 proteolysis biological_process;GO:0008270 zinc ion binding molecular_function;EC:3.4.21.0
Cko_contig_45114	-4.92512	6.51913e-05	predicted protein [Populus trichocarpa]	GO:0050896 response to stimulus biological_process;GO:0006879 cellular iron ion homeostasis biological_process;GO:0008199 ferric iron binding molecular_function;GO:0004322 ferroxidase activity molecular_function;GO:0009507 chloroplast cellular_component;GO:0006826 iron ion transport biological_process;GO:0055114 oxidation-reduction process biological_process;EC:1.16.3.1
Cko_contig_62346	-4.36817	6.52456e-05	PREDICTED: hyoscyamine 6-dioxygenase-like [Glycine max]	GO:0016706 oxidoreductase activity, acting on paired donors, with incorporation or reduction of molecular oxygen, 2-oxoglutarate as one donor, and incorporation of one atom each of oxygen into both donors molecular_function;GO:0055114 oxidation-reduction process biological_process;EC:1.14.11.0
Cko_contig_2040	4.24981	6.56088e-05	Ubiquitin-like-specific protease [Medicago truncatula]	-
Cko_contig_105543	6.03271	6.65306e-05	Wall-associated receptor kinase-like protein [Medicago truncatula]	GO:0006468 protein phosphorylation biological_process;GO:0005524 ATP binding molecular_function;GO:0004674 protein serine/threonine kinase activity molecular_function;EC:2.7.11.0
Cko_contig_24571	6.03271	6.65306e-05	PREDICTED: probable flavin-containing monooxygenase 1-like [Glycine max]	GO:0055114 oxidation-reduction process biological_process;GO:0009626 plant-type hypersensitive response biological_process;GO:0042742 defense response to bacterium biological_process;GO:0031227 intrinsic to endoplasmic reticulum membrane cellular_component;GO:0009870 defense response signaling pathway, resistance gene-dependent biological_process;GO:0009627 systemic acquired resistance biological…
Cko_contig_54737	-2.64996	6.69813e-05	Chloroplast small heat shock protein [Medicago truncatula]	-
Cko_contig_105085	-6.48151	6.83898e-05	hypothetical protein Tery_2619 [Trichodesmium erythraeum IMS101]	-
Cko_contig_106799	-6.48151	6.83898e-05	PREDICTED: uncharacterized protein LOC100788433 [Glycine max]	GO:0043170 macromolecule metabolic process biological_process;GO:0044238 primary metabolic process biological_process
Cko_contig_65899	-3.28978	6.93478e-05	PREDICTED: polygalacturonase At1g48100-like [Glycine max]	GO:0047911 galacturan 1,4-alpha-galacturonidase activity molecular_function;GO:0005975 carbohydrate metabolic process biological_process;GO:0005576 extracellular region cellular_component;GO:0004650 polygalacturonase activity molecular_function;GO:0007047;EC:3.2.1.67;EC:3.2.1.15
Cko_contig_46849	-3.66362	6.94714e-05	F-box protein PP2-B15 [Medicago truncatula]	-
Cko_contig_51694	-2.14989	6.95919e-05	uncharacterized protein LOC100819144 [Glycine max]	GO:0016747 transferase activity, transferring acyl groups other than amino-acyl groups molecular_function;EC:2.3.1.0
Cko_contig_11681	2.43112	6.99894e-05	PREDICTED: G-type lectin S-receptor-like serine/threonine-protein kinase At4g03230-like [Glycine max]	GO:0030246 carbohydrate binding molecular_function;GO:0048544 recognition of pollen biological_process;GO:0006468 protein phosphorylation biological_process;GO:0005524 ATP binding molecular_function;GO:0004674 protein serine/threonine kinase activity molecular_function;EC:2.7.11.0
Cko_contig_42484	-3.8716	6.99371e-05	RecName: Full=Zeatin O-glucosyltransferase; AltName: Full=Trans-zeatin O-beta-D-glucosyltransferase	GO:0016758 transferase activity, transferring hexosyl groups molecular_function;EC:2.4.1.0
Cko_contig_88890	-3.8716	6.99371e-05	PREDICTED: uncharacterized protein sll0005-like [Glycine max]	GO:0004672 protein kinase activity molecular_function;GO:0006468 protein phosphorylation biological_process;GO:0005524 ATP binding molecular_function
Cko_contig_3488	3.78544	7.13128e-05	Cyclin-like F-box [Medicago truncatula]	-
Cko_contig_39854	3.72459	7.11423e-05	PREDICTED: uncharacterized protein LOC100778760 [Glycine max]	-
Cko_contig_53359	3.78544	7.13128e-05	PREDICTED: alanine aminotransferase 2 [Vitis vinifera]	GO:0001666 response to hypoxia biological_process;GO:0005507 copper ion binding molecular_function;GO:0005739 mitochondrion cellular_component;GO:0008483 transaminase activity molecular_function;GO:0009058 biosynthetic process biological_process;GO:0005524 ATP binding molecular_function;GO:0019481 L-alanine catabolic process, by transamination biological_process;GO:0009507 chloroplast cellular_co…
Cko_contig_55845	-2.02757	7.11524e-05	expansin-B3-like precursor [Glycine max]	GO:0005576 extracellular region cellular_component;GO:0016023 cytoplasmic membrane-bounded vesicle cellular_component;GO:0019953 sexual reproduction biological_process;GO:0006949 syncytium formation biological_process
Cko_contig_105993	-4.15958	7.23275e-05	PREDICTED: nuclear transcription factor Y subunit C-1-like [Glycine max]	GO:0043565 sequence-specific DNA binding molecular_function;GO:0044424 intracellular part cellular_component
Cko_contig_2670	-6.46214	7.22369e-05	hypothetical protein VITISV_014855 [Vitis vinifera]	GO:0043169 cation binding molecular_function;GO:0016798 hydrolase activity, acting on glycosyl bonds molecular_function;GO:0044238 primary metabolic process biological_process;GO:0032559 adenyl ribonucleotide binding molecular_function;GO:0005739 mitochondrion cellular_component
Cko_contig_68964	-6.46214	7.22369e-05	hypothetical protein MTR_3g091430 [Medicago truncatula]	-
Cko_contig_98901	4.22844	7.23414e-05	Sucrose-phosphate synthase [Medicago truncatula]	GO:0016740 transferase activity molecular_function
Cko_contig_98046	-2.23211	7.29921e-05	PREDICTED: BAHD acyltransferase DCR-like [Glycine max]	GO:0005737 cytoplasm cellular_component;GO:0010143 cutin biosynthetic process biological_process;GO:0048730 epidermis morphogenesis biological_process;GO:0051179 localization biological_process;GO:0010090 trichome morphogenesis biological_process;GO:0047672 anthranilate N-benzoyltransferase activity molecular_function;EC:2.3.1.144
Cko_contig_11459	3.30674	7.42758e-05	PREDICTED: probably inactive leucine-rich repeat receptor-like protein kinase At5g48380-like [Glycine max]	GO:0004672 protein kinase activity molecular_function;GO:0006468 protein phosphorylation biological_process;GO:0005524 ATP binding molecular_function;GO:0016020 membrane cellular_component
Cko_contig_3885	-3.93452	7.42997e-05	hypothetical protein MTR_7g090930 [Medicago truncatula]	-
Cko_contig_77137	-3.93452	7.42997e-05	Vicilin-like antimicrobial peptides 2-3 [Medicago truncatula]	-
Cko_contig_24944	5.99524	7.46491e-05	hypothetical protein VITISV_028833 [Vitis vinifera]	GO:0005488 binding molecular_function;GO:0016787 hydrolase activity molecular_function;GO:0008152 metabolic process biological_process
Cko_contig_62375	5.99524	7.46491e-05	glucosyltransferase-14 [Vigna angularis]	GO:0035251 UDP-glucosyltransferase activity molecular_function;GO:0008152 metabolic process biological_process
Cko_contig_83064	-3.74098	7.48196e-05	polyprotein [Glycine max]	GO:0044260 cellular macromolecule metabolic process biological_process;GO:0044238 primary metabolic process biological_process;GO:0003824 catalytic activity molecular_function
Cko_contig_98647	2.18814	7.48299e-05	Kinase-like protein [Medicago truncatula]	GO:0006468 protein phosphorylation biological_process;GO:0005524 ATP binding molecular_function;GO:0004674 protein serine/threonine kinase activity molecular_function;EC:2.7.11.0
Cko_contig_106640	4.05109	7.54379e-05	PREDICTED: probable LRR receptor-like serine/threonine-protein kinase At3g47570-like [Glycine max]	GO:0050896 response to stimulus biological_process;GO:0006468 protein phosphorylation biological_process;GO:0004674 protein serine/threonine kinase activity molecular_function;GO:0005739 mitochondrion cellular_component;GO:0016021 integral to membrane cellular_component;GO:0009536 plastid cellular_component;GO:0016491 oxidoreductase activity molecular_function;GO:0005524 ATP binding molecular_fun…
Cko_contig_55754	4.05109	7.54379e-05	PREDICTED: late embryogenesis abundant protein 2-like [Glycine max]	-
Cko_contig_59217	-6.44252	7.63436e-05	hypothetical protein CHLNCDRAFT_139567 [Chlorella variabilis]	-
Cko_contig_57413	-2.02799	7.70973e-05	unknown [Lotus japonicus]	GO:0046872 metal ion binding molecular_function;GO:0009055 electron carrier activity molecular_function;GO:0009767 photosynthetic electron transport chain biological_process;GO:0009570 chloroplast stroma cellular_component;GO:0051537 2 iron, 2 sulfur cluster binding molecular_function;GO:0009416 response to light stimulus biological_process;GO:0080167 response to karrikin biological_process
Cko_contig_104876	1.79769e+308	7.90617e-05	SKP1 [Nicotiana benthamiana]	-
Cko_contig_45524	-3.59847	7.93572e-05	uncharacterized protein LOC100527699 [Glycine max]	GO:0009607 response to biotic stimulus biological_process;GO:0006952 defense response biological_process
Cko_contig_65247	3.83477	7.98873e-05	Seed lipoxygenase-3 [Medicago truncatula]	GO:0005737 cytoplasm cellular_component;GO:0031408 oxylipin biosynthetic process biological_process;GO:0005506 iron ion binding molecular_function;GO:0016165 lipoxygenase activity molecular_function;GO:0055114 oxidation-reduction process biological_process;EC:1.13.11.12
Cko_contig_12131	3.7015	8.00754e-05	Serine/threonine protein kinase [Medicago truncatula]	GO:0048544 recognition of pollen biological_process;GO:0006468 protein phosphorylation biological_process;GO:0005524 ATP binding molecular_function;GO:0004674 protein serine/threonine kinase activity molecular_function;EC:2.7.11.0
Cko_contig_26147	-6.42262	8.07305e-05	hypothetical protein NEUTE1DRAFT_35510 [Neurospora tetrasperma FGSC 2508]	-
Cko_contig_75691	-4.13533	8.08878e-05	Lysine-specific demethylase 5C [Medicago truncatula]	GO:0008270 zinc ion binding molecular_function;GO:0051726 regulation of cell cycle biological_process;GO:0070734 histone H3-K27 methylation biological_process;GO:0006275 regulation of DNA replication biological_process;GO:0009901 anther dehiscence biological_process;GO:0046976 histone methyltransferase activity (H3-K27 specific) molecular_function;GO:0005634 nucleus cellular_component
Cko_contig_93541	-4.13533	8.08878e-05	PREDICTED: serine/threonine protein phosphatase 2A 59 kDa regulatory subunit B' gamma isoform-like [Glycine max]	GO:0008601 protein phosphatase type 2A regulator activity molecular_function;GO:0005730 nucleolus cellular_component;GO:0005777 peroxisome cellular_component;GO:0000159 protein phosphatase type 2A complex cellular_component;GO:0008266 poly(U) RNA binding molecular_function;GO:0007165 signal transduction biological_process;GO:0005829 cytosol cellular_component;GO:0005739 mitochondrion cellular_com…
Cko_contig_13275	3.08408	8.17246e-05	Tir-nbs-lrr resistance protein [Medicago truncatula]	GO:0050896 response to stimulus biological_process;GO:0009987 cellular process biological_process;GO:0032559 adenyl ribonucleotide binding molecular_function
Cko_contig_38252	-4.31159	8.38143e-05	dwarf 27 [Medicago truncatula]	-
Cko_contig_1345	5.95676	8.39467e-05	hypothetical protein MTR_6g021900 [Medicago truncatula]	-
Cko_contig_43259	3.54526	8.4898e-05	Sigma factor binding protein [Medicago truncatula]	-
Cko_contig_60533	-3.39565	8.4978e-05	PREDICTED: ZF-HD homeobox protein At4g24660-like [Glycine max]	-
Cko_contig_40670	-3.99685	8.62879e-05	PREDICTED: LRR receptor-like serine/threonine-protein kinase ERECTA-like [Glycine max]	GO:0005488 binding molecular_function;GO:0016772 transferase activity, transferring phosphorus-containing groups molecular_function
Cko_contig_55052	-3.99685	8.62879e-05	PREDICTED: uncharacterized protein LOC100802572 [Glycine max]	-
Cko_contig_5897	2.98435	8.70396e-05	Kinase-like protein [Medicago truncatula]	GO:0006468 protein phosphorylation biological_process;GO:0004674 protein serine/threonine kinase activity molecular_function;GO:0044699 single-organism process biological_process;GO:0000166 nucleotide binding molecular_function;GO:0050794 regulation of cellular process biological_process;GO:0007154 cell communication biological_process;EC:2.7.11.0
Cko_contig_74473	-2.90944	8.69402e-05	PREDICTED: probable peptide/nitrate transporter At1g27040-like [Glycine max]	GO:0016020 membrane cellular_component
Cko_contig_28419	-1.97292	8.87261e-05	PREDICTED: thylakoid lumenal protein At1g03610, chloroplastic-like [Glycine max]	GO:0010206 photosystem II repair biological_process;GO:0009543 chloroplast thylakoid lumen cellular_component;GO:0009535 chloroplast thylakoid membrane cellular_component
Cko_contig_31255	4.0141	8.97623e-05	4-coumarate--CoA ligase 2 [Oryza sativa Indica Group]	GO:0005524 ATP binding molecular_function;GO:0009698 phenylpropanoid metabolic process biological_process;GO:0016207 4-coumarate-CoA ligase activity molecular_function;EC:6.2.1.12
Cko_contig_39198	4.0141	8.97623e-05	PREDICTED: G-type lectin S-receptor-like serine/threonine-protein kinase At1g11330-like [Glycine max]	GO:0004672 protein kinase activity molecular_function;GO:0006468 protein phosphorylation biological_process;GO:0000166 nucleotide binding molecular_function
Cko_contig_105120	-6.38197	9.04371e-05	conserved hypothetical protein [Ricinus communis]	-
Cko_contig_100369	-4.11067	9.05576e-05	UDP-glucosyltransferase, putative [Medicago truncatula]	GO:0016758 transferase activity, transferring hexosyl groups molecular_function;GO:0008152 metabolic process biological_process;EC:2.4.1.0
Cko_contig_5214	-3.50062	9.15466e-05	Root phototropism protein [Medicago truncatula]	GO:0004871 signal transducer activity molecular_function;GO:0007165 signal transduction biological_process;GO:0009638 phototropism biological_process
Cko_contig_72705	-2.586	9.25677e-05	geranylgeranyl diphosphate synthase [Corylus avellana]	GO:0016114 terpenoid biosynthetic process biological_process;GO:0004659 prenyltransferase activity molecular_function;GO:0009536 plastid cellular_component
Cko_contig_13336	3.07951	9.28341e-05	PREDICTED: LOW QUALITY PROTEIN: MATE efflux family protein 1-like [Glycine max]	-
Cko_contig_11677	-4.28244	9.52014e-05	-	-
Cko_contig_55360	-4.28244	9.52014e-05	PREDICTED: uncharacterized protein LOC100845292 [Brachypodium distachyon]	-
Cko_contig_53507	-3.97516	9.55449e-05	NBS-containing resistance-like protein [Medicago truncatula]	GO:0006952 defense response biological_process;GO:0043531 ADP binding molecular_function;GO:0005622 intracellular cellular_component;GO:0007165 signal transduction biological_process
Cko_contig_107900	-6.36122	9.58082e-05	mitotic cyclin a2-type [Glycine max]	GO:0000239 pachytene biological_process;GO:0007135 meiosis II biological_process;GO:0051445 regulation of meiotic cell cycle biological_process;GO:0009556 microsporogenesis biological_process;GO:0051301 cell division biological_process;GO:0019901 protein kinase binding molecular_function;GO:0000079 regulation of cyclin-dependent protein serine/threonine kinase activity biological_process;GO:00057…
Cko_contig_23744	-2.04349	9.62196e-05	unknown [Lotus japonicus]	GO:0010114 response to red light biological_process;GO:0016020 membrane cellular_component;GO:0010218 response to far red light biological_process;GO:0009637 response to blue light biological_process;GO:0009765 photosynthesis, light harvesting biological_process;GO:0009507 chloroplast cellular_component
Cko_contig_59615	1.79769e+308	9.63849e-05	PREDICTED: probable hydroxyacylglutathione hydrolase 2, chloroplast-like [Glycine max]	GO:0008270 zinc ion binding molecular_function;GO:0004416 hydroxyacylglutathione hydrolase activity molecular_function;EC:3.1.2.6
Cko_contig_54249	-2.98605	9.70178e-05	conserved hypothetical protein [Ricinus communis]	-
Cko_contig_28521	-2.17726	9.71892e-05	PREDICTED: uncharacterized protein LOC100809145 [Glycine max]	-
Cko_contig_2537	3.23274	9.80185e-05	Cysteine-rich receptor-like protein kinase [Medicago truncatula]	GO:0006468 protein phosphorylation biological_process;GO:0005524 ATP binding molecular_function;GO:0004674 protein serine/threonine kinase activity molecular_function;EC:2.7.11.0
Cko_contig_6760	-2.68981	9.80515e-05	PREDICTED: UDP-glycosyltransferase 76F1-like [Glycine max]	GO:0016758 transferase activity, transferring hexosyl groups molecular_function;GO:0008152 metabolic process biological_process;EC:2.4.1.0
Cko_contig_89608	-3.80289	9.80513e-05	F-box family-4 [Medicago truncatula]	GO:1901363 heterocyclic compound binding molecular_function;GO:0097159 organic cyclic compound binding molecular_function
Cko_contig_100502	2.78158	9.97782e-05	unknown [Lotus japonicus]	GO:0003700 sequence-specific DNA binding transcription factor activity molecular_function;GO:0043565 sequence-specific DNA binding molecular_function;GO:0006355 regulation of transcription, DNA-dependent biological_process
Cko_contig_80265	-2.61177	0.000100423	Retinol dehydrogenase [Medicago truncatula]	GO:0016630 protochlorophyllide reductase activity molecular_function;GO:0009860 pollen tube growth biological_process;GO:0000166 nucleotide binding molecular_function;GO:0055114 oxidation-reduction process biological_process;EC:1.3.1.33
Cko_contig_57643	-6.34015	0.000101563	Cc-nbs-lrr resistance protein [Medicago truncatula]	GO:0097159 organic cyclic compound binding molecular_function;GO:1901363 heterocyclic compound binding molecular_function
Cko_contig_58576	-2.42919	0.000102636	RecName: Full=Xyloglucan endotransglucosylase/hydrolase protein A; AltName: Full=VaXTH1; Flags: Precursor	GO:0016762 xyloglucan:xyloglucosyl transferase activity molecular_function;GO:0004553 hydrolase activity, hydrolyzing O-glycosyl compounds molecular_function;GO:0005618 cell wall cellular_component;GO:0006073 cellular glucan metabolic process biological_process;GO:0007047;GO:0048046 apoplast cellular_component;EC:2.4.1.207;EC:3.2.1.0
Cko_contig_58647	-3.20129	0.000102627	PREDICTED: putative amidase C869.01-like [Vitis vinifera]	GO:0016787 hydrolase activity molecular_function
Cko_contig_61636	3.70814	0.000104956	Receptor-like protein kinase [Medicago truncatula]	GO:0016301 kinase activity molecular_function;GO:0016310 phosphorylation biological_process
Cko_contig_44820	-3.95313	0.000105884	uncharacterized protein LOC100499977 [Glycine max]	-
Cko_contig_61740	-2.24101	0.000105977	heat shock 22 kDa protein, mitochondrial [Glycine max]	GO:0006950 response to stress biological_process;GO:0009536 plastid cellular_component
Cko_contig_76996	2.19477	0.000106119	PREDICTED: sugar transport protein 5-like [Glycine max]	GO:0022891 substrate-specific transmembrane transporter activity molecular_function;GO:0016021 integral to membrane cellular_component;GO:0032440 2-alkenal reductase [NAD(P)] activity molecular_function;GO:0055114 oxidation-reduction process biological_process;GO:0055085 transmembrane transport biological_process;GO:0008643 carbohydrate transport biological_process;EC:1.3.1.74
Cko_contig_71782	3.97613	0.000107073	unknown [Lotus japonicus]	GO:0008152 metabolic process biological_process;GO:0008233 peptidase activity molecular_function
Cko_contig_58219	4.13963	0.000107837	WRKY transcription factor [Medicago truncatula]	-
Cko_contig_92492	4.13963	0.000107837	predicted protein [Populus trichocarpa]	-
Cko_contig_103085	2.0591	0.000108743	Pleiotropic drug resistance protein [Medicago truncatula]	GO:0015416 organic phosphonate transmembrane-transporting ATPase activity molecular_function;GO:0006200 ATP catabolic process biological_process;GO:0005524 ATP binding molecular_function;GO:0016020 membrane cellular_component;EC:3.6.3.28
Cko_contig_72002	-2.74602	0.000109389	ATP binding protein, putative [Ricinus communis]	GO:0006468 protein phosphorylation biological_process;GO:0004674 protein serine/threonine kinase activity molecular_function;GO:0000166 nucleotide binding molecular_function;GO:0050794 regulation of cellular process biological_process;EC:2.7.11.0
Cko_contig_29476	-1.79769e+308	0.000109727	Subtilisin-like serine protease [Medicago truncatula]	GO:0043086 negative regulation of catalytic activity biological_process;GO:0006508 proteolysis biological_process;GO:0042802 identical protein binding molecular_function;GO:0004252 serine-type endopeptidase activity molecular_function;EC:3.4.21.0
Cko_contig_65089	3.69484	0.000112059	PREDICTED: probable polyamine oxidase 2-like [Glycine max]	GO:0046592 polyamine oxidase activity molecular_function;GO:0005777 peroxisome cellular_component;GO:0006598 polyamine catabolic process biological_process;GO:0055114 oxidation-reduction process biological_process;EC:1.5.3.11
Cko_contig_3377	-2.03846	0.000113151	PREDICTED: aspartic proteinase nepenthesin-2-like [Glycine max]	GO:0008233 peptidase activity molecular_function
Cko_contig_105066	5.85583	0.000113766	unknown [Lotus japonicus]	-
Cko_contig_108196	-4.06005	0.000113877	F-box/kelch-repeat protein [Medicago truncatula]	-
Cko_contig_53827	-4.06005	0.000113877	hypothetical protein VITISV_011331 [Vitis vinifera]	-
Cko_contig_24757	-6.29709	0.000114356	PREDICTED: uncharacterized protein LOC100777993 [Glycine max]	-
Cko_contig_28076	-6.29709	0.000114356	PREDICTED: primary amine oxidase-like [Glycine max]	GO:0052593 tryptamine:oxygen oxidoreductase (deaminating) activity molecular_function;GO:0097185 cellular response to azide biological_process;GO:0005507 copper ion binding molecular_function;GO:0052595 aliphatic-amine oxidase activity molecular_function;GO:0052596 phenethylamine:oxygen oxidoreductase (deaminating) activity molecular_function;GO:0055114 oxidation-reduction process biological_proc…
Cko_contig_70932	-4.77625	0.000115272	14 kDa zinc-binding protein [Medicago truncatula]	GO:0003824 catalytic activity molecular_function;GO:0008152 metabolic process biological_process
Cko_contig_9635	-2.28511	0.000115545	PREDICTED: somatic embryogenesis receptor kinase 4-like [Glycine max]	GO:0016772 transferase activity, transferring phosphorus-containing groups molecular_function;GO:0097159 organic cyclic compound binding molecular_function;GO:0044425 membrane part cellular_component;GO:1901363 heterocyclic compound binding molecular_function;GO:0044237 cellular metabolic process biological_process
Cko_contig_40957	3.2273	0.000116159	uncharacterized protein LOC100306595 [Glycine max]	-
Cko_contig_72088	-2.33174	0.000116336	PREDICTED: probable polygalacturonase non-catalytic subunit JP650-like [Glycine max]	-
Cko_contig_54870	-3.76726	0.000116478	hypothetical protein DDB_G0290893 [Dictyostelium discoideum AX4]	-
Cko_contig_41533	-3.83765	0.00011818	Replication factor C subunit [Medicago truncatula]	-
Cko_contig_106284	5.83477	0.000121129	1-aminocyclopropane-1-carboxylate synthase [Medicago truncatula]	GO:0030170 pyridoxal phosphate binding molecular_function;GO:0042218 1-aminocyclopropane-1-carboxylate biosynthetic process biological_process;GO:0016740 transferase activity molecular_function;GO:0016847 1-aminocyclopropane-1-carboxylate synthase activity molecular_function;EC:4.4.1.14
Cko_contig_105985	-6.27506	0.000121469	Subtilisin-like protease [Medicago truncatula]	GO:0055114 oxidation-reduction process biological_process;GO:0009897 external side of plasma membrane cellular_component;GO:0010103 stomatal complex morphogenesis biological_process;GO:0042802 identical protein binding molecular_function;GO:0006508 proteolysis biological_process;GO:0016023 cytoplasmic membrane-bounded vesicle cellular_component;GO:0043086 negative regulation of catalytic activity…
Cko_contig_50248	3.10486	0.000122942	PREDICTED: probable calcium-binding protein CML41-like [Glycine max]	GO:0005509 calcium ion binding molecular_function
Cko_contig_62706	2.72417	0.000122886	hypothetical protein MTR_4g082600 [Medicago truncatula]	-
Cko_contig_7387	-2.93406	0.000123711	Cytochrome P450 [Medicago truncatula]	GO:0020037 heme binding molecular_function;GO:0016705 oxidoreductase activity, acting on paired donors, with incorporation or reduction of molecular oxygen molecular_function;GO:0004497 monooxygenase activity molecular_function;GO:0005506 iron ion binding molecular_function;GO:0009055 electron carrier activity molecular_function;GO:0055114 oxidation-reduction process biological_process
Cko_contig_96508	-3.41189	0.000123589	rps12 gene product (mitochondrion) [Millettia pinnata]	GO:0005763 mitochondrial small ribosomal subunit cellular_component;GO:0003676 nucleic acid binding molecular_function;GO:0003735 structural constituent of ribosome molecular_function;GO:0006412 translation biological_process
Cko_contig_88312	-3.63736	0.000125647	fructokinase-like protein 1 [Vigna unguiculata]	GO:0003677 DNA binding molecular_function;GO:0016310 phosphorylation biological_process;GO:0042644 chloroplast nucleoid cellular_component;GO:0008865 fructokinase activity molecular_function;GO:0005634 nucleus cellular_component;EC:2.7.1.4
Cko_contig_7817	2.93597	0.000126452	Cytochrome P450 85A1 [Medicago truncatula]	GO:0016132 brassinosteroid biosynthetic process biological_process;GO:0022900 electron transport chain biological_process;GO:0001578 microtubule bundle formation biological_process;GO:0010268 brassinosteroid homeostasis biological_process;GO:0016021 integral to membrane cellular_component;GO:0009647 skotomorphogenesis biological_process;GO:0016705 oxidoreductase activity, acting on paired donors,…
Cko_contig_53981	-3.58897	0.000126646	Disease resistance-like protein [Medicago truncatula]	GO:0050896 response to stimulus biological_process;GO:0016787 hydrolase activity molecular_function;GO:0032559 adenyl ribonucleotide binding molecular_function
Cko_contig_46850	-4.03405	0.000127917	F-box protein PP2-B15 [Medicago truncatula]	-
Cko_contig_84532	3.93713	0.00012805	PREDICTED: ABC transporter F family member 1-like isoform 1 [Glycine max]	-
Cko_contig_105407	-4.74454	0.000129796	PREDICTED: dehydration-responsive element-binding protein 1F-like isoform 1 [Glycine max]	-
Cko_contig_48323	4.44775	0.000131002	Cysteine proteinase [Medicago truncatula]	GO:0008233 peptidase activity molecular_function
Cko_contig_98079	1.79769e+308	0.000131263	Receptor protein kinase-like protein [Medicago truncatula]	GO:0004713 protein tyrosine kinase activity molecular_function;GO:0006468 protein phosphorylation biological_process;GO:0005524 ATP binding molecular_function;EC:2.7.10.0
Cko_contig_9926	-2.75094	0.000132304	Glutamate receptor 2.8 [Medicago truncatula]	GO:0005234 extracellular-glutamate-gated ion channel activity molecular_function;GO:0006811 ion transport biological_process;GO:0004970 ionotropic glutamate receptor activity molecular_function;GO:0016021 integral to membrane cellular_component;GO:0035235 ionotropic glutamate receptor signaling pathway biological_process;GO:0030288 outer membrane-bounded periplasmic space cellular_component
Cko_contig_12296	2.98508	0.000133485	UDP-glucosyltransferase [Medicago truncatula]	GO:0016758 transferase activity, transferring hexosyl groups molecular_function;GO:0008152 metabolic process biological_process;EC:2.4.1.0
Cko_contig_49886	-1.93641	0.000134659	uncharacterized protein LOC100306308 [Glycine max]	GO:0005840 ribosome cellular_component;GO:0009941 chloroplast envelope cellular_component;GO:0003735 structural constituent of ribosome molecular_function;GO:0006412 translation biological_process
Cko_contig_72881	2.37302	0.000135685	Group 3 LEA protein [Medicago truncatula]	-
Cko_contig_9206	2.08727	0.0001366	predicted protein [Populus trichocarpa]	GO:0006952 defense response biological_process;GO:0016787 hydrolase activity molecular_function;GO:0009987 cellular process biological_process;GO:0008152 metabolic process biological_process
Cko_contig_25349	-6.22997	0.000137341	Disease resistance protein RPS5 [Medicago truncatula]	GO:0097159 organic cyclic compound binding molecular_function;GO:1901363 heterocyclic compound binding molecular_function
Cko_contig_84958	-6.22997	0.000137341	predicted protein [Populus trichocarpa]	-
Cko_contig_71017	3.91723	0.000140172	hypothetical protein MTR_2g087760 [Medicago truncatula]	GO:0005739 mitochondrion cellular_component
Cko_contig_44118	-4.19129	0.0001408	hypothetical protein DICSQDRAFT_73520, partial [Dichomitus squalens LYAD-421 SS1]	-
Cko_contig_66635	-4.00758	0.000143856	PREDICTED: homogentisate 1,2-dioxygenase-like [Glycine max]	GO:0004411 homogentisate 1,2-dioxygenase activity molecular_function;GO:0006559 L-phenylalanine catabolic process biological_process;GO:0055114 oxidation-reduction process biological_process;GO:0006570 tyrosine metabolic process biological_process;EC:1.13.11.5
Cko_contig_78902	-3.3251	0.000143799	RNA-binding region RNP-1 (RNA recognition motif) [Medicago truncatula]	-
Cko_contig_103648	2.6688	0.000144086	Receptor-like protein kinase [Medicago truncatula]	GO:0006468 protein phosphorylation biological_process;GO:0005524 ATP binding molecular_function;GO:0004674 protein serine/threonine kinase activity molecular_function;EC:2.7.11.0
Cko_contig_66935	-1.98299	0.000144952	hypothetical protein PANDA_016833 [Ailuropoda melanoleuca]	GO:0000786 nucleosome cellular_component;GO:0009414 response to water deprivation biological_process;GO:0005730 nucleolus cellular_component;GO:0003677 DNA binding molecular_function;GO:0009579 thylakoid cellular_component;GO:0005515 protein binding molecular_function;GO:0006334 nucleosome assembly biological_process;GO:0009507 chloroplast cellular_component;GO:0005886 plasma membrane cellular_co…
Cko_contig_106247	-6.20689	0.000146199	40S ribosomal protein S17-B [Rhizopus delemar RA 99-880]	GO:0003735 structural constituent of ribosome molecular_function;GO:0022627 cytosolic small ribosomal subunit cellular_component;GO:0000028 ribosomal small subunit assembly biological_process;GO:0006414 translational elongation biological_process
Cko_contig_8073	-6.20689	0.000146199	hypothetical protein MTR_7g087560 [Medicago truncatula]	-
Cko_contig_86094	-6.20689	0.000146199	NBS-containing resistance-like protein [Medicago truncatula]	GO:0006952 defense response biological_process;GO:0043531 ADP binding molecular_function;GO:0005622 intracellular cellular_component;GO:0007165 signal transduction biological_process
Cko_contig_32118	5.76968	0.000146801	Receptor-like protein kinase [Medicago truncatula]	GO:0016301 kinase activity molecular_function;GO:0016310 phosphorylation biological_process
Cko_contig_51254	5.76968	0.000146801	hypothetical protein MTR_8g038020 [Medicago truncatula]	GO:1901363 heterocyclic compound binding molecular_function;GO:0097159 organic cyclic compound binding molecular_function
Cko_contig_69831	-4.71212	0.000146395	hypothetical protein [Monosiga brevicollis MX1]	-
Cko_contig_8596	4.06924	0.000146855	unnamed protein product [Vitis vinifera]	GO:1901363 heterocyclic compound binding molecular_function;GO:0097159 organic cyclic compound binding molecular_function
Cko_contig_76740	2.20544	0.000147495	RING-H2 finger protein ATL1E [Medicago truncatula]	GO:0005488 binding molecular_function
Cko_contig_95511	-2.72283	0.000150637	Periodic tryptophan protein-like protein [Medicago truncatula]	GO:0016905 myosin heavy chain kinase activity molecular_function;EC:2.7.11.7
Cko_contig_71671	-3.23454	0.000154507	PREDICTED: uncharacterized protein LOC100801057 [Glycine max]	-
Cko_contig_51569	3.78293	0.000155086	unknown [Lotus japonicus]	-
Cko_contig_57993	-1.79769e+308	0.000155051	PREDICTED: inducible nitrate reductase [NADH]	GO:0050660 flavin adenine dinucleotide binding molecular_function;GO:0005773 vacuole cellular_component;GO:0005886 plasma membrane cellular_component;GO:0009055 electron carrier activity molecular_function;GO:0009610 response to symbiotic fungus biological_process;GO:0006809 nitric oxide biosynthetic process biological_process;GO:0042128 nitrate assimilation biological_process;GO:0005506 iron ion…
Cko_contig_90374	3.78293	0.000155086	PREDICTED: protein ROS1-like [Glycine max]	-
Cko_contig_107354	-6.18343	0.000155748	hypothetical protein RO3G_16263 [Rhizopus delemar RA 99-880]	-
Cko_contig_26681	-6.18343	0.000155748	Retinoblastoma-binding protein [Medicago truncatula]	-
Cko_contig_5574	-1.94444	0.0001556	Beta xylosidase [Medicago truncatula]	GO:0005975 carbohydrate metabolic process biological_process;GO:0009505 plant-type cell wall cellular_component;GO:0046556 alpha-N-arabinofuranosidase activity molecular_function;GO:0010214 seed coat development biological_process;GO:0048046 apoplast cellular_component;GO:0008422 beta-glucosidase activity molecular_function;EC:3.2.1.55;EC:3.2.1.21
Cko_contig_48527	1.79769e+308	0.000156565	polypeptide deformylase, putative [Ricinus communis]	GO:0043686 co-translational protein modification biological_process;GO:0009505 plant-type cell wall cellular_component;GO:0008463 formylmethionine deformylase activity molecular_function;GO:0005506 iron ion binding molecular_function;GO:0009570 chloroplast stroma cellular_component;GO:0042586 peptide deformylase activity molecular_function;GO:0006412 translation biological_process;GO:0005739 mito…
Cko_contig_60710	-3.77625	0.000157422	PREDICTED: uncharacterized protein LOC100802425 [Glycine max]	-
Cko_contig_84850	1.79769e+308	0.000159451	Replication protein A 70 kDa DNA-binding subunit [Medicago truncatula]	-
Cko_contig_103083	2.51646	0.000160471	Pleiotropic drug resistance protein [Medicago truncatula]	GO:0010193 response to ozone biological_process;GO:0006200 ATP catabolic process biological_process;GO:0015692 lead ion transport biological_process;GO:0005524 ATP binding molecular_function;GO:0016887 ATPase activity molecular_function;GO:0080168 abscisic acid transport biological_process;GO:0005886 plasma membrane cellular_component;EC:3.6.1.3
Cko_contig_46187	1.79769e+308	0.000160926	unknown [Glycine max]	-
Cko_contig_64630	1.9444	0.000161195	PREDICTED: lysine histidine transporter 1-like [Glycine max]	GO:0080167 response to karrikin biological_process;GO:0016021 integral to membrane cellular_component;GO:0043090 amino acid import biological_process;GO:0009536 plastid cellular_component;GO:0005886 plasma membrane cellular_component
Cko_contig_65190	-3.8615	0.000161112	hypothetical protein MTR_6g021620 [Medicago truncatula]	GO:0005488 binding molecular_function;GO:0016787 hydrolase activity molecular_function;GO:0008152 metabolic process biological_process
Cko_contig_66962	-3.98061	0.000161974	PREDICTED: myb-related protein 308-like [Glycine max]	GO:0003677 DNA binding molecular_function
Cko_contig_70923	-3.98061	0.000161974	Ripening-related protein [Medicago truncatula]	GO:0005524 ATP binding molecular_function;GO:0016818 hydrolase activity, acting on acid anhydrides, in phosphorus-containing anhydrides molecular_function;EC:3.6.1.0
Cko_contig_31770	4.04499	0.000163088	PREDICTED: probable glycerophosphoryl diester phosphodiesterase 1-like [Glycine max]	GO:0006629 lipid metabolic process biological_process;GO:0010053 root epidermal cell differentiation biological_process;GO:0006071 glycerol metabolic process biological_process;GO:0000902 cell morphogenesis biological_process;GO:0008889 glycerophosphodiester phosphodiesterase activity molecular_function;GO:0048468 cell development biological_process;GO:0005886 plasma membrane cellular_component;E…
Cko_contig_72706	-3.42262	0.000163008	predicted protein [Populus trichocarpa]	-
Cko_contig_90381	4.04499	0.000163088	PREDICTED: zinc finger protein NUTCRACKER-like [Glycine max]	-
Cko_contig_81772	1.95239	0.000163842	PREDICTED: anthocyanidin 3-O-glucosyltransferase 1-like [Glycine max]	GO:0008152 metabolic process biological_process;GO:0035251 UDP-glucosyltransferase activity molecular_function
Cko_contig_89507	4.39116	0.000164048	PREDICTED: uncharacterized protein LOC100813151 [Glycine max]	-
Cko_contig_32583	-6.15958	0.000166051	Defensin-like protein [Medicago truncatula]	-
Cko_contig_69707	5.72459	0.000167473	Disease resistance protein [Medicago truncatula]	GO:0050896 response to stimulus biological_process;GO:0032559 adenyl ribonucleotide binding molecular_function
Cko_contig_105490	5.72459	0.000167473	L-lactate dehydrogenase [Medicago truncatula]	GO:0005737 cytoplasm cellular_component;GO:0044262 cellular carbohydrate metabolic process biological_process;GO:0005886 plasma membrane cellular_component;GO:0004459 L-lactate dehydrogenase activity molecular_function;GO:0009737 response to abscisic acid stimulus biological_process;GO:0006096 glycolysis biological_process;GO:0009651 response to salt stress biological_process;GO:0000166 nucleotid…
Cko_contig_34357	5.72459	0.000167473	Sieve element-occluding protein [Medicago truncatula]	-
Cko_contig_86602	5.72459	0.000167473	predicted protein [Arabidopsis lyrata subsp. lyrata]	-
Cko_contig_101221	3.87659	0.000168312	Cytochrome P450 [Medicago truncatula]	GO:0020037 heme binding molecular_function;GO:0016705 oxidoreductase activity, acting on paired donors, with incorporation or reduction of molecular oxygen molecular_function;GO:0004497 monooxygenase activity molecular_function;GO:0005506 iron ion binding molecular_function;GO:0009055 electron carrier activity molecular_function;GO:0055114 oxidation-reduction process biological_process
Cko_contig_60420	3.87659	0.000168312	NBS resistance protein [Medicago truncatula]	-
Cko_contig_72100	3.87659	0.000168312	ATP-dependent Clp protease proteolytic subunit, putative [Ricinus communis]	GO:0009941 chloroplast envelope cellular_component;GO:0004252 serine-type endopeptidase activity molecular_function;GO:0009840 chloroplastic endopeptidase Clp complex cellular_component;GO:0009534 chloroplast thylakoid cellular_component;GO:0006508 proteolysis biological_process;EC:3.4.21.0
Cko_contig_72476	3.06924	0.000168283	PREDICTED: myb-related protein 308-like [Glycine max]	GO:0003677 DNA binding molecular_function
Cko_contig_71307	-3.29451	0.00016878	uncharacterized protein LOC100305909 precursor [Glycine max]	-
Cko_contig_4991	2.78048	0.000169379	PREDICTED: cysteine-rich receptor-like protein kinase 29-like [Glycine max]	GO:0006468 protein phosphorylation biological_process;GO:0005524 ATP binding molecular_function;GO:0004674 protein serine/threonine kinase activity molecular_function;EC:2.7.11.0
Cko_contig_46621	-3.62773	0.00016963	pherophorin-C2 protein precursor [Chlamydomonas reinhardtii]	-
Cko_contig_46622	-3.12716	0.000172698	pherophorin-dz1 protein [Volvox carteri f. nagariensis]	-
Cko_contig_64669	2.21679	0.00017282	PREDICTED: U-box domain-containing protein 21-like [Glycine max]	GO:0004842 ubiquitin-protein ligase activity molecular_function;GO:0000151 ubiquitin ligase complex cellular_component;GO:0016567 protein ubiquitination biological_process;EC:6.3.2.19
Cko_contig_6549	-2.36344	0.000175945	PREDICTED: kinesin-related protein 3-like [Glycine max]	GO:0009536 plastid cellular_component
Cko_contig_53277	3.67014	0.000176337	Pentatricopeptide repeat-containing protein [Medicago truncatula]	-
Cko_contig_54368	2.4003	0.00017622	proline-rich protein precursor [Phaseolus vulgaris]	-
Cko_contig_100266	-6.13533	0.000177177	hypothetical protein MTR_7g058500 [Medicago truncatula]	-
Cko_contig_22839	-6.13533	0.000177177	PREDICTED: ABC transporter G family member 11-like [Glycine max]	GO:0006200 ATP catabolic process biological_process;GO:0005524 ATP binding molecular_function;GO:0016887 ATPase activity molecular_function;GO:0016020 membrane cellular_component;EC:3.6.1.3
Cko_contig_48764	-6.13533	0.000177177	LRR receptor-like serine/threonine-protein kinase FEI [Medicago truncatula]	GO:0016310 phosphorylation biological_process;GO:0004672 protein kinase activity molecular_function;GO:0000166 nucleotide binding molecular_function
Cko_contig_93838	5.7015	0.00017908	Pectinesterase [Medicago truncatula]	-
Cko_contig_54629	-3.10069	0.000179593	PREDICTED: citrate-binding protein-like [Vitis vinifera]	-
Cko_contig_60660	-3.11894	0.000180588	uncharacterized protein LOC100809295 [Glycine max]	GO:0005737 cytoplasm cellular_component;GO:0015671 oxygen transport biological_process;GO:0009399 nitrogen fixation biological_process;GO:0005344 oxygen transporter activity molecular_function;GO:0005886 plasma membrane cellular_component;GO:0005506 iron ion binding molecular_function;GO:0006950 response to stress biological_process;GO:0020037 heme binding molecular_function;GO:0005618 cell wall …
Cko_contig_59498	-2.83765	0.000180846	isoprene synthase, partial [Wisteria sp. 101210T2Dc1]	GO:0009409 response to cold biological_process;GO:0034009 isoprene synthase activity molecular_function;GO:0043612 isoprene biosynthetic process biological_process;GO:0071485 cellular response to absence of light biological_process;GO:0000287 magnesium ion binding molecular_function;GO:0009507 chloroplast cellular_component;GO:0050993 dimethylallyl diphosphate metabolic process biological_process…
Cko_contig_4459	3.74731	0.000182679	PREDICTED: beta-amyrin synthase-like isoform 1 [Glycine max]	GO:0016866 intramolecular transferase activity molecular_function;GO:0008152 metabolic process biological_process
Cko_contig_48203	-3.95313	0.000182598	hypothetical protein TRAVEDRAFT_137427, partial [Trametes versicolor FP-101664 SS1]	-
Cko_contig_39861	-4.12716	0.000184258	PREDICTED: mutS protein homolog 5-like [Glycine max]	GO:0030983 mismatched DNA binding molecular_function;GO:0005524 ATP binding molecular_function;GO:0006298 mismatch repair biological_process
Cko_contig_45214	4.36202	0.000183945	type 2A protein phosphtase-II [Vicia faba]	GO:0005737 cytoplasm cellular_component;GO:0046872 metal ion binding molecular_function;GO:0004721 phosphoprotein phosphatase activity molecular_function;GO:0005886 plasma membrane cellular_component;GO:2000012 regulation of auxin polar transport biological_process;GO:0005634 nucleus cellular_component;EC:3.1.3.16
Cko_contig_55067	-4.12716	0.000184258	PREDICTED: protein FAR1-RELATED SEQUENCE 6-like [Glycine max]	-
Cko_contig_57189	1.87689	0.00018342	PREDICTED: probable mannitol dehydrogenase-like [Glycine max]	GO:0009626 plant-type hypersensitive response biological_process;GO:0045551 cinnamyl-alcohol dehydrogenase activity molecular_function;GO:0009617 response to bacterium biological_process;GO:0018456 aryl-alcohol dehydrogenase (NAD+) activity molecular_function;GO:0009809 lignin biosynthetic process biological_process;GO:0008270 zinc ion binding molecular_function;GO:0000166 nucleotide binding mole…
Cko_contig_5828	-4.12716	0.000184258	DNA excision repair protein ERCC-6-like protein [Medicago truncatula]	-
Cko_contig_90687	4.36202	0.000183945	PREDICTED: pentatricopeptide repeat-containing protein At4g16390, chloroplastic-like [Glycine max]	-
Cko_contig_59867	3.85583	0.000184628	unknown [Lotus japonicus]	GO:0009753 response to jasmonic acid stimulus biological_process;GO:0009651 response to salt stress biological_process;GO:0009751 response to salicylic acid stimulus biological_process;GO:0010228 vegetative to reproductive phase transition of meristem biological_process;GO:0003677 DNA binding molecular_function;GO:0048629 trichome patterning biological_process;GO:2000039 regulation of trichome mo…
Cko_contig_74098	3.35217	0.000187921	Receptor-like kinase [Medicago truncatula]	-
Cko_contig_84508	-2.23262	0.000188724	PREDICTED: GDSL esterase/lipase EXL3-like isoform 1 [Glycine max]	GO:0005576 extracellular region cellular_component;GO:0016298 lipase activity molecular_function;GO:0006629 lipid metabolic process biological_process
Cko_contig_179	-6.11067	0.000189205	DNA mismatch repair protein mutS [Medicago truncatula]	GO:0051026 chiasma assembly biological_process;GO:0000794 condensed nuclear chromosome cellular_component;GO:0030983 mismatched DNA binding molecular_function;GO:0005524 ATP binding molecular_function;GO:0006298 mismatch repair biological_process;GO:0007131 reciprocal meiotic recombination biological_process
Cko_contig_91853	-6.11067	0.000189205	PREDICTED: uncharacterized protein LOC100782706 [Glycine max]	-
Cko_contig_73075	2.50422	0.000191156	hypothetical protein VITISV_006042 [Vitis vinifera]	-
Cko_contig_26501	5.67805	0.000191641	RecName: Full=DEAD-box ATP-dependent RNA helicase 42	-
Cko_contig_104901	1.79769e+308	0.000192613	hypothetical protein VITISV_026047 [Vitis vinifera]	-
Cko_contig_104670	1.79769e+308	0.000197631	unknown [Medicago truncatula]	-
Cko_contig_66932	-2.84337	0.000197753	unknown [Medicago truncatula]	GO:0005773 vacuole cellular_component;GO:0032440 2-alkenal reductase [NAD(P)] activity molecular_function;GO:0009507 chloroplast cellular_component;GO:0006508 proteolysis biological_process;GO:0048046 apoplast cellular_component;GO:0010114 response to red light biological_process;GO:0009651 response to salt stress biological_process;GO:0008234 cysteine-type peptidase activity molecular_function;G…
Cko_contig_3162	-3.65479	0.000197995	F-box family protein [Medicago truncatula]	-
Cko_contig_92078	-3.5422	0.000199087	hypothetical protein MTR_5g042520 [Medicago truncatula]	-
Cko_contig_80678	-3.81341	0.000199835	unknown [Lotus japonicus]	GO:0020037 heme binding molecular_function;GO:0016705 oxidoreductase activity, acting on paired donors, with incorporation or reduction of molecular oxygen molecular_function;GO:0004497 monooxygenase activity molecular_function;GO:0005506 iron ion binding molecular_function;GO:0009055 electron carrier activity molecular_function;GO:0055114 oxidation-reduction process biological_process
Cko_contig_46023	-2.05709	0.000200236	carbonic anhydrase [Phaseolus vulgaris]	GO:0005829 cytosol cellular_component;GO:0004089 carbonate dehydratase activity molecular_function;GO:0008270 zinc ion binding molecular_function;GO:0042742 defense response to bacterium biological_process;GO:0009409 response to cold biological_process;GO:0009941 chloroplast envelope cellular_component;GO:0010119 regulation of stomatal movement biological_process;GO:0010037 response to carbon dio…
Cko_contig_45894	-1.86968	0.000201267	unknown [Medicago truncatula]	GO:0005840 ribosome cellular_component;GO:0003735 structural constituent of ribosome molecular_function;GO:0003723 RNA binding molecular_function;GO:0009507 chloroplast cellular_component;GO:0006412 translation biological_process
Cko_contig_105659	-6.08558	0.000202222	RecName: Full=40S ribosomal protein S13	GO:0000184 nuclear-transcribed mRNA catabolic process, nonsense-mediated decay biological_process;GO:0006415 translational termination biological_process;GO:0006413 translational initiation biological_process;GO:0005515 protein binding molecular_function;GO:0006414 translational elongation biological_process;GO:0016787 hydrolase activity molecular_function;GO:0005730 nucleolus cellular_component;…
Cko_contig_110136	-6.08558	0.000202222	Peptidase A1 [Macrophomina phaseolina MS6]	-
Cko_contig_44816	-3.00942	0.000202332	hypothetical protein ARALYDRAFT_893970 [Arabidopsis lyrata subsp. lyrata]	GO:0017004 cytochrome complex assembly biological_process;GO:0009512 cytochrome b6f complex cellular_component;GO:0045158 electron transporter, transferring electrons within cytochrome b6/f complex of photosystem II activity molecular_function;GO:0042651 thylakoid membrane cellular_component;GO:0009536 plastid cellular_component;GO:0055114 oxidation-reduction process biological_process
Cko_contig_53787	3.99524	0.000201732	PREDICTED: LOW QUALITY PROTEIN: bifunctional phosphatase IMPL2, chloroplastic-like [Glycine max]	GO:0004401 histidinol-phosphatase activity molecular_function;GO:0046854 phosphatidylinositol phosphorylation biological_process;GO:0010347 L-galactose-1-phosphate phosphatase activity molecular_function;GO:0000105 histidine biosynthetic process biological_process;GO:0009507 chloroplast cellular_component;GO:0008934 inositol monophosphate 1-phosphatase activity molecular_function;GO:0052832 inosi…
Cko_contig_23772	1.79769e+308	0.000202851	predicted protein [Populus trichocarpa]	-
Cko_contig_103670	2.95821	0.000205893	Cyclin-like F-box [Medicago truncatula]	GO:0016021 integral to membrane cellular_component;GO:0009522 photosystem I cellular_component;GO:0015979 photosynthesis biological_process
Cko_contig_13307	4.33227	0.000206541	TIR-NBS-LRR type disease resistance protein [Medicago truncatula]	GO:0003746 translation elongation factor activity molecular_function;GO:0047800 cysteamine dioxygenase activity molecular_function;GO:0006952 defense response biological_process;GO:0043531 ADP binding molecular_function;GO:0005622 intracellular cellular_component;GO:0007165 signal transduction biological_process;GO:0055114 oxidation-reduction process biological_process;GO:0006414 translational el…
Cko_contig_32382	-3.92512	0.000206107	zinc finger protein, putative [Ricinus communis]	GO:0006629 lipid metabolic process biological_process;GO:0016788 hydrolase activity, acting on ester bonds molecular_function
Cko_contig_4678	-2.19746	0.000206366	Annotation was added to scaffolds in November 2011~Long chain fatty acid-CoA ligase [Medicago truncatula]	GO:0031957 very long-chain fatty acid-CoA ligase activity molecular_function;GO:0001676 long-chain fatty acid metabolic process biological_process;GO:0004467 long-chain fatty acid-CoA ligase activity molecular_function;GO:0010025 wax biosynthetic process biological_process;GO:0010143 cutin biosynthetic process biological_process;EC:6.2.1.3
Cko_contig_67911	-3.92512	0.000206107	hypothetical protein MTR_2g035080 [Medicago truncatula]	-
Cko_contig_74194	4.33227	0.000206541	PREDICTED: uncharacterized protein LOC100814036 [Glycine max]	GO:0016020 membrane cellular_component;GO:0006508 proteolysis biological_process
Cko_contig_4094	2.26484	0.000207159	PREDICTED: uncharacterized protein LOC100806834 [Glycine max]	-
Cko_contig_294	-1.86659	0.000211319	unknown [Medicago truncatula]	-
Cko_contig_38708	-3.71212	0.000211083	transcript antisense to ribosomal RNA protein [Ajellomyces capsulatus H88]	-
Cko_contig_6170	-4.09399	0.000211328	PREDICTED: receptor-like serine/threonine-protein kinase NCRK-like [Glycine max]	GO:0006468 protein phosphorylation biological_process;GO:0004674 protein serine/threonine kinase activity molecular_function;GO:0016023 cytoplasmic membrane-bounded vesicle cellular_component;GO:0005524 ATP binding molecular_function;GO:0051020 GTPase binding molecular_function;GO:0010008 endosome membrane cellular_component;EC:2.7.11.0
Cko_contig_50557	3.5022	0.00021396	hypothetical protein MTR_3g096450 [Medicago truncatula]	-
Cko_contig_74193	3.36469	0.000213887	PREDICTED: uncharacterized protein LOC100814036 [Glycine max]	GO:0016020 membrane cellular_component
Cko_contig_100457	5.62995	0.000220002	PREDICTED: LOW QUALITY PROTEIN: hevamine-A-like [Glycine max]	GO:0006032 chitin catabolic process biological_process;GO:0009628 response to abiotic stimulus biological_process;GO:0005975 carbohydrate metabolic process biological_process;GO:0016023 cytoplasmic membrane-bounded vesicle cellular_component;GO:0004568 chitinase activity molecular_function;GO:0050832 defense response to fungus biological_process;EC:3.2.1.14
Cko_contig_607	-3.39565	0.000221738	Cysteine proteinase [Medicago truncatula]	GO:0044444 cytoplasmic part cellular_component;GO:0006508 proteolysis biological_process;GO:0008234 cysteine-type peptidase activity molecular_function;GO:0043231 intracellular membrane-bounded organelle cellular_component
Cko_contig_48539	3.9697	0.000224708	hypothetical protein [uncultured delta proteobacterium HF0130_20J24]	-
Cko_contig_98335	1.79769e+308	0.000225979	cytochrome P450 monooxygenase CYP94A14 [Medicago truncatula]	GO:0005789 endoplasmic reticulum membrane cellular_component;GO:0009055 electron carrier activity molecular_function;GO:0004497 monooxygenase activity molecular_function;GO:0005506 iron ion binding molecular_function;GO:0020037 heme binding molecular_function;GO:0016705 oxidoreductase activity, acting on paired donors, with incorporation or reduction of molecular oxygen molecular_function;GO:0016…
Cko_contig_83611	3.48878	0.00022805	PREDICTED: histone deacetylase 5-like [Glycine max]	GO:0005737 cytoplasm cellular_component;GO:0016787 hydrolase activity molecular_function;GO:0045604 regulation of epidermal cell differentiation biological_process;GO:0005634 nucleus cellular_component
Cko_contig_105104	-6.03405	0.000231619	unnamed protein product [Thellungiella halophila]	-
Cko_contig_34180	-3.6901	0.000233121	PREDICTED: LOW QUALITY PROTEIN: peptide transporter PTR1-like [Glycine max]	GO:0016021 integral to membrane cellular_component;GO:0006857 oligopeptide transport biological_process;GO:0005215 transporter activity molecular_function
Cko_contig_66147	-1.9583	0.000233097	uncharacterized protein LOC100790839 [Glycine max]	GO:0006633 fatty acid biosynthetic process biological_process;GO:0005618 cell wall cellular_component;GO:0009507 chloroplast cellular_component;GO:0016020 membrane cellular_component;GO:0009245 lipid A biosynthetic process biological_process;GO:0008693 3-hydroxydecanoyl-[acyl-carrier-protein] dehydratase activity molecular_function;EC:4.2.1.60
Cko_contig_89333	-3.89655	0.000232941	PREDICTED: putative dihydrodipicolinate reductase 3, chloroplastic-like [Glycine max]	GO:0009089 lysine biosynthetic process via diaminopimelate biological_process;GO:0070402 NADPH binding molecular_function;GO:0008839 4-hydroxy-tetrahydrodipicolinate reductase molecular_function;GO:0009570 chloroplast stroma cellular_component;GO:0019684 photosynthesis, light reaction biological_process;GO:0055114 oxidation-reduction process biological_process;EC:1.3.1.26
Cko_contig_61389	-2.06532	0.000234265	unknown [Medicago truncatula]	-
Cko_contig_53247	2.35701	0.000240006	PREDICTED: probable leucine-rich repeat receptor-like protein kinase At4g00330-like [Glycine max]	GO:0009555 pollen development biological_process;GO:0004715 non-membrane spanning protein tyrosine kinase activity molecular_function;GO:0006468 protein phosphorylation biological_process;GO:0005524 ATP binding molecular_function;GO:0004674 protein serine/threonine kinase activity molecular_function;EC:2.7.10.2;EC:2.7.11.0
Cko_contig_3171	-2.80874	0.00024146	unknown [Medicago truncatula]	-
Cko_contig_37566	-4.57462	0.000241208	unnamed protein product [Schistosoma mansoni]	-
Cko_contig_58035	-2.42877	0.0002416	PREDICTED: cytochrome P450 71A1-like [Glycine max]	GO:0020037 heme binding molecular_function;GO:0033772 flavonoid 3',5'-hydroxylase activity molecular_function;GO:0005506 iron ion binding molecular_function;GO:0009055 electron carrier activity molecular_function;GO:0055114 oxidation-reduction process biological_process;EC:1.14.13.88
Cko_contig_62812	-4.57462	0.000241208	uncharacterized protein LOC100306552 [Glycine max]	-
Cko_contig_81937	-4.57462	0.000241208	PREDICTED: secologanin synthase-like [Glycine max]	-
Cko_contig_50614	3.26604	0.000242256	predicted protein [Populus trichocarpa]	GO:0005681 spliceosomal complex cellular_component;GO:0007067 mitosis biological_process;GO:0009536 plastid cellular_component
Cko_contig_12603	-4.06005	0.000242809	FAR1-related protein [Medicago truncatula]	-
Cko_contig_78187	3.47523	0.000243139	-	-
Cko_contig_65079	-1.843	0.000244232	Dehydration-responsive element-binding protein 1F [Medicago truncatula]	GO:0044249 cellular biosynthetic process biological_process;GO:0050789 regulation of biological process biological_process;GO:0044238 primary metabolic process biological_process
Cko_contig_105229	-6.00758	0.000248225	PREDICTED: vignain-like [Glycine max]	GO:0008234 cysteine-type peptidase activity molecular_function;GO:0006508 proteolysis biological_process
Cko_contig_28019	-3.40797	0.000250211	unnamed protein product [Blastocystis hominis]	GO:0016787 hydrolase activity molecular_function
Cko_contig_55089	3.94371	0.000250564	resistance gene analog protein [Medicago sativa]	GO:0006952 defense response biological_process;GO:0043531 ADP binding molecular_function;GO:0007165 signal transduction biological_process;GO:0005622 intracellular cellular_component
Cko_contig_69249	3.94371	0.000250564	uncharacterized protein LOC100805025 [Glycine max]	-
Cko_contig_11305	3.08434	0.00025147	uncharacterized protein LOC100526951 precursor [Glycine max]	-
Cko_contig_99203	1.79769e+308	0.000251823	polyprotein [Glycine max]	-
Cko_contig_87361	1.90537	0.000252224	hypothetical protein MTR_7g055630 [Medicago truncatula]	-
Cko_contig_56213	5.5802	0.000253418	unknown [Glycine max]	GO:0016023 cytoplasmic membrane-bounded vesicle cellular_component;GO:0016020 membrane cellular_component
Cko_contig_71989	-2.45236	0.000253212	cystatin [Spinacia oleracea]	-
Cko_contig_770	5.5802	0.000253418	hypothetical protein VITISV_027367 [Vitis vinifera]	GO:0005488 binding molecular_function;GO:0016787 hydrolase activity molecular_function
Cko_contig_95883	5.5802	0.000253418	uncharacterized protein LOC100305640 [Glycine max]	-
Cko_contig_96248	3.29163	0.000254303	PREDICTED: iron-sulfur cluster co-chaperone protein HscB, mitochondrial-like [Glycine max]	-
Cko_contig_100886	1.88396	0.000254827	RecName: Full=Alpha-1,4 glucan phosphorylase L isozyme, chloroplastic/amyloplastic; AltName: Full=Starch phosphorylase L; Flags: Precursor	GO:0042802 identical protein binding molecular_function;GO:0009414 response to water deprivation biological_process;GO:0004645 phosphorylase activity molecular_function;GO:0005975 carbohydrate metabolic process biological_process;GO:0030170 pyridoxal phosphate binding molecular_function;GO:0009501 amyloplast cellular_component;GO:0009570 chloroplast stroma cellular_component;GO:0009266 response t…
Cko_contig_105223	1.79769e+308	0.000254796	PREDICTED: uncharacterized protein LOC100792643 [Glycine max]	-
Cko_contig_5288	2.48822	0.000258142	PREDICTED: MATE efflux family protein 6-like [Glycine max]	GO:0006855 drug transmembrane transport biological_process;GO:0016020 membrane cellular_component;GO:0015297 antiporter activity molecular_function;GO:0015238 drug transmembrane transporter activity molecular_function
Cko_contig_27755	3.46155	0.000259304	S-receptor kinase-like protein [Medicago truncatula]	GO:0048544 recognition of pollen biological_process;GO:0006468 protein phosphorylation biological_process;GO:0005524 ATP binding molecular_function;GO:0004674 protein serine/threonine kinase activity molecular_function;EC:2.7.11.0
Cko_contig_8046	3.46155	0.000259304	gag-pol polyprotein [Phaseolus vulgaris]	-
Cko_contig_40023	-1.90664	0.000260233	uncharacterized protein LOC100527056 [Glycine max]	GO:0016021 integral to membrane cellular_component;GO:0009522 photosystem I cellular_component;GO:0015979 photosynthesis biological_process;GO:0009535 chloroplast thylakoid membrane cellular_component
Cko_contig_79385	3.41027	0.000260649	Serine/threonine protein kinase [Medicago truncatula]	GO:0048544 recognition of pollen biological_process;GO:0006468 protein phosphorylation biological_process;GO:0005524 ATP binding molecular_function;GO:0004674 protein serine/threonine kinase activity molecular_function;EC:2.7.11.0
Cko_contig_35030	4.27087	0.000261529	Wall-associated receptor kinase-like protein [Medicago truncatula]	GO:0016301 kinase activity molecular_function
Cko_contig_59631	-3.8674	0.000263617	hypothetical protein MtrDRAFT_AC136139g1v2 [Medicago truncatula]	GO:0016310 phosphorylation biological_process;GO:0004672 protein kinase activity molecular_function;GO:0008270 zinc ion binding molecular_function;GO:0000166 nucleotide binding molecular_function
Cko_contig_73513	-3.8674	0.000263617	PREDICTED: CDK5RAP1-like protein-like [Glycine max]	GO:0006400 tRNA modification biological_process;GO:0016740 transferase activity molecular_function;GO:0051539 4 iron, 4 sulfur cluster binding molecular_function;GO:0032440 2-alkenal reductase [NAD(P)] activity molecular_function;GO:0005739 mitochondrion cellular_component;GO:0055114 oxidation-reduction process biological_process;EC:1.3.1.74
Cko_contig_39226	-2.6521	0.000264012	YABBY protein [Medicago truncatula]	-
Cko_contig_41583	-5.98061	0.000266277	Kinase-like protein [Medicago truncatula]	GO:0004672 protein kinase activity molecular_function;GO:0044237 cellular metabolic process biological_process;GO:1901363 heterocyclic compound binding molecular_function;GO:0097159 organic cyclic compound binding molecular_function
Cko_contig_55334	3.24654	0.000267017	PREDICTED: coatomer subunit beta'-2-like [Glycine max]	GO:0030117 membrane coat cellular_component;GO:0004402 histone acetyltransferase activity molecular_function;GO:0016192 vesicle-mediated transport biological_process;GO:0006886 intracellular protein transport biological_process;GO:0016573 histone acetylation biological_process;GO:0005198 structural molecule activity molecular_function;EC:2.3.1.48
Cko_contig_23022	3.50981	0.000270472	NAC domain-containing protein [Medicago truncatula]	GO:0003677 DNA binding molecular_function;GO:0006355 regulation of transcription, DNA-dependent biological_process
Cko_contig_78955	1.79769e+308	0.000270466	PREDICTED: protein NLP8-like [Glycine max]	-
Cko_contig_44837	-2.50903	0.000270798	unknown [Lotus japonicus]	-
Cko_contig_12474	5.55466	0.000272346	PREDICTED: uncharacterized protein LOC100794581 [Glycine max]	GO:0016020 membrane cellular_component
Cko_contig_59083	1.85756	0.000272359	L-ascorbate oxidase [Medicago truncatula]	GO:0005507 copper ion binding molecular_function;GO:0005576 extracellular region cellular_component;GO:0008447 L-ascorbate oxidase activity molecular_function;GO:0055114 oxidation-reduction process biological_process;EC:1.10.3.3
Cko_contig_1942	1.87768	0.000274298	unknown [Lotus japonicus]	GO:0046914 transition metal ion binding molecular_function;GO:0016491 oxidoreductase activity molecular_function;GO:0009536 plastid cellular_component
Cko_contig_31498	-4.53809	0.000274598	unknown [Populus trichocarpa]	GO:0080167 response to karrikin biological_process;GO:0006857 oligopeptide transport biological_process;GO:0005886 plasma membrane cellular_component;GO:0055085 transmembrane transport biological_process
Cko_contig_82309	-2.00863	0.00027674	PREDICTED: heat shock protein 83-like [Glycine max]	GO:0005737 cytoplasm cellular_component;GO:0006950 response to stress biological_process;GO:0000166 nucleotide binding molecular_function;GO:0071944 cell periphery cellular_component
Cko_contig_38901	2.19507	0.000277616	hypothetical protein MTR_7g111770 [Medicago truncatula]	-
Cko_contig_81327	-3.73812	0.000278082	PREDICTED: probable LRR receptor-like serine/threonine-protein kinase At1g74360-like [Glycine max]	GO:0016023 cytoplasmic membrane-bounded vesicle cellular_component;GO:0006468 protein phosphorylation biological_process;GO:0016787 hydrolase activity molecular_function;GO:0005524 ATP binding molecular_function;GO:0016021 integral to membrane cellular_component;GO:0004674 protein serine/threonine kinase activity molecular_function;GO:0005739 mitochondrion cellular_component;EC:2.7.11.0
Cko_contig_2964	3.31024	0.000279283	PREDICTED: LL-diaminopimelate aminotransferase, chloroplastic-like [Glycine max]	GO:0004069 L-aspartate:2-oxoglutarate aminotransferase activity molecular_function;GO:0080130 L-phenylalanine:2-oxoglutarate aminotransferase activity molecular_function;GO:0010285 L,L-diaminopimelate aminotransferase activity molecular_function;GO:0033362 lysine biosynthetic process via diaminopimelate, diaminopimelate-aminotransferase pathway biological_process;GO:0009507 chloroplast cellular_c…
Cko_contig_38446	-4.02528	0.000279494	hypothetical protein MTR_2g096430 [Medicago truncatula]	GO:0016772 transferase activity, transferring phosphorus-containing groups molecular_function;GO:0044260 cellular macromolecule metabolic process biological_process;GO:0097159 organic cyclic compound binding molecular_function;GO:0019538 protein metabolic process biological_process;GO:1901363 heterocyclic compound binding molecular_function
Cko_contig_98893	-3.51948	0.000281045	hypothetical protein EhV364 [Emiliania huxleyi virus 86]	-
Cko_contig_64927	2.05515	0.000282913	putative alternative oxidase [Vigna unguiculata]	GO:0046872 metal ion binding molecular_function;GO:0005743 mitochondrial inner membrane cellular_component;GO:0016491 oxidoreductase activity molecular_function;GO:0007585 respiratory gaseous exchange biological_process;GO:0070469 respiratory chain cellular_component;GO:0016021 integral to membrane cellular_component;GO:0022900 electron transport chain biological_process
Cko_contig_76586	-1.79769e+308	0.00028445	nucleoside-diphopshate-sugar dehydratase [Plantago major]	GO:0048040 UDP-glucuronate decarboxylase activity molecular_function;GO:0051287 NAD binding molecular_function;GO:0009226 nucleotide-sugar biosynthetic process biological_process;GO:0048046 apoplast cellular_component;EC:4.1.1.35
Cko_contig_23807	-2.04119	0.000285849	hypothetical protein MTR_4g095330 [Medicago truncatula]	-
Cko_contig_46314	-5.95313	0.000285925	Tir-nbs-lrr resistance protein [Medicago truncatula]	GO:0000166 nucleotide binding molecular_function
Cko_contig_90	-5.95313	0.000285925	AM3 [Medicago truncatula]	GO:0016023 cytoplasmic membrane-bounded vesicle cellular_component
Cko_contig_98386	-3.57462	0.000285511	Elongation factor Ts [Medicago truncatula]	GO:0050896 response to stimulus biological_process;GO:0009987 cellular process biological_process;GO:0032559 adenyl ribonucleotide binding molecular_function
Cko_contig_56227	-3.37822	0.000288262	PREDICTED: zinc finger CCCH domain-containing protein 64-like [Glycine max]	GO:0005488 binding molecular_function
Cko_contig_81369	-2.43438	0.000290927	Laccase [Medicago truncatula]	GO:0052716 hydroquinone:oxygen oxidoreductase activity molecular_function;GO:0005507 copper ion binding molecular_function;GO:0008447 L-ascorbate oxidase activity molecular_function;GO:0048046 apoplast cellular_component;GO:0046274 lignin catabolic process biological_process;GO:0055114 oxidation-reduction process biological_process;EC:1.10.3.3
Cko_contig_103193	5.52867	0.000292959	Verticillium wilt disease resistance protein [Medicago truncatula]	GO:0016301 kinase activity molecular_function;GO:0016310 phosphorylation biological_process
Cko_contig_1094	4.23916	0.000294953	hypothetical protein MTR_4g119780 [Medicago truncatula]	-
Cko_contig_42646	4.23916	0.000294953	PREDICTED: phosphoinositide phospholipase C 2 [Vitis vinifera]	GO:0008081 phosphoric diester hydrolase activity molecular_function;EC:3.1.4.0
Cko_contig_1850	-3.13405	0.000295759	PREDICTED: acid beta-fructofuranosidase-like [Glycine max]	GO:0000325 plant-type vacuole cellular_component;GO:0009505 plant-type cell wall cellular_component;GO:0050306 sucrose 1F-fructosyltransferase activity molecular_function;GO:0004575 sucrose alpha-glucosidase activity molecular_function;GO:0005985 sucrose metabolic process biological_process;GO:0033881 bile-acid-CoA hydrolase activity molecular_function;GO:0051669 fructan beta-fructosidase activit…
Cko_contig_85210	1.79769e+308	0.000298635	PREDICTED: G-type lectin S-receptor-like serine/threonine-protein kinase RLK1-like [Glycine max]	GO:0004672 protein kinase activity molecular_function;GO:0009987 cellular process biological_process;GO:1901363 heterocyclic compound binding molecular_function;GO:0097159 organic cyclic compound binding molecular_function
Cko_contig_62668	2.73779	0.000299474	PREDICTED: putative phospholipid-transporting ATPase 9-like [Glycine max]	GO:0016021 integral to membrane cellular_component;GO:0009941 chloroplast envelope cellular_component;GO:0015662 ATPase activity, coupled to transmembrane movement of ions, phosphorylative mechanism molecular_function;GO:0005524 ATP binding molecular_function;GO:0015914 phospholipid transport biological_process;GO:0000287 magnesium ion binding molecular_function;GO:0004012 phospholipid-translocat…
Cko_contig_60893	-3.20689	0.000302683	PREDICTED: long-chain-alcohol oxidase FAO1-like [Glycine max]	GO:0050660 flavin adenine dinucleotide binding molecular_function;GO:0016021 integral to membrane cellular_component;GO:0046577 long-chain-alcohol oxidase activity molecular_function;GO:0055114 oxidation-reduction process biological_process;GO:0006066 alcohol metabolic process biological_process;GO:0009409 response to cold biological_process;EC:1.1.3.20
Cko_contig_101129	2.87069	0.000304694	4-coumarate:CoA ligase isoenzyme 3 [Glycine max]	GO:0016874 ligase activity molecular_function;GO:0016491 oxidoreductase activity molecular_function;GO:0008152 metabolic process biological_process
Cko_contig_2134	-2.42262	0.000305291	PREDICTED: uncharacterized protein LOC100817868 [Glycine max]	-
Cko_contig_4839	-3.50062	0.000306296	uncharacterized protein LOC100777968 [Glycine max]	GO:0004144 diacylglycerol O-acyltransferase activity molecular_function;EC:2.3.1.20
Cko_contig_12378	2.61521	0.000307039	PREDICTED: probable receptor-like protein kinase At1g67000-like [Glycine max]	GO:0016301 kinase activity molecular_function;GO:0044237 cellular metabolic process biological_process;GO:1901363 heterocyclic compound binding molecular_function;GO:0097159 organic cyclic compound binding molecular_function
Cko_contig_105520	-5.92512	0.000307336	nucleoside diphosphate kinase [Rhizopus delemar RA 99-880]	GO:0006165 nucleoside diphosphate phosphorylation biological_process;GO:0004550 nucleoside diphosphate kinase activity molecular_function;GO:0004673 protein histidine kinase activity molecular_function;GO:0046872 metal ion binding molecular_function;GO:0006228 UTP biosynthetic process biological_process;GO:0005524 ATP binding molecular_function;GO:0006183 GTP biosynthetic process biological_proce…
Cko_contig_104719	1.79769e+308	0.000308314	PREDICTED: uncharacterized protein LOC100805651 [Glycine max]	-
Cko_contig_5170	2.36264	0.000308113	PREDICTED: uncharacterized protein LOC100775954 [Glycine max]	-
Cko_contig_69661	2.05224	0.000308312	PREDICTED: uncharacterized protein LOC100802300 [Glycine max]	GO:0019001 guanyl nucleotide binding molecular_function;GO:0009746 response to hexose stimulus biological_process;GO:0007165 signal transduction biological_process
Cko_contig_98219	-2.85872	0.000310432	Photosystem II reaction center protein K [Medicago truncatula]	GO:0009539 photosystem II reaction center cellular_component;GO:0009507 chloroplast cellular_component;GO:0015979 photosynthesis biological_process
Cko_contig_75980	-2.71491	0.000310808	PREDICTED: acidic endochitinase [Vitis vinifera]	GO:0005975 carbohydrate metabolic process biological_process;GO:0003796 lysozyme activity molecular_function;GO:0043169 cation binding molecular_function;EC:3.2.1.17
Cko_contig_11203	-4.50062	0.000313258	PREDICTED: uncharacterized protein LOC100783222 [Glycine max]	-
Cko_contig_2736	-4.50062	0.000313258	Threonine synthase [Medicago truncatula]	GO:0009088 threonine biosynthetic process biological_process;GO:0030170 pyridoxal phosphate binding molecular_function;GO:0004795 threonine synthase activity molecular_function;GO:0009507 chloroplast cellular_component;EC:4.2.3.1
Cko_contig_62757	5.5022	0.000315431	predicted protein [Populus trichocarpa]	GO:0009753 response to jasmonic acid stimulus biological_process;GO:0006511 ubiquitin-dependent protein catabolic process biological_process;GO:0042752 regulation of circadian rhythm biological_process;GO:0000794 condensed nuclear chromosome cellular_component;GO:0010265 SCF complex assembly biological_process;GO:0031461 cullin-RING ubiquitin ligase complex cellular_component;GO:0009941 chloropla…
Cko_contig_75292	1.79769e+308	0.000320539	PREDICTED: BAHD acyltransferase DCR-like [Glycine max]	GO:0016747 transferase activity, transferring acyl groups other than amino-acyl groups molecular_function;EC:2.3.1.0
Cko_contig_85068	-3.98966	0.000322337	hypothetical protein MTR_3g083030 [Medicago truncatula]	-
Cko_contig_27108	3.53739	0.000323653	Sulfotransferase [Medicago truncatula]	GO:0009694 jasmonic acid metabolic process biological_process;GO:0080131 hydroxyjasmonate sulfotransferase activity molecular_function;GO:0009753 response to jasmonic acid stimulus biological_process;GO:0004027 alcohol sulfotransferase activity molecular_function;EC:2.8.2.2
Cko_contig_92161	3.53739	0.000323653	unnamed protein product [Vitis vinifera]	GO:0016206 catechol O-methyltransferase activity molecular_function;GO:0046983 protein dimerization activity molecular_function;GO:0032259 methylation biological_process;EC:2.1.1.6
Cko_contig_96873	3.53739	0.000323653	PREDICTED: vinorine synthase-like [Glycine max]	GO:0016747 transferase activity, transferring acyl groups other than amino-acyl groups molecular_function;EC:2.3.1.0
Cko_contig_28349	1.81625	0.000325512	uncharacterized protein LOC100789312 [Glycine max]	-
Cko_contig_39387	-3.39019	0.000329	putative retroelement pol polyprotein [Arabidopsis thaliana]	GO:0009987 cellular process biological_process
Cko_contig_59713	4.20674	0.000333168	Quinone oxidoreductase-like protein [Medicago truncatula]	GO:0016491 oxidoreductase activity molecular_function;GO:0000166 nucleotide binding molecular_function;GO:0055114 oxidation-reduction process biological_process;GO:0008270 zinc ion binding molecular_function
Cko_contig_87790	2.68438	0.000336259	uncharacterized protein LOC100794342 [Glycine max]	GO:0004185 serine-type carboxypeptidase activity molecular_function;GO:0006508 proteolysis biological_process;GO:0016746 transferase activity, transferring acyl groups molecular_function;EC:3.4.16.0
Cko_contig_60155	2.75245	0.000338023	PREDICTED: protein SRG1-like [Glycine max]	GO:0045431 flavonol synthase activity molecular_function;GO:0016702 oxidoreductase activity, acting on single donors with incorporation of molecular oxygen, incorporation of two atoms of oxygen molecular_function;GO:0051555 flavonol biosynthetic process biological_process;GO:0055114 oxidation-reduction process biological_process;EC:1.14.11.23;EC:1.13.11.0
Cko_contig_5680	2.72768	0.000338789	Cysteine-rich receptor-like protein kinase [Medicago truncatula]	GO:0006468 protein phosphorylation biological_process;GO:0005524 ATP binding molecular_function;GO:0004674 protein serine/threonine kinase activity molecular_function;EC:2.7.11.0
Cko_contig_95843	5.47523	0.000339959	PREDICTED: hypothetical protein LOC100078460 [Ornithorhynchus anatinus]	-
Cko_contig_98078	1.79769e+308	0.00034483	Receptor-like kinase [Medicago truncatula]	GO:0016023 cytoplasmic membrane-bounded vesicle cellular_component;GO:0004713 protein tyrosine kinase activity molecular_function;GO:0006468 protein phosphorylation biological_process;GO:0005524 ATP binding molecular_function;GO:0016020 membrane cellular_component;EC:2.7.10.0
Cko_contig_86417	-2.66953	0.0003456	uncharacterized protein LOC100500628 [Glycine max]	-
Cko_contig_52562	-3.68565	0.0003484	PREDICTED: thaumatin-like protein-like [Glycine max]	GO:0016020 membrane cellular_component
Cko_contig_102385	-2.94075	0.000349582	unknown [Medicago truncatula]	-
Cko_contig_82961	1.84461	0.000349296	unnamed protein product [Vitis vinifera]	GO:0005388 calcium-transporting ATPase activity molecular_function;GO:0070588 calcium ion transmembrane transport biological_process;GO:0016021 integral to membrane cellular_component;GO:0046872 metal ion binding molecular_function;GO:0006754 ATP biosynthetic process biological_process;GO:0005524 ATP binding molecular_function;EC:3.6.3.8
Cko_contig_87363	1.79769e+308	0.000349529	unknown [Medicago truncatula]	-
Cko_contig_55046	-1.93014	0.000349947	unknown [Medicago truncatula]	GO:0055085 transmembrane transport biological_process;GO:0016021 integral to membrane cellular_component;GO:0006833 water transport biological_process;GO:0005215 transporter activity molecular_function
Cko_contig_95716	-3.2665	0.000350368	PREDICTED: uncharacterized protein LOC100793717 [Glycine max]	-
Cko_contig_12129	3.12582	0.000354346	PREDICTED: G-type lectin S-receptor-like serine/threonine-protein kinase At4g27290-like [Glycine max]	GO:0016301 kinase activity molecular_function;GO:0009987 cellular process biological_process
Cko_contig_105443	-5.8674	0.000356223	Disease resistance protein R3a-like protein [Medicago truncatula]	-
Cko_contig_106622	-5.8674	0.000356223	hypothetical protein PHACADRAFT_247298 [Phanerochaete carnosa HHB-10118-sp]	GO:0005840 ribosome cellular_component;GO:0003735 structural constituent of ribosome molecular_function;GO:0006412 translation biological_process
Cko_contig_3033	-5.8674	0.000356223	Nitrate/chlorate transporter [Medicago truncatula]	GO:0016020 membrane cellular_component;GO:0006857 oligopeptide transport biological_process;GO:0005215 transporter activity molecular_function
Cko_contig_103000	-4.46214	0.000358129	Rpp4 candidate [Medicago truncatula]	GO:0016787 hydrolase activity molecular_function;GO:0032559 adenyl ribonucleotide binding molecular_function
Cko_contig_43843	-4.46214	0.000358129	PREDICTED: uncharacterized protein LOC100853494 [Vitis vinifera]	-
Cko_contig_71414	-4.46214	0.000358129	uncharacterized protein LOC100789509 [Glycine max]	GO:0004353 glutamate dehydrogenase [NAD(P)+] activity molecular_function;GO:0051171 regulation of nitrogen compound metabolic process biological_process;GO:0050897 cobalt ion binding molecular_function;GO:0005507 copper ion binding molecular_function;GO:0046686 response to cadmium ion biological_process;GO:0009646 response to absence of light biological_process;GO:0005524 ATP binding molecular_fu…
Cko_contig_3137	2.12106	0.000365737	P34 probable thiol protease precursor [Glycine max]	GO:0005773 vacuole cellular_component;GO:0006508 proteolysis biological_process;GO:0008234 cysteine-type peptidase activity molecular_function
Cko_contig_97771	5.44775	0.000366763	hypothetical protein DICPUDRAFT_159938 [Dictyostelium purpureum]	-
Cko_contig_73805	-2.08645	0.000369113	putative histone [Medicago truncatula]	-
Cko_contig_102954	1.84263	0.000372775	PREDICTED: E3 ubiquitin-protein ligase PUB22-like [Glycine max]	GO:0009414 response to water deprivation biological_process;GO:0051865 protein autoubiquitination biological_process;GO:0010200 response to chitin biological_process;GO:0002679 respiratory burst involved in defense response biological_process;GO:0004842 ubiquitin-protein ligase activity molecular_function;GO:0005829 cytosol cellular_component;GO:0000151 ubiquitin ligase complex cellular_component…
Cko_contig_106502	-3.95313	0.000372479	60S ribosomal protein L37 [Rhizopus delemar RA 99-880]	GO:0046872 metal ion binding molecular_function;GO:0003723 RNA binding molecular_function;GO:0030529 ribonucleoprotein complex cellular_component
Cko_contig_7681	-3.95313	0.000372479	F-box/LRR-repeat protein [Medicago truncatula]	-
Cko_contig_80465	-3.95313	0.000372479	PREDICTED: F-box protein SKIP19-like [Glycine max]	-
Cko_contig_45527	-2.83765	0.000374157	MYB transcription factor MYB164 [Medicago truncatula]	-
Cko_contig_77021	2.16058	0.000375637	AGAP011901-PA [Anopheles gambiae str. PEST]	-
Cko_contig_23072	4.17357	0.000376941	F-box protein SKIP19 [Medicago truncatula]	-
Cko_contig_52707	3.5022	0.000378431	PREDICTED: receptor-like protein kinase HSL1-like [Glycine max]	GO:0006468 protein phosphorylation biological_process;GO:0005524 ATP binding molecular_function;GO:0016021 integral to membrane cellular_component;GO:0004674 protein serine/threonine kinase activity molecular_function;EC:2.7.11.0
Cko_contig_69112	-1.78007	0.000380407	unknown [Medicago truncatula]	GO:0045735 nutrient reservoir activity molecular_function;GO:0009505 plant-type cell wall cellular_component;GO:0030145 manganese ion binding molecular_function;GO:0009409 response to cold biological_process;GO:0031012 extracellular matrix cellular_component;GO:0009734 auxin mediated signaling pathway biological_process;GO:0005634 nucleus cellular_component;GO:0048046 apoplast cellular_component
Cko_contig_107807	-5.83765	0.000384151	PREDICTED: ammonium transporter 3 member 1-like [Glycine max]	GO:0072488 ammonium transmembrane transport biological_process;GO:0016021 integral to membrane cellular_component;GO:0008519 ammonium transmembrane transporter activity molecular_function
Cko_contig_1804	-5.83765	0.000384151	polyprotein [Glycine max]	-
Cko_contig_60403	-1.79166	0.000383505	PREDICTED: probable caffeoyl-CoA O-methyltransferase At4g26220-like [Glycine max]	GO:0008171 O-methyltransferase activity molecular_function;GO:0032259 methylation biological_process
Cko_contig_64865	-5.83765	0.000384151	PREDICTED: small nuclear ribonucleoprotein E-like [Glycine max]	GO:0003676 nucleic acid binding molecular_function;GO:0030529 ribonucleoprotein complex cellular_component
Cko_contig_55932	-3.77625	0.000385257	PREDICTED: ethylene-responsive transcription factor ERF023-like [Glycine max]	GO:0006351 transcription, DNA-dependent biological_process
Cko_contig_77739	-3.77625	0.000385257	RNA-directed DNA polymerase (Reverse transcriptase) [Medicago truncatula]	GO:0006952 defense response biological_process;GO:0003964 RNA-directed DNA polymerase activity molecular_function;GO:0043531 ADP binding molecular_function;GO:0003677 DNA binding molecular_function;GO:0006278 RNA-dependent DNA replication biological_process;GO:0003723 RNA binding molecular_function;EC:2.7.7.49
Cko_contig_89777	-1.96251	0.000387412	PREDICTED: histidine kinase 5-like [Glycine max]	-
Cko_contig_88474	2.18408	0.000391075	mitochondrial alternative oxidase 1 [Vigna unguiculata]	GO:0046872 metal ion binding molecular_function;GO:0045333 cellular respiration biological_process;GO:0009409 response to cold biological_process;GO:0005743 mitochondrial inner membrane cellular_component;GO:0007585 respiratory gaseous exchange biological_process;GO:0070469 respiratory chain cellular_component;GO:0005515 protein binding molecular_function;GO:0009916 alternative oxidase activity m…
Cko_contig_13013	3.57513	0.000392352	Disease resistance-like protein [Medicago truncatula]	GO:0050896 response to stimulus biological_process;GO:0016787 hydrolase activity molecular_function;GO:0032559 adenyl ribonucleotide binding molecular_function
Cko_contig_60693	-1.80641	0.00039218	PREDICTED: 50S ribosomal protein L12, chloroplastic-like [Glycine max]	GO:0005840 ribosome cellular_component;GO:0003735 structural constituent of ribosome molecular_function;GO:0009507 chloroplast cellular_component;GO:0006412 translation biological_process
Cko_contig_104619	-1.7816	0.000393919	photosystem II protein D1 [Phaseolus vulgaris]	GO:0009772 photosynthetic electron transport in photosystem II biological_process;GO:0016491 oxidoreductase activity molecular_function;GO:0009635 response to herbicide biological_process;GO:0030076 light-harvesting complex cellular_component;GO:0045156 electron transporter, transferring electrons within the cyclic electron transport pathway of photosynthesis activity molecular_function;GO:000550…
Cko_contig_3557	-2.69158	0.000394452	PREDICTED: formimidoyltransferase-cyclodeaminase-like [Glycine max]	GO:0016740 transferase activity molecular_function;GO:0008152 metabolic process biological_process;GO:0005542 folic acid binding molecular_function
Cko_contig_29095	5.41973	0.000396092	hypothetical protein MTR_7g067800 [Medicago truncatula]	-
Cko_contig_63010	-3.0303	0.000396372	unknown [Medicago truncatula]	GO:0003700 sequence-specific DNA binding transcription factor activity molecular_function;GO:0009611 response to wounding biological_process;GO:0003677 DNA binding molecular_function;GO:0009607 response to biotic stimulus biological_process;GO:0005634 nucleus cellular_component;GO:0006355 regulation of transcription, DNA-dependent biological_process
Cko_contig_80140	3.67805	0.000397603	[G] KOG2366 Alpha-D-galactosidase (melibiase)	-
Cko_contig_53294	-2.1796	0.000401609	MLP-like protein [Medicago truncatula]	GO:0009607 response to biotic stimulus biological_process;GO:0006952 defense response biological_process
Cko_contig_91743	3.27087	0.000407649	PREDICTED: tetratricopeptide repeat protein 7B-like [Glycine max]	GO:0005886 plasma membrane cellular_component
Cko_contig_80036	3.48427	0.000409498	uncharacterized protein LOC100306108 [Glycine max]	GO:0050356 tropine dehydrogenase activity molecular_function;GO:0055114 oxidation-reduction process biological_process;GO:0000166 nucleotide binding molecular_function;EC:1.1.1.206
Cko_contig_6959	2.865	0.000412642	PREDICTED: F-box protein At1g61340-like [Glycine max]	-
Cko_contig_109737	-5.80728	0.000414751	related to ADY2-protein essential for the acetate permease activity [Piriformospora indica DSM 11827]	-
Cko_contig_1275	-5.80728	0.000414751	hypothetical protein Strop_3603 [Salinispora tropica CNB-440]	-
Cko_contig_51137	-5.80728	0.000414751	copper-transporting atpase p-type, putative [Ricinus communis]	GO:0046034 ATP metabolic process biological_process;GO:0006825 copper ion transport biological_process;GO:0046872 metal ion binding molecular_function;GO:0043682 copper-transporting ATPase activity molecular_function;GO:0000166 nucleotide binding molecular_function;GO:0016020 membrane cellular_component
Cko_contig_74698	2.96454	0.00041408	Phospholipid-translocating P-type ATPase flippase family protein [Medicago truncatula]	GO:0016021 integral to membrane cellular_component;GO:0015662 ATPase activity, coupled to transmembrane movement of ions, phosphorylative mechanism molecular_function;GO:0006754 ATP biosynthetic process biological_process;GO:0005524 ATP binding molecular_function;GO:0015914 phospholipid transport biological_process;GO:0000287 magnesium ion binding molecular_function;GO:0004012 phospholipid-transl…
Cko_contig_49975	2.72593	0.000419885	PREDICTED: cationic peroxidase 1-like [Glycine max]	GO:0046872 metal ion binding molecular_function;GO:0042744 hydrogen peroxide catabolic process biological_process;GO:0020037 heme binding molecular_function;GO:0004601 peroxidase activity molecular_function;GO:0005576 extracellular region cellular_component;GO:0055114 oxidation-reduction process biological_process;EC:1.11.1.7
Cko_contig_104374	-2.97706	0.000421379	Disease resistance-like protein [Medicago truncatula]	-
Cko_contig_23853	-1.79769e+308	0.000421725	hypothetical protein FOMMEDRAFT_106669 [Fomitiporia mediterranea MF3/22]	-
Cko_contig_69694	3.06019	0.000424718	putative beta-amyrin synthase [Lotus japonicus]	GO:0042561 alpha-amyrin synthase activity molecular_function;GO:0042300 beta-amyrin synthase activity molecular_function;GO:0019745 pentacyclic triterpenoid biosynthetic process biological_process
Cko_contig_31914	5.39116	0.000428226	PREDICTED: cytochrome P450 71D8-like [Glycine max]	GO:0020037 heme binding molecular_function;GO:0016705 oxidoreductase activity, acting on paired donors, with incorporation or reduction of molecular oxygen molecular_function;GO:0004497 monooxygenase activity molecular_function;GO:0005506 iron ion binding molecular_function;GO:0009055 electron carrier activity molecular_function;GO:0055114 oxidation-reduction process biological_process
Cko_contig_33899	-3.55037	0.000430314	Jasmonate O-methyltransferase [Medicago truncatula]	GO:0050896 response to stimulus biological_process;GO:0032259 methylation biological_process;GO:0008168 methyltransferase activity molecular_function;EC:2.1.1.0
Cko_contig_59979	-3.55037	0.000430314	PREDICTED: annexin-like protein RJ4-like [Glycine max]	GO:0005509 calcium ion binding molecular_function;GO:0005544 calcium-dependent phospholipid binding molecular_function
Cko_contig_85930	2.95676	0.000430802	Glycogen synthase kinase [Medicago truncatula]	GO:0050321 tau-protein kinase activity molecular_function;GO:0046777 protein autophosphorylation biological_process;GO:0005524 ATP binding molecular_function;GO:0009933 meristem structural organization biological_process;GO:0005829 cytosol cellular_component;GO:0004674 protein serine/threonine kinase activity molecular_function;EC:2.7.11.26;EC:2.7.11.0
Cko_contig_94932	-1.79769e+308	0.000432988	hypothetical protein MTR_7g068160 [Medicago truncatula]	-
Cko_contig_66473	-2.89868	0.00043525	hypothetical protein MTR_7g108130 [Medicago truncatula]	GO:0016020 membrane cellular_component
Cko_contig_12027	3.02617	0.000439023	serine-threonine kinase [Glycine max]	GO:0016310 phosphorylation biological_process;GO:0004672 protein kinase activity molecular_function;GO:0000166 nucleotide binding molecular_function
Cko_contig_558	3.34722	0.000438829	Caffeate O-methyltransferase-1 [Medicago truncatula]	GO:0009717 isoflavonoid biosynthetic process biological_process;GO:0046983 protein dimerization activity molecular_function;GO:0032259 methylation biological_process;GO:0033800 isoflavone 7-O-methyltransferase activity molecular_function;EC:2.1.1.150
Cko_contig_72666	-2.76927	0.000439237	3-ketoacyl-CoA synthase [Medicago truncatula]	GO:0048868 pollen tube development biological_process;GO:0010025 wax biosynthetic process biological_process;GO:0000038 very long-chain fatty acid metabolic process biological_process;GO:0042335 cuticle development biological_process;GO:0009416 response to light stimulus biological_process;GO:0009409 response to cold biological_process;GO:0009922 fatty acid elongase activity molecular_function;GO…
Cko_contig_100501	2.78415	0.000446792	uncharacterized protein LOC100500248 [Glycine max]	GO:0003700 sequence-specific DNA binding transcription factor activity molecular_function;GO:0043565 sequence-specific DNA binding molecular_function;GO:0006355 regulation of transcription, DNA-dependent biological_process
Cko_contig_70926	-5.77625	0.000448329	Ripening-related protein [Medicago truncatula]	GO:0005524 ATP binding molecular_function;GO:0016818 hydrolase activity, acting on acid anhydrides, in phosphorus-containing anhydrides molecular_function;EC:3.6.1.0
Cko_contig_92699	-5.77625	0.000448329	hypothetical protein [Lotus japonicus]	-
Cko_contig_10658	-2.59056	0.000449573	Enhanced disease susceptibility [Medicago truncatula]	GO:0031348 negative regulation of defense response biological_process;GO:0009624 response to nematode biological_process;GO:0015238 drug transmembrane transporter activity molecular_function;GO:0006855 drug transmembrane transport biological_process;GO:0009697 salicylic acid biosynthetic process biological_process;GO:0009507 chloroplast cellular_component;GO:0016020 membrane cellular_component;GO…
Cko_contig_61133	-1.84735	0.000463037	Ammonium transporter [Medicago truncatula]	GO:0072488 ammonium transmembrane transport biological_process;GO:0016021 integral to membrane cellular_component;GO:0008519 ammonium transmembrane transporter activity molecular_function
Cko_contig_83094	2.59622	0.000467166	PREDICTED: probable receptor-like protein kinase At1g67000-like [Glycine max]	GO:0006468 protein phosphorylation biological_process;GO:0005524 ATP binding molecular_function;GO:0004674 protein serine/threonine kinase activity molecular_function;EC:2.7.11.0
Cko_contig_26514	-4.38197	0.00047126	PREDICTED: cellulose synthase-like protein H1-like [Glycine max]	GO:0016760 cellulose synthase (UDP-forming) activity molecular_function;GO:0030244 cellulose biosynthetic process biological_process;GO:0016021 integral to membrane cellular_component;GO:0007047;EC:2.4.1.12
Cko_contig_48139	-4.38197	0.00047126	uncharacterized protein LOC100813799 [Glycine max]	-
Cko_contig_46606	-1.76291	0.000473206	PREDICTED: GDSL esterase/lipase APG-like [Glycine max]	GO:0016788 hydrolase activity, acting on ester bonds molecular_function;GO:0016023 cytoplasmic membrane-bounded vesicle cellular_component;GO:0048046 apoplast cellular_component;GO:0006629 lipid metabolic process biological_process
Cko_contig_51272	-2.67818	0.000473379	PREDICTED: cellulose synthase-like protein G1-like [Glycine max]	GO:0016788 hydrolase activity, acting on ester bonds molecular_function;GO:0016023 cytoplasmic membrane-bounded vesicle cellular_component;GO:0006629 lipid metabolic process biological_process
Cko_contig_91120	1.79654	0.000472614	PREDICTED: LOW QUALITY PROTEIN: putative G-type lectin S-receptor-like serine/threonine-protein kinase At1g61610-like [Glycine max]	GO:0006468 protein phosphorylation biological_process;GO:0005488 binding molecular_function;GO:0004674 protein serine/threonine kinase activity molecular_function;GO:0044699 single-organism process biological_process;GO:0007154 cell communication biological_process;EC:2.7.11.0
Cko_contig_30821	-1.79769e+308	0.000482497	hypothetical protein SORBIDRAFT_03g037190 [Sorghum bicolor]	GO:0044424 intracellular part cellular_component
Cko_contig_62281	3.27782	0.000482175	PREDICTED: SUN domain-containing protein 1-like [Glycine max]	GO:0005635 nuclear envelope cellular_component;GO:0005783 endoplasmic reticulum cellular_component;GO:0005819 spindle cellular_component;GO:0009524 phragmoplast cellular_component;GO:0009536 plastid cellular_component
Cko_contig_76905	-1.74839	0.000482426	PREDICTED: probable xyloglucan endotransglucosylase/hydrolase protein 6-like [Glycine max]	GO:0006073 cellular glucan metabolic process biological_process;GO:0048046 apoplast cellular_component;GO:0033946 xyloglucan-specific endo-beta-1,4-glucanase activity molecular_function;GO:0005618 cell wall cellular_component;GO:0016762 xyloglucan:xyloglucosyl transferase activity molecular_function;EC:3.2.1.151;EC:2.4.1.207
Cko_contig_56785	-3.34955	0.000483001	PREDICTED: protein TOO MANY MOUTHS-like [Vitis vinifera]	GO:0016301 kinase activity molecular_function;GO:0016023 cytoplasmic membrane-bounded vesicle cellular_component;GO:0016310 phosphorylation biological_process;GO:0010103 stomatal complex morphogenesis biological_process;GO:0009737 response to abscisic acid stimulus biological_process;GO:0008356 asymmetric cell division biological_process;GO:0032440 2-alkenal reductase [NAD(P)] activity molecular_…
Cko_contig_107507	-5.74454	0.000485231	uncharacterized protein LOC100499977 [Glycine max]	GO:0016036 cellular response to phosphate starvation biological_process
Cko_contig_26402	3.62995	0.000485542	-	-
Cko_contig_28314	-5.74454	0.000485231	Helicase, C-terminal; Argonaute and Dicer protein, PAZ; Ribonuclease III, bacterial [Medicago truncatula]	GO:0004386 helicase activity molecular_function;GO:0003723 RNA binding molecular_function;GO:0016891 endoribonuclease activity, producing 5'-phosphomonoesters molecular_function;GO:0016070 RNA metabolic process biological_process;EC:3.1.26.0
Cko_contig_324	3.62995	0.000485542	hypothetical protein VITISV_003261 [Vitis vinifera]	-
Cko_contig_6176	4.10486	0.000484932	PREDICTED: uncharacterized protein At5g39865-like [Glycine max]	GO:0045454 cell redox homeostasis biological_process;GO:0009055 electron carrier activity molecular_function;GO:0015035 protein disulfide oxidoreductase activity molecular_function
Cko_contig_60061	2.07746	0.000489175	nuclear transcription factor Y subunit A2 [Medicago truncatula]	GO:0006355 regulation of transcription, DNA-dependent biological_process;GO:0003700 sequence-specific DNA binding transcription factor activity molecular_function;GO:0005634 nucleus cellular_component
Cko_contig_1735	-3.60319	0.000492599	hypothetical protein EAI_03498 [Harpegnathos saltator]	-
Cko_contig_43424	3.77706	0.000493134	PREDICTED: transcription factor bHLH36-like [Glycine max]	-
Cko_contig_89261	-2.76003	0.000492858	PREDICTED: probable transcription factor PosF21 [Glycine max]	GO:0003700 sequence-specific DNA binding transcription factor activity molecular_function;GO:0043565 sequence-specific DNA binding molecular_function;GO:0046983 protein dimerization activity molecular_function;GO:0006355 regulation of transcription, DNA-dependent biological_process
Cko_contig_108178	-3.71212	0.000499761	PREDICTED: TOM1-like protein 2-like [Glycine max]	GO:0016301 kinase activity molecular_function;GO:0016310 phosphorylation biological_process;GO:0005622 intracellular cellular_component;GO:0006886 intracellular protein transport biological_process;GO:0005886 plasma membrane cellular_component
Cko_contig_2383	-3.71212	0.000499761	Ribonuclease H [Medicago truncatula]	GO:1901363 heterocyclic compound binding molecular_function;GO:0097159 organic cyclic compound binding molecular_function
Cko_contig_37567	-3.71212	0.000499761	conserved hypothetical protein [Trichinella spiralis]	-
Cko_contig_82750	2.14303	0.000502288	PREDICTED: uncharacterized protein LOC100790767 [Glycine max]	GO:0005886 plasma membrane cellular_component;GO:0005774 vacuolar membrane cellular_component;GO:0006886 intracellular protein transport biological_process;GO:0016021 integral to membrane cellular_component;GO:0005783 endoplasmic reticulum cellular_component
Cko_contig_87384	3.36622	0.000515893	-	-
Cko_contig_1714	2.68775	0.000516679	PREDICTED: lysosomal Pro-X carboxypeptidase-like [Glycine max]	GO:0008236 serine-type peptidase activity molecular_function;GO:0006508 proteolysis biological_process
Cko_contig_3531	2.78684	0.000519886	RecName: Full=Retinoblastoma-related protein; Short=MsRBR	GO:0006355 regulation of transcription, DNA-dependent biological_process;GO:0051782 negative regulation of cell division biological_process;GO:0032875 regulation of DNA endoreduplication biological_process;GO:0009555 pollen development biological_process;GO:0051128 regulation of cellular component organization biological_process;GO:0048513 organ development biological_process;GO:0048468 cell deve…
Cko_contig_108734	-5.71212	0.00052585	unnamed protein product [Aspergillus oryzae RIB40]	-
Cko_contig_26417	-5.71212	0.00052585	PREDICTED: AP2-like ethylene-responsive transcription factor At1g16060-like [Glycine max]	GO:0050896 response to stimulus biological_process;GO:0050789 regulation of biological process biological_process
Cko_contig_85502	2.65953	0.000527077	lipoxygenase [Pisum sativum]	GO:0031408 oxylipin biosynthetic process biological_process;GO:0005506 iron ion binding molecular_function;GO:0016165 lipoxygenase activity molecular_function;GO:0055114 oxidation-reduction process biological_process;EC:1.13.11.12
Cko_contig_60978	1.7993	0.000527522	hypothetical protein MTR_4g010180 [Medicago truncatula]	-
Cko_contig_2453	-2.50307	0.00053396	unknown [Glycine max]	GO:0004553 hydrolase activity, hydrolyzing O-glycosyl compounds molecular_function;GO:0005975 carbohydrate metabolic process biological_process;GO:0043169 cation binding molecular_function;GO:0016310 phosphorylation biological_process;GO:0004672 protein kinase activity molecular_function;EC:3.2.1.0
Cko_contig_68715	1.75903	0.000533603	PREDICTED: DUF246 domain-containing protein At1g04910-like [Glycine max]	-
Cko_contig_105501	3.60529	0.000537252	unknown [Lotus japonicus]	GO:0005615 extracellular space cellular_component
Cko_contig_2667	2.5022	0.000537529	PREDICTED: probable 1-deoxy-D-xylulose-5-phosphate synthase, chloroplastic-like [Glycine max]	GO:0009228 thiamine biosynthetic process biological_process;GO:0008661 1-deoxy-D-xylulose-5-phosphate synthase activity molecular_function;GO:0016114 terpenoid biosynthetic process biological_process;GO:0030976 thiamine pyrophosphate binding molecular_function;GO:0000287 magnesium ion binding molecular_function;EC:2.2.1.7
Cko_contig_92495	3.3019	0.000537403	PREDICTED: uncharacterized protein LOC100855100 [Vitis vinifera]	-
Cko_contig_23327	1.79769e+308	0.000541182	PREDICTED: uncharacterized protein LOC100782971 [Glycine max]	-
Cko_contig_68168	1.95894	0.000540872	PREDICTED: uncharacterized protein LOC100784602 [Glycine max]	GO:0004672 protein kinase activity molecular_function
Cko_contig_98020	2.93401	0.000541771	cytochrome P450 monooxygenase CYP71D54 [Glycine max]	GO:0020037 heme binding molecular_function;GO:0016705 oxidoreductase activity, acting on paired donors, with incorporation or reduction of molecular oxygen molecular_function;GO:0004497 monooxygenase activity molecular_function;GO:0005506 iron ion binding molecular_function;GO:0009055 electron carrier activity molecular_function;GO:0055114 oxidation-reduction process biological_process
Cko_contig_60421	5.3019	0.000544814	NBS resistance protein [Medicago truncatula]	-
Cko_contig_71372	1.76346	0.000544929	PREDICTED: probable polyamine oxidase 4-like [Glycine max]	GO:0006598 polyamine catabolic process biological_process;GO:0005777 peroxisome cellular_component;GO:0046592 polyamine oxidase activity molecular_function;GO:0055114 oxidation-reduction process biological_process;EC:1.5.3.11
Cko_contig_8746	5.3019	0.000544814	U-box domain-containing protein [Medicago truncatula]	GO:0016567 protein ubiquitination biological_process;GO:0004672 protein kinase activity molecular_function;GO:0006468 protein phosphorylation biological_process;GO:0005524 ATP binding molecular_function;GO:0004842 ubiquitin-protein ligase activity molecular_function;GO:0000151 ubiquitin ligase complex cellular_component;EC:6.3.2.19
Cko_contig_98954	5.3019	0.000544814	AGAP000318-PA [Anopheles gambiae str. PEST]	-
Cko_contig_42257	-1.79769e+308	0.000545454	PREDICTED: LOW QUALITY PROTEIN: lysosomal Pro-X carboxypeptidase-like [Glycine max]	GO:0008236 serine-type peptidase activity molecular_function;GO:0006508 proteolysis biological_process
Cko_contig_12579	4.06924	0.000551477	Receptor-like kinase [Medicago truncatula]	GO:0008353 RNA polymerase II carboxy-terminal domain kinase activity molecular_function;GO:0030247 polysaccharide binding molecular_function;GO:0006468 protein phosphorylation biological_process;GO:0005524 ATP binding molecular_function;EC:2.7.11.23
Cko_contig_44608	4.06924	0.000551477	uncharacterized protein LOC100793687 [Glycine max]	-
Cko_contig_46938	-2.0542	0.00055104	Glu S.griseus protease inhibitor, putative [Ricinus communis]	GO:0009611 response to wounding biological_process;GO:0004867 serine-type endopeptidase inhibitor activity molecular_function;GO:0006508 proteolysis biological_process;GO:0008233 peptidase activity molecular_function
Cko_contig_102444	2.0514	0.000554573	PREDICTED: diacylglycerol kinase 1-like [Glycine max]	GO:0007205 protein kinase C-activating G-protein coupled receptor signaling pathway biological_process;GO:0016310 phosphorylation biological_process;GO:0009507 chloroplast cellular_component;GO:0004143 diacylglycerol kinase activity molecular_function;EC:2.7.1.107
Cko_contig_23253	-3.57462	0.00055415	PREDICTED: cytochrome P450 71D11-like [Glycine max]	GO:0020037 heme binding molecular_function;GO:0016709 oxidoreductase activity, acting on paired donors, with incorporation or reduction of molecular oxygen, NAD(P)H as one donor, and incorporation of one atom of oxygen molecular_function;GO:0005506 iron ion binding molecular_function;GO:0009055 electron carrier activity molecular_function;GO:0055114 oxidation-reduction process biological_process;…
Cko_contig_51604	-1.95276	0.000553538	PREDICTED: uncharacterized protein LOC100795181 [Glycine max]	-
Cko_contig_6921	-3.57462	0.00055415	PREDICTED: RING-H2 finger protein ATL7-like [Glycine max]	GO:0008270 zinc ion binding molecular_function
Cko_contig_7595	-2.66993	0.00055305	unknown [Lotus japonicus]	GO:0008237 metallopeptidase activity molecular_function
Cko_contig_9405	3.74731	0.000554366	Huntingtons disease protein [Sus scrofa]	-
Cko_contig_92887	3.34934	0.000555367	Tir-nbs-lrr resistance protein [Medicago truncatula]	GO:0050896 response to stimulus biological_process;GO:0009987 cellular process biological_process;GO:0003824 catalytic activity molecular_function;GO:0032559 adenyl ribonucleotide binding molecular_function
Cko_contig_60724	-3.42262	0.000556122	PREDICTED: 50S ribosomal protein L14-like isoform 1 [Glycine max]	GO:0003735 structural constituent of ribosome molecular_function;GO:0015934 large ribosomal subunit cellular_component;GO:0006412 translation biological_process
Cko_contig_52765	-2.01469	0.000558934	1-aminocyclopropane-1-carboxylic acid oxidase [Cicer arietinum]	GO:0046872 metal ion binding molecular_function;GO:0009693 ethylene biosynthetic process biological_process;GO:0009835 fruit ripening biological_process;GO:0031418 L-ascorbic acid binding molecular_function;GO:0009815 1-aminocyclopropane-1-carboxylate oxidase activity molecular_function;GO:0016706 oxidoreductase activity, acting on paired donors, with incorporation or reduction of molecular oxyge…
Cko_contig_2494	-2.18028	0.000560492	PREDICTED: probable NADH dehydrogenase-like [Glycine max]	GO:0050660 flavin adenine dinucleotide binding molecular_function;GO:0031304 intrinsic to mitochondrial inner membrane cellular_component;GO:0008137 NADH dehydrogenase (ubiquinone) activity molecular_function;GO:0055114 oxidation-reduction process biological_process;EC:1.6.5.3
Cko_contig_82640	2.38777	0.000561617	Y2K4 dehydrin variant G1, partial [Medicago sativa]	-
Cko_contig_60059	-2.86513	0.000562623	PREDICTED: uncharacterized protein LOC100795502 [Glycine max]	GO:0009536 plastid cellular_component
Cko_contig_78738	3.09126	0.000565032	PREDICTED: endoglucanase 1 [Glycine max]	GO:0008810 cellulase activity molecular_function;GO:0009835 fruit ripening biological_process;GO:0030245 cellulose catabolic process biological_process;EC:3.2.1.4
Cko_contig_94114	2.92565	0.00056465	protein kinase-related protein precursor [Glycine max]	GO:0006468 protein phosphorylation biological_process;GO:0004674 protein serine/threonine kinase activity molecular_function;GO:0016023 cytoplasmic membrane-bounded vesicle cellular_component;GO:0000166 nucleotide binding molecular_function;EC:2.7.11.0
Cko_contig_16991	-5.67896	0.000570636	PREDICTED: ADP,ATP carrier protein 3, mitochondrial-like [Glycine max]	GO:0009941 chloroplast envelope cellular_component;GO:0015865 purine nucleotide transport biological_process;GO:0005743 mitochondrial inner membrane cellular_component;GO:0055085 transmembrane transport biological_process;GO:0016021 integral to membrane cellular_component;GO:0005215 transporter activity molecular_function
Cko_contig_76476	-2.17976	0.000570912	Protein diaphanous [Harpegnathos saltator]	-
Cko_contig_96774	-3.67896	0.00057052	Ubiquitin fusion degradation protein-like protein [Medicago truncatula]	-
Cko_contig_90353	-1.87119	0.000571546	PREDICTED: chlorophyll a-b binding protein CP24 10A, chloroplastic [Glycine max]	GO:0010287 plastoglobule cellular_component;GO:0009941 chloroplast envelope cellular_component;GO:0009765 photosynthesis, light harvesting biological_process;GO:0009523 photosystem II cellular_component;GO:0018298 protein-chromophore linkage biological_process;GO:0016168 chlorophyll binding molecular_function;GO:0010196 nonphotochemical quenching biological_process;GO:0016021 integral to membrane…
Cko_contig_55336	2.85773	0.000573581	PREDICTED: coatomer subunit beta'-2-like [Glycine max]	GO:0005198 structural molecule activity molecular_function;GO:0016192 vesicle-mediated transport biological_process;GO:0006886 intracellular protein transport biological_process;GO:0030117 membrane coat cellular_component
Cko_contig_7258	2.17892	0.000575839	PREDICTED: linoleate 13S-lipoxygenase 3-1, chloroplastic-like [Glycine max]	GO:0006633 fatty acid biosynthetic process biological_process;GO:0046872 metal ion binding molecular_function;GO:0016702 oxidoreductase activity, acting on single donors with incorporation of molecular oxygen, incorporation of two atoms of oxygen molecular_function;GO:0048443 stamen development biological_process;GO:0009507 chloroplast cellular_component;EC:1.13.11.0
Cko_contig_96886	2.43831	0.000579052	PREDICTED: uncharacterized protein LOC100812465 [Glycine max]	GO:0005488 binding molecular_function
Cko_contig_44287	-3.83765	0.000581977	unnamed protein product [Vitis vinifera]	-
Cko_contig_13350	1.97015	0.000589286	PREDICTED: probable WRKY transcription factor 19-like [Glycine max]	-
Cko_contig_100743	-2.99345	0.000591862	predicted protein [Populus trichocarpa]	-
Cko_contig_5935	5.27087	0.000591759	predicted protein [Populus trichocarpa]	-
Cko_contig_86909	5.27087	0.000591759	TIR-NBS-LRR-TIR type disease resistance protein [Medicago truncatula]	GO:0006952 defense response biological_process;GO:0043531 ADP binding molecular_function;GO:0005622 intracellular cellular_component;GO:0005524 ATP binding molecular_function;GO:0007165 signal transduction biological_process;GO:0017111 nucleoside-triphosphatase activity molecular_function;EC:3.6.1.15
Cko_contig_4644	-2.11096	0.000593877	unknown [Lotus japonicus]	GO:0009972 cytidine deamination biological_process;GO:0004126 cytidine deaminase activity molecular_function;GO:0008270 zinc ion binding molecular_function;EC:3.5.4.5
Cko_contig_56418	-2.94784	0.00059593	hypothetical protein MTR_7g010980 [Medicago truncatula]	-
Cko_contig_23748	1.78633	0.000597384	uncharacterized protein LOC100527117 [Glycine max]	GO:0005509 calcium ion binding molecular_function
Cko_contig_23986	-2.34891	0.000600647	uncharacterized protein LOC100527394 [Glycine max]	-
Cko_contig_63449	-2.12313	0.000607638	hypothetical protein MTR_5g094600 [Medicago truncatula]	GO:0005515 protein binding molecular_function
Cko_contig_93806	-2.2372	0.000609106	PREDICTED: protein HOTHEAD-like [Glycine max]	GO:0006066 alcohol metabolic process biological_process;GO:0009553 embryo sac development biological_process;GO:0050660 flavin adenine dinucleotide binding molecular_function;GO:0007267 cell-cell signaling biological_process;GO:0010430 fatty acid omega-oxidation biological_process;GO:0008812 choline dehydrogenase activity molecular_function;GO:0046593 mandelonitrile lyase activity molecular_funct…
Cko_contig_12839	3.46977	0.000612845	NAD(P)H-dependent 6'-deoxychalcone synthase [Medicago truncatula]	GO:0033808 6'-deoxychalcone synthase activity molecular_function;GO:0016491 oxidoreductase activity molecular_function;GO:0055114 oxidation-reduction process biological_process;EC:2.3.1.170
Cko_contig_42360	3.46977	0.000612845	SNARE-interacting protein KEULE [Medicago truncatula]	GO:0005829 cytosol cellular_component;GO:0005773 vacuole cellular_component;GO:0006904 vesicle docking involved in exocytosis biological_process;GO:0005886 plasma membrane cellular_component
Cko_contig_2630	-3.39953	0.000613478	PREDICTED: beta-galactosidase 13-like [Glycine max]	GO:0030246 carbohydrate binding molecular_function;GO:0004565 beta-galactosidase activity molecular_function;GO:0005975 carbohydrate metabolic process biological_process;GO:0043169 cation binding molecular_function;EC:3.2.1.23
Cko_contig_1965	3.01034	0.000620257	hypothetical protein RSPPHO_03274, partial [Rhodospirillum photometricum DSM 122]	-
Cko_contig_23309	-5.64501	0.000620099	uncharacterized protein LOC100794124 [Glycine max]	GO:0016787 hydrolase activity molecular_function
Cko_contig_62131	2.86279	0.000619529	hypothetical protein MTR_3g099490 [Medicago truncatula]	-
Cko_contig_12186	-4.29709	0.000626157	PREDICTED: probable NAD(P)H-dependent oxidoreductase 1-like [Glycine max]	GO:0055114 oxidation-reduction process biological_process;GO:0016491 oxidoreductase activity molecular_function
Cko_contig_1940	-2.44399	0.000625296	Electron carrier/ electron transporter/ iron ion binding protein [Medicago truncatula]	GO:0046872 metal ion binding molecular_function;GO:0009055 electron carrier activity molecular_function;GO:0051536 iron-sulfur cluster binding molecular_function;GO:0009536 plastid cellular_component
Cko_contig_26582	-4.29709	0.000626157	PREDICTED: uncharacterized protein LOC100812738 [Glycine max]	GO:0008353 RNA polymerase II carboxy-terminal domain kinase activity molecular_function;GO:0006468 protein phosphorylation biological_process;GO:0005524 ATP binding molecular_function;GO:0051301 cell division biological_process;EC:2.7.11.23
Cko_contig_76016	-2.98204	0.00062507	Zinc finger CCCH domain-containing protein [Medicago truncatula]	GO:0003676 nucleic acid binding molecular_function;GO:0008270 zinc ion binding molecular_function
Cko_contig_98702	-4.29709	0.000626157	Swarming motility protein ybiA [Medicago truncatula]	GO:0006468 protein phosphorylation biological_process;GO:0004674 protein serine/threonine kinase activity molecular_function;GO:0005524 ATP binding molecular_function;GO:0016787 hydrolase activity molecular_function;EC:2.7.11.0
Cko_contig_37278	4.03271	0.000628305	PREDICTED: WRKY transcription factor 6-like [Glycine max]	GO:0003700 sequence-specific DNA binding transcription factor activity molecular_function;GO:0043565 sequence-specific DNA binding molecular_function;GO:0006355 regulation of transcription, DNA-dependent biological_process
Cko_contig_52047	-2.08376	0.000628026	PREDICTED: 21 kDa protein-like [Glycine max]	GO:0030599 pectinesterase activity molecular_function;GO:0043086 negative regulation of catalytic activity biological_process;GO:0004857 enzyme inhibitor activity molecular_function;EC:3.1.1.11
Cko_contig_65596	4.03271	0.000628305	uncharacterized protein LOC100782626 [Glycine max]	-
Cko_contig_82310	-1.80451	0.000631263	heat shock protein, putative [Ricinus communis]	GO:0042742 defense response to bacterium biological_process;GO:0006457 protein folding biological_process;GO:0005886 plasma membrane cellular_component;GO:0005618 cell wall cellular_component;GO:0046685 response to arsenic-containing substance biological_process;GO:0005524 ATP binding molecular_function;GO:0051082 unfolded protein binding molecular_function;GO:0005829 cytosol cellular_component;G…
Cko_contig_627	2.44976	0.000636385	probable LRR receptor-like serine/threonine-protein kinase At4g29180-like [Glycine max]	GO:0006468 protein phosphorylation biological_process;GO:0005524 ATP binding molecular_function;GO:0004674 protein serine/threonine kinase activity molecular_function;EC:2.7.11.0
Cko_contig_60108	2.97613	0.000638542	Tir-nbs-lrr resistance protein [Medicago truncatula]	GO:0006952 defense response biological_process;GO:0043531 ADP binding molecular_function;GO:0007165 signal transduction biological_process;GO:0005622 intracellular cellular_component
Cko_contig_5844	2.49454	0.000643044	Disease resistance-like protein GS4-1 [Medicago truncatula]	GO:0006952 defense response biological_process;GO:0043531 ADP binding molecular_function;GO:0005622 intracellular cellular_component;GO:0005524 ATP binding molecular_function;GO:0007165 signal transduction biological_process;GO:0017111 nucleoside-triphosphatase activity molecular_function;EC:3.6.1.15
Cko_contig_102134	5.23916	0.00064356	PREDICTED: microtubule-associated protein RP/EB family member 1-like isoform 2 [Glycine max]	GO:0009524 phragmoplast cellular_component;GO:0009958 positive gravitropism biological_process;GO:0008017 microtubule binding molecular_function;GO:0010005 cortical microtubule, transverse to long axis cellular_component;GO:0005815 microtubule organizing center cellular_component;GO:0009574 preprophase band cellular_component;GO:0009652 thigmotropism biological_process;GO:0005634 nucleus cellular…
Cko_contig_41092	-3.20265	0.000644797	hypothetical protein MTR_5g006540 [Medicago truncatula]	-
Cko_contig_11279	2.94525	0.000651687	PREDICTED: G-type lectin S-receptor-like serine/threonine-protein kinase CES101-like [Glycine max]	GO:0009987 cellular process biological_process;GO:0009056 catabolic process biological_process;GO:0005488 binding molecular_function;GO:0004553 hydrolase activity, hydrolyzing O-glycosyl compounds molecular_function;GO:0009628 response to abiotic stimulus biological_process;GO:0005975 carbohydrate metabolic process biological_process;GO:0043170 macromolecule metabolic process biological_process;G…
Cko_contig_98561	-1.79769e+308	0.000652802	PREDICTED: vignain-like [Glycine max]	GO:0008234 cysteine-type peptidase activity molecular_function;GO:0006508 proteolysis biological_process
Cko_contig_88130	-1.8135	0.000653601	PREDICTED: WD repeat-containing protein 43-like [Glycine max]	-
Cko_contig_100875	1.72388	0.000656821	PREDICTED: alpha-1,4 glucan phosphorylase L isozyme, chloroplastic/amyloplastic-like [Glycine max]	GO:0042802 identical protein binding molecular_function;GO:0009414 response to water deprivation biological_process;GO:0004645 phosphorylase activity molecular_function;GO:0005975 carbohydrate metabolic process biological_process;GO:0030170 pyridoxal phosphate binding molecular_function;GO:0009501 amyloplast cellular_component;GO:0009570 chloroplast stroma cellular_component;GO:0009266 response t…
Cko_contig_36341	-3.44909	0.000658981	hypothetical protein VITISV_008825 [Vitis vinifera]	-
Cko_contig_50431	-3.44909	0.000658981	Pectinesterase [Medicago truncatula]	GO:0030599 pectinesterase activity molecular_function;GO:0042545 cell wall modification biological_process;GO:0043086 negative regulation of catalytic activity biological_process;GO:0045330 aspartyl esterase activity molecular_function;GO:0005618 cell wall cellular_component;GO:0004857 enzyme inhibitor activity molecular_function;EC:3.1.1.11
Cko_contig_64497	-1.74594	0.000657965	Non-specific lipid-transfer protein [Medicago truncatula]	GO:0006869 lipid transport biological_process;GO:0046658 anchored to plasma membrane cellular_component;GO:0008289 lipid binding molecular_function
Cko_contig_72087	-1.74542	0.000659824	PREDICTED: probable polygalacturonase non-catalytic subunit JP650-like [Glycine max]	-
Cko_contig_73122	2.2798	0.000662594	unknown [Glycine max]	-
Cko_contig_94343	2.20931	0.00066511	Serine/threonine protein kinase [Medicago truncatula]	GO:0048544 recognition of pollen biological_process;GO:0006468 protein phosphorylation biological_process;GO:0005524 ATP binding molecular_function;GO:0004674 protein serine/threonine kinase activity molecular_function;EC:2.7.11.0
Cko_contig_30565	3.44775	0.000671347	hypothetical protein MTR_5g081370 [Medicago truncatula]	-
Cko_contig_70110	2.84684	0.000670426	PREDICTED: probable WRKY transcription factor 41 [Glycine max]	-
Cko_contig_74924	-2.49662	0.000670982	PREDICTED: uncharacterized protein LOC100817175 [Glycine max]	-
Cko_contig_80633	3.44775	0.000671347	PREDICTED: uncharacterized protein LOC100800534 [Glycine max]	-
Cko_contig_36720	-5.61024	0.000674828	Basic blue protein [Medicago truncatula]	-
Cko_contig_80953	-5.61024	0.000674828	PREDICTED: uncharacterized protein LOC100778996 [Glycine max]	-
Cko_contig_12764	-3.27259	0.000676759	PREDICTED: L-type lectin-domain containing receptor kinase VII.1-like [Glycine max]	GO:0004672 protein kinase activity molecular_function;GO:0044237 cellular metabolic process biological_process;GO:1901363 heterocyclic compound binding molecular_function;GO:0097159 organic cyclic compound binding molecular_function
Cko_contig_30020	-3.79701	0.000678305	unnamed protein product [Vitis vinifera]	-
Cko_contig_6356	-3.79701	0.000678305	hypothetical protein MTR_4g051990 [Medicago truncatula]	-
Cko_contig_48808	2.4605	0.000679909	PREDICTED: NAC domain-containing protein 90-like [Glycine max]	GO:0003677 DNA binding molecular_function;GO:0006355 regulation of transcription, DNA-dependent biological_process
Cko_contig_68627	-3.01072	0.000684777	Nitrate transporter [Medicago truncatula]	GO:0050896 response to stimulus biological_process;GO:0006857 oligopeptide transport biological_process;GO:0016021 integral to membrane cellular_component;GO:0005215 transporter activity molecular_function
Cko_contig_94196	-1.90133	0.000686401	PREDICTED: laccase-2-like [Glycine max]	GO:0009414 response to water deprivation biological_process;GO:0005507 copper ion binding molecular_function;GO:0052716 hydroquinone:oxygen oxidoreductase activity molecular_function;GO:0048046 apoplast cellular_component;GO:0046274 lignin catabolic process biological_process;GO:0055114 oxidation-reduction process biological_process
Cko_contig_99272	-2.20154	0.000691472	predicted protein [Populus trichocarpa]	-
Cko_contig_47154	2.95676	0.000700072	PREDICTED: uncharacterized protein LOC100787629 [Glycine max]	GO:0005488 binding molecular_function
Cko_contig_46841	-3.51573	0.000703816	hypothetical protein MTR_7g109280 [Medicago truncatula]	-
Cko_contig_65487	3.68591	0.000703313	PREDICTED: uncharacterized protein LOC100800490 [Glycine max]	-
Cko_contig_79514	3.68591	0.000703313	uncharacterized protein LOC100792292 [Glycine max]	GO:0016023 cytoplasmic membrane-bounded vesicle cellular_component
Cko_contig_88251	3.68591	0.000703313	TIR-NBS-LRR RCT1 resistance protein [Medicago truncatula]	GO:0006952 defense response biological_process;GO:0043531 ADP binding molecular_function;GO:0005622 intracellular cellular_component;GO:0005524 ATP binding molecular_function;GO:0007165 signal transduction biological_process;GO:0017111 nucleoside-triphosphatase activity molecular_function;EC:3.6.1.15
Cko_contig_91571	3.19209	0.000706867	Dihydroflavonol-4-reductase [Medicago truncatula]	GO:0044237 cellular metabolic process biological_process;GO:0000166 nucleotide binding molecular_function;GO:0050662 coenzyme binding molecular_function;GO:0003824 catalytic activity molecular_function
Cko_contig_11346	3.23916	0.0007075	hypothetical protein VITISV_034574 [Vitis vinifera]	GO:0003676 nucleic acid binding molecular_function;GO:0008270 zinc ion binding molecular_function;GO:0015074 DNA integration biological_process;GO:0016772 transferase activity, transferring phosphorus-containing groups molecular_function
Cko_contig_48486	1.92921	0.000711533	unknown [Lotus japonicus]	-
Cko_contig_64262	-2.44534	0.000712717	PREDICTED: oligopeptide transporter 7-like [Glycine max]	GO:0055085 transmembrane transport biological_process;GO:0005886 plasma membrane cellular_component;GO:0006857 oligopeptide transport biological_process
Cko_contig_10309	1.76438	0.00071651	Disease resistance protein RPP8 [Medicago truncatula]	GO:0006952 defense response biological_process;GO:0043531 ADP binding molecular_function;GO:0016787 hydrolase activity molecular_function
Cko_contig_42851	3.99524	0.000717195	PREDICTED: uncharacterized protein LOC100800409 [Glycine max]	-
Cko_contig_45512	-1.70579	0.000715353	Extracellular Ca2+ sensing receptor [Medicago truncatula]	GO:0071277 cellular response to calcium ion biological_process;GO:0090333 regulation of stomatal closure biological_process;GO:0009535 chloroplast thylakoid membrane cellular_component;GO:0005739 mitochondrion cellular_component
Cko_contig_789	3.99524	0.000717195	PREDICTED: uncharacterized protein LOC100800431 [Glycine max]	-
Cko_contig_84851	3.99524	0.000717195	Rho GTPase-activating protein [Medicago truncatula]	GO:0032862 activation of Rho GTPase activity biological_process;GO:0070382 exocytic vesicle cellular_component;GO:0035024 negative regulation of Rho protein signal transduction biological_process;GO:0005543 phospholipid binding molecular_function;GO:0009846 pollen germination biological_process;GO:0005096 GTPase activator activity molecular_function;GO:0017048 Rho GTPase binding molecular_functio…
Cko_contig_88492	2.0175	0.000714793	unnamed protein product [Vitis vinifera]	GO:0071366 cellular response to indolebutyric acid stimulus biological_process;GO:0031348 negative regulation of defense response biological_process;GO:0009941 chloroplast envelope cellular_component;GO:0070574 cadmium ion transmembrane transport biological_process;GO:0042344 indole glucosinolate catabolic process biological_process;GO:0015086 cadmium ion transmembrane transporter activity molecu…
Cko_contig_60547	2.89931	0.000720588	PREDICTED: E3 ubiquitin-protein ligase RNF181-like [Glycine max]	GO:0046872 metal ion binding molecular_function
Cko_contig_56477	-4.25269	0.000724575	PREDICTED: ketol-acid reductoisomerase, chloroplastic-like [Glycine max]	-
Cko_contig_71009	2.40503	0.000727276	PREDICTED: carboxylesterase 1-like [Glycine max]	GO:0008152 metabolic process biological_process;GO:0052689 carboxylic ester hydrolase activity molecular_function;EC:3.1.1.0
Cko_contig_54049	-2.23914	0.000729997	alpha-expansin [Cicer arietinum]	-
Cko_contig_99542	2.69023	0.00073025	PREDICTED: uncharacterized protein LOC100803694 [Glycine max]	GO:0006887 exocytosis biological_process;GO:0000145 exocyst cellular_component
Cko_contig_23389	-3.10684	0.000732067	Monoglyceride lipase [Medicago truncatula]	GO:0047372 acylglycerol lipase activity molecular_function;EC:3.1.1.23
Cko_contig_80533	3.52867	0.000731779	narbonin [Vicia pannonica]	GO:0008152 metabolic process biological_process;GO:0016787 hydrolase activity molecular_function
Cko_contig_107773	-3.42262	0.000734803	predicted protein [Populus trichocarpa]	GO:0009536 plastid cellular_component
Cko_contig_109017	-5.57462	0.000735495	hypothetical protein MTR_8g042170 [Medicago truncatula]	-
Cko_contig_23942	-2.17453	0.000735777	uncharacterized protein LOC100305534 [Glycine max]	GO:0010199 organ boundary specification between lateral organs and the meristem biological_process
Cko_contig_30560	3.42538	0.00073594	PREDICTED: flavonol synthase/flavanone 3-hydroxylase-like [Glycine max]	GO:0055114 oxidation-reduction process biological_process;GO:0045486 naringenin 3-dioxygenase activity molecular_function;GO:0005506 iron ion binding molecular_function;EC:1.14.11.9
Cko_contig_59749	-1.69307	0.000734875	unknown [Medicago truncatula]	GO:0042742 defense response to bacterium biological_process;GO:0009505 plant-type cell wall cellular_component;GO:0004601 peroxidase activity molecular_function;GO:0051920 peroxiredoxin activity molecular_function;GO:0009570 chloroplast stroma cellular_component;GO:0009579 thylakoid cellular_component;GO:0055114 oxidation-reduction process biological_process;EC:1.11.1.7;EC:1.11.1.15
Cko_contig_75081	-3.04624	0.000739878	hypothetical protein MTR_5g069180 [Medicago truncatula]	GO:0030001 metal ion transport biological_process;GO:0046872 metal ion binding molecular_function
Cko_contig_50033	2.73337	0.000744013	unknown [Lotus japonicus]	GO:0005507 copper ion binding molecular_function;GO:0009055 electron carrier activity molecular_function
Cko_contig_70390	-3.61024	0.000747118	Peptide transporter PTR3-A [Medicago truncatula]	GO:0016020 membrane cellular_component;GO:0006857 oligopeptide transport biological_process;GO:0005215 transporter activity molecular_function
Cko_contig_60483	-3.35223	0.000748279	oleate desaturase [Caragana korshinskii]	GO:0005789 endoplasmic reticulum membrane cellular_component;GO:0016717 oxidoreductase activity, acting on paired donors, with oxidation of a pair of donors resulting in the reduction of molecular oxygen to two molecules of water molecular_function;GO:0006636 unsaturated fatty acid biosynthetic process biological_process;GO:0016021 integral to membrane cellular_component;GO:0050184 phosphatidylch…
Cko_contig_79756	3.2798	0.000749016	PREDICTED: tRNA-specific adenosine deaminase 2-like [Glycine max]	-
Cko_contig_49831	-1.68584	0.00075257	peroxidase [Trifolium repens]	GO:0020037 heme binding molecular_function;GO:0046872 metal ion binding molecular_function;GO:0009651 response to salt stress biological_process;GO:0005737 cytoplasm cellular_component;GO:0004601 peroxidase activity molecular_function;GO:0055114 oxidation-reduction process biological_process;GO:0006979 response to oxidative stress biological_process;EC:1.11.1.7
Cko_contig_100556	3.1773	0.000754186	Growth-regulating factor [Medicago truncatula]	GO:0016818 hydrolase activity, acting on acid anhydrides, in phosphorus-containing anhydrides molecular_function;GO:0005524 ATP binding molecular_function;GO:0005634 nucleus cellular_component;GO:0006355 regulation of transcription, DNA-dependent biological_process;EC:3.6.1.0
Cko_contig_42768	3.1773	0.000754186	unknown [Lotus japonicus]	-
Cko_contig_49124	2.8657	0.00075639	PREDICTED: probable L-type lectin-domain containing receptor kinase S.5-like [Glycine max]	GO:0004672 protein kinase activity molecular_function;GO:0000166 nucleotide binding molecular_function
Cko_contig_61547	-2.44608	0.000762524	hypothetical protein MTR_5g009130 [Medicago truncatula]	-
Cko_contig_4385	5.17357	0.000764195	External NADH-ubiquinone oxidoreductase [Medicago truncatula]	GO:0050660 flavin adenine dinucleotide binding molecular_function;GO:0031304 intrinsic to mitochondrial inner membrane cellular_component;GO:0008137 NADH dehydrogenase (ubiquinone) activity molecular_function;GO:0055114 oxidation-reduction process biological_process;EC:1.6.5.3
Cko_contig_75529	5.17357	0.000764195	PREDICTED: CTP synthase-like [Glycine max]	-
Cko_contig_536	1.97712	0.000768835	PREDICTED: cystinosin homolog [Glycine max]	GO:0016023 cytoplasmic membrane-bounded vesicle cellular_component;GO:0005886 plasma membrane cellular_component
Cko_contig_45526	-2.76726	0.000780544	PREDICTED: uncharacterized protein LOC100791097 [Glycine max]	GO:0005634 nucleus cellular_component;GO:0003677 DNA binding molecular_function
Cko_contig_66183	1.96814	0.000784088	unknown [Glycine max]	GO:0005789 endoplasmic reticulum membrane cellular_component;GO:0016720 delta12-fatty acid dehydrogenase activity molecular_function;GO:0016717 oxidoreductase activity, acting on paired donors, with oxidation of a pair of donors resulting in the reduction of molecular oxygen to two molecules of water molecular_function;GO:0006636 unsaturated fatty acid biosynthetic process biological_process;GO:0…
Cko_contig_80818	3.33227	0.000783911	PREDICTED: probable glutamyl endopeptidase, chloroplastic-like [Glycine max]	GO:0006508 proteolysis biological_process;GO:0009570 chloroplast stroma cellular_component;GO:0008236 serine-type peptidase activity molecular_function
Cko_contig_10479	3.12582	0.000786043	FBD-associated F-box protein [Medicago truncatula]	GO:0016020 membrane cellular_component;GO:0006857 oligopeptide transport biological_process;GO:0005215 transporter activity molecular_function
Cko_contig_77869	3.12582	0.000786043	PREDICTED: LOW QUALITY PROTEIN: cellulose synthase A catalytic subunit 4 [UDP-forming]	GO:0016760 cellulose synthase (UDP-forming) activity molecular_function;GO:0030244 cellulose biosynthetic process biological_process;GO:0016021 integral to membrane cellular_component;GO:0007047;EC:2.4.1.12
Cko_contig_95979	-1.71197	0.000788952	PREDICTED: zinc finger protein CONSTANS-LIKE 16-like [Glycine max]	-
Cko_contig_13279	-3.75519	0.000792432	Receptor-like serine/threonine kinase [Medicago truncatula]	GO:0016310 phosphorylation biological_process;GO:0004672 protein kinase activity molecular_function;GO:0000166 nucleotide binding molecular_function
Cko_contig_104559	3.6542	0.000793778	hypothetical protein VITISV_037850 [Vitis vinifera]	GO:0044260 cellular macromolecule metabolic process biological_process;GO:1901363 heterocyclic compound binding molecular_function;GO:0044238 primary metabolic process biological_process;GO:0097159 organic cyclic compound binding molecular_function;GO:0016772 transferase activity, transferring phosphorus-containing groups molecular_function
Cko_contig_83088	-1.90256	0.000794682	lectin [Robinia pseudoacacia]	GO:0030246 carbohydrate binding molecular_function
Cko_contig_98363	-3.48535	0.000794663	unknown [Medicago truncatula]	GO:0045454 cell redox homeostasis biological_process;GO:0009055 electron carrier activity molecular_function;GO:0015035 protein disulfide oxidoreductase activity molecular_function
Cko_contig_64233	-2.37279	0.00079658	PREDICTED: galactose oxidase-like [Glycine max]	GO:0016023 cytoplasmic membrane-bounded vesicle cellular_component;GO:0045480 galactose oxidase activity molecular_function;GO:0055114 oxidation-reduction process biological_process;EC:1.1.3.9
Cko_contig_13107	-5.53809	0.000802875	-	-
Cko_contig_70455	-5.53809	0.000802875	PREDICTED: cohesin subunit SA-1-like [Vitis vinifera]	GO:0043229 intracellular organelle cellular_component
Cko_contig_13327	2.92722	0.000804437	hypothetical protein VITISV_016416 [Vitis vinifera]	GO:0006259 DNA metabolic process biological_process;GO:0046872 metal ion binding molecular_function;GO:0003676 nucleic acid binding molecular_function;GO:0003824 catalytic activity molecular_function
Cko_contig_56744	1.79769e+308	0.000806865	PREDICTED: E3 ubiquitin-protein ligase RGLG2-like [Glycine max]	-
Cko_contig_87088	3.40266	0.000807313	PREDICTED: probable disease resistance protein At5g66900-like [Glycine max]	-
Cko_contig_3312	1.7658	0.000809797	unknown [Medicago truncatula]	GO:0016192 vesicle-mediated transport biological_process;GO:0010363 regulation of plant-type hypersensitive response biological_process;GO:0043495 protein anchor molecular_function;GO:0009867 jasmonic acid mediated signaling pathway biological_process;GO:0005622 intracellular cellular_component;GO:0005484 SNAP receptor activity molecular_function;GO:0006612 protein targeting to membrane biologica…
Cko_contig_61228	2.43683	0.000809284	Cystathionine gamma-lyase [Medicago truncatula]	GO:0030170 pyridoxal phosphate binding molecular_function;GO:0003962 cystathionine gamma-synthase activity molecular_function;GO:0018826 methionine gamma-lyase activity molecular_function;GO:0006520 cellular amino acid metabolic process biological_process;GO:0005829 cytosol cellular_component;EC:2.5.1.48;EC:4.4.1.11
Cko_contig_23634	3.20674	0.000813518	PREDICTED: uncharacterized protein LOC100810018 [Glycine max]	GO:0009536 plastid cellular_component
Cko_contig_43750	3.20674	0.000813518	hypothetical protein VITISV_043900 [Vitis vinifera]	GO:0009987 cellular process biological_process;GO:0044238 primary metabolic process biological_process;GO:0097159 organic cyclic compound binding molecular_function;GO:0043170 macromolecule metabolic process biological_process;GO:1901363 heterocyclic compound binding molecular_function
Cko_contig_54280	3.5022	0.000812689	conserved hypothetical protein [Ricinus communis]	-
Cko_contig_82030	3.5022	0.000812689	Cysteine-rich receptor-like protein kinase [Medicago truncatula]	GO:0006468 protein phosphorylation biological_process;GO:0005524 ATP binding molecular_function;GO:0004674 protein serine/threonine kinase activity molecular_function;EC:2.7.11.0
Cko_contig_108034	-3.39565	0.000820155	Transcription factor SPEECHLESS [Medicago truncatula]	-
Cko_contig_99695	3.95676	0.000820273	TMV resistance protein N [Medicago truncatula]	GO:0006952 defense response biological_process;GO:0043531 ADP binding molecular_function;GO:0005622 intracellular cellular_component;GO:0005524 ATP binding molecular_function;GO:0007165 signal transduction biological_process;GO:0017111 nucleoside-triphosphatase activity molecular_function;EC:3.6.1.15
Cko_contig_1943	1.84042	0.000821398	chloroplast ferritin [Glycine soja]	GO:0046914 transition metal ion binding molecular_function;GO:0016491 oxidoreductase activity molecular_function;GO:0009536 plastid cellular_component
Cko_contig_6251	1.79769e+308	0.0008221	Disease-resistance protein [Medicago truncatula]	GO:0006952 defense response biological_process;GO:0043531 ADP binding molecular_function;GO:0005622 intracellular cellular_component;GO:0007165 signal transduction biological_process
Cko_contig_2419	-1.71375	0.00082437	PREDICTED: uncharacterized protein LOC100783218 [Glycine max]	GO:0009536 plastid cellular_component
Cko_contig_86204	1.97685	0.000825664	PREDICTED: glucan endo-1,3-beta-glucosidase-like [Glycine max]	GO:0009627 systemic acquired resistance biological_process;GO:0005975 carbohydrate metabolic process biological_process;GO:0005773 vacuole cellular_component;GO:0043169 cation binding molecular_function;GO:0009409 response to cold biological_process;GO:0009617 response to bacterium biological_process;GO:0042973 glucan endo-1,3-beta-D-glucosidase activity molecular_function;GO:0005618 cell wall ce…
Cko_contig_96388	1.78684	0.0008289	PREDICTED: respiratory burst oxidase homolog protein F-like isoform 1 [Glycine max]	GO:0005887 integral to plasma membrane cellular_component;GO:0016174 NAD(P)H oxidase activity molecular_function;GO:0043069 negative regulation of programmed cell death biological_process;GO:0002679 respiratory burst involved in defense response biological_process;GO:0052542 defense response by callose deposition biological_process;GO:0005509 calcium ion binding molecular_function;GO:0004601 pero…
Cko_contig_62436	-1.92041	0.000829927	unknown [Lotus japonicus]	GO:0042742 defense response to bacterium biological_process;GO:0050897 cobalt ion binding molecular_function;GO:0006527 arginine catabolic process biological_process;GO:0009507 chloroplast cellular_component;GO:0004053 arginase activity molecular_function;GO:0005739 mitochondrion cellular_component;EC:3.5.3.1
Cko_contig_109313	5.13963	0.000834481	Isoflavone reductase-like protein [Medicago truncatula]	GO:0000166 nucleotide binding molecular_function
Cko_contig_56243	-1.69304	0.000835978	unknown [Lotus japonicus]	GO:0009733 response to auxin stimulus biological_process;GO:0005509 calcium ion binding molecular_function;GO:0080167 response to karrikin biological_process
Cko_contig_52563	-4.20689	0.000840768	Protein P21, putative [Ricinus communis]	GO:0016020 membrane cellular_component
Cko_contig_55443	-4.20689	0.000840768	RecName: Full=Sperm protamine P3	-
Cko_contig_50925	2.91723	0.000842794	PREDICTED: transcription factor bHLH25-like [Glycine max]	-
Cko_contig_74641	-3.04525	0.000843478	PREDICTED: uncharacterized protein LOC100807274 [Glycine max]	-
Cko_contig_10244	2.19834	0.00084419	subtilisin-like protease [Glycine max]	GO:0043086 negative regulation of catalytic activity biological_process;GO:0032440 2-alkenal reductase [NAD(P)] activity molecular_function;GO:0006508 proteolysis biological_process;GO:0042802 identical protein binding molecular_function;GO:0004252 serine-type endopeptidase activity molecular_function;GO:0055114 oxidation-reduction process biological_process;EC:1.3.1.74;EC:3.4.21.0
Cko_contig_84848	-2.19974	0.000853011	hypothetical protein MTR_7g117280 [Medicago truncatula]	GO:0044444 cytoplasmic part cellular_component;GO:0004806 triglyceride lipase activity molecular_function;GO:0043231 intracellular membrane-bounded organelle cellular_component;GO:0006629 lipid metabolic process biological_process;EC:3.1.1.3
Cko_contig_55364	-3.57462	0.000857121	conserved hypothetical protein [Ricinus communis]	-
Cko_contig_105209	-5.50062	0.000877863	-	-
Cko_contig_26268	-5.50062	0.000877863	PREDICTED: COBRA-like protein 2-like [Glycine max]	GO:0044464 cell part cellular_component
Cko_contig_27686	-5.50062	0.000877863	RING finger family protein [Medicago truncatula]	GO:0008270 zinc ion binding molecular_function
Cko_contig_70646	-5.50062	0.000877863	PREDICTED: respiratory burst oxidase homolog protein E-like [Glycine max]	-
Cko_contig_8582	-5.50062	0.000877863	PREDICTED: uncharacterized protein LOC100817561 [Glycine max]	GO:0006952 defense response biological_process;GO:0043531 ADP binding molecular_function;GO:0005622 intracellular cellular_component;GO:0005524 ATP binding molecular_function;GO:0007165 signal transduction biological_process;GO:0017111 nucleoside-triphosphatase activity molecular_function;EC:3.6.1.15
Cko_contig_89609	-5.50062	0.000877863	F-box family-4 [Medicago truncatula]	-
Cko_contig_23734	-1.74363	0.000887739	unknown [Medicago truncatula]	GO:0006869 lipid transport biological_process;GO:0048046 apoplast cellular_component;GO:0009535 chloroplast thylakoid membrane cellular_component
Cko_contig_68613	-2.88496	0.000889743	predicted protein [Populus trichocarpa]	-
Cko_contig_7713	3.62178	0.000897128	reverse transcriptase - beet retrotransposon, putative [Medicago truncatula]	GO:0016772 transferase activity, transferring phosphorus-containing groups molecular_function;GO:0044238 primary metabolic process biological_process;GO:0097159 organic cyclic compound binding molecular_function;GO:1901363 heterocyclic compound binding molecular_function;GO:0016787 hydrolase activity molecular_function
Cko_contig_28163	-1.71796	0.000899721	PREDICTED: zinc transporter 1-like [Glycine max]	GO:0046873 metal ion transmembrane transporter activity molecular_function;GO:0055085 transmembrane transport biological_process;GO:0043231 intracellular membrane-bounded organelle cellular_component;GO:0044444 cytoplasmic part cellular_component;GO:0016020 membrane cellular_component;GO:0030001 metal ion transport biological_process
Cko_contig_87969	-3.06005	0.000900979	PREDICTED: probable polygalacturonase-like [Glycine max]	GO:0005975 carbohydrate metabolic process biological_process;GO:0005576 extracellular region cellular_component;GO:0004650 polygalacturonase activity molecular_function;GO:0007047;EC:3.2.1.15
Cko_contig_100820	2.98938	0.0009017	unknown [Medicago truncatula]	GO:0003677 DNA binding molecular_function
Cko_contig_42714	3.47523	0.00090342	PREDICTED: NAC domain-containing protein 42-like [Glycine max]	-
Cko_contig_72570	3.05606	0.000903995	uncharacterized protein LOC100527564 [Glycine max]	-
Cko_contig_97891	2.21426	0.000904048	PREDICTED: wall-associated receptor kinase 2-like [Glycine max]	GO:0009987 cellular process biological_process;GO:0016740 transferase activity molecular_function
Cko_contig_105960	5.10486	0.000912562	PREDICTED: LRR receptor-like serine/threonine-protein kinase EFR-like [Glycine max]	GO:0050896 response to stimulus biological_process;GO:0006468 protein phosphorylation biological_process;GO:0004674 protein serine/threonine kinase activity molecular_function;GO:0016021 integral to membrane cellular_component;GO:0005524 ATP binding molecular_function;EC:2.7.11.0
Cko_contig_26939	2.76361	0.000912806	WRKY53 [Glycine max]	GO:0003700 sequence-specific DNA binding transcription factor activity molecular_function;GO:0043565 sequence-specific DNA binding molecular_function;GO:0006355 regulation of transcription, DNA-dependent biological_process
Cko_contig_49272	5.10486	0.000912562	PREDICTED: uncharacterized protein LOC100800829 [Glycine max]	GO:0016310 phosphorylation biological_process;GO:0004672 protein kinase activity molecular_function;GO:0000166 nucleotide binding molecular_function
Cko_contig_51273	5.10486	0.000912562	unknown [Lotus japonicus]	GO:0022626 cytosolic ribosome cellular_component;GO:0042254 ribosome biogenesis biological_process
Cko_contig_73821	-2.01414	0.000912588	PREDICTED: uncharacterized protein LOC101028819 [Saimiri boliviensis boliviensis]	GO:0000786 nucleosome cellular_component;GO:0003677 DNA binding molecular_function;GO:0051320 S phase biological_process;GO:0005515 protein binding molecular_function;GO:0060968 regulation of gene silencing biological_process;GO:0006334 nucleosome assembly biological_process;GO:0005576 extracellular region cellular_component;GO:0005654 nucleoplasm cellular_component;GO:0007596 blood coagulation b…
Cko_contig_53983	-1.79769e+308	0.00091629	Receptor-like kinase [Medicago truncatula]	GO:0003824 catalytic activity molecular_function
Cko_contig_12488	2.57871	0.000917561	Receptor-like protein kinase [Medicago truncatula]	GO:0016301 kinase activity molecular_function;GO:0016310 phosphorylation biological_process
Cko_contig_1641	-3.71212	0.000928015	Resistance gene analog protein [Medicago truncatula]	GO:0006952 defense response biological_process;GO:0043531 ADP binding molecular_function;GO:0005622 intracellular cellular_component;GO:0005524 ATP binding molecular_function;GO:0007165 signal transduction biological_process;GO:0017111 nucleoside-triphosphatase activity molecular_function;EC:3.6.1.15
Cko_contig_25208	-3.71212	0.000928015	PREDICTED: protein SCARECROW-like [Glycine max]	-
Cko_contig_31499	-3.71212	0.000928015	PREDICTED: oligopeptide transporter 4-like [Glycine max]	GO:0055085 transmembrane transport biological_process;GO:0006857 oligopeptide transport biological_process;GO:0080167 response to karrikin biological_process
Cko_contig_70077	-3.71212	0.000928015	Protein WAX2 [Medicago truncatula]	GO:0010025 wax biosynthetic process biological_process;GO:0042335 cuticle development biological_process;GO:0055114 oxidation-reduction process biological_process;GO:0016021 integral to membrane cellular_component;GO:0046185 aldehyde catabolic process biological_process;GO:0043668 exine cellular_component;GO:0010143 cutin biosynthetic process biological_process;GO:0016491 oxidoreductase activity …
Cko_contig_81042	-1.84614	0.000927437	PREDICTED: probable peptide/nitrate transporter At1g59740-like [Glycine max]	GO:0016021 integral to membrane cellular_component;GO:0006857 oligopeptide transport biological_process;GO:0009624 response to nematode biological_process;GO:0005886 plasma membrane cellular_component;GO:0005215 transporter activity molecular_function
Cko_contig_57958	1.81002	0.00093212	RecName: Full=Isoflavone-7-O-methyltransferase 9; AltName: Full=7 IOMT-9; AltName: Full=Isoflavone-O-methyltransferase 9	GO:0009717 isoflavonoid biosynthetic process biological_process;GO:0046983 protein dimerization activity molecular_function;GO:0032259 methylation biological_process;GO:0033800 isoflavone 7-O-methyltransferase activity molecular_function;EC:2.1.1.150
Cko_contig_11665	3.17357	0.000936798	TMV resistance protein N [Medicago truncatula]	GO:0006952 defense response biological_process;GO:0043531 ADP binding molecular_function;GO:0005622 intracellular cellular_component;GO:0007165 signal transduction biological_process
Cko_contig_82849	1.79769e+308	0.000940316	PREDICTED: uncharacterized protein LOC100250138 [Vitis vinifera]	GO:0009987 cellular process biological_process
Cko_contig_28361	-1.68787	0.00095384	Glycine cleavage system H protein [Medicago truncatula]	GO:0004047 aminomethyltransferase activity molecular_function;GO:0005960 glycine cleavage complex cellular_component;GO:0005739 mitochondrion cellular_component;GO:0019464 glycine decarboxylation via glycine cleavage system biological_process;EC:2.1.2.10
Cko_contig_101592	-3.19129	0.000956605	Squalene epoxidase [Solanum lycopersicum]	GO:0008152 metabolic process biological_process;GO:0050896 response to stimulus biological_process;GO:0004497 monooxygenase activity molecular_function
Cko_contig_101500	-5.46214	0.000961493	Receptor protein kinase-like protein, partial [Medicago truncatula]	GO:0003899 DNA-directed RNA polymerase activity molecular_function;GO:0006351 transcription, DNA-dependent biological_process;GO:0003677 DNA binding molecular_function;GO:0004713 protein tyrosine kinase activity molecular_function;GO:0006468 protein phosphorylation biological_process;GO:0005524 ATP binding molecular_function;GO:0016021 integral to membrane cellular_component;EC:2.7.7.6;EC:2.7.10.0
Cko_contig_107665	-5.46214	0.000961493	hypothetical protein E5Q_03533 [Mixia osmundae IAM 14324]	GO:0005840 ribosome cellular_component;GO:0003735 structural constituent of ribosome molecular_function;GO:0006412 translation biological_process
Cko_contig_112868	-5.46214	0.000961493	PREDICTED: uncharacterized protein LOC100813803 [Glycine max]	GO:0044260 cellular macromolecule metabolic process biological_process;GO:0005622 intracellular cellular_component;GO:0097159 organic cyclic compound binding molecular_function;GO:0090304 nucleic acid metabolic process biological_process;GO:1901363 heterocyclic compound binding molecular_function
Cko_contig_23391	-5.46214	0.000961493	Ripening-related protein [Medicago truncatula]	GO:0005524 ATP binding molecular_function;GO:0016818 hydrolase activity, acting on acid anhydrides, in phosphorus-containing anhydrides molecular_function;EC:3.6.1.0
Cko_contig_26574	-5.46214	0.000961493	hypothetical protein SERLA73DRAFT_187302 [Serpula lacrymans var. lacrymans S7.3]	-
Cko_contig_81098	-5.46214	0.000961493	F-box/FBD/LRR-repeat protein [Medicago truncatula]	-
Cko_contig_82641	2.4058	0.000958539	dehydrin variant [Medicago sativa]	-
Cko_contig_46775	-2.60548	0.000970345	zinc finger protein [Phaseolus vulgaris]	GO:0005488 binding molecular_function
Cko_contig_60583	-4.15958	0.000978401	PREDICTED: uncharacterized protein LOC100817775 [Glycine max]	-
Cko_contig_71527	-4.15958	0.000978401	hypothetical protein EGM_01849, partial [Macaca fascicularis]	-
Cko_contig_72609	-1.99799	0.000978513	PREDICTED: protein CbbY-like isoform 1 [Glycine max]	GO:0009941 chloroplast envelope cellular_component;GO:0090305 nucleic acid phosphodiester bond hydrolysis biological_process;GO:0004518 nuclease activity molecular_function;GO:0009570 chloroplast stroma cellular_component;GO:0006281 DNA repair biological_process
Cko_contig_90759	-4.15958	0.000978401	uncharacterized protein LOC100785331 [Glycine max]	GO:0000775 chromosome, centromeric region cellular_component;GO:0007067 mitosis biological_process;GO:0005634 nucleus cellular_component
Cko_contig_54935	-2.06005	0.000982323	predicted protein [Populus trichocarpa]	GO:0042546 cell wall biogenesis biological_process
Cko_contig_104868	-3.53809	0.000985039	Bowman-Birk type protease inhibitor-like precursor [Glycine max]	GO:0008152 metabolic process biological_process;GO:0030414 peptidase inhibitor activity molecular_function
Cko_contig_82270	-3.53809	0.000985039	Resistance protein PRG [Medicago truncatula]	GO:1901363 heterocyclic compound binding molecular_function;GO:0097159 organic cyclic compound binding molecular_function
Cko_contig_90871	2.33627	0.000991499	Phospholipid-transporting ATPase [Medicago truncatula]	GO:0016021 integral to membrane cellular_component;GO:0009941 chloroplast envelope cellular_component;GO:0015662 ATPase activity, coupled to transmembrane movement of ions, phosphorylative mechanism molecular_function;GO:0005524 ATP binding molecular_function;GO:0015914 phospholipid transport biological_process;GO:0000287 magnesium ion binding molecular_function;GO:0004012 phospholipid-translocat…
Cko_contig_5764	2.1157	0.000997849	AMP dependent CoA ligase, putative [Ricinus communis]	GO:0016491 oxidoreductase activity molecular_function;GO:0008152 metabolic process biological_process
Cko_contig_152	5.06924	0.000999462	PREDICTED: uncharacterized protein LOC100797981 [Glycine max]	GO:0070011 peptidase activity, acting on L-amino acid peptides molecular_function;GO:0003676 nucleic acid binding molecular_function;GO:0006259 DNA metabolic process biological_process
Cko_contig_64965	-1.66235	0.000999665	unknown [Medicago truncatula]	GO:0046872 metal ion binding molecular_function;GO:0009765 photosynthesis, light harvesting biological_process;GO:0009523 photosystem II cellular_component;GO:0018298 protein-chromophore linkage biological_process;GO:0016168 chlorophyll binding molecular_function;GO:0016021 integral to membrane cellular_component;GO:0009522 photosystem I cellular_component;GO:0009535 chloroplast thylakoid membran…
Cko_contig_107287	3.44775	0.00100528	Helix-loop-helix DNA-binding [Medicago truncatula]	-
Cko_contig_41224	-1.64442	0.00100614	PREDICTED: quinone oxidoreductase-like protein At1g23740, chloroplastic-like [Glycine max]	GO:0003960 NADPH:quinone reductase activity molecular_function;GO:0042558 pteridine-containing compound metabolic process biological_process;GO:0009941 chloroplast envelope cellular_component;GO:0009409 response to cold biological_process;GO:0010319 stromule cellular_component;GO:0009570 chloroplast stroma cellular_component;GO:0009579 thylakoid cellular_component;GO:0008270 zinc ion binding mole…
Cko_contig_8965	3.27087	0.00100895	Retrotransposon gag protein [Medicago truncatula]	GO:0003676 nucleic acid binding molecular_function;GO:0016020 membrane cellular_component
Cko_contig_2064	3.58861	0.00101539	PREDICTED: transcription factor PIF1-like [Glycine max]	-
Cko_contig_36003	2.80316	0.00101836	hypothetical protein AURANDRAFT_27149, partial [Aureococcus anophagefferens]	-
Cko_contig_92800	-3.09704	0.00102093	putative cytochrome P450 [Trifolium pratense]	GO:0020037 heme binding molecular_function;GO:0016705 oxidoreductase activity, acting on paired donors, with incorporation or reduction of molecular oxygen molecular_function;GO:0004497 monooxygenase activity molecular_function;GO:0005506 iron ion binding molecular_function;GO:0009055 electron carrier activity molecular_function;GO:0055114 oxidation-reduction process biological_process
Cko_contig_51684	-1.69624	0.0010235	histone 2 [Populus trichocarpa]	GO:0005730 nucleolus cellular_component;GO:0000786 nucleosome cellular_component;GO:0003677 DNA binding molecular_function;GO:0006334 nucleosome assembly biological_process
Cko_contig_57121	-2.48791	0.00102355	unknown [Medicago truncatula]	GO:0016021 integral to membrane cellular_component;GO:0045038 protein import into chloroplast thylakoid membrane biological_process;GO:0010027 thylakoid membrane organization biological_process;GO:0009535 chloroplast thylakoid membrane cellular_component;GO:0009523 photosystem II cellular_component;GO:0009570 chloroplast stroma cellular_component;GO:0015979 photosynthesis biological_process;GO:00…
Cko_contig_95320	2.26645	0.00102613	Phenylalanine ammonia-lyase [Medicago truncatula]	GO:0006979 response to oxidative stress biological_process;GO:0010224 response to UV-B biological_process;GO:0045548 phenylalanine ammonia-lyase activity molecular_function;GO:0009800 cinnamic acid biosynthetic process biological_process;GO:0006559 L-phenylalanine catabolic process biological_process;GO:0009555 pollen development biological_process;GO:0046274 lignin catabolic process biological_p…
Cko_contig_1978	-2.75858	0.00102999	PREDICTED: 40S ribosomal protein S21 [Glycine max]	GO:0003735 structural constituent of ribosome molecular_function;GO:0016023 cytoplasmic membrane-bounded vesicle cellular_component;GO:0022627 cytosolic small ribosomal subunit cellular_component;GO:0006412 translation biological_process
Cko_contig_63106	2.20994	0.00104816	unknown [Lotus japonicus]	GO:0003824 catalytic activity molecular_function
Cko_contig_95930	1.79769e+308	0.00104957	hypothetical protein MTR_4g121930 [Medicago truncatula]	-
Cko_contig_106207	-5.42262	0.00105497	actin, partial [Gaertneriomyces semiglobifer]	GO:0005856 cytoskeleton cellular_component;GO:0005737 cytoplasm cellular_component;GO:0005524 ATP binding molecular_function
Cko_contig_25815	-5.42262	0.00105497	PREDICTED: nodulin-26-like [Glycine max]	GO:0006833 water transport biological_process;GO:0055085 transmembrane transport biological_process;GO:0016021 integral to membrane cellular_component;GO:0005215 transporter activity molecular_function
Cko_contig_3659	-5.42262	0.00105497	NBS-LRR resistance protein [Medicago truncatula]	-
Cko_contig_60530	-5.42262	0.00105497	Subtilisin-like protease [Medicago truncatula]	GO:0042802 identical protein binding molecular_function;GO:0004252 serine-type endopeptidase activity molecular_function;GO:0016023 cytoplasmic membrane-bounded vesicle cellular_component;GO:0005576 extracellular region cellular_component;GO:0006508 proteolysis biological_process;GO:0043086 negative regulation of catalytic activity biological_process;EC:3.4.21.0
Cko_contig_56756	1.79769e+308	0.00106032	hypothetical protein MTR_5g028100 [Medicago truncatula]	-
Cko_contig_65011	-2.30464	0.00106707	PREDICTED: rho GDP-dissociation inhibitor 1-like [Glycine max]	GO:0005737 cytoplasm cellular_component;GO:0005094 Rho GDP-dissociation inhibitor activity molecular_function
Cko_contig_67570	2.06924	0.00106962	Disease resistance RPP8-like protein [Medicago truncatula]	GO:0017111 nucleoside-triphosphatase activity molecular_function;GO:0006952 defense response biological_process;GO:0043531 ADP binding molecular_function;GO:0005524 ATP binding molecular_function;EC:3.6.1.15
Cko_contig_3343	-1.99438	0.00107465	PREDICTED: phytoene synthase, chloroplastic-like [Glycine max]	GO:0008299 isoprenoid biosynthetic process biological_process;GO:0016767 geranylgeranyl-diphosphate geranylgeranyltransferase activity molecular_function;GO:0009536 plastid cellular_component;EC:2.5.1.32
Cko_contig_45401	-1.67118	0.00108462	unknown [Medicago truncatula]	GO:0000786 nucleosome cellular_component;GO:0005730 nucleolus cellular_component;GO:0042742 defense response to bacterium biological_process;GO:0009909 regulation of flower development biological_process;GO:0003677 DNA binding molecular_function;GO:0016048 detection of temperature stimulus biological_process;GO:0006334 nucleosome assembly biological_process
Cko_contig_105991	-3.66773	0.00108955	hypothetical protein [uncultured organism]	-
Cko_contig_52907	-1.91438	0.00108821	PREDICTED: GDSL esterase/lipase At5g33370-like [Glycine max]	GO:0006629 lipid metabolic process biological_process;GO:0016788 hydrolase activity, acting on ester bonds molecular_function
Cko_contig_55915	-3.66773	0.00108955	copia-type reverse transcriptase-like protein [Arabidopsis thaliana]	GO:0003676 nucleic acid binding molecular_function;GO:0006259 DNA metabolic process biological_process
Cko_contig_58206	-3.66773	0.00108955	PREDICTED: uncharacterized protein LOC100786841 [Glycine max]	GO:0006869 lipid transport biological_process
Cko_contig_71518	-2.86274	0.00108998	hypothetical protein SORBIDRAFT_04g023575 [Sorghum bicolor]	-
Cko_contig_104969	-1.79769e+308	0.00109597	hypothetical protein [Lotus japonicus]	GO:0050896 response to stimulus biological_process;GO:0003723 RNA binding molecular_function;GO:0006278 RNA-dependent DNA replication biological_process;GO:0003964 RNA-directed DNA polymerase activity molecular_function;GO:0015074 DNA integration biological_process;GO:0005634 nucleus cellular_component;EC:2.7.7.49
Cko_contig_107741	5.03271	0.00109636	kinase-like protein [Corylus avellana]	GO:0006468 protein phosphorylation biological_process;GO:0005524 ATP binding molecular_function;GO:0016021 integral to membrane cellular_component;GO:0004674 protein serine/threonine kinase activity molecular_function;EC:2.7.11.0
Cko_contig_30368	5.03271	0.00109636	PREDICTED: probable LRR receptor-like serine/threonine-protein kinase At4g08850-like [Glycine max]	GO:0016310 phosphorylation biological_process;GO:0004672 protein kinase activity molecular_function;GO:0016020 membrane cellular_component;GO:0000166 nucleotide binding molecular_function
Cko_contig_30422	-1.79769e+308	0.00109597	GDSL esterase/lipase [Medicago truncatula]	GO:0016788 hydrolase activity, acting on ester bonds molecular_function;GO:0006629 lipid metabolic process biological_process
Cko_contig_1708	1.86748	0.00109783	unknown [Glycine max]	-
Cko_contig_95868	3.18788	0.00109948	PREDICTED: receptor-like protein kinase HSL1-like [Glycine max]	GO:0006468 protein phosphorylation biological_process;GO:0004674 protein serine/threonine kinase activity molecular_function;GO:0016021 integral to membrane cellular_component;GO:0016491 oxidoreductase activity molecular_function;GO:0005524 ATP binding molecular_function;GO:0050794 regulation of cellular process biological_process;EC:2.7.11.0
Cko_contig_25887	2.88481	0.00110755	Phospholipid-translocating P-type ATPase flippase family protein [Medicago truncatula]	GO:0016021 integral to membrane cellular_component;GO:0015662 ATPase activity, coupled to transmembrane movement of ions, phosphorylative mechanism molecular_function;GO:0006754 ATP biosynthetic process biological_process;GO:0005524 ATP binding molecular_function;GO:0015914 phospholipid transport biological_process;GO:0000287 magnesium ion binding molecular_function;GO:0004012 phospholipid-transl…
Cko_contig_70882	3.41973	0.00111975	Cysteine-rich receptor-like protein kinase [Medicago truncatula]	-
Cko_contig_84389	3.41973	0.00111975	PREDICTED: nudix hydrolase 2-like [Glycine max]	GO:0070212 protein poly-ADP-ribosylation biological_process;GO:0006979 response to oxidative stress biological_process;GO:0051287 NAD binding molecular_function;GO:0010193 response to ozone biological_process;GO:0009626 plant-type hypersensitive response biological_process;GO:0009651 response to salt stress biological_process;GO:0042742 defense response to bacterium biological_process;GO:0035529 …
Cko_contig_94519	3.41973	0.00111975	PREDICTED: metal-nicotianamine transporter YSL1-like [Glycine max]	GO:0046873 metal ion transmembrane transporter activity molecular_function;GO:0050896 response to stimulus biological_process;GO:0055085 transmembrane transport biological_process
Cko_contig_68115	1.64763	0.00112114	PREDICTED: probable receptor-like protein kinase At1g11050-like [Glycine max]	GO:0016023 cytoplasmic membrane-bounded vesicle cellular_component;GO:0006468 protein phosphorylation biological_process;GO:0005524 ATP binding molecular_function;GO:0004674 protein serine/threonine kinase activity molecular_function;EC:2.7.11.0
Cko_contig_70468	-1.79769e+308	0.00112336	Blue copper protein [Medicago truncatula]	-
Cko_contig_60180	-2.72218	0.00113172	PREDICTED: probable pectate lyase 5-like [Glycine max]	GO:0030570 pectate lyase activity molecular_function;GO:0016020 membrane cellular_component;EC:4.2.2.2
Cko_contig_12330	1.8204	0.00113375	PREDICTED: ABC transporter C family member 3-like [Glycine max]	GO:0055085 transmembrane transport biological_process;GO:0051707 response to other organism biological_process;GO:0016021 integral to membrane cellular_component;GO:0000325 plant-type vacuole cellular_component;GO:0010290 chlorophyll catabolite transmembrane transporter activity molecular_function;GO:0006200 ATP catabolic process biological_process;GO:0005774 vacuolar membrane cellular_component;…
Cko_contig_3083	-3.50062	0.00113409	RING finger protein [Medicago truncatula]	GO:0046872 metal ion binding molecular_function
Cko_contig_40034	-3.50062	0.00113409	cellulase [Medicago truncatula]	GO:0005975 carbohydrate metabolic process biological_process;GO:0004553 hydrolase activity, hydrolyzing O-glycosyl compounds molecular_function;EC:3.2.1.0
Cko_contig_105366	1.79769e+308	0.0011398	Polynucleotidyl transferase, Ribonuclease H fold [Medicago truncatula]	GO:1901363 heterocyclic compound binding molecular_function;GO:0097159 organic cyclic compound binding molecular_function
Cko_contig_107682	-4.11067	0.00114199	Receptor-like protein kinase [Medicago truncatula]	-
Cko_contig_31000	-4.11067	0.00114199	uncharacterized protein LOC100800695 [Glycine max]	-
Cko_contig_39300	-4.11067	0.00114199	PREDICTED: pentatricopeptide repeat-containing protein At5g13270, chloroplastic-like [Glycine max]	-
Cko_contig_70603	-1.71305	0.00114275	Acetyltransferase, putative [Medicago truncatula]	GO:0016747 transferase activity, transferring acyl groups other than amino-acyl groups molecular_function;EC:2.3.1.0
Cko_contig_7275	-4.11067	0.00114199	hypothetical protein MTR_5g007110 [Medicago truncatula]	-
Cko_contig_78159	3.04009	0.00113962	ribosomal protein RL5 [Cicer arietinum]	GO:0003735 structural constituent of ribosome molecular_function;GO:0022625 cytosolic large ribosomal subunit cellular_component;GO:0006412 translation biological_process;GO:0019843 rRNA binding molecular_function
Cko_contig_90640	-4.11067	0.00114199	GDSL esterase/lipase [Medicago truncatula]	GO:0003676 nucleic acid binding molecular_function;GO:0006259 DNA metabolic process biological_process;GO:0004519 endonuclease activity molecular_function;GO:0016616 oxidoreductase activity, acting on the CH-OH group of donors, NAD or NADP as acceptor molecular_function;GO:0006072 glycerol-3-phosphate metabolic process biological_process;GO:0032259 methylation biological_process;GO:0043623 cellul…
Cko_contig_4269	-3.31159	0.00114745	PREDICTED: F-box protein PP2-A13-like [Glycine max]	GO:0009611 response to wounding biological_process
Cko_contig_50553	-3.31159	0.00114745	PREDICTED: gibberellin 3-beta-dioxygenase 3-like [Glycine max]	GO:0016702 oxidoreductase activity, acting on single donors with incorporation of molecular oxygen, incorporation of two atoms of oxygen molecular_function;GO:0016706 oxidoreductase activity, acting on paired donors, with incorporation or reduction of molecular oxygen, 2-oxoglutarate as one donor, and incorporation of one atom each of oxygen into both donors molecular_function;GO:0055114 oxidatio…
Cko_contig_84593	3.55466	0.00115093	PREDICTED: subtilisin-like protease-like [Glycine max]	GO:0042802 identical protein binding molecular_function;GO:0009505 plant-type cell wall cellular_component;GO:0004252 serine-type endopeptidase activity molecular_function;GO:0048359 mucilage metabolic process involved seed coat development biological_process;GO:0080001 mucilage extrusion from seed coat biological_process;GO:0006508 proteolysis biological_process;GO:0043086 negative regulation of…
Cko_contig_54042	1.62415	0.00115386	Caffeic acid 3-O-methyltransferase [Medicago truncatula]	GO:0016206 catechol O-methyltransferase activity molecular_function;GO:0046983 protein dimerization activity molecular_function;GO:0032259 methylation biological_process;EC:2.1.1.6
Cko_contig_23777	-2.13512	0.00115759	hypothetical protein MTR_4g122180 [Medicago truncatula]	-
Cko_contig_63918	-5.38197	0.00115969	Os01g0923300 [Oryza sativa Japonica Group]	GO:0008152 metabolic process biological_process;GO:0005739 mitochondrion cellular_component;GO:0003824 catalytic activity molecular_function
Cko_contig_97407	3.12235	0.0011609	PREDICTED: uncharacterized protein LOC100803756 [Glycine max]	-
Cko_contig_11688	2.09571	0.00116483	PREDICTED: probable WRKY transcription factor 70-like [Glycine max]	GO:0003677 DNA binding molecular_function
Cko_contig_74118	1.63096	0.00116513	unknown [Medicago truncatula]	-
Cko_contig_57765	-2.43825	0.00116753	Minor allergen Alt a, putative [Ricinus communis]	GO:0050625 2-hydroxy-1,4-benzoquinone reductase activity molecular_function;GO:0055114 oxidation-reduction process biological_process;GO:0009733 response to auxin stimulus biological_process;GO:0045892 negative regulation of transcription, DNA-dependent biological_process;GO:0005773 vacuole cellular_component;GO:0010181 FMN binding molecular_function;GO:0005886 plasma membrane cellular_component;…
Cko_contig_45653	-1.6241	0.00117252	2-Hydroxyisoflavanone dehydratase [Glycyrrhiza echinata]	GO:0008152 metabolic process biological_process;GO:0052689 carboxylic ester hydrolase activity molecular_function;EC:3.1.1.0
Cko_contig_103084	1.977	0.00117481	Pleiotropic drug resistance protein [Medicago truncatula]	-
Cko_contig_57769	-2.25269	0.00118186	Flavoprotein wrbA [Medicago truncatula]	GO:0055114 oxidation-reduction process biological_process;GO:0009733 response to auxin stimulus biological_process;GO:0003960 NADPH:quinone reductase activity molecular_function;GO:0045892 negative regulation of transcription, DNA-dependent biological_process;GO:0005773 vacuole cellular_component;GO:0010181 FMN binding molecular_function;GO:0005886 plasma membrane cellular_component;EC:1.6.5.5
Cko_contig_59144	-2.80289	0.00118139	PREDICTED: dehydration-responsive element-binding protein 3-like [Glycine max]	GO:0003700 sequence-specific DNA binding transcription factor activity molecular_function;GO:0003677 DNA binding molecular_function;GO:0009825 multidimensional cell growth biological_process;GO:0005634 nucleus cellular_component;GO:0006355 regulation of transcription, DNA-dependent biological_process
Cko_contig_59907	-1.64275	0.0011843	Magnesium-protoporphyrin O-methyltransferase [Medicago truncatula]	GO:0046406 magnesium protoporphyrin IX methyltransferase activity molecular_function;GO:0015995 chlorophyll biosynthetic process biological_process;GO:0009941 chloroplast envelope cellular_component;GO:0032259 methylation biological_process;GO:0009535 chloroplast thylakoid membrane cellular_component;EC:2.1.1.11
Cko_contig_101769	3.16877	0.00118885	hypothetical protein [Monosiga brevicollis MX1]	-
Cko_contig_61923	-2.78194	0.00118889	Anthranilate N-benzoyltransferase protein [Medicago truncatula]	GO:0016747 transferase activity, transferring acyl groups other than amino-acyl groups molecular_function;EC:2.3.1.0
Cko_contig_60133	-1.66702	0.00119104	uncharacterized protein LOC100527145 [Glycine max]	GO:0009536 plastid cellular_component
Cko_contig_91834	-3.06005	0.00119406	PREDICTED: probable LRR receptor-like serine/threonine-protein kinase At4g08850-like [Glycine max]	GO:0006468 protein phosphorylation biological_process;GO:0004672 protein kinase activity molecular_function;GO:0016491 oxidoreductase activity molecular_function;GO:0000166 nucleotide binding molecular_function;GO:0050794 regulation of cellular process biological_process;GO:0016020 membrane cellular_component
Cko_contig_28225	-1.78847	0.00119694	RecName: Full=Early nodulin-36B; Short=N-36B	-
Cko_contig_80472	3.22844	0.00119725	retrotransposon protein, putative, unclassified [Oryza sativa Japonica Group]	-
Cko_contig_84569	3.22844	0.00119725	hypothetical protein EGM_00760, partial [Macaca fascicularis]	-
Cko_contig_26239	-3.02528	0.00119941	hypothetical protein MTR_2g014250 [Medicago truncatula]	-
Cko_contig_106080	1.79769e+308	0.00120143	PREDICTED: uncharacterized protein LOC100809540 [Glycine max]	GO:0032259 methylation biological_process;GO:0016740 transferase activity molecular_function
Cko_contig_24170	4.99524	0.00120464	PREDICTED: S-type anion channel SLAH1 [Vitis vinifera]	-
Cko_contig_36276	4.99524	0.00120464	PREDICTED: G-type lectin S-receptor-like serine/threonine-protein kinase At4g27290-like [Glycine max]	GO:0030246 carbohydrate binding molecular_function;GO:0048544 recognition of pollen biological_process;GO:0006468 protein phosphorylation biological_process;GO:0005524 ATP binding molecular_function;GO:0004674 protein serine/threonine kinase activity molecular_function;EC:2.7.11.0
Cko_contig_43831	4.99524	0.00120464	PREDICTED: LRR receptor-like serine/threonine-protein kinase EFR-like [Glycine max]	GO:0016310 phosphorylation biological_process;GO:0004672 protein kinase activity molecular_function;GO:0043231 intracellular membrane-bounded organelle cellular_component;GO:0044444 cytoplasmic part cellular_component;GO:0016020 membrane cellular_component;GO:0000166 nucleotide binding molecular_function
Cko_contig_52997	4.99524	0.00120464	PREDICTED: probable WRKY transcription factor 40-like [Glycine max]	GO:0051707 response to other organism biological_process;GO:0006355 regulation of transcription, DNA-dependent biological_process;GO:0043565 sequence-specific DNA binding molecular_function;GO:0003700 sequence-specific DNA binding transcription factor activity molecular_function;GO:0031347 regulation of defense response biological_process;GO:0010033 response to organic substance biological_process
Cko_contig_105350	-1.79769e+308	0.00121111	Polynucleotidyl transferase, Ribonuclease H fold [Medicago truncatula]	GO:0005488 binding molecular_function;GO:0016740 transferase activity molecular_function
Cko_contig_46024	-1.9723	0.0012171	PREDICTED: carbonic anhydrase, chloroplastic-like isoform 2 [Glycine max]	GO:0005829 cytosol cellular_component;GO:0004089 carbonate dehydratase activity molecular_function;GO:0008270 zinc ion binding molecular_function;GO:0042742 defense response to bacterium biological_process;GO:0009409 response to cold biological_process;GO:0009941 chloroplast envelope cellular_component;GO:0010119 regulation of stomatal movement biological_process;GO:0010037 response to carbon dio…
Cko_contig_82895	2.86279	0.0012224	hypothetical protein [Lotus japonicus]	GO:0050896 response to stimulus biological_process;GO:0003723 RNA binding molecular_function;GO:0006278 RNA-dependent DNA replication biological_process;GO:0003964 RNA-directed DNA polymerase activity molecular_function;GO:0015074 DNA integration biological_process;GO:0005634 nucleus cellular_component;EC:2.7.7.49
Cko_contig_1349	1.61762	0.00122334	RecName: Full=Isoflavone 4'-O-methyltransferase; Short=GeHI4'OMT; AltName: Full=2,7,4'-trihydroxyisoflavanone 4'-O-methyltransferase; AltName: Full=S-adenosyl-L-methionine:2,7,4'-trihydroxyisoflavanone 4'-O-methyltransferase	GO:0030746 isoflavone 4'-O-methyltransferase activity molecular_function;GO:0046983 protein dimerization activity molecular_function;GO:0008171 O-methyltransferase activity molecular_function;GO:0032259 methylation biological_process;GO:0009701 isoflavonoid phytoalexin biosynthetic process biological_process;EC:2.1.1.46
Cko_contig_105089	1.79769e+308	0.00122731	hypothetical protein VITISV_026047 [Vitis vinifera]	GO:0005488 binding molecular_function
Cko_contig_4204	1.79769e+308	0.00122731	PREDICTED: uncharacterized protein LOC100811748 [Glycine max]	-
Cko_contig_52691	2.72131	0.00122609	unknown [Glycine max]	GO:0005743 mitochondrial inner membrane cellular_component;GO:0055085 transmembrane transport biological_process;GO:0016021 integral to membrane cellular_component;GO:0005215 transporter activity molecular_function
Cko_contig_61342	1.62337	0.00122608	unknown [Glycine max]	GO:0003677 DNA binding molecular_function
Cko_contig_55045	-1.93735	0.00123487	Aquaporin PIP2-1 [Medicago truncatula]	-
Cko_contig_87360	1.79769e+308	0.00124053	hypothetical protein MTR_8g019110 [Medicago truncatula]	-
Cko_contig_58600	-1.86274	0.00124307	hypothetical protein MTR_1g087270 [Medicago truncatula]	GO:0031072 heat shock protein binding molecular_function
Cko_contig_64918	3.83477	0.0012427	NADPH:quinone oxidoreductase [Medicago truncatula]	GO:0003955 NAD(P)H dehydrogenase (quinone) activity molecular_function;GO:0042742 defense response to bacterium biological_process;GO:0005886 plasma membrane cellular_component;GO:0009570 chloroplast stroma cellular_component;GO:0009651 response to salt stress biological_process;GO:0055114 oxidation-reduction process biological_process;EC:1.6.5.2
Cko_contig_6535	-2.87947	0.00124291	hypothetical protein MTR_8g019110 [Medicago truncatula]	-
Cko_contig_105094	-3.2267	0.00124712	uncharacterized protein LOC100306326 [Glycine max]	GO:0003676 nucleic acid binding molecular_function;GO:0000166 nucleotide binding molecular_function;GO:0009536 plastid cellular_component
Cko_contig_12578	3.10486	0.00124791	LRR receptor-like serine/threonine-protein kinase ERL2 [Medicago truncatula]	GO:0008353 RNA polymerase II carboxy-terminal domain kinase activity molecular_function;GO:0030247 polysaccharide binding molecular_function;GO:0006468 protein phosphorylation biological_process;GO:0005524 ATP binding molecular_function;EC:2.7.11.23
Cko_contig_35274	3.39116	0.00124855	unknown [Glycine max]	-
Cko_contig_56900	-3.12716	0.00124768	hypothetical protein [Oryza sativa Indica Group]	-
Cko_contig_66427	1.79769e+308	0.00125393	pherophorin-C2 protein precursor [Chlamydomonas reinhardtii]	-
Cko_contig_54240	2.412	0.00126416	unknown [Lotus japonicus]	GO:0009987 cellular process biological_process;GO:0006810 transport biological_process;GO:0016829 lyase activity molecular_function;GO:0009628 response to abiotic stimulus biological_process;GO:0042221 response to chemical stimulus biological_process;GO:0016740 transferase activity molecular_function;GO:0009791 post-embryonic development biological_process
Cko_contig_63557	2.24481	0.00126522	PREDICTED: putative receptor-like protein kinase At1g72540-like [Glycine max]	GO:0006468 protein phosphorylation biological_process;GO:0005524 ATP binding molecular_function;GO:0004674 protein serine/threonine kinase activity molecular_function;EC:2.7.11.0
Cko_contig_22988	1.79769e+308	0.00126752	Mechanosensitive ion channel domain-containing protein / MS ion channel domain-containing protein [Medicago truncatula]	GO:0044444 cytoplasmic part cellular_component;GO:0043231 intracellular membrane-bounded organelle cellular_component
Cko_contig_105445	-5.34015	0.00127729	transcript antisense to ribosomal RNA protein [Ajellomyces capsulatus H88]	-
Cko_contig_108880	-5.34015	0.00127729	hypothetical protein RO3G_16334 [Rhizopus delemar RA 99-880]	GO:0005737 cytoplasm cellular_component;GO:0019773 proteasome core complex, alpha-subunit complex cellular_component;GO:0006511 ubiquitin-dependent protein catabolic process biological_process;GO:0005634 nucleus cellular_component;GO:0004298 threonine-type endopeptidase activity molecular_function;EC:3.4.25.0
Cko_contig_13152	-5.34015	0.00127729	PREDICTED: sister chromatid cohesion protein PDS5 homolog B-like [Glycine max]	GO:0008152 metabolic process biological_process;GO:0008236 serine-type peptidase activity molecular_function
Cko_contig_35340	-5.34015	0.00127729	PREDICTED: protein COBRA-like [Glycine max]	GO:0009505 plant-type cell wall cellular_component;GO:0046658 anchored to plasma membrane cellular_component;GO:0010215 cellulose microfibril organization biological_process;GO:0016023 cytoplasmic membrane-bounded vesicle cellular_component;GO:0009930 longitudinal side of cell surface cellular_component;GO:0009825 multidimensional cell growth biological_process;GO:0009651 response to salt stress …
Cko_contig_65579	-5.34015	0.00127729	Protein disulfide-isomerase [Medicago truncatula]	GO:0031977 thylakoid lumen cellular_component;GO:0009055 electron carrier activity molecular_function;GO:0045454 cell redox homeostasis biological_process;GO:0006662 glycerol ether metabolic process biological_process;GO:0009534 chloroplast thylakoid cellular_component;GO:0016853 isomerase activity molecular_function;GO:0015035 protein disulfide oxidoreductase activity molecular_function
Cko_contig_114162	-3.62193	0.00128256	Guanine nucleotide-binding protein alpha-2 subunit [Medicago truncatula]	GO:0044699 single-organism process biological_process;GO:0009743 response to carbohydrate stimulus biological_process;GO:0050789 regulation of biological process biological_process;GO:0000166 nucleotide binding molecular_function
Cko_contig_71499	-3.28244	0.00128608	hypothetical protein SELMODRAFT_100581 [Selaginella moellendorffii]	-
Cko_contig_64276	3.28336	0.00129662	PREDICTED: probable protein phosphatase 2C 10-like [Glycine max]	GO:0006470 protein dephosphorylation biological_process;GO:0046872 metal ion binding molecular_function;GO:0004722 protein serine/threonine phosphatase activity molecular_function;GO:0008287 protein serine/threonine phosphatase complex cellular_component
Cko_contig_89657	2.72916	0.00129984	hypothetical protein [Lotus japonicus]	GO:0003676 nucleic acid binding molecular_function;GO:0006259 DNA metabolic process biological_process;GO:0034645 cellular macromolecule biosynthetic process biological_process;GO:0016740 transferase activity molecular_function;GO:0005634 nucleus cellular_component
Cko_contig_70393	2.22905	0.00130099	Calcium-transporting ATPase [Medicago truncatula]	GO:0016820 hydrolase activity, acting on acid anhydrides, catalyzing transmembrane movement of substances molecular_function;GO:0000166 nucleotide binding molecular_function;EC:3.6.3.0
Cko_contig_59190	2.12346	0.00130466	trypsin inhibitor [Apios americana]	GO:0010466 negative regulation of peptidase activity biological_process;GO:0005576 extracellular region cellular_component;GO:0004867 serine-type endopeptidase inhibitor activity molecular_function;GO:0006508 proteolysis biological_process;GO:0008233 peptidase activity molecular_function
Cko_contig_61936	-2.23927	0.00130483	PREDICTED: CASP-like protein 10-like [Glycine max]	GO:0005886 plasma membrane cellular_component;GO:0016021 integral to membrane cellular_component;GO:0080167 response to karrikin biological_process
Cko_contig_29040	-3.35703	0.00130858	Dynein light chain [Medicago truncatula]	GO:0005875 microtubule associated complex cellular_component;GO:0007017 microtubule-based process biological_process;GO:0005515 protein binding molecular_function
Cko_contig_60942	3.5199	0.00130655	Receptor-like protein kinase [Medicago truncatula]	GO:0016301 kinase activity molecular_function;GO:0016310 phosphorylation biological_process
Cko_contig_73502	-2.25269	0.0013089	ribosomal protein L20 (chloroplast) [Millettia pinnata]	GO:0005840 ribosome cellular_component;GO:0003735 structural constituent of ribosome molecular_function;GO:0009507 chloroplast cellular_component;GO:0006412 translation biological_process;GO:0019843 rRNA binding molecular_function;GO:0000027 ribosomal large subunit assembly biological_process
Cko_contig_8673	-3.35703	0.00130858	Caffeate O-methyltransferase-1 [Medicago truncatula]	GO:0030751 licodione 2'-O-methyltransferase activity molecular_function;GO:0046983 protein dimerization activity molecular_function;GO:0032259 methylation biological_process;GO:0033802 isoliquiritigenin 2'-O-methyltransferase activity molecular_function;EC:2.1.1.65;EC:2.1.1.154
Cko_contig_65361	2.74731	0.00131948	hypothetical salt-inducible protein [Prunus mume]	-
Cko_contig_24015	-2.75904	0.00132053	GH24472 [Drosophila grimshawi]	-
Cko_contig_105710	1.79769e+308	0.00132386	putative gag-pol polyprotein [Citrus sinensis]	GO:0003676 nucleic acid binding molecular_function;GO:0008270 zinc ion binding molecular_function;GO:0015074 DNA integration biological_process;GO:0005739 mitochondrion cellular_component
Cko_contig_30067	4.95676	0.00132586	lectin receptor kinase [Arabidopsis thaliana]	GO:0016020 membrane cellular_component;GO:0005488 binding molecular_function
Cko_contig_40224	4.95676	0.00132586	unknown [Lotus japonicus]	-
Cko_contig_50084	4.95676	0.00132586	Receptor-like protein kinase [Medicago truncatula]	GO:0016310 phosphorylation biological_process;GO:0004672 protein kinase activity molecular_function;GO:0016020 membrane cellular_component;GO:0000166 nucleotide binding molecular_function
Cko_contig_62404	4.95676	0.00132586	E3 ubiquitin-protein ligase mib1 [Medicago truncatula]	-
Cko_contig_77855	4.95676	0.00132586	hypothetical protein EGM_11452, partial [Macaca fascicularis]	-
Cko_contig_76943	-1.64781	0.00133124	unknown [Medicago truncatula]	GO:0006869 lipid transport biological_process
Cko_contig_12903	-2.11329	0.00133531	PREDICTED: probable LRR receptor-like serine/threonine-protein kinase At4g08850-like [Glycine max]	GO:0044260 cellular macromolecule metabolic process biological_process;GO:0016310 phosphorylation biological_process;GO:0004672 protein kinase activity molecular_function;GO:0016020 membrane cellular_component;GO:0044238 primary metabolic process biological_process;GO:0000166 nucleotide binding molecular_function
Cko_contig_16128	-4.06005	0.00133715	PREDICTED: uncharacterized protein LOC100782024 [Glycine max]	-
Cko_contig_26386	-4.06005	0.00133715	homeobox protein, putative [Ricinus communis]	GO:0009987 cellular process biological_process;GO:0003677 DNA binding molecular_function;GO:0048513 organ development biological_process
Cko_contig_27788	-4.06005	0.00133715	PREDICTED: LOW QUALITY PROTEIN: rho guanine nucleotide exchange factor 8-like [Glycine max]	GO:0005089 Rho guanyl-nucleotide exchange factor activity molecular_function;GO:0080147 root hair cell development biological_process;GO:0009860 pollen tube growth biological_process;GO:0016310 phosphorylation biological_process;GO:0016301 kinase activity molecular_function;GO:0005737 cytoplasm cellular_component;GO:0005634 nucleus cellular_component;GO:0005886 plasma membrane cellular_component;…
Cko_contig_24927	3.08716	0.00134197	F1L3.4 [Arabidopsis thaliana]	-
Cko_contig_86732	2.93053	0.0013434	hypothetical protein VITISV_017741 [Vitis vinifera]	GO:0003677 DNA binding molecular_function;GO:0009536 plastid cellular_component;GO:0006310 DNA recombination biological_process
Cko_contig_92479	2.93053	0.0013434	PREDICTED: UNC93-like protein-like [Glycine max]	GO:0016020 membrane cellular_component
Cko_contig_51767	-1.68345	0.00135148	Auxin-induced protein 5NG4 [Medicago truncatula]	GO:0071840 cellular component organization or biogenesis biological_process;GO:0031325 positive regulation of cellular metabolic process biological_process;GO:0044464 cell part cellular_component;GO:0016020 membrane cellular_component
Cko_contig_7914	1.94191	0.00135533	Dihydroflavonol-4-reductase [Medicago truncatula]	GO:0044237 cellular metabolic process biological_process;GO:0000166 nucleotide binding molecular_function;GO:0050662 coenzyme binding molecular_function;GO:0003824 catalytic activity molecular_function
Cko_contig_64481	2.01601	0.00135691	isoflavone reductase [Medicago sativa]	GO:0055114 oxidation-reduction process biological_process;GO:0047526 2'-hydroxyisoflavone reductase activity molecular_function;GO:0000166 nucleotide binding molecular_function;EC:1.3.1.45
Cko_contig_5445	-1.99592	0.00135798	PREDICTED: UDP-glycosyltransferase 83A1-like [Glycine max]	GO:0016758 transferase activity, transferring hexosyl groups molecular_function;EC:2.4.1.0
Cko_contig_29623	-1.66607	0.00136418	uncharacterized protein LOC100804320 [Glycine max]	GO:0005840 ribosome cellular_component;GO:0003735 structural constituent of ribosome molecular_function;GO:0009507 chloroplast cellular_component;GO:0016020 membrane cellular_component;GO:0006412 translation biological_process
Cko_contig_48333	-3.10513	0.00136485	RNA-directed DNA polymerase (Reverse transcriptase); Ribonuclease H [Medicago truncatula]	-
Cko_contig_65922	1.78891	0.00136824	annexin D4-like [Glycine max]	GO:0009737 response to abscisic acid stimulus biological_process;GO:0009414 response to water deprivation biological_process;GO:0009651 response to salt stress biological_process;GO:0005544 calcium-dependent phospholipid binding molecular_function;GO:0005509 calcium ion binding molecular_function;GO:0009409 response to cold biological_process;GO:0009408 response to heat biological_process
Cko_contig_103264	3.03682	0.00137059	Kinase-like protein [Medicago truncatula]	GO:0008353 RNA polymerase II carboxy-terminal domain kinase activity molecular_function;GO:0030247 polysaccharide binding molecular_function;GO:0006468 protein phosphorylation biological_process;GO:0005524 ATP binding molecular_function;EC:2.7.11.23
Cko_contig_45269	3.03682	0.00137059	PREDICTED: phospholipase A1-Igamma1, chloroplastic-like [Glycine max]	GO:0004806 triglyceride lipase activity molecular_function;GO:0009507 chloroplast cellular_component;GO:0047714 galactolipase activity molecular_function;GO:0006629 lipid metabolic process biological_process;GO:0008970 phosphatidylcholine 1-acylhydrolase activity molecular_function;EC:3.1.1.3;EC:3.1.1.26;EC:3.1.1.32
Cko_contig_61954	-2.62193	0.00137233	PREDICTED: peroxisomal membrane protein 11B-like [Glycine max]	GO:0005779 integral to peroxisomal membrane cellular_component;GO:0016559 peroxisome fission biological_process
Cko_contig_59448	-1.60731	0.00138289	ATP synthase subunit beta [Medicago truncatula]	GO:0046961 proton-transporting ATPase activity, rotational mechanism molecular_function;GO:0009853 photorespiration biological_process;GO:0008553 hydrogen-exporting ATPase activity, phosphorylative mechanism molecular_function;GO:0046933 proton-transporting ATP synthase activity, rotational mechanism molecular_function;GO:0016984 ribulose-bisphosphate carboxylase activity molecular_function;GO:00…
Cko_contig_86348	1.9853	0.00139018	Early nodulin [Medicago truncatula]	GO:0016788 hydrolase activity, acting on ester bonds molecular_function;GO:0006952 defense response biological_process;GO:0009505 plant-type cell wall cellular_component;GO:0019863 IgE binding molecular_function;GO:0004560 alpha-L-fucosidase activity molecular_function;GO:0006629 lipid metabolic process biological_process;EC:3.2.1.51
Cko_contig_23154	3.36202	0.00139364	predicted protein [Populus trichocarpa]	-
Cko_contig_7294	3.36202	0.00139364	hypothetical protein [Lotus japonicus]	GO:0006259 DNA metabolic process biological_process;GO:0003676 nucleic acid binding molecular_function;GO:0003824 catalytic activity molecular_function
Cko_contig_80352	-2.98966	0.00139376	PREDICTED: hypothetical protein LOC100078460 [Ornithorhynchus anatinus]	-
Cko_contig_47255	2.75729	0.00139688	hypothetical protein MELLADRAFT_92511 [Melampsora larici-populina 98AG31]	-
Cko_contig_76549	1.79769e+308	0.00139898	Receptor kinase-like protein [Medicago truncatula]	-
Cko_contig_67720	-1.59675	0.00140011	unknown [Lotus japonicus]	-
Cko_contig_58648	-1.83943	0.00140453	unknown [Medicago truncatula]	GO:0009535 chloroplast thylakoid membrane cellular_component
Cko_contig_107964	-5.29709	0.00140969	RNA-directed DNA polymerase (Reverse transcriptase) [Medicago truncatula]	GO:0005488 binding molecular_function
Cko_contig_111784	-5.29709	0.00140969	hypothetical protein VITISV_024648 [Vitis vinifera]	GO:0005488 binding molecular_function;GO:0044238 primary metabolic process biological_process;GO:0044260 cellular macromolecule metabolic process biological_process;GO:0003824 catalytic activity molecular_function
Cko_contig_8366	-5.29709	0.00140969	cytochrome P450 monooxygenase CYP76X2 [Medicago truncatula]	GO:0020037 heme binding molecular_function;GO:0016705 oxidoreductase activity, acting on paired donors, with incorporation or reduction of molecular oxygen molecular_function;GO:0004497 monooxygenase activity molecular_function;GO:0005506 iron ion binding molecular_function;GO:0009055 electron carrier activity molecular_function;GO:0055114 oxidation-reduction process biological_process
Cko_contig_79381	3.18471	0.00142408	S-locus receptor kinase-like protein, partial [Olea europaea]	GO:0004715 non-membrane spanning protein tyrosine kinase activity molecular_function;GO:0048544 recognition of pollen biological_process;GO:0006468 protein phosphorylation biological_process;GO:0005524 ATP binding molecular_function;GO:0004674 protein serine/threonine kinase activity molecular_function;EC:2.7.10.2;EC:2.7.11.0
Cko_contig_103183	3.25827	0.00142877	PREDICTED: uncharacterized membrane protein C24H6.13-like [Glycine max]	GO:0044464 cell part cellular_component
Cko_contig_26187	3.7917	0.00143362	hypothetical protein VITISV_033813 [Vitis vinifera]	GO:1901363 heterocyclic compound binding molecular_function;GO:0097159 organic cyclic compound binding molecular_function
Cko_contig_74959	-3.25269	0.00144305	F-box protein PP2-B15 [Medicago truncatula]	-
Cko_contig_9528	-3.25269	0.00144305	PREDICTED: LOW QUALITY PROTEIN: putative transferase CAF17 homolog, mitochondrial-like [Glycine max]	GO:0006546 glycine catabolic process biological_process;GO:0005737 cytoplasm cellular_component;GO:0004047 aminomethyltransferase activity molecular_function;EC:2.1.2.10
Cko_contig_9517	1.79769e+308	0.00144674	Disease resistance-like protein [Medicago truncatula]	GO:0000166 nucleotide binding molecular_function
Cko_contig_48729	-2.8674	0.00145691	PREDICTED: uncharacterized protein LOC100793070 [Glycine max]	GO:0009505 plant-type cell wall cellular_component;GO:0016020 membrane cellular_component
Cko_contig_103842	4.91723	0.00146189	Leucine-rich repeat [Medicago truncatula]	-
Cko_contig_105736	4.91723	0.00146189	unknown [Lotus japonicus]	GO:0005622 intracellular cellular_component;GO:0007165 signal transduction biological_process;GO:0032559 adenyl ribonucleotide binding molecular_function
Cko_contig_234	4.91723	0.00146189	PREDICTED: uncharacterized protein LOC100795793 [Glycine max]	-
Cko_contig_98442	4.91723	0.00146189	conserved hypothetical protein [Ricinus communis]	-
Cko_contig_62057	-1.87247	0.001478	PREDICTED: cysteine proteinase RD19a-like [Glycine max]	GO:0042742 defense response to bacterium biological_process;GO:0005773 vacuole cellular_component;GO:0009269 response to desiccation biological_process;GO:0006508 proteolysis biological_process;GO:0005634 nucleus cellular_component;GO:0009651 response to salt stress biological_process;GO:0008234 cysteine-type peptidase activity molecular_function
Cko_contig_72650	1.79769e+308	0.00147976	Receptor-like protein kinase [Medicago truncatula]	GO:0008152 metabolic process biological_process;GO:0016772 transferase activity, transferring phosphorus-containing groups molecular_function
Cko_contig_104020	3.48427	0.00148553	PREDICTED: putative phospholipid-transporting ATPase 9-like [Glycine max]	GO:0016021 integral to membrane cellular_component;GO:0009941 chloroplast envelope cellular_component;GO:0015662 ATPase activity, coupled to transmembrane movement of ions, phosphorylative mechanism molecular_function;GO:0005524 ATP binding molecular_function;GO:0015914 phospholipid transport biological_process;GO:0000287 magnesium ion binding molecular_function;GO:0004012 phospholipid-translocat…
Cko_contig_35901	3.48427	0.00148553	hypothetical protein VITISV_003142 [Vitis vinifera]	-
Cko_contig_91832	-3.32308	0.00148751	PREDICTED: probable LRR receptor-like serine/threonine-protein kinase At4g08850-like [Glycine max]	GO:0006468 protein phosphorylation biological_process;GO:0004674 protein serine/threonine kinase activity molecular_function;GO:0000166 nucleotide binding molecular_function;GO:0044464 cell part cellular_component;EC:2.7.11.0
Cko_contig_57639	-1.79769e+308	0.00149354	Resistance protein [Medicago truncatula]	GO:0003824 catalytic activity molecular_function
Cko_contig_12130	2.46977	0.00149761	PREDICTED: G-type lectin S-receptor-like serine/threonine-protein kinase At4g27290-like [Glycine max]	GO:0016310 phosphorylation biological_process;GO:0004672 protein kinase activity molecular_function
Cko_contig_50393	-1.61761	0.00150008	uncharacterized protein LOC100306223 [Glycine max]	GO:0034357 photosynthetic membrane cellular_component;GO:0009507 chloroplast cellular_component;GO:0044425 membrane part cellular_component
Cko_contig_103451	3.10988	0.00150731	PREDICTED: G-type lectin S-receptor-like serine/threonine-protein kinase At4g27290-like [Glycine max]	GO:0016310 phosphorylation biological_process;GO:0004672 protein kinase activity molecular_function
Cko_contig_52607	-2.66078	0.00150848	PREDICTED: endoglucanase 25-like [Glycine max]	GO:0004553 hydrolase activity, hydrolyzing O-glycosyl compounds molecular_function;GO:0005975 carbohydrate metabolic process biological_process;GO:0044464 cell part cellular_component;EC:3.2.1.0
Cko_contig_63009	1.63446	0.00150798	PREDICTED: UDP-glycosyltransferase 73B3-like [Glycine max]	GO:0047213 anthocyanidin 3-O-glucosyltransferase activity molecular_function;GO:0047893 flavonol 3-O-glucosyltransferase activity molecular_function;GO:0016023 cytoplasmic membrane-bounded vesicle cellular_component;GO:0010294 abscisic acid glucosyltransferase activity molecular_function;GO:0032940 secretion by cell biological_process;GO:0080043 quercetin 3-O-glucosyltransferase activity molecula…
Cko_contig_109214	-3.57462	0.0015139	PREDICTED: uncharacterized protein LOC100816919 [Glycine max]	GO:0006950 response to stress biological_process
Cko_contig_6173	-3.57462	0.0015139	PREDICTED: uncharacterized protein At5g39865-like [Glycine max]	GO:0045454 cell redox homeostasis biological_process;GO:0009055 electron carrier activity molecular_function;GO:0015035 protein disulfide oxidoreductase activity molecular_function
Cko_contig_78265	-3.57462	0.0015139	unknown [Glycine max]	-
Cko_contig_48240	-1.79769e+308	0.00153467	PREDICTED: peroxidase 44-like [Glycine max]	GO:0016491 oxidoreductase activity molecular_function;GO:0005488 binding molecular_function
Cko_contig_2612	-3.17326	0.0015391	Beta-D-glucan exohydrolase-like protein [Medicago truncatula]	-
Cko_contig_52828	-2.724	0.00154769	-	-
Cko_contig_25799	3.16235	0.00155457	phosphate transporter 6 [Glycine max]	GO:0006817 phosphate ion transport biological_process;GO:0016021 integral to membrane cellular_component;GO:0005315 inorganic phosphate transmembrane transporter activity molecular_function;GO:0055085 transmembrane transport biological_process
Cko_contig_25813	3.33227	0.00155729	Receptor-like-kinase [Medicago truncatula]	GO:0031348 negative regulation of defense response biological_process;GO:0005886 plasma membrane cellular_component;GO:0004672 protein kinase activity molecular_function;GO:0006468 protein phosphorylation biological_process;GO:0005524 ATP binding molecular_function;GO:0016021 integral to membrane cellular_component
Cko_contig_106874	-5.25269	0.00155916	60S ribosomal protein L17 [Heterocephalus glaber]	GO:0006413 translational initiation biological_process;GO:0019083 viral transcription biological_process;GO:0003735 structural constituent of ribosome molecular_function;GO:0006414 translational elongation biological_process;GO:0006415 translational termination biological_process;GO:0006614 SRP-dependent cotranslational protein targeting to membrane biological_process;GO:0022625 cytosolic large r…
Cko_contig_109403	-4.00758	0.00157086	RPM1-interacting protein [Medicago truncatula]	-
Cko_contig_54855	-4.00758	0.00157086	PREDICTED: villin-4-like isoform 2 [Glycine max]	GO:0007010 cytoskeleton organization biological_process;GO:0003779 actin binding molecular_function
Cko_contig_58748	-4.00758	0.00157086	contains similarity to transposases [Arabidopsis thaliana]	GO:0005488 binding molecular_function;GO:0003824 catalytic activity molecular_function
Cko_contig_69463	2.23355	0.00156747	PREDICTED: cytochrome P450 94A1-like [Glycine max]	GO:0016023 cytoplasmic membrane-bounded vesicle cellular_component;GO:0009055 electron carrier activity molecular_function;GO:0005506 iron ion binding molecular_function;GO:0020037 heme binding molecular_function;GO:0009536 plastid cellular_component;GO:0070330 aromatase activity molecular_function;GO:0055114 oxidation-reduction process biological_process;EC:1.14.14.1
Cko_contig_9136	-4.00758	0.00157086	dynactin, putative [Toxoplasma gondii GT1]	-
Cko_contig_95429	-4.00758	0.00157086	PREDICTED: uncharacterized protein LOC100813277 [Glycine max]	GO:0016772 transferase activity, transferring phosphorus-containing groups molecular_function
Cko_contig_198	2.2208	0.00157781	unknown [Medicago truncatula]	-
Cko_contig_65642	-1.62187	0.00158378	unknown [Lotus japonicus]	GO:0005840 ribosome cellular_component;GO:0009941 chloroplast envelope cellular_component;GO:0003735 structural constituent of ribosome molecular_function;GO:0009295 nucleoid cellular_component;GO:0009570 chloroplast stroma cellular_component;GO:0006412 translation biological_process
Cko_contig_13370	1.99955	0.0015875	Disease resistance protein [Medicago truncatula]	GO:0006952 defense response biological_process;GO:0043531 ADP binding molecular_function;GO:0005622 intracellular cellular_component;GO:0005524 ATP binding molecular_function;GO:0007165 signal transduction biological_process;GO:0017111 nucleoside-triphosphatase activity molecular_function;EC:3.6.1.15
Cko_contig_97822	2.31777	0.00159123	PREDICTED: G-type lectin S-receptor-like serine/threonine-protein kinase SD2-5-like [Glycine max]	GO:0006468 protein phosphorylation biological_process;GO:0005524 ATP binding molecular_function;GO:0016020 membrane cellular_component;GO:0004674 protein serine/threonine kinase activity molecular_function;GO:0005739 mitochondrion cellular_component;EC:2.7.11.0
Cko_contig_37985	-3.11067	0.00160165	PREDICTED: uncharacterized protein LOC100806855 [Glycine max]	-
Cko_contig_104975	1.79769e+308	0.00160335	FAR1-related protein [Medicago truncatula]	GO:0003676 nucleic acid binding molecular_function;GO:0016020 membrane cellular_component
Cko_contig_68870	1.64897	0.0016138	PREDICTED: respiratory burst oxidase homolog protein B-like [Glycine max]	GO:0016174 NAD(P)H oxidase activity molecular_function;GO:0005886 plasma membrane cellular_component;GO:0005509 calcium ion binding molecular_function;GO:0004601 peroxidase activity molecular_function;GO:0016021 integral to membrane cellular_component;GO:0009408 response to heat biological_process;GO:0009845 seed germination biological_process;GO:0055114 oxidation-reduction process biological_pro…
Cko_contig_17740	4.87659	0.00161487	hypothetical protein VITISV_032903 [Vitis vinifera]	-
Cko_contig_71093	-1.79769e+308	0.00162144	predicted protein [Populus trichocarpa]	GO:0016772 transferase activity, transferring phosphorus-containing groups molecular_function
Cko_contig_10234	-2.77295	0.00162711	hypothetical protein MTR_5g065250 [Medicago truncatula]	-
Cko_contig_59501	-1.57771	0.00163696	low-temperature inducible protein [Caragana jubata]	-
Cko_contig_68393	-3.06005	0.00163629	Cytokinin-O-glucosyltransferase [Medicago truncatula]	GO:0047213 anthocyanidin 3-O-glucosyltransferase activity molecular_function;GO:0050502 cis-zeatin O-beta-D-glucosyltransferase activity molecular_function;GO:0008152 metabolic process biological_process;GO:0050403 trans-zeatin O-beta-D-glucosyltransferase activity molecular_function;EC:2.4.1.115;EC:2.4.1.215;EC:2.4.1.203
Cko_contig_94371	2.50047	0.00163573	NBS-containing resistance-like protein [Medicago truncatula]	GO:0006952 defense response biological_process;GO:0043531 ADP binding molecular_function
Cko_contig_105014	-1.79769e+308	0.00164412	PREDICTED: RRP12-like protein-like [Glycine max]	-
Cko_contig_28452	-1.68892	0.00164333	unknown [Medicago truncatula]	GO:0033473 indoleacetic acid conjugate metabolic process biological_process;GO:0080030 methyl indole-3-acetate esterase activity molecular_function;GO:0048367 shoot system development biological_process;EC:3.1.1.1
Cko_contig_49356	2.55466	0.00164862	SRG1-like protein [Medicago truncatula]	GO:0016706 oxidoreductase activity, acting on paired donors, with incorporation or reduction of molecular oxygen, 2-oxoglutarate as one donor, and incorporation of one atom each of oxygen into both donors molecular_function;GO:0055114 oxidation-reduction process biological_process;EC:1.14.11.0
Cko_contig_63577	2.53987	0.00164906	PREDICTED: gibberellin 20 oxidase 1-like [Glycine max]	GO:0016020 membrane cellular_component;GO:0005506 iron ion binding molecular_function;GO:0016702 oxidoreductase activity, acting on single donors with incorporation of molecular oxygen, incorporation of two atoms of oxygen molecular_function;GO:0055114 oxidation-reduction process biological_process;GO:0016707 gibberellin 3-beta-dioxygenase activity molecular_function;EC:1.13.11.0;EC:1.14.11.15
Cko_contig_109814	3.74731	0.0016578	unnamed protein product [Vitis vinifera]	GO:0005875 microtubule associated complex cellular_component;GO:0007017 microtubule-based process biological_process
Cko_contig_29192	3.74731	0.0016578	PREDICTED: UDP-glycosyltransferase 83A1-like [Glycine max]	GO:0016758 transferase activity, transferring hexosyl groups molecular_function;GO:0008152 metabolic process biological_process;EC:2.4.1.0
Cko_contig_54451	3.74731	0.0016578	hypothetical protein MTR_2g063210 [Medicago truncatula]	-
Cko_contig_89120	1.85475	0.00165771	unknown [Lotus japonicus]	GO:0004553 hydrolase activity, hydrolyzing O-glycosyl compounds molecular_function;GO:0008152 metabolic process biological_process;EC:3.2.1.0
Cko_contig_105207	1.79769e+308	0.00166041	GK16584 [Drosophila willistoni]	-
Cko_contig_65626	2.43536	0.00167891	unknown [Medicago truncatula]	GO:0035798 2-alkenal reductase (NADP+) activity molecular_function;GO:0000166 nucleotide binding molecular_function;GO:0055114 oxidation-reduction process biological_process;GO:0035671 enone reductase activity molecular_function;GO:0008270 zinc ion binding molecular_function
Cko_contig_7714	3.44775	0.00169174	hypothetical protein MTR_5g026940 [Medicago truncatula]	GO:0044267 cellular protein metabolic process biological_process;GO:0016788 hydrolase activity, acting on ester bonds molecular_function;GO:0003676 nucleic acid binding molecular_function;GO:0016740 transferase activity molecular_function;GO:0016853 isomerase activity molecular_function
Cko_contig_80157	-3.28832	0.00169339	PREDICTED: uncharacterized protein LOC100807274 [Glycine max]	-
Cko_contig_75518	-1.57294	0.00169728	PREDICTED: uncharacterized protein LOC100243866 [Vitis vinifera]	-
Cko_contig_105699	1.79769e+308	0.00169991	copia-type polyprotein, putative [Arabidopsis thaliana]	GO:0005488 binding molecular_function;GO:0009536 plastid cellular_component
Cko_contig_69643	-2.33552	0.0017004	MYB transcription factor MYB164 [Glycine max]	GO:0044707 single-multicellular organism process biological_process;GO:0003677 DNA binding molecular_function;GO:0009628 response to abiotic stimulus biological_process;GO:0005634 nucleus cellular_component
Unknown DEGs in the drought treated C. korshinskii
Cko_contig_23715	-7.89819	0	unknown [Lotus japonicus]	GO:0006869 lipid transport biological_process
Cko_contig_23721	7.81877	0	unknown [Lotus japonicus]	GO:0008289 lipid binding molecular_function;GO:0006869 lipid transport biological_process
Cko_contig_23757	-7.69932	0	PREDICTED: uncharacterized protein LOC100305844 [Glycine max]	-
Cko_contig_28480	9.48202	0	unknown [Glycine max]	-
Cko_contig_40199	8.29677	0	unknown [Lotus japonicus]	GO:0050826 response to freezing biological_process;GO:0000062 fatty-acyl-CoA binding molecular_function;GO:0031210 phosphatidylcholine binding molecular_function;GO:0005886 plasma membrane cellular_component;GO:0006869 lipid transport biological_process;GO:0005829 cytosol cellular_component
Cko_contig_60000	-7.46632	0	uncharacterized protein LOC100803766 [Glycine max]	GO:0020037 heme binding molecular_function;GO:0016705 oxidoreductase activity, acting on paired donors, with incorporation or reduction of molecular oxygen molecular_function;GO:0004497 monooxygenase activity molecular_function;GO:0005506 iron ion binding molecular_function;GO:0009055 electron carrier activity molecular_function;GO:0055114 oxidation-reduction process biological_process
Cko_contig_68480	7.17551	0	unknown [Medicago truncatula]	GO:0005576 extracellular region cellular_component
Cko_contig_82133	6.98146	2.22045e-16	unknown [Medicago truncatula]	GO:0008152 metabolic process biological_process;GO:0030414 peptidase inhibitor activity molecular_function
Cko_contig_28180	4.28811	2.19824e-14	unknown [Lotus japonicus]	GO:0016787 hydrolase activity molecular_function;GO:0008152 metabolic process biological_process
Cko_contig_28347	-4.06766	3.28626e-14	unknown [Lotus japonicus]	GO:0016020 membrane cellular_component;GO:0009607 response to biotic stimulus biological_process;GO:0006952 defense response biological_process
Cko_contig_54253	3.97906	1.6942e-13	unknown [Medicago truncatula]	GO:0020037 heme binding molecular_function;GO:0016705 oxidoreductase activity, acting on paired donors, with incorporation or reduction of molecular oxygen molecular_function;GO:0004497 monooxygenase activity molecular_function;GO:0005506 iron ion binding molecular_function;GO:0009055 electron carrier activity molecular_function;GO:0055114 oxidation-reduction process biological_process
Cko_contig_99784	4.92977	1.08256e-11	unknown [Glycine max]	-
Cko_contig_23756	-6.87718	1.22222e-11	unknown [Lotus japonicus]	-
Cko_contig_75967	6.99524	1.0556e-10	unknown [Lotus japonicus]	-
Cko_contig_57061	-6.24704	1.77864e-10	unknown [Medicago truncatula]	GO:0080167 response to karrikin biological_process;GO:0006749 glutathione metabolic process biological_process;GO:0004364 glutathione transferase activity molecular_function;GO:0004462 lactoylglutathione lyase activity molecular_function;EC:2.5.1.18;EC:4.4.1.5
Cko_contig_89173	-4.01841	2.21571e-10	unknown [Lotus japonicus]	-
Cko_contig_59568	-5.8674	2.85575e-10	unknown [Medicago truncatula]	GO:0003676 nucleic acid binding molecular_function;GO:0000166 nucleotide binding molecular_function
Cko_contig_55833	-4.51635	1.27515e-08	unknown [Lotus japonicus]	GO:0005975 carbohydrate metabolic process biological_process;GO:0004568 chitinase activity molecular_function;GO:0005618 cell wall cellular_component;GO:0016998 cell wall macromolecule catabolic process biological_process;GO:0006032 chitin catabolic process biological_process;EC:3.2.1.14
Cko_contig_58739	-5.10355	4.20755e-08	unknown [Glycine max]	GO:0055114 oxidation-reduction process biological_process;GO:0015995 chlorophyll biosynthetic process biological_process;GO:0016630 protochlorophyllide reductase activity molecular_function;GO:0000166 nucleotide binding molecular_function;GO:0015979 photosynthesis biological_process;GO:0016020 membrane cellular_component;GO:0044434 chloroplast part cellular_component;EC:1.3.1.33
Cko_contig_49838	-2.83617	8.93457e-08	unknown [Medicago truncatula]	GO:0045454 cell redox homeostasis biological_process;GO:0009739 response to gibberellin stimulus biological_process
Cko_contig_45464	-3.98401	2.19995e-07	unknown [Medicago truncatula]	GO:0005576 extracellular region cellular_component;GO:0016023 cytoplasmic membrane-bounded vesicle cellular_component;GO:0019953 sexual reproduction biological_process;GO:0006949 syncytium formation biological_process
Cko_contig_28184	2.88625	2.3815e-07	unknown [Medicago truncatula]	GO:0009607 response to biotic stimulus biological_process;GO:0006952 defense response biological_process
Cko_contig_57545	5.62995	5.13166e-07	unknown [Medicago truncatula]	GO:0004364 glutathione transferase activity molecular_function;GO:0006749 glutathione metabolic process biological_process;GO:0042221 response to chemical stimulus biological_process;GO:0007154 cell communication biological_process;GO:0009507 chloroplast cellular_component;GO:0051716 cellular response to stimulus biological_process;GO:0080167 response to karrikin biological_process;GO:0006950 res…
Cko_contig_51752	-4.79701	6.11476e-07	unknown [Populus trichocarpa]	GO:0007127 meiosis I biological_process;GO:0048229 gametophyte development biological_process
Cko_contig_82173	7.33227	7.47559e-07	unknown [Medicago truncatula]	GO:0033773 isoflavone 2'-hydroxylase activity molecular_function;GO:0071456 cellular response to hypoxia biological_process;GO:0009055 electron carrier activity molecular_function;GO:0005506 iron ion binding molecular_function;GO:0020037 heme binding molecular_function;GO:0016020 membrane cellular_component;GO:0070330 aromatase activity molecular_function;GO:0055114 oxidation-reduction process bi…
Cko_contig_25464	-4.67416	7.51001e-07	unknown [Medicago truncatula]	-
Cko_contig_8183	4.04193	1.29606e-06	unknown [Medicago truncatula]	GO:0004575 sucrose alpha-glucosidase activity molecular_function;GO:0005975 carbohydrate metabolic process biological_process;EC:3.2.1.26;EC:3.2.1.48
Cko_contig_80039	5.39116	1.79382e-06	unknown [Medicago truncatula]	GO:0050356 tropine dehydrogenase activity molecular_function;GO:0055114 oxidation-reduction process biological_process;GO:0000166 nucleotide binding molecular_function;EC:1.1.1.206
Cko_contig_45465	-4.8526	2.06818e-06	unknown [Medicago truncatula]	GO:0005576 extracellular region cellular_component;GO:0006949 syncytium formation biological_process;GO:0019953 sexual reproduction biological_process
Cko_contig_64883	2.81573	2.37807e-06	unknown [Medicago truncatula]	GO:0046872 metal ion binding molecular_function;GO:0016709 oxidoreductase activity, acting on paired donors, with incorporation or reduction of molecular oxygen, NAD(P)H as one donor, and incorporation of one atom of oxygen molecular_function;EC:1.14.13.0
Cko_contig_7547	-4.04059	2.51382e-06	unknown [Lotus japonicus]	-
Cko_contig_59987	-5.66208	2.82624e-06	unknown [Medicago truncatula]	GO:0016020 membrane cellular_component
Cko_contig_67700	-2.41922	3.02464e-06	unknown [Medicago truncatula]	GO:0009505 plant-type cell wall cellular_component;GO:0080167 response to karrikin biological_process
Cko_contig_5544	4.86279	3.03845e-06	unknown [Lotus japonicus]	GO:0046872 metal ion binding molecular_function;GO:0006104 succinyl-CoA metabolic process biological_process;GO:0006105 succinate metabolic process biological_process;GO:0006099 tricarboxylic acid cycle biological_process;GO:0004775 succinate-CoA ligase (ADP-forming) activity molecular_function;GO:0005739 mitochondrion cellular_component;GO:0000166 nucleotide binding molecular_function;EC:6.2.1.5
Cko_contig_63400	-3.76365	3.0542e-06	unknown [Medicago truncatula]	GO:0031408 oxylipin biosynthetic process biological_process;GO:0005506 iron ion binding molecular_function;GO:0016165 lipoxygenase activity molecular_function;GO:0055114 oxidation-reduction process biological_process;EC:1.13.11.12
Cko_contig_54260	-4.98966	3.15765e-06	unknown [Lotus japonicus]	GO:0009628 response to abiotic stimulus biological_process;GO:0006950 response to stress biological_process
Cko_contig_91822	-3.10774	3.61154e-06	unknown [Lotus japonicus]	GO:0016021 integral to membrane cellular_component;GO:0006810 transport biological_process;GO:0005215 transporter activity molecular_function
Cko_contig_41188	3.17804	3.94753e-06	unknown [Medicago truncatula]	GO:0005978 glycogen biosynthetic process biological_process;GO:0009501 amyloplast cellular_component;GO:0010170 glucose-1-phosphate adenylyltransferase complex cellular_component;GO:0005524 ATP binding molecular_function;GO:0019252 starch biosynthetic process biological_process;GO:0009507 chloroplast cellular_component;GO:0008878 glucose-1-phosphate adenylyltransferase activity molecular_function…
Cko_contig_59569	6.86625	4.18293e-06	unknown [Medicago truncatula]	GO:0003676 nucleic acid binding molecular_function;GO:0000166 nucleotide binding molecular_function
Cko_contig_58737	-3.89315	5.27682e-06	unknown [Medicago truncatula]	GO:0055114 oxidation-reduction process biological_process;GO:0003959 NADPH dehydrogenase activity molecular_function;GO:0015995 chlorophyll biosynthetic process biological_process;GO:0009941 chloroplast envelope cellular_component;GO:0016630 protochlorophyllide reductase activity molecular_function;GO:0009535 chloroplast thylakoid membrane cellular_component;GO:0000166 nucleotide binding molecula…
Cko_contig_63054	-2.30827	5.27801e-06	unknown [Glycine max]	GO:0006629 lipid metabolic process biological_process;GO:0016788 hydrolase activity, acting on ester bonds molecular_function
Cko_contig_55037	-4.20171	5.92871e-06	unknown [Medicago truncatula]	-
Cko_contig_9108	-3.02208	6.16357e-06	unknown [Medicago truncatula]	GO:0030272 5-formyltetrahydrofolate cyclo-ligase activity molecular_function;GO:0009396 folic acid-containing compound biosynthetic process biological_process;GO:0005524 ATP binding molecular_function;GO:0009507 chloroplast cellular_component;EC:6.3.3.2
Cko_contig_73018	4.31209	6.2538e-06	unknown [Medicago truncatula]	GO:0005975 carbohydrate metabolic process biological_process;GO:0004553 hydrolase activity, hydrolyzing O-glycosyl compounds molecular_function;GO:0043169 cation binding molecular_function;EC:3.2.1.0
Cko_contig_40078	4.3019	6.63067e-06	unknown [Medicago truncatula]	-
Cko_contig_51788	4.48878	8.25961e-06	unknown [Medicago truncatula]	-
Cko_contig_86130	3.17357	9.06693e-06	unknown [Glycine max]	GO:0016491 oxidoreductase activity molecular_function;GO:0005488 binding molecular_function
Cko_contig_57382	-2.24257	9.55869e-06	unknown [Lotus japonicus]	GO:0006869 lipid transport biological_process;GO:0006508 proteolysis biological_process;GO:0008233 peptidase activity molecular_function
Cko_contig_38885	2.26382	1.03334e-05	unknown [Medicago truncatula]	-
Cko_contig_43111	2.40335	1.22505e-05	unknown [Glycine max]	GO:0006629 lipid metabolic process biological_process;GO:0016788 hydrolase activity, acting on ester bonds molecular_function
Cko_contig_63829	-4.26764	1.34618e-05	unknown [Populus trichocarpa]	GO:0030170 pyridoxal phosphate binding molecular_function;GO:0003962 cystathionine gamma-synthase activity molecular_function;GO:0018826 methionine gamma-lyase activity molecular_function;GO:0006520 cellular amino acid metabolic process biological_process;GO:0005829 cytosol cellular_component;EC:2.5.1.48;EC:4.4.1.11
Cko_contig_7666	3.25334	1.40678e-05	unknown [Glycine max]	GO:0009987 cellular process biological_process;GO:0004672 protein kinase activity molecular_function
Cko_contig_27554	-5.29709	1.42911e-05	unknown [Medicago truncatula]	-
Cko_contig_74926	-2.18737	1.66886e-05	unknown [Lotus japonicus]	GO:0019253 reductive pentose-phosphate cycle biological_process;GO:0016984 ribulose-bisphosphate carboxylase activity molecular_function;GO:0004497 monooxygenase activity molecular_function;GO:0009853 photorespiration biological_process;GO:0009507 chloroplast cellular_component;GO:0055114 oxidation-reduction process biological_process;EC:4.1.1.39
Cko_contig_29893	3.48427	1.89471e-05	unknown [Medicago truncatula]	-
Cko_contig_57003	2.33719	2.21225e-05	unknown [Lotus japonicus]	-
Cko_contig_77774	-5.13533	2.81096e-05	unknown [Lotus japonicus]	GO:0016772 transferase activity, transferring phosphorus-containing groups molecular_function
Cko_contig_93325	-6.74454	3.19631e-05	unknown [Glycine max]	-
Cko_contig_46971	2.30164	4.84514e-05	unknown [Medicago truncatula]	GO:0050832 defense response to fungus biological_process;GO:0005576 extracellular region cellular_component;GO:0008061 chitin binding molecular_function;GO:0042742 defense response to bacterium biological_process;GO:0005618 cell wall cellular_component
Cko_contig_45675	-2.71356	5.19227e-05	unknown [Medicago truncatula]	-
Cko_contig_81424	2.51763	5.29535e-05	unknown [Glycine max]	-
Cko_contig_49875	2.02595	5.9074e-05	unknown [Lotus japonicus]	GO:0008171 O-methyltransferase activity molecular_function;GO:0046983 protein dimerization activity molecular_function;GO:0008757 S-adenosylmethionine-dependent methyltransferase activity molecular_function;GO:0032259 methylation biological_process
Cko_contig_57413	-2.02799	7.70973e-05	unknown [Lotus japonicus]	GO:0046872 metal ion binding molecular_function;GO:0009055 electron carrier activity molecular_function;GO:0009767 photosynthetic electron transport chain biological_process;GO:0009570 chloroplast stroma cellular_component;GO:0051537 2 iron, 2 sulfur cluster binding molecular_function;GO:0009416 response to light stimulus biological_process;GO:0080167 response to karrikin biological_process
Cko_contig_23744	-2.04349	9.62196e-05	unknown [Lotus japonicus]	GO:0010114 response to red light biological_process;GO:0016020 membrane cellular_component;GO:0010218 response to far red light biological_process;GO:0009637 response to blue light biological_process;GO:0009765 photosynthesis, light harvesting biological_process;GO:0009507 chloroplast cellular_component
Cko_contig_100502	2.78158	9.97782e-05	unknown [Lotus japonicus]	GO:0003700 sequence-specific DNA binding transcription factor activity molecular_function;GO:0043565 sequence-specific DNA binding molecular_function;GO:0006355 regulation of transcription, DNA-dependent biological_process
Cko_contig_71782	3.97613	0.000107073	unknown [Lotus japonicus]	GO:0008152 metabolic process biological_process;GO:0008233 peptidase activity molecular_function
Cko_contig_105066	5.85583	0.000113766	unknown [Lotus japonicus]	-
Cko_contig_51569	3.78293	0.000155086	unknown [Lotus japonicus]	-
Cko_contig_46187	1.79769e+308	0.000160926	unknown [Glycine max]	-
Cko_contig_59867	3.85583	0.000184628	unknown [Lotus japonicus]	GO:0009753 response to jasmonic acid stimulus biological_process;GO:0009651 response to salt stress biological_process;GO:0009751 response to salicylic acid stimulus biological_process;GO:0010228 vegetative to reproductive phase transition of meristem biological_process;GO:0003677 DNA binding molecular_function;GO:0048629 trichome patterning biological_process;GO:2000039 regulation of trichome mo…
Cko_contig_104670	1.79769e+308	0.000197631	unknown [Medicago truncatula]	-
Cko_contig_66932	-2.84337	0.000197753	unknown [Medicago truncatula]	GO:0005773 vacuole cellular_component;GO:0032440 2-alkenal reductase [NAD(P)] activity molecular_function;GO:0009507 chloroplast cellular_component;GO:0006508 proteolysis biological_process;GO:0048046 apoplast cellular_component;GO:0010114 response to red light biological_process;GO:0009651 response to salt stress biological_process;GO:0008234 cysteine-type peptidase activity molecular_function;G…
Cko_contig_80678	-3.81341	0.000199835	unknown [Lotus japonicus]	GO:0020037 heme binding molecular_function;GO:0016705 oxidoreductase activity, acting on paired donors, with incorporation or reduction of molecular oxygen molecular_function;GO:0004497 monooxygenase activity molecular_function;GO:0005506 iron ion binding molecular_function;GO:0009055 electron carrier activity molecular_function;GO:0055114 oxidation-reduction process biological_process
Cko_contig_45894	-1.86968	0.000201267	unknown [Medicago truncatula]	GO:0005840 ribosome cellular_component;GO:0003735 structural constituent of ribosome molecular_function;GO:0003723 RNA binding molecular_function;GO:0009507 chloroplast cellular_component;GO:0006412 translation biological_process
Cko_contig_294	-1.86659	0.000211319	unknown [Medicago truncatula]	-
Cko_contig_61389	-2.06532	0.000234265	unknown [Medicago truncatula]	-
Cko_contig_3171	-2.80874	0.00024146	unknown [Medicago truncatula]	-
Cko_contig_56213	5.5802	0.000253418	unknown [Glycine max]	GO:0016023 cytoplasmic membrane-bounded vesicle cellular_component;GO:0016020 membrane cellular_component
Cko_contig_44837	-2.50903	0.000270798	unknown [Lotus japonicus]	-
Cko_contig_1942	1.87768	0.000274298	unknown [Lotus japonicus]	GO:0046914 transition metal ion binding molecular_function;GO:0016491 oxidoreductase activity molecular_function;GO:0009536 plastid cellular_component
Cko_contig_31498	-4.53809	0.000274598	unknown [Populus trichocarpa]	GO:0080167 response to karrikin biological_process;GO:0006857 oligopeptide transport biological_process;GO:0005886 plasma membrane cellular_component;GO:0055085 transmembrane transport biological_process
Cko_contig_102385	-2.94075	0.000349582	unknown [Medicago truncatula]	-
Cko_contig_87363	1.79769e+308	0.000349529	unknown [Medicago truncatula]	-
Cko_contig_55046	-1.93014	0.000349947	unknown [Medicago truncatula]	GO:0055085 transmembrane transport biological_process;GO:0016021 integral to membrane cellular_component;GO:0006833 water transport biological_process;GO:0005215 transporter activity molecular_function
Cko_contig_69112	-1.78007	0.000380407	unknown [Medicago truncatula]	GO:0045735 nutrient reservoir activity molecular_function;GO:0009505 plant-type cell wall cellular_component;GO:0030145 manganese ion binding molecular_function;GO:0009409 response to cold biological_process;GO:0031012 extracellular matrix cellular_component;GO:0009734 auxin mediated signaling pathway biological_process;GO:0005634 nucleus cellular_component;GO:0048046 apoplast cellular_component
Cko_contig_63010	-3.0303	0.000396372	unknown [Medicago truncatula]	GO:0003700 sequence-specific DNA binding transcription factor activity molecular_function;GO:0009611 response to wounding biological_process;GO:0003677 DNA binding molecular_function;GO:0009607 response to biotic stimulus biological_process;GO:0005634 nucleus cellular_component;GO:0006355 regulation of transcription, DNA-dependent biological_process
Cko_contig_2453	-2.50307	0.00053396	unknown [Glycine max]	GO:0004553 hydrolase activity, hydrolyzing O-glycosyl compounds molecular_function;GO:0005975 carbohydrate metabolic process biological_process;GO:0043169 cation binding molecular_function;GO:0016310 phosphorylation biological_process;GO:0004672 protein kinase activity molecular_function;EC:3.2.1.0
Cko_contig_105501	3.60529	0.000537252	unknown [Lotus japonicus]	GO:0005615 extracellular space cellular_component
Cko_contig_7595	-2.66993	0.00055305	unknown [Lotus japonicus]	GO:0008237 metallopeptidase activity molecular_function
Cko_contig_4644	-2.11096	0.000593877	unknown [Lotus japonicus]	GO:0009972 cytidine deamination biological_process;GO:0004126 cytidine deaminase activity molecular_function;GO:0008270 zinc ion binding molecular_function;EC:3.5.4.5
Cko_contig_73122	2.2798	0.000662594	unknown [Glycine max]	-
Cko_contig_48486	1.92921	0.000711533	unknown [Lotus japonicus]	-
Cko_contig_59749	-1.69307	0.000734875	unknown [Medicago truncatula]	GO:0042742 defense response to bacterium biological_process;GO:0009505 plant-type cell wall cellular_component;GO:0004601 peroxidase activity molecular_function;GO:0051920 peroxiredoxin activity molecular_function;GO:0009570 chloroplast stroma cellular_component;GO:0009579 thylakoid cellular_component;GO:0055114 oxidation-reduction process biological_process;EC:1.11.1.7;EC:1.11.1.15
Cko_contig_50033	2.73337	0.000744013	unknown [Lotus japonicus]	GO:0005507 copper ion binding molecular_function;GO:0009055 electron carrier activity molecular_function
Cko_contig_42768	3.1773	0.000754186	unknown [Lotus japonicus]	-
Cko_contig_66183	1.96814	0.000784088	unknown [Glycine max]	GO:0005789 endoplasmic reticulum membrane cellular_component;GO:0016720 delta12-fatty acid dehydrogenase activity molecular_function;GO:0016717 oxidoreductase activity, acting on paired donors, with oxidation of a pair of donors resulting in the reduction of molecular oxygen to two molecules of water molecular_function;GO:0006636 unsaturated fatty acid biosynthetic process biological_process;GO:0…
Cko_contig_98363	-3.48535	0.000794663	unknown [Medicago truncatula]	GO:0045454 cell redox homeostasis biological_process;GO:0009055 electron carrier activity molecular_function;GO:0015035 protein disulfide oxidoreductase activity molecular_function
Cko_contig_3312	1.7658	0.000809797	unknown [Medicago truncatula]	GO:0016192 vesicle-mediated transport biological_process;GO:0010363 regulation of plant-type hypersensitive response biological_process;GO:0043495 protein anchor molecular_function;GO:0009867 jasmonic acid mediated signaling pathway biological_process;GO:0005622 intracellular cellular_component;GO:0005484 SNAP receptor activity molecular_function;GO:0006612 protein targeting to membrane biologica…
Cko_contig_62436	-1.92041	0.000829927	unknown [Lotus japonicus]	GO:0042742 defense response to bacterium biological_process;GO:0050897 cobalt ion binding molecular_function;GO:0006527 arginine catabolic process biological_process;GO:0009507 chloroplast cellular_component;GO:0004053 arginase activity molecular_function;GO:0005739 mitochondrion cellular_component;EC:3.5.3.1
Cko_contig_56243	-1.69304	0.000835978	unknown [Lotus japonicus]	GO:0009733 response to auxin stimulus biological_process;GO:0005509 calcium ion binding molecular_function;GO:0080167 response to karrikin biological_process
Cko_contig_23734	-1.74363	0.000887739	unknown [Medicago truncatula]	GO:0006869 lipid transport biological_process;GO:0048046 apoplast cellular_component;GO:0009535 chloroplast thylakoid membrane cellular_component
Cko_contig_100820	2.98938	0.0009017	unknown [Medicago truncatula]	GO:0003677 DNA binding molecular_function
Cko_contig_51273	5.10486	0.000912562	unknown [Lotus japonicus]	GO:0022626 cytosolic ribosome cellular_component;GO:0042254 ribosome biogenesis biological_process
[truncated: 21 more rows]

## Sheet: Salt treated
Additional file 7 DEGs in the salt treated C. korshinskii
gene_id	log2(fold_change)	p_value	Function	GO_annotation
Cko_contig_104601	7.60164	0	hypothetical protein SERLA73DRAFT_67379 [Serpula lacrymans var. lacrymans S7.3]	-
Cko_contig_104603	4.94525	0	PREDICTED: uncharacterized protein LOC100808633 [Glycine max]	GO:0004519 endonuclease activity molecular_function
[truncated: 1,634 more rows]
