# Supplementary material for: Effects of drought and salt-stresses on gene expression in Caragana korshinskii seedlings revealed by RNA-seq
Source: BMC Genomics. 2016 Mar 8;17:200. doi: 10.1186/s12864-016-2562-0 (PMC4782325; doi:10.1186/s12864-016-2562-0)
Supplement: Additional file 8: — GO categories of DEGs in drought- and salt-treated C. korshinskii. GO functional classification annotation provides a gene list and gene number for every specific GO term. (XLS 1124 kb) [file 12864_2016_2562_MOESM8_ESM.xls]

## Sheet: Sheet1
Additional file 8 GO categories of DEGs in drought- and salt-treated C. korshinskii
GO categories of DEGs in drought-treated C. korshinskii
GO-ID	Term	Category	FDR	P-Value	#Test	#Ref	#notAnnotTest	#notAnnotRef	Over/Under	TestSeqs	RefSeqs
GO:0005576	extracellular region	C	2.43256e-09	2.78198e-13	55	765	1006	45635	over	Cko_contig_76905, Cko_contig_40365, Cko_contig_93432, Cko_contig_349, Cko_contig_81369, Cko_contig_89912, Cko_contig_66519, Cko_contig_59435, Cko_contig_86659, Cko_contig_54435, Cko_contig_12330, Cko_contig_27564, Cko_contig_23664, Cko_contig_5574, Cko_contig_55845, Cko_contig_105501, Cko_contig_39135, Cko_contig_41224, Cko_contig_76586, Cko_contig_45465, Cko_contig_45464, Cko_contig_94196, Cko_c…	Cko_contig_111468, Cko_contig_111411, Cko_contig_89198, Cko_contig_65183, Cko_contig_77157, Cko_contig_89128, Cko_contig_89127, Cko_contig_89126, Cko_contig_77134, Cko_contig_111341, Cko_contig_3108, Cko_contig_3107, Cko_contig_77022, Cko_contig_68965, Cko_contig_56968, Cko_contig_68925, Cko_contig_6918, Cko_contig_6917, Cko_contig_68837, Cko_contig_68836, Cko_contig_44861, Cko_contig_20848, Cko_…
GO:0009055	electron carrier activity	F	1.6535e-07	5.54599e-11	49	733	1012	45667	over	Cko_contig_92800, Cko_contig_57413, Cko_contig_2143, Cko_contig_104619, Cko_contig_83529, Cko_contig_58035, Cko_contig_90164, Cko_contig_66891, Cko_contig_82418, Cko_contig_2462, Cko_contig_2461, Cko_contig_62967, Cko_contig_42350, Cko_contig_42349, Cko_contig_8366, Cko_contig_50033, Cko_contig_6176, Cko_contig_6173, Cko_contig_44816, Cko_contig_54253, Cko_contig_65579, Cko_contig_1940, Cko_conti…	Cko_contig_123391, Cko_contig_65119, Cko_contig_109038, Cko_contig_41066, Cko_contig_123211, Cko_contig_44977, Cko_contig_123201, Cko_contig_56923, Cko_contig_56922, Cko_contig_56921, Cko_contig_56920, Cko_contig_91273, Cko_contig_3029, Cko_contig_3028, Cko_contig_111137, Cko_contig_6820, Cko_contig_123055, Cko_contig_111043, Cko_contig_111041, Cko_contig_111019, Cko_contig_18481, Cko_contig_1847…
GO:0046906	tetrapyrrole binding	F	1.6535e-07	5.67302e-11	49	709	1013	45691	over	Cko_contig_92800, Cko_contig_2143, Cko_contig_58035, Cko_contig_90164, Cko_contig_62652, Cko_contig_66891, Cko_contig_82418, Cko_contig_59435, Cko_contig_42350, Cko_contig_102717, Cko_contig_102716, Cko_contig_42349, Cko_contig_1318, Cko_contig_49831, Cko_contig_8366, Cko_contig_64965, Cko_contig_64964, Cko_contig_54253, Cko_contig_61681, Cko_contig_105351, Cko_contig_69463, Cko_contig_105323, Ck…	Cko_contig_53201, Cko_contig_111411, Cko_contig_123391, Cko_contig_65119, Cko_contig_111384, Cko_contig_41066, Cko_contig_44977, Cko_contig_44968, Cko_contig_44966, Cko_contig_91273, Cko_contig_3029, Cko_contig_3028, Cko_contig_56896, Cko_contig_68842, Cko_contig_68841, Cko_contig_68840, Cko_contig_6820, Cko_contig_111074, Cko_contig_111041, Cko_contig_111019, Cko_contig_18481, Cko_contig_44748, …
GO:0004497	monooxygenase activity	F	3.4436e-07	1.5753e-10	39	517	1022	45883	over	Cko_contig_92800, Cko_contig_2143, Cko_contig_58035, Cko_contig_90164, Cko_contig_66891, Cko_contig_82418, Cko_contig_59448, Cko_contig_42370, Cko_contig_42350, Cko_contig_42349, Cko_contig_52223, Cko_contig_8366, Cko_contig_54253, Cko_contig_24571, Cko_contig_61681, Cko_contig_105351, Cko_contig_69463, Cko_contig_98020, Cko_contig_80678, Cko_contig_23760, Cko_contig_31914, Cko_contig_98335, Cko_…	Cko_contig_109124, Cko_contig_41175, Cko_contig_123391, Cko_contig_65119, Cko_contig_123361, Cko_contig_44977, Cko_contig_18662, Cko_contig_91273, Cko_contig_32862, Cko_contig_44833, Cko_contig_91180, Cko_contig_6820, Cko_contig_111041, Cko_contig_111019, Cko_contig_18481, Cko_contig_114969, Cko_contig_18378, Cko_contig_20656, Cko_contig_114838, Cko_contig_94877, Cko_contig_68585, Cko_contig_3257…
GO:0020037	heme binding	F	6.71495e-07	3.83975e-10	46	678	1016	45722	over	Cko_contig_92800, Cko_contig_2143, Cko_contig_58035, Cko_contig_90164, Cko_contig_62652, Cko_contig_66891, Cko_contig_82418, Cko_contig_59435, Cko_contig_42350, Cko_contig_102717, Cko_contig_102716, Cko_contig_42349, Cko_contig_1318, Cko_contig_49831, Cko_contig_8366, Cko_contig_54253, Cko_contig_61681, Cko_contig_105351, Cko_contig_69463, Cko_contig_105323, Cko_contig_98020, Cko_contig_80678, Ck…	Cko_contig_53201, Cko_contig_111411, Cko_contig_123391, Cko_contig_65119, Cko_contig_111384, Cko_contig_41066, Cko_contig_44977, Cko_contig_44968, Cko_contig_44966, Cko_contig_91273, Cko_contig_3029, Cko_contig_3028, Cko_contig_56896, Cko_contig_68842, Cko_contig_68841, Cko_contig_68840, Cko_contig_6820, Cko_contig_111074, Cko_contig_111041, Cko_contig_111019, Cko_contig_18481, Cko_contig_44748, …
GO:0005506	iron ion binding	F	1.91681e-06	1.31529e-09	60	1078	1002	45322	over	Cko_contig_92800, Cko_contig_23845, Cko_contig_63401, Cko_contig_63400, Cko_contig_2143, Cko_contig_104619, Cko_contig_58035, Cko_contig_90164, Cko_contig_62652, Cko_contig_66891, Cko_contig_82418, Cko_contig_62625, Cko_contig_59435, Cko_contig_42350, Cko_contig_102717, Cko_contig_102716, Cko_contig_63577, Cko_contig_42349, Cko_contig_1318, Cko_contig_85502, Cko_contig_49831, Cko_contig_8366, Cko…	Cko_contig_53201, Cko_contig_111411, Cko_contig_41190, Cko_contig_41189, Cko_contig_123391, Cko_contig_109096, Cko_contig_65119, Cko_contig_65116, Cko_contig_123361, Cko_contig_111384, Cko_contig_65037, Cko_contig_65036, Cko_contig_41066, Cko_contig_123263, Cko_contig_123213, Cko_contig_44977, Cko_contig_44968, Cko_contig_44966, Cko_contig_32947, Cko_contig_91273, Cko_contig_3029, Cko_contig_3028…
GO:0033773	isoflavone 2'-hydroxylase activity	F	4.16591e-06	3.33502e-09	6	2	1056	46398	over	Cko_contig_2143, Cko_contig_42350, Cko_contig_29643, Cko_contig_82173, Cko_contig_64882, Cko_contig_24153	Cko_contig_113377, Cko_contig_109710
GO:0043086	negative regulation of catalytic activity	P	5.01683e-05	4.73312e-08	23	244	1039	46156	over	Cko_contig_29476, Cko_contig_62676, Cko_contig_62675, Cko_contig_52729, Cko_contig_27564, Cko_contig_39135, Cko_contig_71256, Cko_contig_8649, Cko_contig_52047, Cko_contig_84593, Cko_contig_89557, Cko_contig_60530, Cko_contig_10244, Cko_contig_105985, Cko_contig_3132, Cko_contig_81265, Cko_contig_50431, Cko_contig_76637, Cko_contig_12586, Cko_contig_12584, Cko_contig_59190, Cko_contig_59189, Cko_…	Cko_contig_89128, Cko_contig_89127, Cko_contig_89126, Cko_contig_41164, Cko_contig_3133, Cko_contig_56844, Cko_contig_6864, Cko_contig_32779, Cko_contig_32778, Cko_contig_68669, Cko_contig_70828, Cko_contig_70827, Cko_contig_32577, Cko_contig_32576, Cko_contig_114653, Cko_contig_56303, Cko_contig_56302, Cko_contig_32310, Cko_contig_20218, Cko_contig_6275, Cko_contig_68192, Cko_contig_68114, Cko_c…
GO:0016491	oxidoreductase activity	F	5.01683e-05	5.16371e-08	168	4824	894	41576	over	Cko_contig_92800, Cko_contig_45355, Cko_contig_60155, Cko_contig_63401, Cko_contig_5764, Cko_contig_63400, Cko_contig_57769, Cko_contig_57765, Cko_contig_88880, Cko_contig_62676, Cko_contig_2143, Cko_contig_349, Cko_contig_81369, Cko_contig_104619, Cko_contig_2494, Cko_contig_58035, Cko_contig_52765, Cko_contig_12839, Cko_contig_90164, Cko_contig_60483, Cko_contig_80265, Cko_contig_68278, Cko_con…	Cko_contig_53201, Cko_contig_123433, Cko_contig_41211, Cko_contig_123426, Cko_contig_41204, Cko_contig_109126, Cko_contig_109124, Cko_contig_123416, Cko_contig_123410, Cko_contig_111411, Cko_contig_18886, Cko_contig_111403, Cko_contig_18879, Cko_contig_89191, Cko_contig_3266, Cko_contig_3265, Cko_contig_3260, Cko_contig_91490, Cko_contig_91489, Cko_contig_65197, Cko_contig_65189, Cko_contig_3210,…
GO:0016705	oxidoreductase activity, acting on paired donors, with incorporation or reduction of molecular oxygen	F	5.11908e-05	5.85439e-08	48	862	1014	45538	over	Cko_contig_92800, Cko_contig_60155, Cko_contig_2143, Cko_contig_58035, Cko_contig_52765, Cko_contig_90164, Cko_contig_60483, Cko_contig_66891, Cko_contig_82418, Cko_contig_62625, Cko_contig_50553, Cko_contig_42370, Cko_contig_42350, Cko_contig_63577, Cko_contig_59749, Cko_contig_42349, Cko_contig_8366, Cko_contig_64626, Cko_contig_49356, Cko_contig_54253, Cko_contig_24571, Cko_contig_30560, Cko_c…	Cko_contig_41190, Cko_contig_41189, Cko_contig_41175, Cko_contig_123391, Cko_contig_65119, Cko_contig_65116, Cko_contig_123361, Cko_contig_65037, Cko_contig_65036, Cko_contig_41066, Cko_contig_123213, Cko_contig_44977, Cko_contig_20973, Cko_contig_91273, Cko_contig_32889, Cko_contig_32862, Cko_contig_32843, Cko_contig_32842, Cko_contig_18520, Cko_contig_91180, Cko_contig_6820, Cko_contig_68747, C…
GO:0044092	negative regulation of molecular function	P	0.000115489	1.45286e-07	23	261	1039	46139	over	Cko_contig_29476, Cko_contig_62676, Cko_contig_62675, Cko_contig_52729, Cko_contig_27564, Cko_contig_39135, Cko_contig_71256, Cko_contig_8649, Cko_contig_52047, Cko_contig_84593, Cko_contig_89557, Cko_contig_60530, Cko_contig_10244, Cko_contig_105985, Cko_contig_3132, Cko_contig_81265, Cko_contig_50431, Cko_contig_76637, Cko_contig_12586, Cko_contig_12584, Cko_contig_59190, Cko_contig_59189, Cko_…	Cko_contig_89128, Cko_contig_89127, Cko_contig_89126, Cko_contig_41164, Cko_contig_3133, Cko_contig_18680, Cko_contig_56844, Cko_contig_6864, Cko_contig_32779, Cko_contig_32778, Cko_contig_20750, Cko_contig_68669, Cko_contig_70828, Cko_contig_70827, Cko_contig_32577, Cko_contig_32576, Cko_contig_114653, Cko_contig_56303, Cko_contig_56302, Cko_contig_32310, Cko_contig_20218, Cko_contig_6275, Cko_c…
GO:0080167	response to karrikin	P	0.000326752	4.48425e-07	18	176	1044	46224	over	Cko_contig_57413, Cko_contig_55572, Cko_contig_32976, Cko_contig_62625, Cko_contig_55896, Cko_contig_64630, Cko_contig_57545, Cko_contig_105027, Cko_contig_57061, Cko_contig_67700, Cko_contig_31499, Cko_contig_31498, Cko_contig_54872, Cko_contig_56243, Cko_contig_61936, Cko_contig_37359, Cko_contig_23569, Cko_contig_95320	Cko_contig_65127, Cko_contig_20949, Cko_contig_56787, Cko_contig_68747, Cko_contig_6638, Cko_contig_56547, Cko_contig_44430, Cko_contig_68295, Cko_contig_68293, Cko_contig_68292, Cko_contig_68203, Cko_contig_68202, Cko_contig_56007, Cko_contig_20054, Cko_contig_23724, Cko_contig_771, Cko_contig_9558, Cko_contig_47494, Cko_contig_61783, Cko_contig_61780, Cko_contig_97612, Cko_contig_97610, Cko_con…
GO:0070330	aromatase activity	F	0.000580778	8.63462e-07	9	38	1053	46362	over	Cko_contig_2143, Cko_contig_42350, Cko_contig_69463, Cko_contig_82813, Cko_contig_62536, Cko_contig_29643, Cko_contig_82173, Cko_contig_64882, Cko_contig_24153	Cko_contig_111019, Cko_contig_20221, Cko_contig_68121, Cko_contig_11602, Cko_contig_11599, Cko_contig_11598, Cko_contig_11596, Cko_contig_11595, Cko_contig_11594, Cko_contig_11593, Cko_contig_14406, Cko_contig_110514, Cko_contig_52222, Cko_contig_90193, Cko_contig_90192, Cko_contig_90191, Cko_contig_90190, Cko_contig_90189, Cko_contig_113377, Cko_contig_60923, Cko_contig_72684, Cko_contig_46098, …
GO:0009607	response to biotic stimulus	P	0.000659605	1.05609e-06	48	958	1014	45442	over	Cko_contig_28391, Cko_contig_40365, Cko_contig_64395, Cko_contig_28347, Cko_contig_10658, Cko_contig_54435, Cko_contig_12330, Cko_contig_59749, Cko_contig_11580, Cko_contig_28184, Cko_contig_11579, Cko_contig_64193, Cko_contig_4439, Cko_contig_62436, Cko_contig_24571, Cko_contig_3312, Cko_contig_102532, Cko_contig_64918, Cko_contig_45401, Cko_contig_63010, Cko_contig_88492, Cko_contig_63009, Cko_…	Cko_contig_65181, Cko_contig_65168, Cko_contig_65167, Cko_contig_91408, Cko_contig_91407, Cko_contig_53113, Cko_contig_53112, Cko_contig_3140, Cko_contig_3122, Cko_contig_3121, Cko_contig_65095, Cko_contig_77046, Cko_contig_53013, Cko_contig_56978, Cko_contig_56939, Cko_contig_91270, Cko_contig_91268, Cko_contig_91266, Cko_contig_91263, Cko_contig_91262, Cko_contig_91206, Cko_contig_91205, Cko_co…
GO:0016712	oxidoreductase activity, acting on paired donors, with incorporation or reduction of molecular oxygen, reduced flavin or flavoprotein as one donor, and incorporation of one atom of oxygen	F	0.000871533	1.49508e-06	9	41	1053	46359	over	Cko_contig_2143, Cko_contig_42350, Cko_contig_69463, Cko_contig_82813, Cko_contig_62536, Cko_contig_29643, Cko_contig_82173, Cko_contig_64882, Cko_contig_24153	Cko_contig_111019, Cko_contig_20221, Cko_contig_68121, Cko_contig_11602, Cko_contig_11599, Cko_contig_11598, Cko_contig_11596, Cko_contig_11595, Cko_contig_11594, Cko_contig_11593, Cko_contig_14406, Cko_contig_40529, Cko_contig_40528, Cko_contig_110514, Cko_contig_52222, Cko_contig_90193, Cko_contig_90192, Cko_contig_90191, Cko_contig_90190, Cko_contig_90189, Cko_contig_113377, Cko_contig_60923, …
GO:0055114	oxidation-reduction process	P	0.00131549	2.40711e-06	146	4325	916	42075	over	Cko_contig_92800, Cko_contig_57413, Cko_contig_45355, Cko_contig_60155, Cko_contig_63401, Cko_contig_63400, Cko_contig_57769, Cko_contig_57765, Cko_contig_62676, Cko_contig_2143, Cko_contig_349, Cko_contig_81369, Cko_contig_104619, Cko_contig_2494, Cko_contig_23815, Cko_contig_58035, Cko_contig_52765, Cko_contig_12839, Cko_contig_90164, Cko_contig_60483, Cko_contig_80265, Cko_contig_68278, Cko_co…	Cko_contig_53201, Cko_contig_123433, Cko_contig_123426, Cko_contig_41204, Cko_contig_109124, Cko_contig_123410, Cko_contig_111411, Cko_contig_111403, Cko_contig_18879, Cko_contig_89191, Cko_contig_3266, Cko_contig_3265, Cko_contig_3260, Cko_contig_91490, Cko_contig_91489, Cko_contig_65189, Cko_contig_3210, Cko_contig_65183, Cko_contig_65182, Cko_contig_65181, Cko_contig_77146, Cko_contig_41190, C…
GO:0009579	thylakoid	C	0.00132076	2.56781e-06	31	538	1030	45862	over	Cko_contig_40023, Cko_contig_104619, Cko_contig_64395, Cko_contig_59907, Cko_contig_59448, Cko_contig_79556, Cko_contig_59749, Cko_contig_98219, Cko_contig_58648, Cko_contig_50393, Cko_contig_41224, Cko_contig_103670, Cko_contig_64965, Cko_contig_64964, Cko_contig_44816, Cko_contig_65579, Cko_contig_28419, Cko_contig_28779, Cko_contig_46024, Cko_contig_46023, Cko_contig_66935, Cko_contig_23734, C…	Cko_contig_89109, Cko_contig_89108, Cko_contig_89107, Cko_contig_89106, Cko_contig_89105, Cko_contig_89104, Cko_contig_89103, Cko_contig_89102, Cko_contig_89101, Cko_contig_89100, Cko_contig_91408, Cko_contig_91407, Cko_contig_65103, Cko_contig_65102, Cko_contig_3065, Cko_contig_3029, Cko_contig_3028, Cko_contig_3020, Cko_contig_3013, Cko_contig_56896, Cko_contig_44817, Cko_contig_91134, Cko_cont…
GO:0006952	defense response	P	0.00152844	3.14637e-06	70	1689	992	44711	over	Cko_contig_28391, Cko_contig_8582, Cko_contig_71130, Cko_contig_100736, Cko_contig_40365, Cko_contig_53507, Cko_contig_86348, Cko_contig_10309, Cko_contig_28347, Cko_contig_10658, Cko_contig_60108, Cko_contig_94371, Cko_contig_55089, Cko_contig_54435, Cko_contig_99695, Cko_contig_74555, Cko_contig_25813, Cko_contig_59749, Cko_contig_11580, Cko_contig_28184, Cko_contig_11579, Cko_contig_42330, Cko…	Cko_contig_111447, Cko_contig_18884, Cko_contig_65164, Cko_contig_65163, Cko_contig_65157, Cko_contig_65155, Cko_contig_65125, Cko_contig_65124, Cko_contig_65123, Cko_contig_65121, Cko_contig_65120, Cko_contig_111392, Cko_contig_53113, Cko_contig_53112, Cko_contig_111349, Cko_contig_111318, Cko_contig_3130, Cko_contig_3129, Cko_contig_3122, Cko_contig_3121, Cko_contig_65095, Cko_contig_89039, Cko…
GO:0006857	oligopeptide transport	P	0.00153492	3.51854e-06	15	145	1047	46255	over	Cko_contig_70390, Cko_contig_32976, Cko_contig_34181, Cko_contig_34180, Cko_contig_3033, Cko_contig_10479, Cko_contig_105027, Cko_contig_107887, Cko_contig_51776, Cko_contig_31499, Cko_contig_31498, Cko_contig_68627, Cko_contig_73516, Cko_contig_64262, Cko_contig_81042	Cko_contig_41028, Cko_contig_41027, Cko_contig_18663, Cko_contig_123119, Cko_contig_6791, Cko_contig_68630, Cko_contig_68629, Cko_contig_68628, Cko_contig_56425, Cko_contig_114353, Cko_contig_114347, Cko_contig_70391, Cko_contig_70389, Cko_contig_70388, Cko_contig_70387, Cko_contig_70271, Cko_contig_70270, Cko_contig_70112, Cko_contig_23713, Cko_contig_721, Cko_contig_9712, Cko_contig_97816, Cko_…
GO:0018826	methionine gamma-lyase activity	F	0.00153492	3.60727e-06	4	2	1058	46398	over	Cko_contig_61228, Cko_contig_63829, Cko_contig_63828, Cko_contig_41679	Cko_contig_63827, Cko_contig_63824
GO:0043090	amino acid import	P	0.00153492	3.86144e-06	5	7	1057	46393	over	Cko_contig_55572, Cko_contig_55896, Cko_contig_64630, Cko_contig_53789, Cko_contig_37359	Cko_contig_70383, Cko_contig_26807, Cko_contig_26806, Cko_contig_26452, Cko_contig_2476, Cko_contig_2448, Cko_contig_74855
GO:0009620	response to fungus	P	0.00153492	3.86187e-06	20	251	1042	46149	over	Cko_contig_40365, Cko_contig_64395, Cko_contig_11580, Cko_contig_11579, Cko_contig_24571, Cko_contig_3312, Cko_contig_88492, Cko_contig_46024, Cko_contig_46023, Cko_contig_5198, Cko_contig_57993, Cko_contig_57992, Cko_contig_4896, Cko_contig_8776, Cko_contig_46971, Cko_contig_56847, Cko_contig_100457, Cko_contig_87945, Cko_contig_69519, Cko_contig_32671	Cko_contig_53113, Cko_contig_53112, Cko_contig_65095, Cko_contig_77046, Cko_contig_56939, Cko_contig_68878, Cko_contig_56891, Cko_contig_6852, Cko_contig_6851, Cko_contig_6850, Cko_contig_6849, Cko_contig_68716, Cko_contig_94877, Cko_contig_126799, Cko_contig_44513, Cko_contig_44512, Cko_contig_70758, Cko_contig_70756, Cko_contig_68428, Cko_contig_56300, Cko_contig_68270, Cko_contig_56299, Cko_co…
GO:0006950	response to stress	P	0.00174263	4.58377e-06	149	4490	913	41910	over	Cko_contig_28391, Cko_contig_8582, Cko_contig_71130, Cko_contig_100736, Cko_contig_59498, Cko_contig_40365, Cko_contig_53507, Cko_contig_65922, Cko_contig_104619, Cko_contig_86348, Cko_contig_64395, Cko_contig_53058, Cko_contig_90164, Cko_contig_10309, Cko_contig_73628, Cko_contig_28347, Cko_contig_10658, Cko_contig_105591, Cko_contig_60108, Cko_contig_61894, Cko_contig_59435, Cko_contig_11279, C…	Cko_contig_53201, Cko_contig_111447, Cko_contig_111438, Cko_contig_109111, Cko_contig_111411, Cko_contig_18884, Cko_contig_3287, Cko_contig_91490, Cko_contig_3230, Cko_contig_89155, Cko_contig_3216, Cko_contig_3215, Cko_contig_3207, Cko_contig_89124, Cko_contig_65166, Cko_contig_65164, Cko_contig_65163, Cko_contig_65157, Cko_contig_65155, Cko_contig_53154, Cko_contig_123390, Cko_contig_65125, Cko…
GO:0006869	lipid transport	P	0.00280002	7.68534e-06	17	197	1045	46203	over	Cko_contig_62668, Cko_contig_103083, Cko_contig_25887, Cko_contig_40199, Cko_contig_1658, Cko_contig_64497, Cko_contig_57382, Cko_contig_74698, Cko_contig_28406, Cko_contig_23734, Cko_contig_90871, Cko_contig_23721, Cko_contig_23715, Cko_contig_44107, Cko_contig_104020, Cko_contig_58206, Cko_contig_76943	Cko_contig_89178, Cko_contig_18728, Cko_contig_102990, Cko_contig_102989, Cko_contig_102988, Cko_contig_102843, Cko_contig_102842, Cko_contig_70839, Cko_contig_70838, Cko_contig_70835, Cko_contig_70833, Cko_contig_70832, Cko_contig_114693, Cko_contig_56427, Cko_contig_56426, Cko_contig_68389, Cko_contig_68388, Cko_contig_68386, Cko_contig_68385, Cko_contig_68384, Cko_contig_68383, Cko_contig_6838…
GO:0015833	peptide transport	P	0.00367563	1.0509e-05	15	160	1047	46240	over	Cko_contig_70390, Cko_contig_32976, Cko_contig_34181, Cko_contig_34180, Cko_contig_3033, Cko_contig_10479, Cko_contig_105027, Cko_contig_107887, Cko_contig_51776, Cko_contig_31499, Cko_contig_31498, Cko_contig_68627, Cko_contig_73516, Cko_contig_64262, Cko_contig_81042	Cko_contig_41028, Cko_contig_41027, Cko_contig_18663, Cko_contig_123119, Cko_contig_6791, Cko_contig_68630, Cko_contig_68629, Cko_contig_68628, Cko_contig_56425, Cko_contig_114353, Cko_contig_114347, Cko_contig_70391, Cko_contig_70389, Cko_contig_70388, Cko_contig_70387, Cko_contig_20006, Cko_contig_20005, Cko_contig_70271, Cko_contig_70270, Cko_contig_70112, Cko_contig_11742, Cko_contig_11741, C…
GO:0010876	lipid localization	P	0.00371874	1.10576e-05	17	203	1045	46197	over	Cko_contig_62668, Cko_contig_103083, Cko_contig_25887, Cko_contig_40199, Cko_contig_1658, Cko_contig_64497, Cko_contig_57382, Cko_contig_74698, Cko_contig_28406, Cko_contig_23734, Cko_contig_90871, Cko_contig_23721, Cko_contig_23715, Cko_contig_44107, Cko_contig_104020, Cko_contig_58206, Cko_contig_76943	Cko_contig_89178, Cko_contig_18728, Cko_contig_102990, Cko_contig_102989, Cko_contig_102988, Cko_contig_102843, Cko_contig_102842, Cko_contig_70839, Cko_contig_70838, Cko_contig_70835, Cko_contig_70833, Cko_contig_70832, Cko_contig_114693, Cko_contig_56427, Cko_contig_56426, Cko_contig_68389, Cko_contig_68388, Cko_contig_68386, Cko_contig_68385, Cko_contig_68384, Cko_contig_68383, Cko_contig_6838…
GO:0016630	protochlorophyllide reductase activity	F	0.00381953	1.17941e-05	6	18	1056	46382	over	Cko_contig_80265, Cko_contig_58740, Cko_contig_58739, Cko_contig_58738, Cko_contig_58737, Cko_contig_82972	Cko_contig_82975, Cko_contig_82974, Cko_contig_82971, Cko_contig_82970, Cko_contig_97810, Cko_contig_73657, Cko_contig_29373, Cko_contig_5008, Cko_contig_63871, Cko_contig_1304, Cko_contig_80267, Cko_contig_80266, Cko_contig_62843, Cko_contig_62842, Cko_contig_62604, Cko_contig_62315, Cko_contig_89551, Cko_contig_53334
GO:0044436	thylakoid part	C	0.00425315	1.36194e-05	26	451	1035	45949	over	Cko_contig_40023, Cko_contig_104619, Cko_contig_64395, Cko_contig_59907, Cko_contig_59448, Cko_contig_79556, Cko_contig_98219, Cko_contig_58648, Cko_contig_50393, Cko_contig_103670, Cko_contig_64965, Cko_contig_64964, Cko_contig_44816, Cko_contig_65579, Cko_contig_28419, Cko_contig_28779, Cko_contig_46024, Cko_contig_46023, Cko_contig_23734, Cko_contig_58740, Cko_contig_58738, Cko_contig_58737, C…	Cko_contig_89109, Cko_contig_89108, Cko_contig_89107, Cko_contig_89106, Cko_contig_89105, Cko_contig_89104, Cko_contig_89103, Cko_contig_89102, Cko_contig_89101, Cko_contig_89100, Cko_contig_65103, Cko_contig_65102, Cko_contig_3065, Cko_contig_3029, Cko_contig_3028, Cko_contig_3013, Cko_contig_56896, Cko_contig_44817, Cko_contig_91134, Cko_contig_91133, Cko_contig_68781, Cko_contig_68780, Cko_con…
GO:0003962	cystathionine gamma-synthase activity	F	0.00473488	1.62399e-05	4	4	1058	46396	over	Cko_contig_61228, Cko_contig_63829, Cko_contig_63828, Cko_contig_41679	Cko_contig_67818, Cko_contig_58867, Cko_contig_63827, Cko_contig_63824
GO:0034357	photosynthetic membrane	C	0.00473488	1.66928e-05	25	404	1037	45996	over	Cko_contig_40023, Cko_contig_104619, Cko_contig_64395, Cko_contig_59907, Cko_contig_59448, Cko_contig_79556, Cko_contig_98219, Cko_contig_58648, Cko_contig_50393, Cko_contig_103670, Cko_contig_64965, Cko_contig_64964, Cko_contig_44816, Cko_contig_28419, Cko_contig_28779, Cko_contig_46024, Cko_contig_46023, Cko_contig_23734, Cko_contig_58740, Cko_contig_58738, Cko_contig_58737, Cko_contig_90851, C…	Cko_contig_89109, Cko_contig_89108, Cko_contig_89107, Cko_contig_89106, Cko_contig_89105, Cko_contig_89104, Cko_contig_89103, Cko_contig_89102, Cko_contig_89101, Cko_contig_89100, Cko_contig_65103, Cko_contig_65102, Cko_contig_3065, Cko_contig_3029, Cko_contig_3028, Cko_contig_3013, Cko_contig_56896, Cko_contig_44817, Cko_contig_91134, Cko_contig_91133, Cko_contig_68781, Cko_contig_68780, Cko_con…
GO:0050832	defense response to fungus	P	0.00473488	1.67865e-05	15	167	1047	46233	over	Cko_contig_40365, Cko_contig_11580, Cko_contig_11579, Cko_contig_24571, Cko_contig_3312, Cko_contig_88492, Cko_contig_46024, Cko_contig_46023, Cko_contig_5198, Cko_contig_8776, Cko_contig_46971, Cko_contig_56847, Cko_contig_100457, Cko_contig_69519, Cko_contig_32671	Cko_contig_53113, Cko_contig_53112, Cko_contig_65095, Cko_contig_77046, Cko_contig_56939, Cko_contig_56891, Cko_contig_68716, Cko_contig_126799, Cko_contig_44513, Cko_contig_44512, Cko_contig_70758, Cko_contig_70756, Cko_contig_56300, Cko_contig_68270, Cko_contig_56299, Cko_contig_68269, Cko_contig_59997, Cko_contig_59995, Cko_contig_964, Cko_contig_94285, Cko_contig_94283, Cko_contig_94282, Cko_…
GO:0015979	photosynthesis	P	0.0056294	2.06017e-05	20	308	1041	46092	over	Cko_contig_40023, Cko_contig_57413, Cko_contig_104619, Cko_contig_59448, Cko_contig_79556, Cko_contig_98219, Cko_contig_103670, Cko_contig_64965, Cko_contig_64964, Cko_contig_28419, Cko_contig_23744, Cko_contig_58740, Cko_contig_58739, Cko_contig_58738, Cko_contig_58737, Cko_contig_90851, Cko_contig_74926, Cko_contig_90353, Cko_contig_89333, Cko_contig_57121	Cko_contig_41186, Cko_contig_3065, Cko_contig_3029, Cko_contig_3028, Cko_contig_111112, Cko_contig_44817, Cko_contig_32801, Cko_contig_32800, Cko_contig_44717, Cko_contig_56677, Cko_contig_56676, Cko_contig_82926, Cko_contig_68607, Cko_contig_20638, Cko_contig_6664, Cko_contig_70861, Cko_contig_126793, Cko_contig_20579, Cko_contig_68397, Cko_contig_68396, Cko_contig_68395, Cko_contig_68394, Cko_c…
GO:0051704	multi-organism process	P	0.0071178	2.68627e-05	58	1410	1004	44990	over	Cko_contig_40365, Cko_contig_64395, Cko_contig_80265, Cko_contig_10658, Cko_contig_105591, Cko_contig_54435, Cko_contig_12330, Cko_contig_628, Cko_contig_94343, Cko_contig_59749, Cko_contig_11580, Cko_contig_11579, Cko_contig_64193, Cko_contig_4439, Cko_contig_62436, Cko_contig_79385, Cko_contig_79381, Cko_contig_72666, Cko_contig_72665, Cko_contig_24571, Cko_contig_3312, Cko_contig_102532, Cko_c…	Cko_contig_3222, Cko_contig_65181, Cko_contig_65168, Cko_contig_65167, Cko_contig_91408, Cko_contig_91407, Cko_contig_53154, Cko_contig_53113, Cko_contig_53112, Cko_contig_41110, Cko_contig_123328, Cko_contig_3140, Cko_contig_3122, Cko_contig_3121, Cko_contig_65095, Cko_contig_89038, Cko_contig_89037, Cko_contig_77046, Cko_contig_56978, Cko_contig_56939, Cko_contig_18680, Cko_contig_91270, Cko_co…
GO:0044434	chloroplast part	C	0.00711917	2.76821e-05	57	1379	1005	45021	over	Cko_contig_40023, Cko_contig_23845, Cko_contig_57413, Cko_contig_88880, Cko_contig_62668, Cko_contig_104619, Cko_contig_64395, Cko_contig_90164, Cko_contig_59907, Cko_contig_1814, Cko_contig_59448, Cko_contig_89912, Cko_contig_7418, Cko_contig_49886, Cko_contig_59749, Cko_contig_65728, Cko_contig_58648, Cko_contig_100886, Cko_contig_88312, Cko_contig_100875, Cko_contig_41224, Cko_contig_64965, Ck…	Cko_contig_41232, Cko_contig_3249, Cko_contig_65174, Cko_contig_91438, Cko_contig_91437, Cko_contig_91436, Cko_contig_77142, Cko_contig_91435, Cko_contig_65168, Cko_contig_65167, Cko_contig_89109, Cko_contig_89108, Cko_contig_89107, Cko_contig_89106, Cko_contig_89105, Cko_contig_89104, Cko_contig_89103, Cko_contig_89102, Cko_contig_89101, Cko_contig_89100, Cko_contig_65126, Cko_contig_41169, Cko_…
GO:0030414	peptidase inhibitor activity	F	0.00817938	3.274e-05	9	63	1053	46337	over	Cko_contig_27564, Cko_contig_39135, Cko_contig_71256, Cko_contig_104868, Cko_contig_46938, Cko_contig_59190, Cko_contig_59189, Cko_contig_104666, Cko_contig_82133	Cko_contig_32779, Cko_contig_32778, Cko_contig_68669, Cko_contig_20634, Cko_contig_44531, Cko_contig_94787, Cko_contig_32310, Cko_contig_82132, Cko_contig_82131, Cko_contig_82130, Cko_contig_82129, Cko_contig_82128, Cko_contig_59191, Cko_contig_85458, Cko_contig_85457, Cko_contig_85456, Cko_contig_64857, Cko_contig_64856, Cko_contig_2291, Cko_contig_2179, Cko_contig_43587, Cko_contig_43406, Cko_c…
GO:0009628	response to abiotic stimulus	P	0.00818067	3.36807e-05	83	2269	979	44131	over	Cko_contig_1516, Cko_contig_57413, Cko_contig_59498, Cko_contig_40365, Cko_contig_65922, Cko_contig_64395, Cko_contig_53058, Cko_contig_55572, Cko_contig_32976, Cko_contig_73628, Cko_contig_68278, Cko_contig_62625, Cko_contig_11279, Cko_contig_55896, Cko_contig_71414, Cko_contig_40199, Cko_contig_69643, Cko_contig_64660, Cko_contig_5214, Cko_contig_100886, Cko_contig_49831, Cko_contig_64630, Cko_…	Cko_contig_89190, Cko_contig_89189, Cko_contig_91490, Cko_contig_3230, Cko_contig_89155, Cko_contig_3216, Cko_contig_3215, Cko_contig_3214, Cko_contig_77154, Cko_contig_89124, Cko_contig_53193, Cko_contig_91408, Cko_contig_91407, Cko_contig_65127, Cko_contig_41169, Cko_contig_65115, Cko_contig_65114, Cko_contig_65113, Cko_contig_65112, Cko_contig_53113, Cko_contig_53112, Cko_contig_3142, Cko_cont…
GO:0061134	peptidase regulator activity	F	0.00965516	4.08556e-05	9	65	1053	46335	over	Cko_contig_27564, Cko_contig_39135, Cko_contig_71256, Cko_contig_104868, Cko_contig_46938, Cko_contig_59190, Cko_contig_59189, Cko_contig_104666, Cko_contig_82133	Cko_contig_123194, Cko_contig_32779, Cko_contig_32778, Cko_contig_68669, Cko_contig_20634, Cko_contig_44531, Cko_contig_94787, Cko_contig_32310, Cko_contig_82132, Cko_contig_82131, Cko_contig_82130, Cko_contig_82129, Cko_contig_82128, Cko_contig_59191, Cko_contig_85458, Cko_contig_85457, Cko_contig_85456, Cko_contig_64857, Cko_contig_64856, Cko_contig_2291, Cko_contig_2179, Cko_contig_17326, Cko_…
GO:0031976	plastid thylakoid	C	0.00984445	4.39082e-05	22	377	1039	46023	over	Cko_contig_40023, Cko_contig_104619, Cko_contig_64395, Cko_contig_59907, Cko_contig_59448, Cko_contig_58648, Cko_contig_64965, Cko_contig_64964, Cko_contig_65579, Cko_contig_28419, Cko_contig_28779, Cko_contig_46024, Cko_contig_46023, Cko_contig_23734, Cko_contig_72100, Cko_contig_58740, Cko_contig_58738, Cko_contig_58737, Cko_contig_90851, Cko_contig_90353, Cko_contig_45512, Cko_contig_57121	Cko_contig_89109, Cko_contig_89108, Cko_contig_89107, Cko_contig_89106, Cko_contig_89105, Cko_contig_89104, Cko_contig_89103, Cko_contig_89102, Cko_contig_89101, Cko_contig_89100, Cko_contig_65103, Cko_contig_65102, Cko_contig_3065, Cko_contig_3029, Cko_contig_3028, Cko_contig_3013, Cko_contig_56896, Cko_contig_44817, Cko_contig_91134, Cko_contig_91133, Cko_contig_68781, Cko_contig_68780, Cko_con…
GO:0009534	chloroplast thylakoid	C	0.00984445	4.39082e-05	22	377	1039	46023	over	Cko_contig_40023, Cko_contig_104619, Cko_contig_64395, Cko_contig_59907, Cko_contig_59448, Cko_contig_58648, Cko_contig_64965, Cko_contig_64964, Cko_contig_65579, Cko_contig_28419, Cko_contig_28779, Cko_contig_46024, Cko_contig_46023, Cko_contig_23734, Cko_contig_72100, Cko_contig_58740, Cko_contig_58738, Cko_contig_58737, Cko_contig_90851, Cko_contig_90353, Cko_contig_45512, Cko_contig_57121	Cko_contig_89109, Cko_contig_89108, Cko_contig_89107, Cko_contig_89106, Cko_contig_89105, Cko_contig_89104, Cko_contig_89103, Cko_contig_89102, Cko_contig_89101, Cko_contig_89100, Cko_contig_65103, Cko_contig_65102, Cko_contig_3065, Cko_contig_3029, Cko_contig_3028, Cko_contig_3013, Cko_contig_56896, Cko_contig_44817, Cko_contig_91134, Cko_contig_91133, Cko_contig_68781, Cko_contig_68780, Cko_con…
GO:0031984	organelle subcompartment	C	0.0115966	5.30493e-05	22	382	1039	46018	over	Cko_contig_40023, Cko_contig_104619, Cko_contig_64395, Cko_contig_59907, Cko_contig_59448, Cko_contig_58648, Cko_contig_64965, Cko_contig_64964, Cko_contig_65579, Cko_contig_28419, Cko_contig_28779, Cko_contig_46024, Cko_contig_46023, Cko_contig_23734, Cko_contig_72100, Cko_contig_58740, Cko_contig_58738, Cko_contig_58737, Cko_contig_90851, Cko_contig_90353, Cko_contig_45512, Cko_contig_57121	Cko_contig_89109, Cko_contig_89108, Cko_contig_89107, Cko_contig_89106, Cko_contig_89105, Cko_contig_89104, Cko_contig_89103, Cko_contig_89102, Cko_contig_89101, Cko_contig_89100, Cko_contig_65103, Cko_contig_65102, Cko_contig_3086, Cko_contig_3065, Cko_contig_3029, Cko_contig_3028, Cko_contig_3013, Cko_contig_56896, Cko_contig_44817, Cko_contig_91134, Cko_contig_91133, Cko_contig_68781, Cko_cont…
GO:0044435	plastid part	C	0.0132543	6.26878e-05	57	1423	1005	44977	over	Cko_contig_40023, Cko_contig_23845, Cko_contig_57413, Cko_contig_88880, Cko_contig_62668, Cko_contig_104619, Cko_contig_64395, Cko_contig_90164, Cko_contig_59907, Cko_contig_1814, Cko_contig_59448, Cko_contig_89912, Cko_contig_7418, Cko_contig_49886, Cko_contig_59749, Cko_contig_65728, Cko_contig_58648, Cko_contig_100886, Cko_contig_88312, Cko_contig_100875, Cko_contig_41224, Cko_contig_64965, Ck…	Cko_contig_41232, Cko_contig_3249, Cko_contig_65174, Cko_contig_91438, Cko_contig_91437, Cko_contig_91436, Cko_contig_77142, Cko_contig_91435, Cko_contig_65168, Cko_contig_65167, Cko_contig_89109, Cko_contig_89108, Cko_contig_89107, Cko_contig_89106, Cko_contig_89105, Cko_contig_89104, Cko_contig_89103, Cko_contig_89102, Cko_contig_89101, Cko_contig_89100, Cko_contig_65126, Cko_contig_41169, Cko_…
GO:0004857	enzyme inhibitor activity	F	0.0132543	6.36644e-05	14	167	1048	46233	over	Cko_contig_27564, Cko_contig_39135, Cko_contig_71256, Cko_contig_8649, Cko_contig_52047, Cko_contig_89557, Cko_contig_3132, Cko_contig_104868, Cko_contig_50431, Cko_contig_46938, Cko_contig_59190, Cko_contig_59189, Cko_contig_104666, Cko_contig_82133	Cko_contig_3133, Cko_contig_56844, Cko_contig_32779, Cko_contig_32778, Cko_contig_68669, Cko_contig_20634, Cko_contig_70828, Cko_contig_70827, Cko_contig_32577, Cko_contig_32576, Cko_contig_44531, Cko_contig_94787, Cko_contig_56303, Cko_contig_56302, Cko_contig_32310, Cko_contig_20218, Cko_contig_68192, Cko_contig_857, Cko_contig_82132, Cko_contig_82131, Cko_contig_82130, Cko_contig_82129, Cko_co…
GO:0030246	carbohydrate binding	F	0.0152461	7.49751e-05	27	501	1035	45899	over	Cko_contig_40365, Cko_contig_83088, Cko_contig_53845, Cko_contig_53844, Cko_contig_60125, Cko_contig_49896, Cko_contig_39988, Cko_contig_39987, Cko_contig_11579, Cko_contig_50354, Cko_contig_54232, Cko_contig_11681, Cko_contig_3901, Cko_contig_104851, Cko_contig_36740, Cko_contig_46971, Cko_contig_36276, Cko_contig_59300, Cko_contig_103264, Cko_contig_12579, Cko_contig_12578, Cko_contig_57910, Ck…	Cko_contig_3251, Cko_contig_3233, Cko_contig_41166, Cko_contig_91392, Cko_contig_3152, Cko_contig_68928, Cko_contig_56909, Cko_contig_6985, Cko_contig_6984, Cko_contig_6983, Cko_contig_123182, Cko_contig_68882, Cko_contig_68881, Cko_contig_102994, Cko_contig_102992, Cko_contig_102958, Cko_contig_102957, Cko_contig_102956, Cko_contig_102955, Cko_contig_102953, Cko_contig_102952, Cko_contig_56684, …
GO:0051707	response to other organism	P	0.016472	8.3466e-05	41	922	1021	45478	over	Cko_contig_40365, Cko_contig_64395, Cko_contig_10658, Cko_contig_54435, Cko_contig_12330, Cko_contig_59749, Cko_contig_11580, Cko_contig_11579, Cko_contig_64193, Cko_contig_4439, Cko_contig_62436, Cko_contig_24571, Cko_contig_3312, Cko_contig_102532, Cko_contig_64918, Cko_contig_45401, Cko_contig_88492, Cko_contig_63009, Cko_contig_46024, Cko_contig_46023, Cko_contig_82813, Cko_contig_5198, Cko_c…	Cko_contig_65181, Cko_contig_65168, Cko_contig_65167, Cko_contig_91408, Cko_contig_91407, Cko_contig_53113, Cko_contig_53112, Cko_contig_3140, Cko_contig_3122, Cko_contig_3121, Cko_contig_65095, Cko_contig_77046, Cko_contig_56978, Cko_contig_56939, Cko_contig_91270, Cko_contig_91268, Cko_contig_91266, Cko_contig_91263, Cko_contig_91262, Cko_contig_91206, Cko_contig_91205, Cko_contig_6909, Cko_con…
GO:0008171	O-methyltransferase activity	F	0.016472	8.47713e-05	9	90	1052	46310	over	Cko_contig_59907, Cko_contig_1349, Cko_contig_49875, Cko_contig_60403, Cko_contig_92161, Cko_contig_8673, Cko_contig_54042, Cko_contig_558, Cko_contig_57958	Cko_contig_123372, Cko_contig_3062, Cko_contig_32751, Cko_contig_114668, Cko_contig_102687, Cko_contig_59843, Cko_contig_59842, Cko_contig_9847, Cko_contig_9846, Cko_contig_9845, Cko_contig_59638, Cko_contig_59467, Cko_contig_59462, Cko_contig_73717, Cko_contig_73715, Cko_contig_73714, Cko_contig_73622, Cko_contig_97414, Cko_contig_73412, Cko_contig_73411, Cko_contig_73410, Cko_contig_11099, Cko_…
GO:0048046	apoplast	C	0.0234412	0.000123318	23	433	1038	45967	over	Cko_contig_76905, Cko_contig_349, Cko_contig_81369, Cko_contig_89912, Cko_contig_66519, Cko_contig_12330, Cko_contig_5574, Cko_contig_41224, Cko_contig_76586, Cko_contig_94196, Cko_contig_69112, Cko_contig_84593, Cko_contig_46024, Cko_contig_46023, Cko_contig_66932, Cko_contig_23734, Cko_contig_1767, Cko_contig_86204, Cko_contig_104829, Cko_contig_46606, Cko_contig_58576, Cko_contig_68786, Cko_co…	Cko_contig_89198, Cko_contig_65183, Cko_contig_89126, Cko_contig_56968, Cko_contig_6918, Cko_contig_6917, Cko_contig_68837, Cko_contig_68836, Cko_contig_6846, Cko_contig_68790, Cko_contig_68789, Cko_contig_68788, Cko_contig_68787, Cko_contig_68785, Cko_contig_68784, Cko_contig_56708, Cko_contig_32735, Cko_contig_102958, Cko_contig_102957, Cko_contig_102956, Cko_contig_102955, Cko_contig_102953, C…
GO:0071456	cellular response to hypoxia	P	0.0270649	0.000151667	4	9	1058	46391	over	Cko_contig_42350, Cko_contig_42349, Cko_contig_29643, Cko_contig_82173	Cko_contig_35998, Cko_contig_126030, Cko_contig_23443, Cko_contig_35326, Cko_contig_14447, Cko_contig_113377, Cko_contig_10585, Cko_contig_118304, Cko_contig_109710
GO:0071453	cellular response to oxygen levels	P	0.0270649	0.000151667	4	9	1058	46391	over	Cko_contig_42350, Cko_contig_42349, Cko_contig_29643, Cko_contig_82173	Cko_contig_35998, Cko_contig_126030, Cko_contig_23443, Cko_contig_35326, Cko_contig_14447, Cko_contig_113377, Cko_contig_10585, Cko_contig_118304, Cko_contig_109710
GO:0036294	cellular response to decreased oxygen levels	P	0.0270649	0.000151667	4	9	1058	46391	over	Cko_contig_42350, Cko_contig_42349, Cko_contig_29643, Cko_contig_82173	Cko_contig_35998, Cko_contig_126030, Cko_contig_23443, Cko_contig_35326, Cko_contig_14447, Cko_contig_113377, Cko_contig_10585, Cko_contig_118304, Cko_contig_109710
GO:0010466	negative regulation of peptidase activity	P	0.0278033	0.000158985	6	31	1056	46369	over	Cko_contig_27564, Cko_contig_39135, Cko_contig_71256, Cko_contig_59190, Cko_contig_59189, Cko_contig_104666	Cko_contig_32779, Cko_contig_32778, Cko_contig_68669, Cko_contig_32310, Cko_contig_82132, Cko_contig_82131, Cko_contig_82130, Cko_contig_82129, Cko_contig_82128, Cko_contig_59191, Cko_contig_85458, Cko_contig_85457, Cko_contig_85456, Cko_contig_64857, Cko_contig_64856, Cko_contig_43587, Cko_contig_43406, Cko_contig_5020, Cko_contig_60416, Cko_contig_60415, Cko_contig_60083, Cko_contig_63804, Cko_…
GO:0008236	serine-type peptidase activity	F	0.0303337	0.000184767	21	363	1041	46037	over	Cko_contig_29476, Cko_contig_13152, Cko_contig_62676, Cko_contig_65924, Cko_contig_62675, Cko_contig_87790, Cko_contig_25538, Cko_contig_52729, Cko_contig_80818, Cko_contig_80817, Cko_contig_84593, Cko_contig_60530, Cko_contig_10244, Cko_contig_105985, Cko_contig_72100, Cko_contig_81265, Cko_contig_1714, Cko_contig_76637, Cko_contig_12586, Cko_contig_12584, Cko_contig_42257	Cko_contig_89128, Cko_contig_89127, Cko_contig_89126, Cko_contig_109005, Cko_contig_41077, Cko_contig_68901, Cko_contig_68824, Cko_contig_111111, Cko_contig_6864, Cko_contig_56715, Cko_contig_6661, Cko_contig_6660, Cko_contig_6659, Cko_contig_68561, Cko_contig_114791, Cko_contig_126739, Cko_contig_114653, Cko_contig_44285, Cko_contig_44284, Cko_contig_6275, Cko_contig_68114, Cko_contig_126378, Ck…
GO:0017171	serine hydrolase activity	F	0.0303337	0.000184767	21	363	1041	46037	over	Cko_contig_29476, Cko_contig_13152, Cko_contig_62676, Cko_contig_65924, Cko_contig_62675, Cko_contig_87790, Cko_contig_25538, Cko_contig_52729, Cko_contig_80818, Cko_contig_80817, Cko_contig_84593, Cko_contig_60530, Cko_contig_10244, Cko_contig_105985, Cko_contig_72100, Cko_contig_81265, Cko_contig_1714, Cko_contig_76637, Cko_contig_12586, Cko_contig_12584, Cko_contig_42257	Cko_contig_89128, Cko_contig_89127, Cko_contig_89126, Cko_contig_109005, Cko_contig_41077, Cko_contig_68901, Cko_contig_68824, Cko_contig_111111, Cko_contig_6864, Cko_contig_56715, Cko_contig_6661, Cko_contig_6660, Cko_contig_6659, Cko_contig_68561, Cko_contig_114791, Cko_contig_126739, Cko_contig_114653, Cko_contig_44285, Cko_contig_44284, Cko_contig_6275, Cko_contig_68114, Cko_contig_126378, Ck…
GO:0051346	negative regulation of hydrolase activity	P	0.0303337	0.000185239	6	32	1056	46368	over	Cko_contig_27564, Cko_contig_39135, Cko_contig_71256, Cko_contig_59190, Cko_contig_59189, Cko_contig_104666	Cko_contig_32779, Cko_contig_32778, Cko_contig_68669, Cko_contig_32310, Cko_contig_82132, Cko_contig_82131, Cko_contig_82130, Cko_contig_82129, Cko_contig_82128, Cko_contig_59191, Cko_contig_85458, Cko_contig_85457, Cko_contig_85456, Cko_contig_64857, Cko_contig_64856, Cko_contig_43587, Cko_contig_43406, Cko_contig_5020, Cko_contig_60416, Cko_contig_60415, Cko_contig_60083, Cko_contig_63804, Cko_…
GO:0009523	photosystem II	C	0.0303337	0.000187331	8	63	1054	46337	over	Cko_contig_104619, Cko_contig_79556, Cko_contig_98219, Cko_contig_64965, Cko_contig_64964, Cko_contig_90851, Cko_contig_90353, Cko_contig_57121	Cko_contig_3065, Cko_contig_3029, Cko_contig_3028, Cko_contig_44817, Cko_contig_56677, Cko_contig_56676, Cko_contig_6664, Cko_contig_20579, Cko_contig_32306, Cko_contig_56223, Cko_contig_44194, Cko_contig_44193, Cko_contig_114060, Cko_contig_59626, Cko_contig_35602, Cko_contig_59433, Cko_contig_73497, Cko_contig_73496, Cko_contig_64969, Cko_contig_64968, Cko_contig_64967, Cko_contig_64966, Cko_co…
GO:0042651	thylakoid membrane	C	0.0304289	0.000191399	21	364	1041	46036	over	Cko_contig_40023, Cko_contig_104619, Cko_contig_64395, Cko_contig_59907, Cko_contig_59448, Cko_contig_58648, Cko_contig_64965, Cko_contig_64964, Cko_contig_44816, Cko_contig_28419, Cko_contig_28779, Cko_contig_46024, Cko_contig_46023, Cko_contig_23734, Cko_contig_58740, Cko_contig_58738, Cko_contig_58737, Cko_contig_90851, Cko_contig_90353, Cko_contig_45512, Cko_contig_57121	Cko_contig_89109, Cko_contig_89108, Cko_contig_89107, Cko_contig_89106, Cko_contig_89105, Cko_contig_89104, Cko_contig_89103, Cko_contig_89102, Cko_contig_89101, Cko_contig_89100, Cko_contig_65103, Cko_contig_65102, Cko_contig_3065, Cko_contig_3029, Cko_contig_3028, Cko_contig_3013, Cko_contig_56896, Cko_contig_44817, Cko_contig_91134, Cko_contig_91133, Cko_contig_68781, Cko_contig_68780, Cko_con…
GO:0009521	photosystem	C	0.0366035	0.000234423	10	103	1052	46297	over	Cko_contig_40023, Cko_contig_104619, Cko_contig_79556, Cko_contig_98219, Cko_contig_103670, Cko_contig_64965, Cko_contig_64964, Cko_contig_90851, Cko_contig_90353, Cko_contig_57121	Cko_contig_3065, Cko_contig_3029, Cko_contig_3028, Cko_contig_44817, Cko_contig_44717, Cko_contig_56677, Cko_contig_56676, Cko_contig_6664, Cko_contig_20579, Cko_contig_82634, Cko_contig_56315, Cko_contig_32306, Cko_contig_56223, Cko_contig_44194, Cko_contig_44193, Cko_contig_56060, Cko_contig_922, Cko_contig_102127, Cko_contig_114060, Cko_contig_772, Cko_contig_59626, Cko_contig_35602, Cko_conti…
GO:0055035	plastid thylakoid membrane	C	0.036747	0.000244719	20	344	1042	46056	over	Cko_contig_40023, Cko_contig_104619, Cko_contig_64395, Cko_contig_59907, Cko_contig_59448, Cko_contig_58648, Cko_contig_64965, Cko_contig_64964, Cko_contig_28419, Cko_contig_28779, Cko_contig_46024, Cko_contig_46023, Cko_contig_23734, Cko_contig_58740, Cko_contig_58738, Cko_contig_58737, Cko_contig_90851, Cko_contig_90353, Cko_contig_45512, Cko_contig_57121	Cko_contig_89109, Cko_contig_89108, Cko_contig_89107, Cko_contig_89106, Cko_contig_89105, Cko_contig_89104, Cko_contig_89103, Cko_contig_89102, Cko_contig_89101, Cko_contig_89100, Cko_contig_65103, Cko_contig_65102, Cko_contig_3065, Cko_contig_3029, Cko_contig_3028, Cko_contig_3013, Cko_contig_56896, Cko_contig_44817, Cko_contig_91134, Cko_contig_91133, Cko_contig_68781, Cko_contig_68780, Cko_con…
GO:0009535	chloroplast thylakoid membrane	C	0.036747	0.000244719	20	344	1042	46056	over	Cko_contig_40023, Cko_contig_104619, Cko_contig_64395, Cko_contig_59907, Cko_contig_59448, Cko_contig_58648, Cko_contig_64965, Cko_contig_64964, Cko_contig_28419, Cko_contig_28779, Cko_contig_46024, Cko_contig_46023, Cko_contig_23734, Cko_contig_58740, Cko_contig_58738, Cko_contig_58737, Cko_contig_90851, Cko_contig_90353, Cko_contig_45512, Cko_contig_57121	Cko_contig_89109, Cko_contig_89108, Cko_contig_89107, Cko_contig_89106, Cko_contig_89105, Cko_contig_89104, Cko_contig_89103, Cko_contig_89102, Cko_contig_89101, Cko_contig_89100, Cko_contig_65103, Cko_contig_65102, Cko_contig_3065, Cko_contig_3029, Cko_contig_3028, Cko_contig_3013, Cko_contig_56896, Cko_contig_44817, Cko_contig_91134, Cko_contig_91133, Cko_contig_68781, Cko_contig_68780, Cko_con…
GO:0052547	regulation of peptidase activity	P	0.036747	0.00024795	6	34	1056	46366	over	Cko_contig_27564, Cko_contig_39135, Cko_contig_71256, Cko_contig_59190, Cko_contig_59189, Cko_contig_104666	Cko_contig_123194, Cko_contig_32779, Cko_contig_32778, Cko_contig_68669, Cko_contig_32310, Cko_contig_82132, Cko_contig_82131, Cko_contig_82130, Cko_contig_82129, Cko_contig_82128, Cko_contig_59191, Cko_contig_85458, Cko_contig_85457, Cko_contig_85456, Cko_contig_64857, Cko_contig_64856, Cko_contig_17326, Cko_contig_43587, Cko_contig_43406, Cko_contig_5020, Cko_contig_60416, Cko_contig_60415, Cko…
GO:0004867	serine-type endopeptidase inhibitor activity	F	0.0434007	0.000297809	5	22	1057	46378	over	Cko_contig_27564, Cko_contig_39135, Cko_contig_46938, Cko_contig_59190, Cko_contig_59189	Cko_contig_32779, Cko_contig_32778, Cko_contig_44531, Cko_contig_59191, Cko_contig_2291, Cko_contig_2179, Cko_contig_128813, Cko_contig_128056, Cko_contig_75688, Cko_contig_107032, Cko_contig_30683, Cko_contig_95743, Cko_contig_69361, Cko_contig_69360, Cko_contig_69359, Cko_contig_69358, Cko_contig_69357, Cko_contig_71257, Cko_contig_24528, Cko_contig_36107, Cko_contig_39356, Cko_contig_39355
GO categories of DEGs in salt-treated C. korshinskii
GO-ID	Term	Category	FDR	P-Value	#Test	#Ref	#notAnnotTest	#notAnnotRef	Over/Under	TestSeqs	RefSeqs
GO:0003735	structural constituent of ribosome	F	1.64498e-33	1.88126e-37	92	770	908	45692	over	Cko_contig_23841, Cko_contig_104999, Cko_contig_23041, Cko_contig_104983, Cko_contig_48947, Cko_contig_107788, Cko_contig_104967, Cko_contig_104959, Cko_contig_675, Cko_contig_104947, Cko_contig_42034, Cko_contig_39649, Cko_contig_105204, Cko_contig_7418, Cko_contig_49886, Cko_contig_108009, Cko_contig_104903, Cko_contig_23669, Cko_contig_105542, Cko_contig_23660, Cko_contig_106622, Cko_contig_10…	Cko_contig_109149, Cko_contig_111436, Cko_contig_65165, Cko_contig_77113, Cko_contig_77112, Cko_contig_77111, Cko_contig_77110, Cko_contig_53159, Cko_contig_111369, Cko_contig_111364, Cko_contig_91392, Cko_contig_3147, Cko_contig_3146, Cko_contig_65078, Cko_contig_65077, Cko_contig_65044, Cko_contig_123285, Cko_contig_53031, Cko_contig_53014, Cko_contig_53013, Cko_contig_68979, Cko_contig_68978, …
GO:0005840	ribosome	C	7.66324e-33	1.7528e-36	103	1008	897	45454	over	Cko_contig_23841, Cko_contig_104999, Cko_contig_23041, Cko_contig_104983, Cko_contig_48947, Cko_contig_107788, Cko_contig_104967, Cko_contig_104959, Cko_contig_675, Cko_contig_104947, Cko_contig_42034, Cko_contig_39649, Cko_contig_105204, Cko_contig_7418, Cko_contig_49886, Cko_contig_108009, Cko_contig_104903, Cko_contig_106193, Cko_contig_23669, Cko_contig_105542, Cko_contig_23660, Cko_contig_10…	Cko_contig_109149, Cko_contig_111436, Cko_contig_65165, Cko_contig_77113, Cko_contig_77112, Cko_contig_77111, Cko_contig_77110, Cko_contig_53159, Cko_contig_111369, Cko_contig_111364, Cko_contig_91392, Cko_contig_3147, Cko_contig_3146, Cko_contig_65078, Cko_contig_65077, Cko_contig_65044, Cko_contig_123285, Cko_contig_53031, Cko_contig_53014, Cko_contig_53013, Cko_contig_68979, Cko_contig_68978, …
GO:0005198	structural molecule activity	F	7.59903e-32	2.60717e-35	98	942	902	45520	over	Cko_contig_23841, Cko_contig_104999, Cko_contig_23041, Cko_contig_104983, Cko_contig_48947, Cko_contig_107788, Cko_contig_104967, Cko_contig_73628, Cko_contig_104959, Cko_contig_675, Cko_contig_104947, Cko_contig_42034, Cko_contig_39649, Cko_contig_105204, Cko_contig_7418, Cko_contig_49886, Cko_contig_108009, Cko_contig_104903, Cko_contig_23669, Cko_contig_105542, Cko_contig_23660, Cko_contig_106…	Cko_contig_109149, Cko_contig_109130, Cko_contig_111436, Cko_contig_77155, Cko_contig_77154, Cko_contig_65165, Cko_contig_77113, Cko_contig_77112, Cko_contig_77111, Cko_contig_77110, Cko_contig_53159, Cko_contig_111369, Cko_contig_111364, Cko_contig_91392, Cko_contig_3147, Cko_contig_3146, Cko_contig_65078, Cko_contig_65077, Cko_contig_65044, Cko_contig_123285, Cko_contig_53031, Cko_contig_53014,…
GO:0030529	ribonucleoprotein complex	C	5.8926e-28	2.69561e-31	107	1266	893	45196	over	Cko_contig_23841, Cko_contig_104999, Cko_contig_23041, Cko_contig_104983, Cko_contig_48947, Cko_contig_107788, Cko_contig_105258, Cko_contig_104967, Cko_contig_104959, Cko_contig_675, Cko_contig_104947, Cko_contig_42034, Cko_contig_39649, Cko_contig_105204, Cko_contig_7418, Cko_contig_49886, Cko_contig_108009, Cko_contig_104903, Cko_contig_106193, Cko_contig_23669, Cko_contig_105542, Cko_contig_2…	Cko_contig_123454, Cko_contig_111479, Cko_contig_109149, Cko_contig_123411, Cko_contig_111436, Cko_contig_3200, Cko_contig_65165, Cko_contig_77113, Cko_contig_77112, Cko_contig_77111, Cko_contig_77110, Cko_contig_53159, Cko_contig_111369, Cko_contig_111364, Cko_contig_91392, Cko_contig_3147, Cko_contig_3146, Cko_contig_89035, Cko_contig_89034, Cko_contig_65078, Cko_contig_65077, Cko_contig_77041,…
GO:0006412	translation	P	7.34604e-17	4.20062e-20	105	1739	895	44723	over	Cko_contig_23841, Cko_contig_104999, Cko_contig_23041, Cko_contig_104983, Cko_contig_105707, Cko_contig_48947, Cko_contig_107788, Cko_contig_104967, Cko_contig_38246, Cko_contig_104959, Cko_contig_675, Cko_contig_104947, Cko_contig_42034, Cko_contig_39649, Cko_contig_105204, Cko_contig_7418, Cko_contig_49886, Cko_contig_108009, Cko_contig_104903, Cko_contig_23669, Cko_contig_105542, Cko_contig_23…	Cko_contig_109149, Cko_contig_111436, Cko_contig_77188, Cko_contig_65165, Cko_contig_77113, Cko_contig_77112, Cko_contig_77111, Cko_contig_77110, Cko_contig_53159, Cko_contig_109061, Cko_contig_111369, Cko_contig_111364, Cko_contig_109007, Cko_contig_91392, Cko_contig_3152, Cko_contig_3147, Cko_contig_3146, Cko_contig_65078, Cko_contig_65077, Cko_contig_91332, Cko_contig_89001, Cko_contig_89000, …
GO:0046906	tetrapyrrole binding	F	4.27705e-15	2.93485e-18	60	698	940	45764	over	Cko_contig_350, Cko_contig_89604, Cko_contig_59929, Cko_contig_65119, Cko_contig_60491, Cko_contig_58035, Cko_contig_90164, Cko_contig_62652, Cko_contig_106695, Cko_contig_51671, Cko_contig_106685, Cko_contig_82418, Cko_contig_48903, Cko_contig_62187, Cko_contig_100597, Cko_contig_59435, Cko_contig_57700, Cko_contig_10976, Cko_contig_10974, Cko_contig_64319, Cko_contig_105070, Cko_contig_66807, C…	Cko_contig_53201, Cko_contig_111411, Cko_contig_123391, Cko_contig_111384, Cko_contig_41066, Cko_contig_44977, Cko_contig_44968, Cko_contig_44966, Cko_contig_91273, Cko_contig_3029, Cko_contig_3028, Cko_contig_56896, Cko_contig_68842, Cko_contig_68841, Cko_contig_68840, Cko_contig_6820, Cko_contig_111074, Cko_contig_111041, Cko_contig_111019, Cko_contig_18481, Cko_contig_44748, Cko_contig_44747, …
GO:0005576	extracellular region	C	9.71066e-15	7.77385e-18	62	759	938	45703	over	Cko_contig_104643, Cko_contig_76905, Cko_contig_28818, Cko_contig_40365, Cko_contig_59929, Cko_contig_349, Cko_contig_36087, Cko_contig_76448, Cko_contig_105581, Cko_contig_48903, Cko_contig_89912, Cko_contig_66519, Cko_contig_59435, Cko_contig_104928, Cko_contig_86659, Cko_contig_23328, Cko_contig_43905, Cko_contig_54435, Cko_contig_55514, Cko_contig_27564, Cko_contig_97959, Cko_contig_5574, Cko…	Cko_contig_41224, Cko_contig_111468, Cko_contig_111411, Cko_contig_89198, Cko_contig_65183, Cko_contig_77157, Cko_contig_89128, Cko_contig_89127, Cko_contig_89126, Cko_contig_77134, Cko_contig_111341, Cko_contig_3108, Cko_contig_3107, Cko_contig_77022, Cko_contig_68965, Cko_contig_56968, Cko_contig_68925, Cko_contig_6918, Cko_contig_6917, Cko_contig_68837, Cko_contig_68836, Cko_contig_56847, Cko_…
GO:0043232	intracellular non-membrane-bounded organelle	C	1.1942e-14	1.22917e-17	119	2307	881	44155	over	Cko_contig_23841, Cko_contig_23045, Cko_contig_104999, Cko_contig_23041, Cko_contig_104983, Cko_contig_48947, Cko_contig_107788, Cko_contig_104967, Cko_contig_73628, Cko_contig_104959, Cko_contig_30796, Cko_contig_675, Cko_contig_104947, Cko_contig_106311, Cko_contig_109111, Cko_contig_42034, Cko_contig_39649, Cko_contig_105204, Cko_contig_7418, Cko_contig_49886, Cko_contig_108009, Cko_contig_104…	Cko_contig_41232, Cko_contig_111479, Cko_contig_109149, Cko_contig_109130, Cko_contig_111436, Cko_contig_89155, Cko_contig_3228, Cko_contig_77155, Cko_contig_77154, Cko_contig_3205, Cko_contig_77142, Cko_contig_65165, Cko_contig_89109, Cko_contig_89108, Cko_contig_89107, Cko_contig_89106, Cko_contig_89105, Cko_contig_89104, Cko_contig_89103, Cko_contig_89102, Cko_contig_89101, Cko_contig_89100, C…
GO:0043228	non-membrane-bounded organelle	C	1.1942e-14	1.22917e-17	119	2307	881	44155	over	Cko_contig_23841, Cko_contig_23045, Cko_contig_104999, Cko_contig_23041, Cko_contig_104983, Cko_contig_48947, Cko_contig_107788, Cko_contig_104967, Cko_contig_73628, Cko_contig_104959, Cko_contig_30796, Cko_contig_675, Cko_contig_104947, Cko_contig_106311, Cko_contig_109111, Cko_contig_42034, Cko_contig_39649, Cko_contig_105204, Cko_contig_7418, Cko_contig_49886, Cko_contig_108009, Cko_contig_104…	Cko_contig_41232, Cko_contig_111479, Cko_contig_109149, Cko_contig_109130, Cko_contig_111436, Cko_contig_89155, Cko_contig_3228, Cko_contig_77155, Cko_contig_77154, Cko_contig_3205, Cko_contig_77142, Cko_contig_65165, Cko_contig_89109, Cko_contig_89108, Cko_contig_89107, Cko_contig_89106, Cko_contig_89105, Cko_contig_89104, Cko_contig_89103, Cko_contig_89102, Cko_contig_89101, Cko_contig_89100, C…
GO:0020037	heme binding	F	2.3257e-14	2.65977e-17	57	667	943	45795	over	Cko_contig_350, Cko_contig_89604, Cko_contig_59929, Cko_contig_65119, Cko_contig_60491, Cko_contig_58035, Cko_contig_90164, Cko_contig_62652, Cko_contig_106695, Cko_contig_51671, Cko_contig_106685, Cko_contig_82418, Cko_contig_48903, Cko_contig_62187, Cko_contig_100597, Cko_contig_59435, Cko_contig_57700, Cko_contig_10976, Cko_contig_10974, Cko_contig_64319, Cko_contig_105070, Cko_contig_66807, C…	Cko_contig_53201, Cko_contig_111411, Cko_contig_123391, Cko_contig_111384, Cko_contig_41066, Cko_contig_44977, Cko_contig_44968, Cko_contig_44966, Cko_contig_91273, Cko_contig_3029, Cko_contig_3028, Cko_contig_56896, Cko_contig_68842, Cko_contig_68841, Cko_contig_68840, Cko_contig_6820, Cko_contig_111074, Cko_contig_111041, Cko_contig_111019, Cko_contig_18481, Cko_contig_44748, Cko_contig_44747, …
GO:0016491	oxidoreductase activity	F	6.41521e-12	8.07036e-15	186	4806	814	41656	over	Cko_contig_64859, Cko_contig_45355, Cko_contig_60155, Cko_contig_78637, Cko_contig_57769, Cko_contig_57765, Cko_contig_62676, Cko_contig_104626, Cko_contig_350, Cko_contig_89604, Cko_contig_68737, Cko_contig_59929, Cko_contig_349, Cko_contig_105262, Cko_contig_65119, Cko_contig_60491, Cko_contig_1849, Cko_contig_58035, Cko_contig_97315, Cko_contig_90164, Cko_contig_106695, Cko_contig_100704, Cko_…	Cko_contig_53201, Cko_contig_41224, Cko_contig_123433, Cko_contig_41211, Cko_contig_123426, Cko_contig_41204, Cko_contig_109126, Cko_contig_109124, Cko_contig_123416, Cko_contig_123410, Cko_contig_111411, Cko_contig_18886, Cko_contig_111403, Cko_contig_18879, Cko_contig_89191, Cko_contig_3266, Cko_contig_3265, Cko_contig_3260, Cko_contig_91490, Cko_contig_91489, Cko_contig_65197, Cko_contig_65189…
GO:0055114	oxidation-reduction process	P	3.92816e-11	5.39089e-14	169	4302	831	42160	over	Cko_contig_64859, Cko_contig_23045, Cko_contig_45355, Cko_contig_60155, Cko_contig_78637, Cko_contig_57769, Cko_contig_57765, Cko_contig_62676, Cko_contig_104626, Cko_contig_350, Cko_contig_89604, Cko_contig_68737, Cko_contig_59929, Cko_contig_349, Cko_contig_105262, Cko_contig_65119, Cko_contig_60491, Cko_contig_23815, Cko_contig_1849, Cko_contig_58035, Cko_contig_97315, Cko_contig_90164, Cko_co…	Cko_contig_53201, Cko_contig_41224, Cko_contig_123433, Cko_contig_123426, Cko_contig_41204, Cko_contig_109124, Cko_contig_123410, Cko_contig_111411, Cko_contig_111403, Cko_contig_18879, Cko_contig_89191, Cko_contig_3266, Cko_contig_3265, Cko_contig_3260, Cko_contig_91490, Cko_contig_91489, Cko_contig_65189, Cko_contig_3210, Cko_contig_65183, Cko_contig_65182, Cko_contig_77146, Cko_contig_41190, C…
GO:0005506	iron ion binding	F	1.54503e-10	2.29706e-13	66	1072	934	45390	over	Cko_contig_350, Cko_contig_89604, Cko_contig_59929, Cko_contig_23820, Cko_contig_65119, Cko_contig_60491, Cko_contig_58035, Cko_contig_97315, Cko_contig_90164, Cko_contig_62652, Cko_contig_106695, Cko_contig_51671, Cko_contig_106685, Cko_contig_82418, Cko_contig_48903, Cko_contig_62187, Cko_contig_100597, Cko_contig_59435, Cko_contig_57700, Cko_contig_10976, Cko_contig_10974, Cko_contig_64319, Ck…	Cko_contig_53201, Cko_contig_111411, Cko_contig_41190, Cko_contig_41189, Cko_contig_123391, Cko_contig_109096, Cko_contig_65116, Cko_contig_123361, Cko_contig_111384, Cko_contig_65037, Cko_contig_65036, Cko_contig_41066, Cko_contig_123263, Cko_contig_123213, Cko_contig_44977, Cko_contig_44968, Cko_contig_44966, Cko_contig_32947, Cko_contig_91273, Cko_contig_3029, Cko_contig_3028, Cko_contig_56896…
GO:0032991	macromolecular complex	C	1.02677e-09	1.64396e-12	143	3567	857	42895	over	Cko_contig_66231, Cko_contig_23841, Cko_contig_104999, Cko_contig_23041, Cko_contig_104990, Cko_contig_24915, Cko_contig_104983, Cko_contig_48947, Cko_contig_107788, Cko_contig_109155, Cko_contig_105258, Cko_contig_104967, Cko_contig_73628, Cko_contig_104959, Cko_contig_30796, Cko_contig_675, Cko_contig_104947, Cko_contig_106311, Cko_contig_109111, Cko_contig_42034, Cko_contig_39649, Cko_contig_1…	Cko_contig_123454, Cko_contig_41232, Cko_contig_111479, Cko_contig_109149, Cko_contig_111452, Cko_contig_109130, Cko_contig_123411, Cko_contig_111436, Cko_contig_111420, Cko_contig_89182, Cko_contig_89155, Cko_contig_3228, Cko_contig_77155, Cko_contig_77154, Cko_contig_3200, Cko_contig_77142, Cko_contig_65165, Cko_contig_77134, Cko_contig_89109, Cko_contig_89108, Cko_contig_89107, Cko_contig_8910…
GO:0004497	monooxygenase activity	F	4.03464e-09	6.92127e-12	40	516	959	45946	over	Cko_contig_89604, Cko_contig_65119, Cko_contig_60491, Cko_contig_58035, Cko_contig_90164, Cko_contig_82418, Cko_contig_74250, Cko_contig_62187, Cko_contig_105216, Cko_contig_10976, Cko_contig_10974, Cko_contig_42370, Cko_contig_64319, Cko_contig_66807, Cko_contig_62901, Cko_contig_23980, Cko_contig_105811, Cko_contig_46098, Cko_contig_106452, Cko_contig_61681, Cko_contig_105351, Cko_contig_77603,…	Cko_contig_109124, Cko_contig_41175, Cko_contig_123391, Cko_contig_123361, Cko_contig_44977, Cko_contig_18662, Cko_contig_91273, Cko_contig_32862, Cko_contig_44833, Cko_contig_91180, Cko_contig_6820, Cko_contig_111041, Cko_contig_111019, Cko_contig_18481, Cko_contig_114969, Cko_contig_18378, Cko_contig_20656, Cko_contig_114838, Cko_contig_94877, Cko_contig_68585, Cko_contig_32579, Cko_contig_1267…
GO:0016705	oxidoreductase activity, acting on paired donors, with incorporation or reduction of molecular oxygen	F	2.1688e-07	4.19585e-10	51	859	949	45603	over	Cko_contig_60155, Cko_contig_89604, Cko_contig_65119, Cko_contig_60491, Cko_contig_58035, Cko_contig_90164, Cko_contig_106695, Cko_contig_82418, Cko_contig_74250, Cko_contig_62187, Cko_contig_105216, Cko_contig_62177, Cko_contig_10976, Cko_contig_10974, Cko_contig_42370, Cko_contig_64319, Cko_contig_63579, Cko_contig_61845, Cko_contig_94330, Cko_contig_66807, Cko_contig_62901, Cko_contig_108311, …	Cko_contig_41190, Cko_contig_41189, Cko_contig_41175, Cko_contig_123391, Cko_contig_65116, Cko_contig_123361, Cko_contig_65037, Cko_contig_65036, Cko_contig_41066, Cko_contig_123213, Cko_contig_44977, Cko_contig_20973, Cko_contig_91273, Cko_contig_32889, Cko_contig_32862, Cko_contig_32843, Cko_contig_32842, Cko_contig_18520, Cko_contig_91180, Cko_contig_6820, Cko_contig_68747, Cko_contig_111041, …
GO:0016209	antioxidant activity	F	2.1688e-07	4.21655e-10	29	317	971	46145	over	Cko_contig_350, Cko_contig_349, Cko_contig_105262, Cko_contig_51671, Cko_contig_106685, Cko_contig_105581, Cko_contig_48903, Cko_contig_100597, Cko_contig_59435, Cko_contig_57700, Cko_contig_62177, Cko_contig_105070, Cko_contig_49831, Cko_contig_23166, Cko_contig_61681, Cko_contig_98054, Cko_contig_759, Cko_contig_64785, Cko_contig_49975, Cko_contig_57699, Cko_contig_57698, Cko_contig_64407, Cko_…	Cko_contig_53201, Cko_contig_123416, Cko_contig_111411, Cko_contig_65081, Cko_contig_68874, Cko_contig_68873, Cko_contig_68872, Cko_contig_68871, Cko_contig_68870, Cko_contig_56896, Cko_contig_68842, Cko_contig_68841, Cko_contig_68840, Cko_contig_111074, Cko_contig_56777, Cko_contig_44748, Cko_contig_44747, Cko_contig_44746, Cko_contig_126899, Cko_contig_82900, Cko_contig_126851, Cko_contig_82899…
GO:0005618	cell wall	C	1.4711e-06	3.02834e-09	56	1058	944	45404	over	Cko_contig_76905, Cko_contig_40365, Cko_contig_104626, Cko_contig_350, Cko_contig_1852, Cko_contig_76448, Cko_contig_73628, Cko_contig_38236, Cko_contig_105581, Cko_contig_66519, Cko_contig_57700, Cko_contig_43905, Cko_contig_54435, Cko_contig_39194, Cko_contig_55514, Cko_contig_2421, Cko_contig_58312, Cko_contig_78451, Cko_contig_83364, Cko_contig_5574, Cko_contig_90785, Cko_contig_55833, Cko_co…	Cko_contig_109149, Cko_contig_18851, Cko_contig_3251, Cko_contig_89172, Cko_contig_3233, Cko_contig_89155, Cko_contig_65183, Cko_contig_77157, Cko_contig_77155, Cko_contig_77154, Cko_contig_89128, Cko_contig_89127, Cko_contig_89126, Cko_contig_65165, Cko_contig_65127, Cko_contig_53113, Cko_contig_53112, Cko_contig_77090, Cko_contig_3133, Cko_contig_3132, Cko_contig_3107, Cko_contig_77041, Cko_con…
GO:0045735	nutrient reservoir activity	F	6.62804e-06	1.44022e-08	11	43	989	46419	over	Cko_contig_349, Cko_contig_62652, Cko_contig_105581, Cko_contig_628, Cko_contig_72677, Cko_contig_69112, Cko_contig_40786, Cko_contig_1767, Cko_contig_49900, Cko_contig_62373, Cko_contig_45026	Cko_contig_32169, Cko_contig_32168, Cko_contig_82276, Cko_contig_82275, Cko_contig_82274, Cko_contig_23722, Cko_contig_117860, Cko_contig_59472, Cko_contig_117422, Cko_contig_47038, Cko_contig_47037, Cko_contig_52738, Cko_contig_52545, Cko_contig_52230, Cko_contig_17580, Cko_contig_29278, Cko_contig_79230, Cko_contig_31156, Cko_contig_58954, Cko_contig_125173, Cko_contig_46214, Cko_contig_58156, …
GO:0030570	pectate lyase activity	F	1.84242e-05	4.21413e-08	8	18	992	46444	over	Cko_contig_58866, Cko_contig_36087, Cko_contig_104928, Cko_contig_4140, Cko_contig_3812, Cko_contig_105622, Cko_contig_87309, Cko_contig_60180	Cko_contig_114695, Cko_contig_117925, Cko_contig_117853, Cko_contig_47060, Cko_contig_58865, Cko_contig_58760, Cko_contig_107528, Cko_contig_78948, Cko_contig_112695, Cko_contig_80260, Cko_contig_80259, Cko_contig_80258, Cko_contig_80257, Cko_contig_80256, Cko_contig_115455, Cko_contig_24784, Cko_contig_120797, Cko_contig_53719
GO:0009055	electron carrier activity	F	2.07358e-05	4.98001e-08	42	741	958	45721	over	Cko_contig_28818, Cko_contig_89604, Cko_contig_65119, Cko_contig_60491, Cko_contig_83529, Cko_contig_58035, Cko_contig_90164, Cko_contig_82418, Cko_contig_2462, Cko_contig_2461, Cko_contig_62187, Cko_contig_62967, Cko_contig_10976, Cko_contig_10974, Cko_contig_64319, Cko_contig_66807, Cko_contig_62901, Cko_contig_50033, Cko_contig_6176, Cko_contig_46098, Cko_contig_105351, Cko_contig_67289, Cko_c…	Cko_contig_123391, Cko_contig_109038, Cko_contig_41066, Cko_contig_123211, Cko_contig_44977, Cko_contig_123201, Cko_contig_56923, Cko_contig_56922, Cko_contig_56921, Cko_contig_56920, Cko_contig_91273, Cko_contig_3029, Cko_contig_3028, Cko_contig_111137, Cko_contig_44816, Cko_contig_6820, Cko_contig_123055, Cko_contig_111043, Cko_contig_111041, Cko_contig_111019, Cko_contig_18481, Cko_contig_1847…
GO:0015935	small ribosomal subunit	C	4.07116e-05	1.02431e-07	19	188	981	46274	over	Cko_contig_104999, Cko_contig_104983, Cko_contig_104967, Cko_contig_105204, Cko_contig_1646, Cko_contig_23969, Cko_contig_105038, Cko_contig_105008, Cko_contig_105003, Cko_contig_104709, Cko_contig_107062, Cko_contig_105659, Cko_contig_24397, Cko_contig_29801, Cko_contig_106247, Cko_contig_104849, Cko_contig_22966, Cko_contig_105917, Cko_contig_35148	Cko_contig_109149, Cko_contig_65165, Cko_contig_111364, Cko_contig_65044, Cko_contig_3031, Cko_contig_111183, Cko_contig_123115, Cko_contig_114844, Cko_contig_70888, Cko_contig_70887, Cko_contig_68521, Cko_contig_32508, Cko_contig_102715, Cko_contig_102711, Cko_contig_44354, Cko_contig_44353, Cko_contig_126559, Cko_contig_20374, Cko_contig_56262, Cko_contig_44229, Cko_contig_56055, Cko_contig_560…
GO:0030312	external encapsulating structure	C	4.08658e-05	1.07492e-07	57	1213	943	45249	over	Cko_contig_76905, Cko_contig_40365, Cko_contig_104626, Cko_contig_350, Cko_contig_1852, Cko_contig_76448, Cko_contig_73628, Cko_contig_38236, Cko_contig_105581, Cko_contig_66519, Cko_contig_57700, Cko_contig_43905, Cko_contig_54435, Cko_contig_39194, Cko_contig_55514, Cko_contig_2421, Cko_contig_9926, Cko_contig_58312, Cko_contig_78451, Cko_contig_83364, Cko_contig_5574, Cko_contig_90785, Cko_con…	Cko_contig_109149, Cko_contig_41205, Cko_contig_18851, Cko_contig_3251, Cko_contig_89172, Cko_contig_3233, Cko_contig_89155, Cko_contig_65183, Cko_contig_77157, Cko_contig_77155, Cko_contig_77154, Cko_contig_89128, Cko_contig_89127, Cko_contig_89126, Cko_contig_65165, Cko_contig_65127, Cko_contig_53113, Cko_contig_53112, Cko_contig_18782, Cko_contig_77090, Cko_contig_3133, Cko_contig_3132, Cko_co…
GO:0016837	carbon-oxygen lyase activity, acting on polysaccharides	F	5.33806e-05	1.46516e-07	8	22	992	46440	over	Cko_contig_58866, Cko_contig_36087, Cko_contig_104928, Cko_contig_4140, Cko_contig_3812, Cko_contig_105622, Cko_contig_87309, Cko_contig_60180	Cko_contig_114695, Cko_contig_117948, Cko_contig_117925, Cko_contig_117853, Cko_contig_23375, Cko_contig_23374, Cko_contig_47060, Cko_contig_58865, Cko_contig_58760, Cko_contig_107528, Cko_contig_78948, Cko_contig_112695, Cko_contig_112205, Cko_contig_80260, Cko_contig_80259, Cko_contig_80258, Cko_contig_80257, Cko_contig_80256, Cko_contig_115455, Cko_contig_24784, Cko_contig_120797, Cko_contig_5…
GO:0044391	ribosomal subunit	C	5.5356e-05	1.58269e-07	29	423	971	46039	over	Cko_contig_104999, Cko_contig_23041, Cko_contig_104983, Cko_contig_48947, Cko_contig_104967, Cko_contig_105204, Cko_contig_7418, Cko_contig_108009, Cko_contig_105897, Cko_contig_23980, Cko_contig_1646, Cko_contig_23969, Cko_contig_107207, Cko_contig_105038, Cko_contig_105008, Cko_contig_105003, Cko_contig_104709, Cko_contig_107062, Cko_contig_105659, Cko_contig_91998, Cko_contig_24397, Cko_contig…	Cko_contig_109149, Cko_contig_65165, Cko_contig_111364, Cko_contig_65078, Cko_contig_65077, Cko_contig_65044, Cko_contig_123285, Cko_contig_53031, Cko_contig_53014, Cko_contig_53013, Cko_contig_68979, Cko_contig_68978, Cko_contig_68977, Cko_contig_68976, Cko_contig_68974, Cko_contig_68973, Cko_contig_3032, Cko_contig_3031, Cko_contig_111183, Cko_contig_123115, Cko_contig_68745, Cko_contig_18464, …
GO:0016684	oxidoreductase activity, acting on peroxide as acceptor	F	0.000103293	3.18952e-07	22	269	978	46193	over	Cko_contig_350, Cko_contig_51671, Cko_contig_106685, Cko_contig_48903, Cko_contig_100597, Cko_contig_59435, Cko_contig_57700, Cko_contig_62177, Cko_contig_105070, Cko_contig_49831, Cko_contig_61681, Cko_contig_98054, Cko_contig_759, Cko_contig_64785, Cko_contig_49975, Cko_contig_57699, Cko_contig_57698, Cko_contig_54071, Cko_contig_64742, Cko_contig_51576, Cko_contig_51574, Cko_contig_73832	Cko_contig_53201, Cko_contig_123416, Cko_contig_111411, Cko_contig_68874, Cko_contig_68873, Cko_contig_68872, Cko_contig_68871, Cko_contig_68870, Cko_contig_56896, Cko_contig_68842, Cko_contig_68841, Cko_contig_68840, Cko_contig_111074, Cko_contig_44748, Cko_contig_44747, Cko_contig_44746, Cko_contig_126899, Cko_contig_82900, Cko_contig_82899, Cko_contig_56590, Cko_contig_56588, Cko_contig_102717…
GO:0004601	peroxidase activity	F	0.000103293	3.18952e-07	22	269	978	46193	over	Cko_contig_350, Cko_contig_51671, Cko_contig_106685, Cko_contig_48903, Cko_contig_100597, Cko_contig_59435, Cko_contig_57700, Cko_contig_62177, Cko_contig_105070, Cko_contig_49831, Cko_contig_61681, Cko_contig_98054, Cko_contig_759, Cko_contig_64785, Cko_contig_49975, Cko_contig_57699, Cko_contig_57698, Cko_contig_54071, Cko_contig_64742, Cko_contig_51576, Cko_contig_51574, Cko_contig_73832	Cko_contig_53201, Cko_contig_123416, Cko_contig_111411, Cko_contig_68874, Cko_contig_68873, Cko_contig_68872, Cko_contig_68871, Cko_contig_68870, Cko_contig_56896, Cko_contig_68842, Cko_contig_68841, Cko_contig_68840, Cko_contig_111074, Cko_contig_44748, Cko_contig_44747, Cko_contig_44746, Cko_contig_126899, Cko_contig_82900, Cko_contig_82899, Cko_contig_56590, Cko_contig_56588, Cko_contig_102717…
GO:0048046	apoplast	C	0.00020225	6.47643e-07	28	428	972	46033	over	Cko_contig_76905, Cko_contig_28818, Cko_contig_59929, Cko_contig_349, Cko_contig_76448, Cko_contig_105581, Cko_contig_89912, Cko_contig_66519, Cko_contig_55514, Cko_contig_97959, Cko_contig_5574, Cko_contig_76586, Cko_contig_94196, Cko_contig_8317, Cko_contig_34108, Cko_contig_69112, Cko_contig_40786, Cko_contig_1767, Cko_contig_49900, Cko_contig_50466, Cko_contig_75221, Cko_contig_70203, Cko_con…	Cko_contig_41224, Cko_contig_89198, Cko_contig_65183, Cko_contig_89126, Cko_contig_56968, Cko_contig_6918, Cko_contig_6917, Cko_contig_68837, Cko_contig_68836, Cko_contig_6846, Cko_contig_68790, Cko_contig_68789, Cko_contig_68788, Cko_contig_68787, Cko_contig_68785, Cko_contig_68784, Cko_contig_56708, Cko_contig_32735, Cko_contig_102958, Cko_contig_102957, Cko_contig_102956, Cko_contig_102955, Ck…
GO:0006857	oligopeptide transport	P	0.000511519	1.69648e-06	15	145	985	46317	over	Cko_contig_1515, Cko_contig_53509, Cko_contig_32976, Cko_contig_34181, Cko_contig_34180, Cko_contig_49368, Cko_contig_28926, Cko_contig_105027, Cko_contig_51776, Cko_contig_64790, Cko_contig_23713, Cko_contig_73516, Cko_contig_64262, Cko_contig_77725, Cko_contig_48998	Cko_contig_41028, Cko_contig_41027, Cko_contig_18663, Cko_contig_3033, Cko_contig_123119, Cko_contig_6791, Cko_contig_68630, Cko_contig_68629, Cko_contig_68628, Cko_contig_68627, Cko_contig_56425, Cko_contig_114353, Cko_contig_114347, Cko_contig_70391, Cko_contig_70390, Cko_contig_70389, Cko_contig_70388, Cko_contig_70387, Cko_contig_70271, Cko_contig_70270, Cko_contig_70112, Cko_contig_721, Cko_…
GO:0043086	negative regulation of catalytic activity	P	0.00140697	4.82722e-06	19	248	981	46214	over	Cko_contig_29476, Cko_contig_62676, Cko_contig_62675, Cko_contig_98286, Cko_contig_52729, Cko_contig_27564, Cko_contig_90785, Cko_contig_90776, Cko_contig_71256, Cko_contig_71255, Cko_contig_104724, Cko_contig_23906, Cko_contig_8649, Cko_contig_52047, Cko_contig_60083, Cko_contig_81265, Cko_contig_76637, Cko_contig_104666, Cko_contig_2177	Cko_contig_89128, Cko_contig_89127, Cko_contig_89126, Cko_contig_41164, Cko_contig_3133, Cko_contig_3132, Cko_contig_56844, Cko_contig_6864, Cko_contig_32779, Cko_contig_32778, Cko_contig_68669, Cko_contig_70828, Cko_contig_70827, Cko_contig_32577, Cko_contig_32576, Cko_contig_114653, Cko_contig_56303, Cko_contig_56302, Cko_contig_32310, Cko_contig_20218, Cko_contig_6275, Cko_contig_68192, Cko_co…
GO:0015833	peptide transport	P	0.00145546	5.16004e-06	15	160	985	46302	over	Cko_contig_1515, Cko_contig_53509, Cko_contig_32976, Cko_contig_34181, Cko_contig_34180, Cko_contig_49368, Cko_contig_28926, Cko_contig_105027, Cko_contig_51776, Cko_contig_64790, Cko_contig_23713, Cko_contig_73516, Cko_contig_64262, Cko_contig_77725, Cko_contig_48998	Cko_contig_41028, Cko_contig_41027, Cko_contig_18663, Cko_contig_3033, Cko_contig_123119, Cko_contig_6791, Cko_contig_68630, Cko_contig_68629, Cko_contig_68628, Cko_contig_68627, Cko_contig_56425, Cko_contig_114353, Cko_contig_114347, Cko_contig_70391, Cko_contig_70390, Cko_contig_70389, Cko_contig_70388, Cko_contig_70387, Cko_contig_20006, Cko_contig_20005, Cko_contig_70271, Cko_contig_70270, Ck…
GO:0004784	superoxide dismutase activity	F	0.00192155	7.25197e-06	7	28	993	46434	over	Cko_contig_349, Cko_contig_105262, Cko_contig_105581, Cko_contig_23166, Cko_contig_64407, Cko_contig_104881, Cko_contig_45026	Cko_contig_65081, Cko_contig_126851, Cko_contig_47038, Cko_contig_47037, Cko_contig_73262, Cko_contig_129108, Cko_contig_52738, Cko_contig_64406, Cko_contig_67841, Cko_contig_67770, Cko_contig_67769, Cko_contig_67768, Cko_contig_67767, Cko_contig_67766, Cko_contig_58954, Cko_contig_46722, Cko_contig_46544, Cko_contig_46543, Cko_contig_46542, Cko_contig_46214, Cko_contig_58156, Cko_contig_28980, C…
GO:0016721	oxidoreductase activity, acting on superoxide radicals as acceptor	F	0.00192155	7.25197e-06	7	28	993	46434	over	Cko_contig_349, Cko_contig_105262, Cko_contig_105581, Cko_contig_23166, Cko_contig_64407, Cko_contig_104881, Cko_contig_45026	Cko_contig_65081, Cko_contig_126851, Cko_contig_47038, Cko_contig_47037, Cko_contig_73262, Cko_contig_129108, Cko_contig_52738, Cko_contig_64406, Cko_contig_67841, Cko_contig_67770, Cko_contig_67769, Cko_contig_67768, Cko_contig_67767, Cko_contig_67766, Cko_contig_58954, Cko_contig_46722, Cko_contig_46544, Cko_contig_46543, Cko_contig_46542, Cko_contig_46214, Cko_contig_58156, Cko_contig_28980, C…
GO:0006979	response to oxidative stress	P	0.00205709	7.99877e-06	26	438	974	46024	over	Cko_contig_350, Cko_contig_51671, Cko_contig_106685, Cko_contig_48903, Cko_contig_100597, Cko_contig_59435, Cko_contig_57700, Cko_contig_105070, Cko_contig_49831, Cko_contig_61681, Cko_contig_98054, Cko_contig_23454, Cko_contig_89583, Cko_contig_106405, Cko_contig_759, Cko_contig_64785, Cko_contig_49975, Cko_contig_57699, Cko_contig_57698, Cko_contig_64407, Cko_contig_54071, Cko_contig_109513, Ck…	Cko_contig_53201, Cko_contig_111411, Cko_contig_65115, Cko_contig_65113, Cko_contig_65112, Cko_contig_65093, Cko_contig_56896, Cko_contig_111156, Cko_contig_68842, Cko_contig_68841, Cko_contig_68840, Cko_contig_68813, Cko_contig_56820, Cko_contig_111074, Cko_contig_56730, Cko_contig_44748, Cko_contig_44747, Cko_contig_44746, Cko_contig_68611, Cko_contig_68610, Cko_contig_68609, Cko_contig_18335, …
GO:0044092	negative regulation of molecular function	P	0.00290624	1.16329e-05	19	265	981	46197	over	Cko_contig_29476, Cko_contig_62676, Cko_contig_62675, Cko_contig_98286, Cko_contig_52729, Cko_contig_27564, Cko_contig_90785, Cko_contig_90776, Cko_contig_71256, Cko_contig_71255, Cko_contig_104724, Cko_contig_23906, Cko_contig_8649, Cko_contig_52047, Cko_contig_60083, Cko_contig_81265, Cko_contig_76637, Cko_contig_104666, Cko_contig_2177	Cko_contig_89128, Cko_contig_89127, Cko_contig_89126, Cko_contig_41164, Cko_contig_3133, Cko_contig_3132, Cko_contig_18680, Cko_contig_56844, Cko_contig_6864, Cko_contig_32779, Cko_contig_32778, Cko_contig_20750, Cko_contig_68669, Cko_contig_70828, Cko_contig_70827, Cko_contig_32577, Cko_contig_32576, Cko_contig_114653, Cko_contig_56303, Cko_contig_56302, Cko_contig_32310, Cko_contig_20218, Cko_c…
GO:0004364	glutathione transferase activity	F	0.00303803	1.25079e-05	8	44	992	46418	over	Cko_contig_108881, Cko_contig_31075, Cko_contig_90771, Cko_contig_57545, Cko_contig_57061, Cko_contig_23456, Cko_contig_64742, Cko_contig_95695	Cko_contig_77023, Cko_contig_68776, Cko_contig_32615, Cko_contig_126006, Cko_contig_129266, Cko_contig_61269, Cko_contig_61268, Cko_contig_88778, Cko_contig_108209, Cko_contig_76255, Cko_contig_76253, Cko_contig_67515, Cko_contig_31117, Cko_contig_55026, Cko_contig_55025, Cko_contig_58972, Cko_contig_58971, Cko_contig_8096, Cko_contig_8095, Cko_contig_51867, Cko_contig_87476, Cko_contig_78094, Ck…
GO:0030414	peptidase inhibitor activity	F	0.00484086	2.0484e-05	9	63	991	46399	over	Cko_contig_98286, Cko_contig_27564, Cko_contig_71256, Cko_contig_71255, Cko_contig_46822, Cko_contig_60083, Cko_contig_46938, Cko_contig_104666, Cko_contig_82133	Cko_contig_32779, Cko_contig_32778, Cko_contig_68669, Cko_contig_20634, Cko_contig_44531, Cko_contig_94787, Cko_contig_32310, Cko_contig_82132, Cko_contig_82131, Cko_contig_82130, Cko_contig_82129, Cko_contig_82128, Cko_contig_59191, Cko_contig_59190, Cko_contig_85458, Cko_contig_85457, Cko_contig_85456, Cko_contig_59189, Cko_contig_64857, Cko_contig_64856, Cko_contig_2291, Cko_contig_2179, Cko_c…
GO:0061134	peptidase regulator activity	F	0.00589557	2.56212e-05	9	65	991	46397	over	Cko_contig_98286, Cko_contig_27564, Cko_contig_71256, Cko_contig_71255, Cko_contig_46822, Cko_contig_60083, Cko_contig_46938, Cko_contig_104666, Cko_contig_82133	Cko_contig_123194, Cko_contig_32779, Cko_contig_32778, Cko_contig_68669, Cko_contig_20634, Cko_contig_44531, Cko_contig_94787, Cko_contig_32310, Cko_contig_82132, Cko_contig_82131, Cko_contig_82130, Cko_contig_82129, Cko_contig_82128, Cko_contig_59191, Cko_contig_59190, Cko_contig_85458, Cko_contig_85457, Cko_contig_85456, Cko_contig_59189, Cko_contig_64857, Cko_contig_64856, Cko_contig_2291, Cko…
GO:0009628	response to abiotic stimulus	P	0.00806294	3.59623e-05	79	2273	921	44189	over	Cko_contig_64859, Cko_contig_1516, Cko_contig_71125, Cko_contig_40365, Cko_contig_53509, Cko_contig_68737, Cko_contig_51332, Cko_contig_53058, Cko_contig_32976, Cko_contig_73628, Cko_contig_68278, Cko_contig_105581, Cko_contig_11287, Cko_contig_55896, Cko_contig_43905, Cko_contig_45634, Cko_contig_78479, Cko_contig_108009, Cko_contig_9133, Cko_contig_40199, Cko_contig_40198, Cko_contig_69645, Cko…	Cko_contig_41224, Cko_contig_89190, Cko_contig_89189, Cko_contig_91490, Cko_contig_3230, Cko_contig_89155, Cko_contig_3216, Cko_contig_3215, Cko_contig_3214, Cko_contig_77154, Cko_contig_89124, Cko_contig_53193, Cko_contig_91408, Cko_contig_91407, Cko_contig_65127, Cko_contig_41169, Cko_contig_65115, Cko_contig_65114, Cko_contig_65113, Cko_contig_65112, Cko_contig_53113, Cko_contig_53112, Cko_con…
GO:0034599	cellular response to oxidative stress	P	0.0105028	4.80459e-05	9	71	991	46391	over	Cko_contig_106685, Cko_contig_48903, Cko_contig_59435, Cko_contig_105070, Cko_contig_23454, Cko_contig_106405, Cko_contig_759, Cko_contig_49975, Cko_contig_57454	Cko_contig_111411, Cko_contig_68842, Cko_contig_111074, Cko_contig_44538, Cko_contig_114482, Cko_contig_23730, Cko_contig_59646, Cko_contig_61825, Cko_contig_11245, Cko_contig_117292, Cko_contig_129255, Cko_contig_105257, Cko_contig_105253, Cko_contig_129146, Cko_contig_73168, Cko_contig_73167, Cko_contig_64886, Cko_contig_122904, Cko_contig_40369, Cko_contig_122409, Cko_contig_81832, Cko_contig_…
GO:0010467	gene expression	P	0.0130902	6.13791e-05	142	4760	858	41702	over	Cko_contig_66231, Cko_contig_67319, Cko_contig_23841, Cko_contig_23046, Cko_contig_104999, Cko_contig_23041, Cko_contig_104197, Cko_contig_25207, Cko_contig_56685, Cko_contig_57769, Cko_contig_57765, Cko_contig_23032, Cko_contig_104983, Cko_contig_105707, Cko_contig_48947, Cko_contig_107788, Cko_contig_104967, Cko_contig_84600, Cko_contig_38246, Cko_contig_104959, Cko_contig_675, Cko_contig_10494…	Cko_contig_123454, Cko_contig_123452, Cko_contig_109149, Cko_contig_123433, Cko_contig_111436, Cko_contig_111420, Cko_contig_3286, Cko_contig_3283, Cko_contig_3282, Cko_contig_3281, Cko_contig_3270, Cko_contig_89198, Cko_contig_77188, Cko_contig_89155, Cko_contig_77164, Cko_contig_3200, Cko_contig_65165, Cko_contig_77113, Cko_contig_77112, Cko_contig_77111, Cko_contig_77110, Cko_contig_53159, Cko…
GO:0030246	carbohydrate binding	F	0.0147577	7.08854e-05	26	502	974	45960	over	Cko_contig_40365, Cko_contig_53845, Cko_contig_53844, Cko_contig_60125, Cko_contig_5292, Cko_contig_78140, Cko_contig_78139, Cko_contig_49896, Cko_contig_23328, Cko_contig_43905, Cko_contig_55514, Cko_contig_39988, Cko_contig_50354, Cko_contig_54232, Cko_contig_3985, Cko_contig_23746, Cko_contig_590, Cko_contig_3901, Cko_contig_36740, Cko_contig_102303, Cko_contig_102302, Cko_contig_94285, Cko_co…	Cko_contig_3251, Cko_contig_3233, Cko_contig_41166, Cko_contig_91392, Cko_contig_3152, Cko_contig_68928, Cko_contig_56909, Cko_contig_6985, Cko_contig_6984, Cko_contig_6983, Cko_contig_123182, Cko_contig_68882, Cko_contig_68881, Cko_contig_102994, Cko_contig_102992, Cko_contig_102958, Cko_contig_102957, Cko_contig_102956, Cko_contig_102955, Cko_contig_102953, Cko_contig_102952, Cko_contig_56684, …
GO:0030145	manganese ion binding	F	0.0159056	7.82185e-05	10	95	990	46367	over	Cko_contig_349, Cko_contig_105581, Cko_contig_78140, Cko_contig_78139, Cko_contig_69112, Cko_contig_40786, Cko_contig_3985, Cko_contig_1767, Cko_contig_49900, Cko_contig_45026	Cko_contig_77157, Cko_contig_41038, Cko_contig_41035, Cko_contig_41034, Cko_contig_123247, Cko_contig_123214, Cko_contig_6533, Cko_contig_6532, Cko_contig_44274, Cko_contig_44271, Cko_contig_6267, Cko_contig_114351, Cko_contig_126212, Cko_contig_114225, Cko_contig_9806, Cko_contig_23722, Cko_contig_35658, Cko_contig_9359, Cko_contig_9358, Cko_contig_11243, Cko_contig_47038, Cko_contig_47037, Cko_…
GO:0072593	reactive oxygen species metabolic process	P	0.0177245	8.91898e-05	11	117	989	46345	over	Cko_contig_105262, Cko_contig_106685, Cko_contig_48903, Cko_contig_59435, Cko_contig_105070, Cko_contig_23166, Cko_contig_105026, Cko_contig_759, Cko_contig_49975, Cko_contig_64407, Cko_contig_104881	Cko_contig_111411, Cko_contig_65081, Cko_contig_68842, Cko_contig_111074, Cko_contig_111070, Cko_contig_126851, Cko_contig_56423, Cko_contig_68270, Cko_contig_68269, Cko_contig_11829, Cko_contig_11828, Cko_contig_23730, Cko_contig_9731, Cko_contig_59646, Cko_contig_23687, Cko_contig_697, Cko_contig_61825, Cko_contig_105730, Cko_contig_9343, Cko_contig_47086, Cko_contig_129255, Cko_contig_105253, …
GO:0016829	lyase activity	F	0.0216754	0.00011155	42	1063	957	45399	over	Cko_contig_58866, Cko_contig_64859, Cko_contig_23045, Cko_contig_36087, Cko_contig_90164, Cko_contig_10664, Cko_contig_62193, Cko_contig_104928, Cko_contig_104908, Cko_contig_23670, Cko_contig_108359, Cko_contig_4140, Cko_contig_104799, Cko_contig_3825, Cko_contig_3812, Cko_contig_76586, Cko_contig_105814, Cko_contig_8317, Cko_contig_57061, Cko_contig_63829, Cko_contig_63828, Cko_contig_11833, Ck…	Cko_contig_111438, Cko_contig_91438, Cko_contig_91437, Cko_contig_91436, Cko_contig_91435, Cko_contig_65168, Cko_contig_65167, Cko_contig_77108, Cko_contig_41172, Cko_contig_65126, Cko_contig_123387, Cko_contig_41131, Cko_contig_41130, Cko_contig_89085, Cko_contig_65093, Cko_contig_77006, Cko_contig_77005, Cko_contig_53039, Cko_contig_53038, Cko_contig_111285, Cko_contig_53005, Cko_contig_53004, …
GO:0010466	negative regulation of peptidase activity	P	0.0217947	0.000114656	6	31	994	46431	over	Cko_contig_98286, Cko_contig_27564, Cko_contig_71256, Cko_contig_71255, Cko_contig_60083, Cko_contig_104666	Cko_contig_32779, Cko_contig_32778, Cko_contig_68669, Cko_contig_32310, Cko_contig_82132, Cko_contig_82131, Cko_contig_82130, Cko_contig_82129, Cko_contig_82128, Cko_contig_59191, Cko_contig_59190, Cko_contig_85458, Cko_contig_85457, Cko_contig_85456, Cko_contig_59189, Cko_contig_64857, Cko_contig_64856, Cko_contig_43587, Cko_contig_43406, Cko_contig_5020, Cko_contig_60416, Cko_contig_60415, Cko_…
GO:0016630	protochlorophyllide reductase activity	F	0.02281	0.000125215	5	19	995	46443	over	Cko_contig_80266, Cko_contig_80265, Cko_contig_82972, Cko_contig_82971, Cko_contig_82970	Cko_contig_82975, Cko_contig_82974, Cko_contig_97810, Cko_contig_73657, Cko_contig_29373, Cko_contig_5008, Cko_contig_58740, Cko_contig_58739, Cko_contig_58738, Cko_contig_58737, Cko_contig_63871, Cko_contig_1304, Cko_contig_80267, Cko_contig_62843, Cko_contig_62842, Cko_contig_62604, Cko_contig_62315, Cko_contig_89551, Cko_contig_53334
GO:0015174	basic amino acid transmembrane transporter activity	F	0.02281	0.000125215	5	19	995	46443	over	Cko_contig_2476, Cko_contig_1335, Cko_contig_52838, Cko_contig_52837, Cko_contig_53789	Cko_contig_68238, Cko_contig_68237, Cko_contig_68233, Cko_contig_70383, Cko_contig_11901, Cko_contig_11897, Cko_contig_11517, Cko_contig_52938, Cko_contig_52937, Cko_contig_2448, Cko_contig_101841, Cko_contig_101840, Cko_contig_101839, Cko_contig_101838, Cko_contig_101837, Cko_contig_101047, Cko_contig_54070, Cko_contig_74855, Cko_contig_65801
GO:0051346	negative regulation of hydrolase activity	P	0.0234076	0.000133739	6	32	994	46430	over	Cko_contig_98286, Cko_contig_27564, Cko_contig_71256, Cko_contig_71255, Cko_contig_60083, Cko_contig_104666	Cko_contig_32779, Cko_contig_32778, Cko_contig_68669, Cko_contig_32310, Cko_contig_82132, Cko_contig_82131, Cko_contig_82130, Cko_contig_82129, Cko_contig_82128, Cko_contig_59191, Cko_contig_59190, Cko_contig_85458, Cko_contig_85457, Cko_contig_85456, Cko_contig_59189, Cko_contig_64857, Cko_contig_64856, Cko_contig_43587, Cko_contig_43406, Cko_contig_5020, Cko_contig_60416, Cko_contig_60415, Cko_…
GO:0004857	enzyme inhibitor activity	F	0.0234076	0.00013385	13	168	987	46294	over	Cko_contig_98286, Cko_contig_27564, Cko_contig_90785, Cko_contig_90776, Cko_contig_71256, Cko_contig_71255, Cko_contig_8649, Cko_contig_52047, Cko_contig_46822, Cko_contig_60083, Cko_contig_46938, Cko_contig_104666, Cko_contig_82133	Cko_contig_3133, Cko_contig_3132, Cko_contig_56844, Cko_contig_32779, Cko_contig_32778, Cko_contig_68669, Cko_contig_20634, Cko_contig_70828, Cko_contig_70827, Cko_contig_32577, Cko_contig_32576, Cko_contig_44531, Cko_contig_94787, Cko_contig_56303, Cko_contig_56302, Cko_contig_32310, Cko_contig_20218, Cko_contig_68192, Cko_contig_857, Cko_contig_82132, Cko_contig_82131, Cko_contig_82130, Cko_con…
GO:0018826	methionine gamma-lyase activity	F	0.0301688	0.000177847	3	3	997	46459	over	Cko_contig_63829, Cko_contig_63828, Cko_contig_41679	Cko_contig_61228, Cko_contig_63827, Cko_contig_63824
GO:0052547	regulation of peptidase activity	P	0.0301688	0.000179412	6	34	994	46428	over	Cko_contig_98286, Cko_contig_27564, Cko_contig_71256, Cko_contig_71255, Cko_contig_60083, Cko_contig_104666	Cko_contig_123194, Cko_contig_32779, Cko_contig_32778, Cko_contig_68669, Cko_contig_32310, Cko_contig_82132, Cko_contig_82131, Cko_contig_82130, Cko_contig_82129, Cko_contig_82128, Cko_contig_59191, Cko_contig_59190, Cko_contig_85458, Cko_contig_85457, Cko_contig_85456, Cko_contig_59189, Cko_contig_64857, Cko_contig_64856, Cko_contig_17326, Cko_contig_43587, Cko_contig_43406, Cko_contig_5020, Cko…
GO:0015802	basic amino acid transport	P	0.0308744	0.000187139	5	21	995	46441	over	Cko_contig_2476, Cko_contig_1335, Cko_contig_52838, Cko_contig_52837, Cko_contig_53789	Cko_contig_68238, Cko_contig_68237, Cko_contig_68233, Cko_contig_70383, Cko_contig_11901, Cko_contig_11897, Cko_contig_11517, Cko_contig_52938, Cko_contig_52937, Cko_contig_2448, Cko_contig_2124, Cko_contig_101841, Cko_contig_101840, Cko_contig_101839, Cko_contig_101838, Cko_contig_101837, Cko_contig_101047, Cko_contig_128465, Cko_contig_54070, Cko_contig_74855, Cko_contig_65801
GO:0042744	hydrogen peroxide catabolic process	P	0.0328209	0.000206445	6	35	994	46427	over	Cko_contig_106685, Cko_contig_48903, Cko_contig_59435, Cko_contig_105070, Cko_contig_759, Cko_contig_49975	Cko_contig_111411, Cko_contig_68842, Cko_contig_111074, Cko_contig_23730, Cko_contig_59646, Cko_contig_61825, Cko_contig_129255, Cko_contig_105253, Cko_contig_64886, Cko_contig_81832, Cko_contig_81831, Cko_contig_81830, Cko_contig_81829, Cko_contig_113341, Cko_contig_60438, Cko_contig_60437, Cko_contig_75581, Cko_contig_75580, Cko_contig_75579, Cko_contig_75578, Cko_contig_75577, Cko_contig_12168…
GO:0008553	hydrogen-exporting ATPase activity, phosphorylative mechanism	F	0.0328209	0.000206445	6	35	994	46427	over	Cko_contig_109155, Cko_contig_6381, Cko_contig_104930, Cko_contig_44808, Cko_contig_83913, Cko_contig_89641	Cko_contig_105948, Cko_contig_59448, Cko_contig_110507, Cko_contig_110045, Cko_contig_113794, Cko_contig_125491, Cko_contig_79186, Cko_contig_79185, Cko_contig_79184, Cko_contig_116526, Cko_contig_116345, Cko_contig_46066, Cko_contig_119917, Cko_contig_13520, Cko_contig_78468, Cko_contig_78467, Cko_contig_78466, Cko_contig_112472, Cko_contig_124395, Cko_contig_124347, Cko_contig_4197, Cko_contig_…
GO:0016984	ribulose-bisphosphate carboxylase activity	F	0.0440346	0.000291229	3	12	996	46450	over	Cko_contig_64703, Cko_contig_64702, Cko_contig_74926	Cko_contig_6573, Cko_contig_59448, Cko_contig_47415, Cko_contig_61470, Cko_contig_64642, Cko_contig_64641, Cko_contig_40503, Cko_contig_49014, Cko_contig_49013, Cko_contig_49012, Cko_contig_28368, Cko_contig_50438
GO:0033772	flavonoid 3',5'-hydroxylase activity	F	0.0440346	0.000291229	4	12	996	46450	over	Cko_contig_65119, Cko_contig_58035, Cko_contig_66807, Cko_contig_62901	Cko_contig_107454, Cko_contig_51098, Cko_contig_51097, Cko_contig_78999, Cko_contig_78998, Cko_contig_80680, Cko_contig_92157, Cko_contig_7515, Cko_contig_71661, Cko_contig_127468, Cko_contig_71425, Cko_contig_62902
GO:0022891	substrate-specific transmembrane transporter activity	F	0.0440346	0.000301629	62	1798	938	44664	over	Cko_contig_54175, Cko_contig_1516, Cko_contig_104990, Cko_contig_64391, Cko_contig_109155, Cko_contig_6381, Cko_contig_2476, Cko_contig_105591, Cko_contig_54460, Cko_contig_47026, Cko_contig_47025, Cko_contig_46739, Cko_contig_104930, Cko_contig_61080, Cko_contig_68223, Cko_contig_61079, Cko_contig_61078, Cko_contig_1335, Cko_contig_9926, Cko_contig_24748, Cko_contig_63213, Cko_contig_62125, Cko_…	Cko_contig_111477, Cko_contig_109126, Cko_contig_111403, Cko_contig_89190, Cko_contig_89189, Cko_contig_89179, Cko_contig_89178, Cko_contig_89177, Cko_contig_91409, Cko_contig_91408, Cko_contig_91407, Cko_contig_123383, Cko_contig_41115, Cko_contig_111317, Cko_contig_111308, Cko_contig_18729, Cko_contig_18728, Cko_contig_91337, Cko_contig_91336, Cko_contig_91335, Cko_contig_91334, Cko_contig_6502…
GO:0044364	disruption of cells of other organism	P	0.0440346	0.000306344	3	4	997	46458	over	Cko_contig_60679, Cko_contig_69520, Cko_contig_69519	Cko_contig_56847, Cko_contig_105189, Cko_contig_42728, Cko_contig_42727
GO:0031640	killing of cells of other organism	P	0.0440346	0.000306344	3	4	997	46458	over	Cko_contig_60679, Cko_contig_69520, Cko_contig_69519	Cko_contig_56847, Cko_contig_105189, Cko_contig_42728, Cko_contig_42727
GO:0042274	ribosomal small subunit biogenesis	P	0.0440346	0.000307195	6	38	994	46424	over	Cko_contig_104999, Cko_contig_104967, Cko_contig_105204, Cko_contig_23969, Cko_contig_105038, Cko_contig_106247	Cko_contig_53007, Cko_contig_53006, Cko_contig_32508, Cko_contig_44354, Cko_contig_44353, Cko_contig_56311, Cko_contig_56038, Cko_contig_749, Cko_contig_23547, Cko_contig_23546, Cko_contig_129548, Cko_contig_23097, Cko_contig_23096, Cko_contig_129082, Cko_contig_90915, Cko_contig_26076, Cko_contig_122581, Cko_contig_43188, Cko_contig_43187, Cko_contig_8958, Cko_contig_10865, Cko_contig_22808, Cko…
GO:0070301	cellular response to hydrogen peroxide	P	0.0488602	0.000348185	6	39	994	46423	over	Cko_contig_106685, Cko_contig_48903, Cko_contig_59435, Cko_contig_105070, Cko_contig_759, Cko_contig_49975	Cko_contig_111411, Cko_contig_68842, Cko_contig_111074, Cko_contig_23730, Cko_contig_59646, Cko_contig_61825, Cko_contig_11245, Cko_contig_129255, Cko_contig_105253, Cko_contig_64886, Cko_contig_81832, Cko_contig_81831, Cko_contig_81830, Cko_contig_81829, Cko_contig_113341, Cko_contig_60438, Cko_contig_60437, Cko_contig_49708, Cko_contig_75581, Cko_contig_75580, Cko_contig_75579, Cko_contig_75578…
GO:0006950	response to stress	P	0.0488602	0.000352035	131	4508	869	41954	over	Cko_contig_28391, Cko_contig_64859, Cko_contig_100736, Cko_contig_56686, Cko_contig_40365, Cko_contig_350, Cko_contig_68737, Cko_contig_51332, Cko_contig_53058, Cko_contig_90164, Cko_contig_73628, Cko_contig_51671, Cko_contig_104161, Cko_contig_28347, Cko_contig_106685, Cko_contig_10658, Cko_contig_105591, Cko_contig_53387, Cko_contig_105581, Cko_contig_48903, Cko_contig_11287, Cko_contig_104935,…	Cko_contig_53201, Cko_contig_41224, Cko_contig_111447, Cko_contig_111438, Cko_contig_111411, Cko_contig_18884, Cko_contig_3287, Cko_contig_91490, Cko_contig_3230, Cko_contig_89155, Cko_contig_3216, Cko_contig_3215, Cko_contig_3207, Cko_contig_89124, Cko_contig_65166, Cko_contig_65164, Cko_contig_65163, Cko_contig_65157, Cko_contig_65155, Cko_contig_53154, Cko_contig_123390, Cko_contig_65125, Cko_…
Category: C,cellular components; P,biological processes; F,molecular function
