# Supplementary material for: Effects of drought and salt-stresses on gene expression in Caragana korshinskii seedlings revealed by RNA-seq
Source: BMC Genomics. 2016 Mar 8;17:200. doi: 10.1186/s12864-016-2562-0 (PMC4782325; doi:10.1186/s12864-016-2562-0)
Supplement: Additional file 9: — GO distribution of upregulated or downregulated DEGs in drought- and salt-treated C. korshinskii. GO functional classification annotation provides a gene list and gene number for every specific GO term. (XLS 89 kb) [file 12864_2016_2562_MOESM9_ESM.xls]

## Sheet: Sheet1
Additional file 9 GO distribution of upregulated or downregulated DEGs in drought- and salt-treated C. korshinskii
In drought treated C. korshinskii, 731 upregulated DEGs were aligned to GO database
GO ID	GO term	GO class	DE_in_the_term	gene_in_the_team	all_DE_gene	all_gene	p-value	q_value	gene_list
GO:0005576	extracellular region	cellular_component	15	317	483	47462	1.79061e-06	0.000255609	Cko_contig_69519;Cko_contig_46971;Cko_contig_11847;Cko_contig_59190;Cko_contig_89205;Cko_contig_56847;Cko_contig_40365;Cko_contig_54435;Cko_contig_27564;Cko_contig_59083;Cko_contig_59435;Cko_contig_93432;Cko_contig_59189;Cko_contig_49975;Cko_contig_68480
GO:0009501	amyloplast	cellular_component	4	21	483	47462	0.000108792	0.00416058	Cko_contig_100875;Cko_contig_100886;Cko_contig_7311;Cko_contig_41188
GO:0010170	glucose-1-phosphate adenylyltransferase complex	cellular_component	2	3	483	47462	0.000992614	0.0246427	Cko_contig_7311;Cko_contig_41188
GO:0004012	phospholipid-translocating ATPase activity	molecular_function	5	63	483	47462	0.00062875	0.0179508	Cko_contig_25887;Cko_contig_62668;Cko_contig_74698;Cko_contig_104020;Cko_contig_90871
GO:0004459	L-lactate dehydrogenase activity	molecular_function	2	4	483	47462	0.00147899	0.02815	Cko_contig_105490;Cko_contig_45216
GO:0004497	monooxygenase activity	molecular_function	9	270	483	47462	0.00226173	0.0349071	Cko_contig_7817;Cko_contig_98335;Cko_contig_42370;Cko_contig_98020;Cko_contig_54253;Cko_contig_101221;Cko_contig_31914;Cko_contig_77596;Cko_contig_42349
GO:0004672	protein kinase activity	molecular_function	23	890	483	47462	6.77716e-05	0.00297674	Cko_contig_99860;Cko_contig_8746;Cko_contig_11032;Cko_contig_43831;Cko_contig_78750;Cko_contig_49124;Cko_contig_7234;Cko_contig_39198;Cko_contig_25813;Cko_contig_85210;Cko_contig_103451;Cko_contig_11459;Cko_contig_104474;Cko_contig_68168;Cko_contig_30368;Cko_contig_7236;Cko_contig_7666;Cko_contig_49272;Cko_contig_50084;Cko_contig_12027;Cko_contig_7086;Cko_contig_12130;Cko_contig_10324
GO:0004674	protein serine/threonine kinase activity	molecular_function	39	1687	483	47462	2.9638e-06	0.000338466	Cko_contig_102532;Cko_contig_79381;Cko_contig_106640;Cko_contig_63557;Cko_contig_43832;Cko_contig_105543;Cko_contig_91120;Cko_contig_12131;Cko_contig_52707;Cko_contig_101693;Cko_contig_4991;Cko_contig_627;Cko_contig_97822;Cko_contig_107741;Cko_contig_5897;Cko_contig_94343;Cko_contig_5680;Cko_contig_36276;Cko_contig_95868;Cko_contig_82030;Cko_contig_98647;Cko_contig_103648;Cko_contig_27755;Cko_con…
GO:0004867	serine-type endopeptidase inhibitor activity	molecular_function	3	27	483	47462	0.00337016	0.044146	Cko_contig_59190;Cko_contig_27564;Cko_contig_59189
GO:0005506	iron ion binding	molecular_function	25	854	483	47462	4.35879e-06	0.00038526	Cko_contig_7817;Cko_contig_62625;Cko_contig_98335;Cko_contig_2143;Cko_contig_23845;Cko_contig_65247;Cko_contig_82173;Cko_contig_98020;Cko_contig_63577;Cko_contig_54253;Cko_contig_30560;Cko_contig_101221;Cko_contig_85502;Cko_contig_69463;Cko_contig_24153;Cko_contig_64882;Cko_contig_82813;Cko_contig_29643;Cko_contig_48527;Cko_contig_31914;Cko_contig_66891;Cko_contig_82418;Cko_contig_42350;Cko_conti…
GO:0008463	formylmethionine deformylase activity	molecular_function	2	4	483	47462	0.00147899	0.02815	Cko_contig_23845;Cko_contig_48527
GO:0008878	glucose-1-phosphate adenylyltransferase activity	molecular_function	3	11	483	47462	0.000340501	0.0108014	Cko_contig_7311;Cko_contig_41187;Cko_contig_41188
GO:0009055	electron carrier activity	molecular_function	21	766	483	47462	6.27355e-05	0.00297674	Cko_contig_7817;Cko_contig_50033;Cko_contig_98335;Cko_contig_2143;Cko_contig_82173;Cko_contig_98020;Cko_contig_54253;Cko_contig_101221;Cko_contig_69463;Cko_contig_24153;Cko_contig_64882;Cko_contig_82813;Cko_contig_29643;Cko_contig_31914;Cko_contig_66891;Cko_contig_62967;Cko_contig_82418;Cko_contig_6176;Cko_contig_42350;Cko_contig_77596;Cko_contig_42349
GO:0015662	ATPase activity, coupled to transmembrane movement of ions, phosphorylative mechanism	molecular_function	5	86	483	47462	0.00232306	0.0349071	Cko_contig_25887;Cko_contig_62668;Cko_contig_74698;Cko_contig_104020;Cko_contig_90871
GO:0016206	catechol O-methyltransferase activity	molecular_function	2	4	483	47462	0.00147899	0.02815	Cko_contig_54042;Cko_contig_92161
GO:0016301	kinase activity	molecular_function	21	826	483	47462	0.000172415	0.00579111	Cko_contig_103193;Cko_contig_96044;Cko_contig_12378;Cko_contig_11279;Cko_contig_12129;Cko_contig_12379;Cko_contig_60942;Cko_contig_35030;Cko_contig_70566;Cko_contig_65110;Cko_contig_13246;Cko_contig_70567;Cko_contig_61636;Cko_contig_13251;Cko_contig_39702;Cko_contig_70568;Cko_contig_32118;Cko_contig_99573;Cko_contig_2505;Cko_contig_58901;Cko_contig_12488
GO:0016705	oxidoreductase activity, acting on paired donors, with incorporation or reduction of molecular oxygen	molecular_function	9	275	483	47462	0.00254655	0.0372841	Cko_contig_7817;Cko_contig_98335;Cko_contig_42370;Cko_contig_98020;Cko_contig_54253;Cko_contig_101221;Cko_contig_31914;Cko_contig_77596;Cko_contig_42349
GO:0016866	intramolecular transferase activity	molecular_function	2	4	483	47462	0.00147899	0.02815	Cko_contig_69697;Cko_contig_4459
GO:0020037	heme binding	molecular_function	22	724	483	47462	9.34614e-06	0.00066708	Cko_contig_62652;Cko_contig_7817;Cko_contig_98335;Cko_contig_2143;Cko_contig_1318;Cko_contig_82173;Cko_contig_98020;Cko_contig_54253;Cko_contig_101221;Cko_contig_69463;Cko_contig_24153;Cko_contig_64882;Cko_contig_59435;Cko_contig_82813;Cko_contig_29643;Cko_contig_31914;Cko_contig_66891;Cko_contig_49975;Cko_contig_82418;Cko_contig_42350;Cko_contig_77596;Cko_contig_42349
GO:0030247	polysaccharide binding	molecular_function	6	89	483	47462	0.000413347	0.0124222	Cko_contig_5783;Cko_contig_12578;Cko_contig_12579;Cko_contig_103264;Cko_contig_103258;Cko_contig_11579
GO:0033773	isoflavone 2'-hydroxylase activity	molecular_function	6	8	483	47462	2.84206e-09	1.62282e-06	Cko_contig_2143;Cko_contig_82173;Cko_contig_24153;Cko_contig_64882;Cko_contig_29643;Cko_contig_42350
GO:0033800	isoflavone 7-O-methyltransferase activity	molecular_function	2	5	483	47462	0.00205678	0.0345418	Cko_contig_57958;Cko_contig_558
GO:0042973	glucan endo-1,3-beta-D-glucosidase activity	molecular_function	4	55	483	47462	0.00298958	0.0406441	Cko_contig_54003;Cko_contig_104829;Cko_contig_86204;Cko_contig_56126
GO:0050356	tropine dehydrogenase activity	molecular_function	2	7	483	47462	0.00347911	0.044146	Cko_contig_80039;Cko_contig_80036
GO:0070330	aromatase activity	molecular_function	8	47	483	47462	8.05163e-08	2.29874e-05	Cko_contig_2143;Cko_contig_82173;Cko_contig_69463;Cko_contig_24153;Cko_contig_64882;Cko_contig_82813;Cko_contig_29643;Cko_contig_42350
GO:0005978	glycogen biosynthetic process	biological_process	4	44	483	47462	0.00139408	0.02815	Cko_contig_7311;Cko_contig_23815;Cko_contig_41187;Cko_contig_41188
GO:0006468	protein phosphorylation	biological_process	49	2193	483	47462	3.96041e-07	7.53798e-05	Cko_contig_102532;Cko_contig_79381;Cko_contig_106640;Cko_contig_63557;Cko_contig_43832;Cko_contig_8746;Cko_contig_105543;Cko_contig_91120;Cko_contig_12578;Cko_contig_12131;Cko_contig_52707;Cko_contig_101693;Cko_contig_4991;Cko_contig_627;Cko_contig_97822;Cko_contig_107741;Cko_contig_5897;Cko_contig_94343;Cko_contig_39198;Cko_contig_25813;Cko_contig_5680;Cko_contig_36276;Cko_contig_95868;Cko_conti…
GO:0006952	defense response	biological_process	25	1050	483	47462	0.000116584	0.00416058	Cko_contig_88251;Cko_contig_67570;Cko_contig_67321;Cko_contig_94371;Cko_contig_55089;Cko_contig_9206;Cko_contig_13307;Cko_contig_42330;Cko_contig_2596;Cko_contig_86909;Cko_contig_86348;Cko_contig_81844;Cko_contig_60108;Cko_contig_10309;Cko_contig_86908;Cko_contig_6251;Cko_contig_86419;Cko_contig_28391;Cko_contig_71130;Cko_contig_99695;Cko_contig_82813;Cko_contig_13370;Cko_contig_28184;Cko_contig_…
GO:0007154	cell communication	biological_process	4	41	483	47462	0.00109313	0.0260073	Cko_contig_91120;Cko_contig_5897;Cko_contig_104535;Cko_contig_57545
GO:0007165	signal transduction	biological_process	17	794	483	47462	0.0040112	0.0497912	Cko_contig_88251;Cko_contig_102532;Cko_contig_105736;Cko_contig_55089;Cko_contig_13307;Cko_contig_42330;Cko_contig_86909;Cko_contig_81844;Cko_contig_60108;Cko_contig_86908;Cko_contig_6251;Cko_contig_69661;Cko_contig_86419;Cko_contig_99695;Cko_contig_13370;Cko_contig_5844;Cko_contig_11665
GO:0007166	cell surface receptor signaling pathway	biological_process	2	7	483	47462	0.00347911	0.044146	Cko_contig_11579;Cko_contig_11580
GO:0007585	respiratory gaseous exchange	biological_process	2	5	483	47462	0.00205678	0.0345418	Cko_contig_64927;Cko_contig_88474
GO:0009627	systemic acquired resistance	biological_process	6	46	483	47462	1.39345e-05	0.000884069	Cko_contig_104829;Cko_contig_86204;Cko_contig_40365;Cko_contig_54435;Cko_contig_88492;Cko_contig_24571
GO:0009717	isoflavonoid biosynthetic process	biological_process	2	5	483	47462	0.00205678	0.0345418	Cko_contig_57958;Cko_contig_558
GO:0009835	fruit ripening	biological_process	3	23	483	47462	0.00222347	0.0349071	Cko_contig_403;Cko_contig_69428;Cko_contig_78738
GO:0009992	cellular water homeostasis	biological_process	2	4	483	47462	0.00147899	0.02815	Cko_contig_11579;Cko_contig_11580
GO:0010466	negative regulation of peptidase activity	biological_process	3	20	483	47462	0.00154879	0.0285278	Cko_contig_71256;Cko_contig_59190;Cko_contig_59189
GO:0015914	phospholipid transport	biological_process	5	65	483	47462	0.000718113	0.0195258	Cko_contig_25887;Cko_contig_62668;Cko_contig_74698;Cko_contig_104020;Cko_contig_90871
GO:0031640	killing of cells of other organism	biological_process	2	6	483	47462	0.0027241	0.0379381	Cko_contig_69519;Cko_contig_56847
GO:0043090	amino acid import	biological_process	3	7	483	47462	0.000115674	0.00416058	Cko_contig_64630;Cko_contig_37359;Cko_contig_55572
GO:0043686	co-translational protein modification	biological_process	2	6	483	47462	0.0027241	0.0379381	Cko_contig_23845;Cko_contig_48527
GO:0048544	recognition of pollen	biological_process	8	120	483	47462	4.98309e-05	0.00258668	Cko_contig_79381;Cko_contig_12131;Cko_contig_94343;Cko_contig_36276;Cko_contig_27755;Cko_contig_11681;Cko_contig_93348;Cko_contig_79385
GO:0050832	defense response to fungus	biological_process	8	114	483	47462	3.53676e-05	0.00201949	Cko_contig_100457;Cko_contig_69519;Cko_contig_46971;Cko_contig_3312;Cko_contig_56847;Cko_contig_11579;Cko_contig_24571;Cko_contig_11580
GO:0050896	response to stimulus	biological_process	16	686	483	47462	0.00231807	0.0349071	Cko_contig_106640;Cko_contig_11576;Cko_contig_43832;Cko_contig_100808;Cko_contig_12812;Cko_contig_13275;Cko_contig_92887;Cko_contig_104144;Cko_contig_88245;Cko_contig_104535;Cko_contig_105960;Cko_contig_69707;Cko_contig_94519;Cko_contig_13013;Cko_contig_82895;Cko_contig_10664
GO:0051707	response to other organism	biological_process	5	66	483	47462	0.000766195	0.0198863	Cko_contig_102532;Cko_contig_12330;Cko_contig_52997;Cko_contig_63009;Cko_contig_82813
GO:0071456	cellular response to hypoxia	biological_process	4	8	483	47462	4.72297e-06	0.00038526	Cko_contig_82173;Cko_contig_29643;Cko_contig_42350;Cko_contig_42349
In drought treated C. korshinskii, 899 downregulated DEGs were aligned to GO database
GO ID	GO term	GO class	DE_in_the_term	gene_in_the_team	all_DE_gene	all_gene	p-value	q_value	gene_list
GO:0000786	nucleosome	cellular_component	8	83	579	47462	1.49982e-05	0.000866685	Cko_contig_66935;Cko_contig_69546;Cko_contig_73821;Cko_contig_105309;Cko_contig_45401;Cko_contig_30796;Cko_contig_57178;Cko_contig_51684
GO:0003959	NADPH dehydrogenase activity	molecular_function	3	9	579	47462	0.000353322	0.0100697	Cko_contig_58740;Cko_contig_58738;Cko_contig_58737
GO:0003960	NADPH:quinone reductase activity	molecular_function	3	19	579	47462	0.00226128	0.0315656	Cko_contig_51067;Cko_contig_57769;Cko_contig_41224
GO:0003962	cystathionine gamma-synthase activity	molecular_function	3	8	579	47462	0.000267385	0.0087091	Cko_contig_41679;Cko_contig_63829;Cko_contig_63828
GO:0004252	serine-type endopeptidase activity	molecular_function	10	249	579	47462	0.00130458	0.0234825	Cko_contig_60530;Cko_contig_12584;Cko_contig_76637;Cko_contig_81265;Cko_contig_105985;Cko_contig_25538;Cko_contig_62676;Cko_contig_52729;Cko_contig_29476;Cko_contig_62675
GO:0004497	monooxygenase activity	molecular_function	14	270	579	47462	1.10502e-05	0.000755832	Cko_contig_8366;Cko_contig_80678;Cko_contig_105351;Cko_contig_74926;Cko_contig_60000;Cko_contig_23760;Cko_contig_92800;Cko_contig_59448;Cko_contig_74785;Cko_contig_101592;Cko_contig_52223;Cko_contig_90164;Cko_contig_74930;Cko_contig_7387
GO:0005506	iron ion binding	molecular_function	22	854	579	47462	0.00113978	0.0216558	Cko_contig_8366;Cko_contig_62536;Cko_contig_57993;Cko_contig_57992;Cko_contig_80678;Cko_contig_104528;Cko_contig_87945;Cko_contig_27962;Cko_contig_105351;Cko_contig_60660;Cko_contig_60000;Cko_contig_70077;Cko_contig_92800;Cko_contig_63401;Cko_contig_58035;Cko_contig_74785;Cko_contig_63400;Cko_contig_104619;Cko_contig_23253;Cko_contig_90164;Cko_contig_90851;Cko_contig_7387
GO:0005515	protein binding	molecular_function	9	236	579	47462	0.00312047	0.0381143	Cko_contig_66935;Cko_contig_69546;Cko_contig_73821;Cko_contig_29040;Cko_contig_105659;Cko_contig_30796;Cko_contig_63449;Cko_contig_57178;Cko_contig_5962
GO:0005576	extracellular region	cellular_component	15	317	579	47462	1.5205e-05	0.000866685	Cko_contig_23664;Cko_contig_55845;Cko_contig_60530;Cko_contig_76637;Cko_contig_81265;Cko_contig_65899;Cko_contig_69546;Cko_contig_73821;Cko_contig_105985;Cko_contig_45465;Cko_contig_45464;Cko_contig_84508;Cko_contig_87969;Cko_contig_39135;Cko_contig_54048
GO:0006066	alcohol metabolic process	biological_process	4	32	579	47462	0.000905861	0.0182238	Cko_contig_93805;Cko_contig_60893;Cko_contig_60891;Cko_contig_93806
GO:0006334	nucleosome assembly	biological_process	8	94	579	47462	3.44772e-05	0.00157216	Cko_contig_66935;Cko_contig_69546;Cko_contig_73821;Cko_contig_105309;Cko_contig_45401;Cko_contig_30796;Cko_contig_57178;Cko_contig_51684
GO:0006629	lipid metabolic process	biological_process	14	388	579	47462	0.000436835	0.0113037	Cko_contig_84848;Cko_contig_63054;Cko_contig_32382;Cko_contig_52907;Cko_contig_68786;Cko_contig_63118;Cko_contig_70251;Cko_contig_84508;Cko_contig_30422;Cko_contig_51272;Cko_contig_87192;Cko_contig_53058;Cko_contig_46606;Cko_contig_55190
GO:0006809	nitric oxide biosynthetic process	biological_process	3	20	579	47462	0.00257735	0.0352582	Cko_contig_57993;Cko_contig_57992;Cko_contig_87945
GO:0006833	water transport	biological_process	5	41	579	47462	0.000227855	0.00779263	Cko_contig_25815;Cko_contig_47026;Cko_contig_46739;Cko_contig_47025;Cko_contig_55046
GO:0006857	oligopeptide transport	biological_process	14	135	579	47462	4.28211e-09	2.92896e-06	Cko_contig_107887;Cko_contig_31499;Cko_contig_34180;Cko_contig_81042;Cko_contig_105027;Cko_contig_31498;Cko_contig_70390;Cko_contig_3033;Cko_contig_34181;Cko_contig_51776;Cko_contig_32976;Cko_contig_68627;Cko_contig_64262;Cko_contig_73516
GO:0006869	lipid transport	biological_process	9	67	579	47462	3.50778e-07	7.99774e-05	Cko_contig_23734;Cko_contig_23715;Cko_contig_64497;Cko_contig_57382;Cko_contig_58206;Cko_contig_28406;Cko_contig_1658;Cko_contig_76943;Cko_contig_44107
GO:0006949	syncytium formation	biological_process	3	21	579	47462	0.00291937	0.0363815	Cko_contig_55845;Cko_contig_45465;Cko_contig_45464
GO:0007127	meiosis I	biological_process	2	6	579	47462	0.00386948	0.0441121	Cko_contig_2276;Cko_contig_51752
GO:0008234	cysteine-type peptidase activity	molecular_function	8	102	579	47462	5.9228e-05	0.002532	Cko_contig_98561;Cko_contig_66932;Cko_contig_607;Cko_contig_62057;Cko_contig_23240;Cko_contig_32671;Cko_contig_10499;Cko_contig_105229
GO:0008519	ammonium transmembrane transporter activity	molecular_function	4	23	579	47462	0.00029403	0.00914165	Cko_contig_63806;Cko_contig_61133;Cko_contig_107807;Cko_contig_34971
GO:0009055	electron carrier activity	molecular_function	27	766	579	47462	1.82766e-06	0.000250024	Cko_contig_2462;Cko_contig_8366;Cko_contig_62536;Cko_contig_57993;Cko_contig_57992;Cko_contig_80678;Cko_contig_104528;Cko_contig_87945;Cko_contig_2461;Cko_contig_105351;Cko_contig_61799;Cko_contig_83529;Cko_contig_6173;Cko_contig_60000;Cko_contig_92800;Cko_contig_65579;Cko_contig_58035;Cko_contig_45832;Cko_contig_74785;Cko_contig_98363;Cko_contig_23253;Cko_contig_57413;Cko_contig_90164;Cko_contig…
GO:0009523	photosystem II	cellular_component	6	35	579	47462	9.38495e-06	0.000713256	Cko_contig_64965;Cko_contig_90353;Cko_contig_64964;Cko_contig_79556;Cko_contig_104619;Cko_contig_57121
GO:0009535	chloroplast thylakoid membrane	cellular_component	19	358	579	47462	2.23375e-07	7.63943e-05	Cko_contig_23734;Cko_contig_59907;Cko_contig_46024;Cko_contig_28419;Cko_contig_58740;Cko_contig_64965;Cko_contig_90353;Cko_contig_40023;Cko_contig_58738;Cko_contig_64964;Cko_contig_59448;Cko_contig_45512;Cko_contig_46023;Cko_contig_104619;Cko_contig_58648;Cko_contig_28779;Cko_contig_58737;Cko_contig_90851;Cko_contig_57121
GO:0009539	photosystem II reaction center	cellular_component	2	2	579	47462	0.000856176	0.0177462	Cko_contig_98219;Cko_contig_90851
GO:0009607	response to biotic stimulus	biological_process	4	35	579	47462	0.00122936	0.0227266	Cko_contig_45524;Cko_contig_63010;Cko_contig_28347;Cko_contig_53294
GO:0009610	response to symbiotic fungus	biological_process	4	24	579	47462	0.000339779	0.0100697	Cko_contig_4896;Cko_contig_57993;Cko_contig_57992;Cko_contig_87945
GO:0009703	nitrate reductase (NADH) activity	molecular_function	3	21	579	47462	0.00291937	0.0363815	Cko_contig_57993;Cko_contig_57992;Cko_contig_87945
GO:0009765	photosynthesis, light harvesting	biological_process	4	30	579	47462	0.000726873	0.0166884	Cko_contig_23744;Cko_contig_64965;Cko_contig_90353;Cko_contig_64964
GO:0009853	photorespiration	biological_process	3	24	579	47462	0.00410763	0.0460594	Cko_contig_74926;Cko_contig_59448;Cko_contig_74930
GO:0009941	chloroplast envelope	cellular_component	17	578	579	47462	0.00105164	0.020552	Cko_contig_6548;Cko_contig_59907;Cko_contig_46024;Cko_contig_72742;Cko_contig_58740;Cko_contig_90353;Cko_contig_58738;Cko_contig_65728;Cko_contig_65642;Cko_contig_72609;Cko_contig_64964;Cko_contig_49886;Cko_contig_46023;Cko_contig_58737;Cko_contig_90164;Cko_contig_41224;Cko_contig_16991
GO:0010025	wax biosynthetic process	biological_process	4	39	579	47462	0.00177591	0.0276073	Cko_contig_72665;Cko_contig_4678;Cko_contig_72666;Cko_contig_70077
GO:0010037	response to carbon dioxide	biological_process	2	6	579	47462	0.00386948	0.0441121	Cko_contig_46024;Cko_contig_46023
GO:0010103	stomatal complex morphogenesis	biological_process	4	18	579	47462	0.000128546	0.00517207	Cko_contig_81265;Cko_contig_8776;Cko_contig_105985;Cko_contig_56785
GO:0010143	cutin biosynthetic process	biological_process	3	22	579	47462	0.00328801	0.0387759	Cko_contig_4678;Cko_contig_70077;Cko_contig_98046
GO:0010226	response to lithium ion	biological_process	2	4	579	47462	0.00210638	0.0306546	Cko_contig_63118;Cko_contig_53058
GO:0010430	fatty acid omega-oxidation	biological_process	2	2	579	47462	0.000856176	0.0177462	Cko_contig_93805;Cko_contig_93806
GO:0015200	methylammonium transmembrane transporter activity	molecular_function	2	3	579	47462	0.00141556	0.0236156	Cko_contig_47026;Cko_contig_47025
GO:0015979	photosynthesis	biological_process	8	138	579	47462	0.000417942	0.0113037	Cko_contig_98219;Cko_contig_58739;Cko_contig_58740;Cko_contig_40023;Cko_contig_58738;Cko_contig_79556;Cko_contig_58737;Cko_contig_57121
GO:0015995	chlorophyll biosynthetic process	biological_process	5	54	579	47462	0.000731945	0.0166884	Cko_contig_59907;Cko_contig_58739;Cko_contig_58740;Cko_contig_58738;Cko_contig_58737
GO:0016630	protochlorophyllide reductase activity	molecular_function	6	24	579	47462	1.38674e-06	0.000237133	Cko_contig_58739;Cko_contig_58740;Cko_contig_58738;Cko_contig_82972;Cko_contig_80265;Cko_contig_58737
GO:0016788	hydrolase activity, acting on ester bonds	molecular_function	12	272	579	47462	0.000197808	0.00712107	Cko_contig_63054;Cko_contig_32382;Cko_contig_52907;Cko_contig_68786;Cko_contig_63118;Cko_contig_70251;Cko_contig_30422;Cko_contig_51272;Cko_contig_87192;Cko_contig_53058;Cko_contig_46606;Cko_contig_55190
GO:0016818	hydrolase activity, acting on acid anhydrides, in phosphorus-containing anhydrides	molecular_function	4	30	579	47462	0.000726873	0.0166884	Cko_contig_23391;Cko_contig_70923;Cko_contig_70926;Cko_contig_2552
GO:0016984	ribulose-bisphosphate carboxylase activity	molecular_function	3	16	579	47462	0.00146153	0.023802	Cko_contig_74926;Cko_contig_59448;Cko_contig_74930
GO:0018826	methionine gamma-lyase activity	molecular_function	3	6	579	47462	0.000138595	0.00526662	Cko_contig_41679;Cko_contig_63829;Cko_contig_63828
GO:0019953	sexual reproduction	biological_process	3	17	579	47462	0.00170413	0.0271075	Cko_contig_55845;Cko_contig_45465;Cko_contig_45464
GO:0020037	heme binding	molecular_function	24	724	579	47462	1.78764e-05	0.000940576	Cko_contig_8366;Cko_contig_62536;Cko_contig_57993;Cko_contig_57992;Cko_contig_80678;Cko_contig_46377;Cko_contig_87945;Cko_contig_105351;Cko_contig_61681;Cko_contig_102716;Cko_contig_60660;Cko_contig_60000;Cko_contig_105323;Cko_contig_102717;Cko_contig_92800;Cko_contig_58035;Cko_contig_74785;Cko_contig_54071;Cko_contig_23253;Cko_contig_49831;Cko_contig_90164;Cko_contig_90851;Cko_contig_7387;Cko_co…
GO:0031177	phosphopantetheine binding	molecular_function	3	18	579	47462	0.00197045	0.0299509	Cko_contig_105323;Cko_contig_45533;Cko_contig_73832
GO:0042802	identical protein binding	molecular_function	9	237	579	47462	0.00320532	0.0384638	Cko_contig_60530;Cko_contig_12584;Cko_contig_76637;Cko_contig_81265;Cko_contig_105985;Cko_contig_62676;Cko_contig_52729;Cko_contig_29476;Cko_contig_62675
GO:0042807	central vacuole	cellular_component	2	5	579	47462	0.00292542	0.0363815	Cko_contig_47026;Cko_contig_47025
GO:0043086	negative regulation of catalytic activity	biological_process	13	209	579	47462	3.58242e-06	0.000408395	Cko_contig_60530;Cko_contig_12584;Cko_contig_8649;Cko_contig_76637;Cko_contig_81265;Cko_contig_105985;Cko_contig_50431;Cko_contig_62676;Cko_contig_52047;Cko_contig_3132;Cko_contig_52729;Cko_contig_29476;Cko_contig_62675
GO:0043546	molybdopterin cofactor binding	molecular_function	3	19	579	47462	0.00226128	0.0315656	Cko_contig_57993;Cko_contig_57992;Cko_contig_87945
GO:0048046	apoplast	cellular_component	18	457	579	47462	2.38365e-05	0.00116458	Cko_contig_58576;Cko_contig_23734;Cko_contig_5574;Cko_contig_349;Cko_contig_66932;Cko_contig_46024;Cko_contig_45026;Cko_contig_68786;Cko_contig_81369;Cko_contig_76586;Cko_contig_94196;Cko_contig_66519;Cko_contig_68529;Cko_contig_76905;Cko_contig_46606;Cko_contig_46023;Cko_contig_69112;Cko_contig_41224
GO:0050306	sucrose 1F-fructosyltransferase activity	molecular_function	2	2	579	47462	0.000856176	0.0177462	Cko_contig_1850;Cko_contig_1852
GO:0051320	S phase	biological_process	2	4	579	47462	0.00210638	0.0306546	Cko_contig_69546;Cko_contig_73821
GO:0051669	fructan beta-fructosidase activity	molecular_function	2	5	579	47462	0.00292542	0.0363815	Cko_contig_1850;Cko_contig_1852
GO:0051739	ammonia transmembrane transporter activity	molecular_function	2	3	579	47462	0.00141556	0.0236156	Cko_contig_47026;Cko_contig_47025
GO:0055114	oxidation-reduction process	biological_process	78	3797	579	47462	6.00785e-06	0.000587053	Cko_contig_51067;Cko_contig_105121;Cko_contig_8366;Cko_contig_4896;Cko_contig_58739;Cko_contig_349;Cko_contig_66932;Cko_contig_62536;Cko_contig_45026;Cko_contig_57993;Cko_contig_57992;Cko_contig_81265;Cko_contig_28076;Cko_contig_23166;Cko_contig_89333;Cko_contig_80678;Cko_contig_104528;Cko_contig_58740;Cko_contig_81369;Cko_contig_73370;Cko_contig_45114;Cko_contig_46377;Cko_contig_8776;Cko_contig_…
GO:0060968	regulation of gene silencing	biological_process	2	5	579	47462	0.00292542	0.0363815	Cko_contig_69546;Cko_contig_73821
GO:0072488	ammonium transmembrane transport	biological_process	4	26	579	47462	0.000446197	0.0113037	Cko_contig_63806;Cko_contig_61133;Cko_contig_107807;Cko_contig_34971
GO:0072489	methylammonium transmembrane transport	biological_process	2	3	579	47462	0.00141556	0.0236156	Cko_contig_47026;Cko_contig_47025
GO:0080167	response to karrikin	biological_process	12	194	579	47462	8.89999e-06	0.000713256	Cko_contig_55896;Cko_contig_31499;Cko_contig_54872;Cko_contig_105027;Cko_contig_31498;Cko_contig_57061;Cko_contig_61936;Cko_contig_67700;Cko_contig_56243;Cko_contig_32976;Cko_contig_23569;Cko_contig_57413
In salt treated C. korshinskii, 729 upregulated DEGs were aligned to GO database
GO ID	GO term	GO class	DE_in_the_term	gene_in_the_team	all_DE_gene	all_gene	p-value	q_value	gene_list
GO:0003735	structural constituent of ribosome	molecular_function	67	862	458	47462	4.81311e-38	2.95044e-35	Cko_contig_104831;Cko_contig_22973;Cko_contig_32874;Cko_contig_105030;Cko_contig_104869;Cko_contig_104780;Cko_contig_104999;Cko_contig_49792;Cko_contig_104850;Cko_contig_23975;Cko_contig_29801;Cko_contig_90053;Cko_contig_39649;Cko_contig_105105;Cko_contig_104896;Cko_contig_104844;Cko_contig_23969;Cko_contig_105204;Cko_contig_23857;Cko_contig_104750;Cko_contig_105003;Cko_contig_104771;Cko_contig_1…
GO:0004364	glutathione transferase activity	molecular_function	5	52	458	47462	0.000217066	0.0133061	Cko_contig_95695;Cko_contig_64742;Cko_contig_31075;Cko_contig_90771;Cko_contig_57545
GO:0004866	endopeptidase inhibitor activity	molecular_function	3	19	458	47462	0.00116685	0.0379046	Cko_contig_104666;Cko_contig_71256;Cko_contig_98286
GO:0005576	extracellular region	cellular_component	21	317	458	47462	2.02437e-11	3.10235e-09	Cko_contig_69519;Cko_contig_104643;Cko_contig_69520;Cko_contig_59706;Cko_contig_23328;Cko_contig_81143;Cko_contig_40365;Cko_contig_54435;Cko_contig_36087;Cko_contig_49606;Cko_contig_105622;Cko_contig_27564;Cko_contig_60679;Cko_contig_104928;Cko_contig_61112;Cko_contig_59435;Cko_contig_79182;Cko_contig_49975;Cko_contig_107569;Cko_contig_68480;Cko_contig_23120
GO:0005840	ribosome	cellular_component	50	490	458	47462	1.41043e-33	2.88197e-31	Cko_contig_104831;Cko_contig_22973;Cko_contig_32874;Cko_contig_105030;Cko_contig_104869;Cko_contig_104780;Cko_contig_104675;Cko_contig_49792;Cko_contig_104850;Cko_contig_23975;Cko_contig_39649;Cko_contig_105105;Cko_contig_104896;Cko_contig_104844;Cko_contig_23857;Cko_contig_104750;Cko_contig_104771;Cko_contig_104810;Cko_contig_104774;Cko_contig_22976;Cko_contig_104781;Cko_contig_54314;Cko_contig_…
GO:0005978	glycogen biosynthetic process	biological_process	4	44	458	47462	0.00114925	0.0379046	Cko_contig_105794;Cko_contig_7311;Cko_contig_23815;Cko_contig_41187
GO:0006094	gluconeogenesis	biological_process	6	53	458	47462	2.16572e-05	0.00221264	Cko_contig_107151;Cko_contig_105026;Cko_contig_23080;Cko_contig_108359;Cko_contig_108232;Cko_contig_23670
GO:0006412	translation	biological_process	65	840	458	47462	8.44568e-37	2.5886e-34	Cko_contig_104831;Cko_contig_22973;Cko_contig_32874;Cko_contig_105030;Cko_contig_104869;Cko_contig_104780;Cko_contig_104999;Cko_contig_49792;Cko_contig_104850;Cko_contig_23975;Cko_contig_29801;Cko_contig_90053;Cko_contig_39649;Cko_contig_105105;Cko_contig_104896;Cko_contig_104844;Cko_contig_105204;Cko_contig_23857;Cko_contig_104750;Cko_contig_105003;Cko_contig_104771;Cko_contig_104810;Cko_contig_…
GO:0006950	response to stress	biological_process	18	606	458	47462	4.04344e-05	0.0035409	Cko_contig_107151;Cko_contig_60659;Cko_contig_95695;Cko_contig_66381;Cko_contig_46131;Cko_contig_99583;Cko_contig_54853;Cko_contig_39543;Cko_contig_64664;Cko_contig_5308;Cko_contig_11287;Cko_contig_104935;Cko_contig_10124;Cko_contig_54852;Cko_contig_69428;Cko_contig_57545;Cko_contig_61894;Cko_contig_56686
GO:0009815	1-aminocyclopropane-1-carboxylate oxidase activity	molecular_function	3	15	458	47462	0.000636071	0.0344836	Cko_contig_64620;Cko_contig_69428;Cko_contig_69427
GO:0010951	negative regulation of endopeptidase activity	biological_process	3	16	458	47462	0.000749993	0.0344836	Cko_contig_104666;Cko_contig_27564;Cko_contig_98286
GO:0015935	small ribosomal subunit	cellular_component	7	54	458	47462	1.94548e-06	0.000238515	Cko_contig_29801;Cko_contig_35148;Cko_contig_104849;Cko_contig_105008;Cko_contig_104983;Cko_contig_104709;Cko_contig_22966
GO:0020037	heme binding	molecular_function	19	724	458	47462	0.000121558	0.00827943	Cko_contig_62652;Cko_contig_7817;Cko_contig_64785;Cko_contig_98335;Cko_contig_60541;Cko_contig_60659;Cko_contig_105070;Cko_contig_30555;Cko_contig_59929;Cko_contig_46098;Cko_contig_106685;Cko_contig_64319;Cko_contig_106695;Cko_contig_64882;Cko_contig_59435;Cko_contig_82813;Cko_contig_49975;Cko_contig_82418;Cko_contig_35
GO:0022627	cytosolic small ribosomal subunit	cellular_component	7	148	458	47462	0.000769306	0.0344836	Cko_contig_104999;Cko_contig_23969;Cko_contig_105204;Cko_contig_105003;Cko_contig_105038;Cko_contig_1646;Cko_contig_104967
GO:0030476	ascospore wall assembly	biological_process	3	17	458	47462	0.000876108	0.0344836	Cko_contig_106311;Cko_contig_57454;Cko_contig_107081
GO:0030479	actin cortical patch	cellular_component	3	17	458	47462	0.000876108	0.0344836	Cko_contig_106311;Cko_contig_57454;Cko_contig_107081
GO:0031640	killing of cells of other organism	biological_process	3	6	458	47462	6.98072e-05	0.00534898	Cko_contig_69519;Cko_contig_69520;Cko_contig_60679
GO:0042744	hydrogen peroxide catabolic process	biological_process	4	41	458	47462	0.000900061	0.0344836	Cko_contig_105070;Cko_contig_106685;Cko_contig_59435;Cko_contig_49975
GO:0055114	oxidation-reduction process	biological_process	56	3797	458	47462	0.00117486	0.0379046	Cko_contig_64785;Cko_contig_45975;Cko_contig_106452;Cko_contig_98335;Cko_contig_60541;Cko_contig_105152;Cko_contig_8659;Cko_contig_105070;Cko_contig_104464;Cko_contig_105217;Cko_contig_86729;Cko_contig_5955;Cko_contig_62177;Cko_contig_84266;Cko_contig_12778;Cko_contig_109513;Cko_contig_68737;Cko_contig_54853;Cko_contig_65096;Cko_contig_23924;Cko_contig_105308;Cko_contig_89583;Cko_contig_106405;Ck…
In salt treated C. korshinskii, 792 downregulated DEGs were aligned to GO database
GO ID	GO term	GO class	DE_in_the_term	gene_in_the_team	all_DE_gene	all_gene	p-value	q_value	gene_list
GO:0000786	nucleosome	cellular_component	5	83	542	47462	0.00327143	0.0339342	Cko_contig_69546;Cko_contig_109111;Cko_contig_105309;Cko_contig_30796;Cko_contig_57178
GO:0003735	structural constituent of ribosome	molecular_function	25	862	542	47462	3.44219e-05	0.00140441	Cko_contig_105542;Cko_contig_107788;Cko_contig_105471;Cko_contig_105115;Cko_contig_106448;Cko_contig_107207;Cko_contig_106915;Cko_contig_106573;Cko_contig_111165;Cko_contig_106795;Cko_contig_108009;Cko_contig_106622;Cko_contig_105917;Cko_contig_105897;Cko_contig_49886;Cko_contig_106418;Cko_contig_24965;Cko_contig_105915;Cko_contig_105659;Cko_contig_107062;Cko_contig_24397;Cko_contig_106247;Cko_co…
GO:0003796	lysozyme activity	molecular_function	2	8	542	47462	0.00539255	0.0465587	Cko_contig_75980;Cko_contig_43820
GO:0003962	cystathionine gamma-synthase activity	molecular_function	3	8	542	47462	0.000220771	0.00465903	Cko_contig_41679;Cko_contig_63829;Cko_contig_63828
GO:0003993	acid phosphatase activity	molecular_function	5	68	542	47462	0.00143937	0.0179774	Cko_contig_57123;Cko_contig_59598;Cko_contig_31451;Cko_contig_58312;Cko_contig_57122
GO:0004497	monooxygenase activity	molecular_function	18	270	542	47462	6.85883e-09	1.3992e-06	Cko_contig_75265;Cko_contig_64703;Cko_contig_77603;Cko_contig_64702;Cko_contig_87308;Cko_contig_105351;Cko_contig_74926;Cko_contig_60000;Cko_contig_23760;Cko_contig_8130;Cko_contig_74785;Cko_contig_60491;Cko_contig_10974;Cko_contig_101592;Cko_contig_62187;Cko_contig_74250;Cko_contig_90164;Cko_contig_74930
GO:0004601	peroxidase activity	molecular_function	14	235	542	47462	1.14972e-06	0.000100518	Cko_contig_51576;Cko_contig_51671;Cko_contig_61681;Cko_contig_350;Cko_contig_98054;Cko_contig_57698;Cko_contig_57699;Cko_contig_759;Cko_contig_57700;Cko_contig_48903;Cko_contig_51574;Cko_contig_54071;Cko_contig_100597;Cko_contig_49831
GO:0004784	superoxide dismutase activity	molecular_function	5	35	542	47462	8.55346e-05	0.00237942	Cko_contig_349;Cko_contig_45026;Cko_contig_23166;Cko_contig_64407;Cko_contig_105581
GO:0005506	iron ion binding	molecular_function	26	854	542	47462	1.08162e-05	0.000551626	Cko_contig_75265;Cko_contig_77603;Cko_contig_10976;Cko_contig_62536;Cko_contig_57993;Cko_contig_57992;Cko_contig_89604;Cko_contig_65119;Cko_contig_104528;Cko_contig_87308;Cko_contig_87945;Cko_contig_105351;Cko_contig_97315;Cko_contig_60000;Cko_contig_60988;Cko_contig_58035;Cko_contig_8130;Cko_contig_74785;Cko_contig_60491;Cko_contig_10974;Cko_contig_62187;Cko_contig_85874;Cko_contig_62901;Cko_con…
GO:0005507	copper ion binding	molecular_function	15	376	542	47462	4.72064e-05	0.00160502	Cko_contig_2462;Cko_contig_78451;Cko_contig_4052;Cko_contig_68080;Cko_contig_106591;Cko_contig_104597;Cko_contig_97959;Cko_contig_55012;Cko_contig_2461;Cko_contig_83529;Cko_contig_94196;Cko_contig_28818;Cko_contig_75078;Cko_contig_70469;Cko_contig_28075
GO:0005576	extracellular region	cellular_component	12	317	542	47462	0.000415785	0.00706835	Cko_contig_90776;Cko_contig_55845;Cko_contig_76637;Cko_contig_81265;Cko_contig_69546;Cko_contig_45465;Cko_contig_45464;Cko_contig_67227;Cko_contig_759;Cko_contig_48903;Cko_contig_43905;Cko_contig_70138
GO:0005618	cell wall	cellular_component	24	745	542	47462	9.67978e-06	0.000538548	Cko_contig_2421;Cko_contig_90776;Cko_contig_51576;Cko_contig_78451;Cko_contig_59598;Cko_contig_4052;Cko_contig_8649;Cko_contig_55833;Cko_contig_68786;Cko_contig_106915;Cko_contig_73628;Cko_contig_104626;Cko_contig_67724;Cko_contig_66519;Cko_contig_67227;Cko_contig_90785;Cko_contig_2804;Cko_contig_57700;Cko_contig_76448;Cko_contig_76905;Cko_contig_43905;Cko_contig_75221;Cko_contig_55514;Cko_contig…
GO:0005840	ribosome	cellular_component	19	490	542	47462	7.09199e-06	0.000482255	Cko_contig_107788;Cko_contig_105471;Cko_contig_105115;Cko_contig_106448;Cko_contig_109432;Cko_contig_106573;Cko_contig_111165;Cko_contig_106795;Cko_contig_106622;Cko_contig_99565;Cko_contig_49886;Cko_contig_106418;Cko_contig_24965;Cko_contig_105915;Cko_contig_107241;Cko_contig_107562;Cko_contig_106193;Cko_contig_106203;Cko_contig_10864
GO:0006334	nucleosome assembly	biological_process	5	94	542	47462	0.00540142	0.0465587	Cko_contig_69546;Cko_contig_109111;Cko_contig_105309;Cko_contig_30796;Cko_contig_57178
GO:0006412	translation	biological_process	22	840	542	47462	0.000394578	0.00689948	Cko_contig_105542;Cko_contig_107788;Cko_contig_105471;Cko_contig_105115;Cko_contig_106448;Cko_contig_107207;Cko_contig_106915;Cko_contig_106573;Cko_contig_111165;Cko_contig_106795;Cko_contig_108009;Cko_contig_106622;Cko_contig_105917;Cko_contig_105897;Cko_contig_49886;Cko_contig_106418;Cko_contig_105915;Cko_contig_107062;Cko_contig_24397;Cko_contig_107241;Cko_contig_107562;Cko_contig_106203
GO:0006809	nitric oxide biosynthetic process	biological_process	3	20	542	47462	0.00214256	0.0247406	Cko_contig_57993;Cko_contig_57992;Cko_contig_87945
GO:0006857	oligopeptide transport	biological_process	11	135	542	47462	9.5449e-07	9.7358e-05	Cko_contig_34180;Cko_contig_64790;Cko_contig_105027;Cko_contig_34181;Cko_contig_51776;Cko_contig_28926;Cko_contig_1515;Cko_contig_32976;Cko_contig_64262;Cko_contig_53509;Cko_contig_73516
GO:0006869	lipid transport	biological_process	6	67	542	47462	0.000180868	0.00409968	Cko_contig_23715;Cko_contig_62756;Cko_contig_28406;Cko_contig_23705;Cko_contig_40198;Cko_contig_23704
GO:0006949	syncytium formation	biological_process	4	21	542	47462	0.00016841	0.00396412	Cko_contig_55845;Cko_contig_45465;Cko_contig_45464;Cko_contig_85874
GO:0006979	response to oxidative stress	biological_process	13	309	542	47462	8.96562e-05	0.00238563	Cko_contig_51576;Cko_contig_51671;Cko_contig_61681;Cko_contig_350;Cko_contig_98054;Cko_contig_57698;Cko_contig_57699;Cko_contig_57700;Cko_contig_51574;Cko_contig_54071;Cko_contig_100597;Cko_contig_49831;Cko_contig_73832
GO:0008234	cysteine-type peptidase activity	molecular_function	8	102	542	47462	3.75163e-05	0.001435	Cko_contig_98561;Cko_contig_105024;Cko_contig_104626;Cko_contig_62057;Cko_contig_23240;Cko_contig_32671;Cko_contig_10499;Cko_contig_105229
GO:0008422	beta-glucosidase activity	molecular_function	6	68	542	47462	0.000194968	0.00426144	Cko_contig_70203;Cko_contig_5574;Cko_contig_69051;Cko_contig_75221;Cko_contig_34108;Cko_contig_84688
GO:0008447	L-ascorbate oxidase activity	molecular_function	4	51	542	47462	0.00347788	0.0348928	Cko_contig_78451;Cko_contig_4052;Cko_contig_55012;Cko_contig_75078
GO:0008519	ammonium transmembrane transporter activity	molecular_function	3	23	542	47462	0.00306761	0.0323686	Cko_contig_63806;Cko_contig_107807;Cko_contig_34971
GO:0009055	electron carrier activity	molecular_function	29	766	542	47462	4.74705e-08	5.81039e-06	Cko_contig_75265;Cko_contig_2462;Cko_contig_77603;Cko_contig_10976;Cko_contig_62536;Cko_contig_57993;Cko_contig_57992;Cko_contig_89604;Cko_contig_65119;Cko_contig_104528;Cko_contig_87308;Cko_contig_87945;Cko_contig_2461;Cko_contig_105351;Cko_contig_83529;Cko_contig_60000;Cko_contig_60988;Cko_contig_28818;Cko_contig_58035;Cko_contig_8130;Cko_contig_74785;Cko_contig_60491;Cko_contig_67289;Cko_conti…
GO:0009505	plant-type cell wall	cellular_component	14	337	542	47462	5.53644e-05	0.00178332	Cko_contig_57123;Cko_contig_70203;Cko_contig_39194;Cko_contig_5574;Cko_contig_83364;Cko_contig_58312;Cko_contig_66141;Cko_contig_38236;Cko_contig_57122;Cko_contig_350;Cko_contig_51574;Cko_contig_1852;Cko_contig_69112;Cko_contig_84688
GO:0009610	response to symbiotic fungus	biological_process	3	24	542	47462	0.00342237	0.0348928	Cko_contig_57993;Cko_contig_57992;Cko_contig_87945
GO:0009628	response to abiotic stimulus	biological_process	7	169	542	47462	0.00403707	0.0397017	Cko_contig_51576;Cko_contig_69643;Cko_contig_43523;Cko_contig_39522;Cko_contig_98054;Cko_contig_59955;Cko_contig_64660
GO:0009650	UV protection	biological_process	2	7	542	47462	0.00434642	0.0397017	Cko_contig_6631;Cko_contig_68278
GO:0009703	nitrate reductase (NADH) activity	molecular_function	3	21	542	47462	0.00242825	0.0275202	Cko_contig_57993;Cko_contig_57992;Cko_contig_87945
GO:0009853	photorespiration	biological_process	4	24	542	47462	0.000265376	0.00541367	Cko_contig_64703;Cko_contig_64702;Cko_contig_74926;Cko_contig_74930
GO:0010226	response to lithium ion	biological_process	2	4	542	47462	0.00185218	0.0221115	Cko_contig_63118;Cko_contig_53058
GO:0010282	senescence-associated vacuole	cellular_component	2	2	542	47462	0.000752084	0.0107041	Cko_contig_105024;Cko_contig_32671
GO:0015172	acidic amino acid transmembrane transporter activity	molecular_function	3	10	542	47462	0.000376282	0.00677307	Cko_contig_1335;Cko_contig_52837;Cko_contig_52838
GO:0015174	basic amino acid transmembrane transporter activity	molecular_function	5	20	542	47462	7.9404e-06	0.000485953	Cko_contig_1335;Cko_contig_2476;Cko_contig_52837;Cko_contig_53789;Cko_contig_52838
GO:0015175	neutral amino acid transmembrane transporter activity	molecular_function	3	11	542	47462	0.000474893	0.00745217	Cko_contig_1335;Cko_contig_52837;Cko_contig_52838
GO:0015200	methylammonium transmembrane transporter activity	molecular_function	2	3	542	47462	0.00124409	0.0161996	Cko_contig_47026;Cko_contig_47025
GO:0015399	primary active transmembrane transporter activity	molecular_function	3	10	542	47462	0.000376282	0.00677307	Cko_contig_1335;Cko_contig_52837;Cko_contig_52838
GO:0015415	phosphate ion transmembrane-transporting ATPase activity	molecular_function	3	11	542	47462	0.000474893	0.00745217	Cko_contig_23285;Cko_contig_59829;Cko_contig_62125
GO:0015800	acidic amino acid transport	biological_process	3	10	542	47462	0.000376282	0.00677307	Cko_contig_1335;Cko_contig_52837;Cko_contig_52838
GO:0015804	neutral amino acid transport	biological_process	3	11	542	47462	0.000474893	0.00745217	Cko_contig_1335;Cko_contig_52837;Cko_contig_52838
GO:0015809	arginine transport	biological_process	3	13	542	47462	0.000718429	0.0104685	Cko_contig_1335;Cko_contig_52837;Cko_contig_52838
GO:0016630	protochlorophyllide reductase activity	molecular_function	5	24	542	47462	1.70991e-05	0.000804972	Cko_contig_82971;Cko_contig_82970;Cko_contig_82972;Cko_contig_80265;Cko_contig_80266
GO:0016705	oxidoreductase activity, acting on paired donors, with incorporation or reduction of molecular oxygen	molecular_function	12	275	542	47462	0.000119615	0.00292817	Cko_contig_75265;Cko_contig_77603;Cko_contig_87308;Cko_contig_105351;Cko_contig_60000;Cko_contig_8130;Cko_contig_74785;Cko_contig_60491;Cko_contig_10974;Cko_contig_62187;Cko_contig_74250;Cko_contig_90164
GO:0016706	oxidoreductase activity, acting on paired donors, with incorporation or reduction of molecular oxygen, 2-oxoglutarate as one donor, and incorporation of one atom each of oxygen into both donors	molecular_function	7	181	542	47462	0.00575927	0.0489538	Cko_contig_79046;Cko_contig_79047;Cko_contig_64714;Cko_contig_64453;Cko_contig_56280;Cko_contig_63579;Cko_contig_61845
GO:0016818	hydrolase activity, acting on acid anhydrides, in phosphorus-containing anhydrides	molecular_function	4	30	542	47462	0.00056976	0.00850471	Cko_contig_43700;Cko_contig_70923;Cko_contig_70926;Cko_contig_2552
GO:0016984	ribulose-bisphosphate carboxylase activity	molecular_function	4	16	542	47462	6.74529e-05	0.00196577	Cko_contig_64703;Cko_contig_64702;Cko_contig_74926;Cko_contig_74930
GO:0018826	methionine gamma-lyase activity	molecular_function	3	6	542	47462	0.000114303	0.00291472	Cko_contig_41679;Cko_contig_63829;Cko_contig_63828
GO:0019953	sexual reproduction	biological_process	3	17	542	47462	0.00141426	0.0179774	Cko_contig_55845;Cko_contig_45465;Cko_contig_45464
GO:0020037	heme binding	molecular_function	38	724	542	47462	3.72311e-14	2.27854e-11	Cko_contig_75265;Cko_contig_51576;Cko_contig_77603;Cko_contig_10976;Cko_contig_62536;Cko_contig_57993;Cko_contig_57992;Cko_contig_89604;Cko_contig_51671;Cko_contig_65119;Cko_contig_87308;Cko_contig_87945;Cko_contig_105351;Cko_contig_61681;Cko_contig_34578;Cko_contig_350;Cko_contig_98054;Cko_contig_57698;Cko_contig_57699;Cko_contig_60000;Cko_contig_759;Cko_contig_57700;Cko_contig_48903;Cko_contig_…
GO:0030145	manganese ion binding	molecular_function	7	105	542	47462	0.000293702	0.00579824	Cko_contig_349;Cko_contig_45026;Cko_contig_49900;Cko_contig_3985;Cko_contig_40786;Cko_contig_105581;Cko_contig_69112
GO:0030151	molybdenum ion binding	molecular_function	3	28	542	47462	0.00508687	0.0451184	Cko_contig_57993;Cko_contig_57992;Cko_contig_87945
GO:0030246	carbohydrate binding	molecular_function	11	374	542	47462	0.00475933	0.0428339	Cko_contig_59300;Cko_contig_53844;Cko_contig_53845;Cko_contig_57910;Cko_contig_3985;Cko_contig_54232;Cko_contig_590;Cko_contig_57908;Cko_contig_60125;Cko_contig_55514;Cko_contig_7195
GO:0030570	pectate lyase activity	molecular_function	5	26	542	47462	2.40136e-05	0.00104974	Cko_contig_4140;Cko_contig_87309;Cko_contig_58866;Cko_contig_60180;Cko_contig_3812
GO:0033772	flavonoid 3',5'-hydroxylase activity	molecular_function	4	16	542	47462	6.74529e-05	0.00196577	Cko_contig_65119;Cko_contig_58035;Cko_contig_62901;Cko_contig_66807
GO:0042807	central vacuole	cellular_component	2	5	542	47462	0.00257368	0.0281266	Cko_contig_47026;Cko_contig_47025
GO:0043086	negative regulation of catalytic activity	biological_process	11	209	542	47462	4.69651e-05	0.00160502	Cko_contig_90776;Cko_contig_8649;Cko_contig_76637;Cko_contig_81265;Cko_contig_2177;Cko_contig_62676;Cko_contig_90785;Cko_contig_52047;Cko_contig_52729;Cko_contig_29476;Cko_contig_62675
GO:0043092	L-amino acid import	biological_process	2	3	542	47462	0.00124409	0.0161996	Cko_contig_2476;Cko_contig_53789
GO:0043546	molybdopterin cofactor binding	molecular_function	3	19	542	47462	0.00187875	0.0221115	Cko_contig_57993;Cko_contig_57992;Cko_contig_87945
GO:0045300	acyl-[acyl-carrier-protein] desaturase activity	molecular_function	2	5	542	47462	0.00257368	0.0281266	Cko_contig_59809;Cko_contig_108311
GO:0045735	nutrient reservoir activity	molecular_function	7	54	542	47462	5.79595e-06	0.00044339	Cko_contig_349;Cko_contig_45026;Cko_contig_49900;Cko_contig_628;Cko_contig_40786;Cko_contig_105581;Cko_contig_69112
GO:0046556	alpha-N-arabinofuranosidase activity	molecular_function	3	23	542	47462	0.00306761	0.0323686	Cko_contig_5574;Cko_contig_75221;Cko_contig_84688
GO:0047714	galactolipase activity	molecular_function	2	7	542	47462	0.00434642	0.0397017	Cko_contig_60639;Cko_contig_81977
GO:0048046	apoplast	cellular_component	22	457	542	47462	4.08871e-08	5.81039e-06	Cko_contig_70203;Cko_contig_5574;Cko_contig_349;Cko_contig_45026;Cko_contig_68786;Cko_contig_2177;Cko_contig_97959;Cko_contig_76586;Cko_contig_49900;Cko_contig_94196;Cko_contig_66519;Cko_contig_76448;Cko_contig_76905;Cko_contig_28818;Cko_contig_75221;Cko_contig_55514;Cko_contig_34108;Cko_contig_75078;Cko_contig_40786;Cko_contig_105581;Cko_contig_69112;Cko_contig_84688
GO:0051119	sugar transmembrane transporter activity	molecular_function	2	4	542	47462	0.00185218	0.0221115	Cko_contig_63213;Cko_contig_54460
GO:0051739	ammonia transmembrane transporter activity	molecular_function	2	3	542	47462	0.00124409	0.0161996	Cko_contig_47026;Cko_contig_47025
GO:0052597	diamine oxidase activity	molecular_function	2	7	542	47462	0.00434642	0.0397017	Cko_contig_106591;Cko_contig_28075
GO:0055114	oxidation-reduction process	biological_process	95	3797	542	47462	8.09366e-13	2.47666e-10	Cko_contig_75265;Cko_contig_79046;Cko_contig_51067;Cko_contig_101924;Cko_contig_105121;Cko_contig_64703;Cko_contig_51576;Cko_contig_77603;Cko_contig_46716;Cko_contig_78451;Cko_contig_78637;Cko_contig_4052;Cko_contig_349;Cko_contig_10976;Cko_contig_62536;Cko_contig_64702;Cko_contig_79047;Cko_contig_45026;Cko_contig_57993;Cko_contig_57992;Cko_contig_81265;Cko_contig_65181;Cko_contig_106591;Cko_cont…
GO:0072488	ammonium transmembrane transport	biological_process	3	26	542	47462	0.00420461	0.0397017	Cko_contig_63806;Cko_contig_107807;Cko_contig_34971
GO:0072489	methylammonium transmembrane transport	biological_process	2	3	542	47462	0.00124409	0.0161996	Cko_contig_47026;Cko_contig_47025
GO:0080167	response to karrikin	biological_process	9	194	542	47462	0.000545544	0.00834682	Cko_contig_55896;Cko_contig_54872;Cko_contig_105027;Cko_contig_57061;Cko_contig_61936;Cko_contig_56243;Cko_contig_32976;Cko_contig_53509;Cko_contig_54337
GO:0097185	cellular response to azide	biological_process	2	7	542	47462	0.00434642	0.0397017	Cko_contig_106591;Cko_contig_28075
