# Supplementary material for: Effects of drought and salt-stresses on gene expression in Caragana korshinskii seedlings revealed by RNA-seq
Source: BMC Genomics. 2016 Mar 8;17:200. doi: 10.1186/s12864-016-2562-0 (PMC4782325; doi:10.1186/s12864-016-2562-0)
Supplement: Additional file 10: — Summary of DEGs for drought- and salt-treated C. korshinskii enriched in KEGG pathways. The FDR values for all pathways are less than or equal to 0.05. (XLS 32 kb) [file 12864_2016_2562_MOESM10_ESM.xls]

## Sheet: Sheet1
Additional file 10 Summary of DEGs for drought- and salt-treated C. korshinskii enriched in KEGG pathways
DEGs in drought-treated C. korshinskii enriched in KEGG pathways
##The most enriched pathway or disease terms:
##Statistic method: hypergeometric test
##FDR correction method: Benjamini and Hochberg (1995)
#Term	Database	Id	Sample number	Background number	P-Value	Corrected P-Value	Genes	Hyperlink
Porphyrin and chlorophyll metabolism	KEGG PATHWAY	rcu00860	6	25	4.40916e-06	0.000679011	Cko_contig_59907|Cko_contig_58739|Cko_contig_58738|Cko_contig_58737|Cko_contig_1943|Cko_contig_1942
Selenocompound metabolism	KEGG PATHWAY	rcu00450	3	9	0.000452299	0.0294838	Cko_contig_41679|Cko_contig_61228|Cko_contig_63828
Cysteine and methionine metabolism	KEGG PATHWAY	pop00270	5	38	0.00057436	0.0294838	Cko_contig_52765|Cko_contig_69427|Cko_contig_64626|Cko_contig_63829|Cko_contig_69428
Nitrogen metabolism	KEGG PATHWAY	vvi00910	4	24	0.000834667	0.0299429	Cko_contig_95320|Cko_contig_46024|Cko_contig_67204|Cko_contig_46023
Linoleic acid metabolism	KEGG PATHWAY	vvi00591	4	26	0.00114138	0.0299429	Cko_contig_7258|Cko_contig_65247|Cko_contig_63401|Cko_contig_85502
Metabolic pathways	KEGG PATHWAY	rcu01100	28	869	0.0011666	0.0299429	Cko_contig_56685|Cko_contig_64964|Cko_contig_71414|Cko_contig_101129|Cko_contig_106284|Cko_contig_9108|Cko_contig_74926|Cko_contig_59907|Cko_contig_50431|Cko_contig_49831|Cko_contig_54071|Cko_contig_8649|Cko_contig_7311|Cko_contig_80039|Cko_contig_46112|Cko_contig_66147|Cko_contig_58739|Cko_contig_58738|Cko_contig_98901|Cko_contig_93432|Cko_contig_58737|Cko_contig_89333|Cko_contig_66635|Cko_conti…
Biosynthesis of secondary metabolites	KEGG PATHWAY	vvi01110	18	456	0.00171538	0.0377383	Cko_contig_3343|Cko_contig_31255|Cko_contig_2964|Cko_contig_7817|Cko_contig_72705|Cko_contig_63618|Cko_contig_46377|Cko_contig_80036|Cko_contig_69845|Cko_contig_69697|Cko_contig_2667|Cko_contig_69694|Cko_contig_69001|Cko_contig_95320|Cko_contig_105490|Cko_contig_72704|Cko_contig_67204|Cko_contig_56477
Zeatin biosynthesis	KEGG PATHWAY	rcu00908	3	15	0.00226035	0.0386772	Cko_contig_42484|Cko_contig_56685|Cko_contig_84545
Glyoxylate and dicarboxylate metabolism	KEGG PATHWAY	rcu00630	2	15	0.00226035	0.0386772	Cko_contig_74926|Cko_contig_88447
Ribosome	KEGG PATHWAY	ssl03010	2	5	0.00313566	0.0438992	Cko_contig_106203|Cko_contig_105258
Starch and sucrose metabolism	KEGG PATHWAY	rcu00500	6	84	0.00414642	0.0474625	Cko_contig_7311|Cko_contig_50431|Cko_contig_100886|Cko_contig_98901|Cko_contig_93432|Cko_contig_8649
Pentose and glucuronate interconversions	KEGG PATHWAY	rcu00040	4	37	0.00431477	0.0474625	Cko_contig_60180|Cko_contig_50431|Cko_contig_8649|Cko_contig_93432
DEGs in salt-treated C. korshinskii enriched in KEGG pathways
##The most enriched pathway or disease terms:
##Statistic method: hypergeometric test
##FDR correction method: Benjamini and Hochberg (1995)
#Term	Database	Id	Sample number	Background number	P-Value	Corrected P-Value	Genes	Hyperlink
Ribosome	KEGG PATHWAY	pcs03010	53	70	0	0	Cko_contig_23841|Cko_contig_243|Cko_contig_48947|Cko_contig_23980|Cko_contig_23969|Cko_contig_104781|Cko_contig_104780|Cko_contig_42034|Cko_contig_23041|Cko_contig_105204|Cko_contig_23669|Cko_contig_104869|Cko_contig_104675|Cko_contig_105008|Cko_contig_35869|Cko_contig_105105|Cko_contig_105003|Cko_contig_23660|Cko_contig_104844|Cko_contig_104860|Cko_contig_29801|Cko_contig_143|Cko_contig_104999|C…
Glycolysis / Gluconeogenesis	KEGG PATHWAY	pcs00010	10	56	1.04392e-06	6.71588e-05	Cko_contig_105026|Cko_contig_108359|Cko_contig_107209|Cko_contig_23080|Cko_contig_108232|Cko_contig_23670|Cko_contig_107151|Cko_contig_104788|Cko_contig_105217|Cko_contig_104791
Biosynthesis of secondary metabolites	KEGG PATHWAY	pcs01110	17	174	1.69553e-06	8.18095e-05	Cko_contig_23080|Cko_contig_105026|Cko_contig_108359|Cko_contig_23454|Cko_contig_30570|Cko_contig_105794|Cko_contig_43313|Cko_contig_108232|Cko_contig_23670|Cko_contig_105217|Cko_contig_109429|Cko_contig_104838|Cko_contig_107151|Cko_contig_104788|Cko_contig_23045|Cko_contig_107209|Cko_contig_104791
Phenylpropanoid biosynthesis	KEGG PATHWAY	rcu00940	10	63	3.20719e-06	0.000123798	Cko_contig_84688|Cko_contig_78637|Cko_contig_34108|Cko_contig_58035|Cko_contig_49831|Cko_contig_54071|Cko_contig_57699|Cko_contig_57698|Cko_contig_350|Cko_contig_64785
Metabolic pathways	KEGG PATHWAY	pcs01100	25	378	9.78838e-06	0.00026988	Cko_contig_108232|Cko_contig_105011|Cko_contig_104788|Cko_contig_23045|Cko_contig_105070|Cko_contig_105026|Cko_contig_108359|Cko_contig_23454|Cko_contig_23646|Cko_contig_109429|Cko_contig_104990|Cko_contig_23080|Cko_contig_44808|Cko_contig_106685|Cko_contig_104791|Cko_contig_105217|Cko_contig_23670|Cko_contig_30570|Cko_contig_105794|Cko_contig_43313|Cko_contig_105937|Cko_contig_104838|Cko_contig_…
Methane metabolism	KEGG PATHWAY	pcs00680	6	30	8.14042e-05	0.00174567	Cko_contig_105026|Cko_contig_23670|Cko_contig_106685|Cko_contig_109429|Cko_contig_107151|Cko_contig_105070
Peroxisome	KEGG PATHWAY	pcs04146	4	18	0.000871571	0.0152921	Cko_contig_106685|Cko_contig_104881|Cko_contig_105070|Cko_contig_105262
Fructose and mannose metabolism	KEGG PATHWAY	pcs00051	4	18	0.000871571	0.0152921	Cko_contig_23670|Cko_contig_23080|Cko_contig_109513|Cko_contig_105026
Phenylalanine metabolism	KEGG PATHWAY	rcu00360	6	51	0.0015903	0.0238042	Cko_contig_49831|Cko_contig_54071|Cko_contig_57699|Cko_contig_57698|Cko_contig_350|Cko_contig_64785
Pentose and glucuronate interconversions	KEGG PATHWAY	pcs00040	3	10	0.00160339	0.0238042	Cko_contig_104928|Cko_contig_105217|Cko_contig_105794
Pentose phosphate pathway	KEGG PATHWAY	pcs00030	4	22	0.00192598	0.026551	Cko_contig_43313|Cko_contig_23454|Cko_contig_23670|Cko_contig_105026
Pyruvate metabolism	KEGG PATHWAY	pcs00620	5	40	0.00297378	0.0382626	Cko_contig_105235|Cko_contig_108232|Cko_contig_105217|Cko_contig_30570|Cko_contig_108359
Tryptophan metabolism	KEGG PATHWAY	pcs00380	3	13	0.00361506	0.0395843	Cko_contig_106685|Cko_contig_105217|Cko_contig_105070
Linoleic acid metabolism	KEGG PATHWAY	vvi00591	4	26	0.00363961	0.0395843	Cko_contig_97315|Cko_contig_5955|Cko_contig_85502|Cko_contig_99137
Starch and sucrose metabolism	KEGG PATHWAY	pcs00500	5	42	0.0036918	0.0395843	Cko_contig_107081|Cko_contig_106990|Cko_contig_106311|Cko_contig_23328|Cko_contig_105794
