# Supplementary material for: Effects of drought and salt-stresses on gene expression in Caragana korshinskii seedlings revealed by RNA-seq
Source: BMC Genomics. 2016 Mar 8;17:200. doi: 10.1186/s12864-016-2562-0 (PMC4782325; doi:10.1186/s12864-016-2562-0)
Supplement: Additional file 11: — Summary of upregulated or downregulated DEGs in drought- and salt-treated C. korshinskii enriched in KEGG pathways. The FDR values for all pathways are less than or equal to 0.05. (XLS 30 kb) [file 12864_2016_2562_MOESM11_ESM.xls]

## Sheet: Sheet1
Additional file 11 Summary of upregulated or downregulated DEGs in drought- and salt-treated C. korshinskii enriched in KEGG pathways
In drought treated C. korshinskii, 731 upregulated DEGs were enriched in KEGG pathways
##The most enriched pathway or disease terms:
##Statistic method: hypergeometric test
##FDR correction method: Benjamini and Hochberg (1995)
#Term	Database	Id	Sample number	Background number	P-Value	Corrected P-Value	Genes	Hyperlink
Linoleic acid metabolism	KEGG PATHWAY	vvi00591	3	26	0.000796005	0.0389966	Cko_contig_7258|Cko_contig_65247|Cko_contig_85502
Biosynthesis of secondary metabolites	KEGG PATHWAY	vvi01110	10	456	0.00152053	0.0389966	Cko_contig_31255|Cko_contig_7817|Cko_contig_2964|Cko_contig_95320|Cko_contig_80036|Cko_contig_69694|Cko_contig_69697|Cko_contig_2667|Cko_contig_69001|Cko_contig_105490
Cysteine and methionine metabolism	KEGG PATHWAY	pop00270	3	38	0.00242778	0.0389966	Cko_contig_69427|Cko_contig_69428|Cko_contig_64626
Starch and sucrose metabolism	KEGG PATHWAY	vvi00500	4	84	0.00297307	0.0389966	Cko_contig_8184|Cko_contig_82841|Cko_contig_89557|Cko_contig_8183
Sesquiterpenoid and triterpenoid biosynthesis	KEGG PATHWAY	vvi00909	2	12	0.00311973	0.0389966	Cko_contig_69697|Cko_contig_69694
#Term	Database	Id	Sample number	Background number	P-Value	Corrected P-Value	Genes	Hyperlink
In drought treated C. korshinskii, 899 downregulated DEGs were enriched in metabolic pathways
##The most enriched pathway or disease terms:
##Statistic method: hypergeometric test
##FDR correction method: Benjamini and Hochberg (1995)
#Term	Database	Id	Sample number	Background number	P-Value	Corrected P-Value	Genes	Hyperlink
Porphyrin and chlorophyll metabolism	KEGG PATHWAY	rcu00860	4	25	0.00015014	0.0178667	Cko_contig_58737|Cko_contig_59907|Cko_contig_58739|Cko_contig_58738
Glyoxylate and dicarboxylate metabolism	KEGG PATHWAY	rcu00630	3	15	0.000541171	0.0252863	Cko_contig_74926|Cko_contig_88447|Cko_contig_74930
Metabolic pathways	KEGG PATHWAY	rcu01100	21	869	0.000637469	0.0252863	Cko_contig_89333|Cko_contig_74926|Cko_contig_82159|Cko_contig_66635|Cko_contig_74930|Cko_contig_71414|Cko_contig_59907|Cko_contig_58035|Cko_contig_66147|Cko_contig_64964|Cko_contig_46112|Cko_contig_49831|Cko_contig_50431|Cko_contig_58739|Cko_contig_58738|Cko_contig_54071|Cko_contig_88447|Cko_contig_58737|Cko_contig_9108|Cko_contig_64965|Cko_contig_8649
Ribosome	KEGG PATHWAY	ssl03010	2	5	0.00117733	0.0298632	Cko_contig_106203|Cko_contig_105258
Photosynthesis	KEGG PATHWAY	vvi00195	4	43	0.00125476	0.0298632	Cko_contig_40023|Cko_contig_59448|Cko_contig_57413|Cko_contig_98219
Nitrogen metabolism	KEGG PATHWAY	vvi00910	3	24	0.00223798	0.0443865	Cko_contig_46024|Cko_contig_67204|Cko_contig_46023
#Term	Database	Id	Sample number	Background number	P-Value	Corrected P-Value	Genes	Hyperlink
In salt treated C. korshinskii, 729 upregulated DEGs were mapped to KEGG categories
##The most enriched pathway or disease terms:
##Statistic method: hypergeometric test
##FDR correction method: Benjamini and Hochberg (1995)
#Term	Database	Id	Sample number	Background number	P-Value	Corrected P-Value	Genes	Hyperlink
Ribosome	KEGG PATHWAY	pcs03010	53	70	0	0	Cko_contig_23841|Cko_contig_105017|Cko_contig_243|Cko_contig_48947|Cko_contig_104844|Cko_contig_23969|Cko_contig_104781|Cko_contig_104780|Cko_contig_42034|Cko_contig_23041|Cko_contig_105204|Cko_contig_23669|Cko_contig_104675|Cko_contig_104959|Cko_contig_35869|Cko_contig_104869|Cko_contig_105003|Cko_contig_23660|Cko_contig_23980|Cko_contig_104860|Cko_contig_29801|Cko_contig_143|Cko_contig_104999|C…
Metabolic pathways	KEGG PATHWAY	pcs01100	25	378	1.87832e-09	1.14522e-07	Cko_contig_108232|Cko_contig_105011|Cko_contig_104788|Cko_contig_23045|Cko_contig_105070|Cko_contig_105026|Cko_contig_108359|Cko_contig_23454|Cko_contig_23646|Cko_contig_109429|Cko_contig_104990|Cko_contig_44808|Cko_contig_106685|Cko_contig_104791|Cko_contig_105217|Cko_contig_23670|Cko_contig_30570|Cko_contig_23080|Cko_contig_105794|Cko_contig_43313|Cko_contig_105937|Cko_contig_104838|Cko_contig_…
Biosynthesis of secondary metabolites	KEGG PATHWAY	pcs01110	17	174	2.54493e-09	1.14522e-07	Cko_contig_43313|Cko_contig_23080|Cko_contig_105026|Cko_contig_108359|Cko_contig_23454|Cko_contig_107209|Cko_contig_30570|Cko_contig_105794|Cko_contig_105217|Cko_contig_108232|Cko_contig_104791|Cko_contig_109429|Cko_contig_104838|Cko_contig_107151|Cko_contig_104788|Cko_contig_23045|Cko_contig_23670
Glycolysis / Gluconeogenesis	KEGG PATHWAY	pcs00010	10	56	1.56476e-08	5.28108e-07	Cko_contig_105026|Cko_contig_108359|Cko_contig_23670|Cko_contig_23080|Cko_contig_105217|Cko_contig_108232|Cko_contig_104791|Cko_contig_107151|Cko_contig_104788|Cko_contig_107209
Methane metabolism	KEGG PATHWAY	pcs00680	6	30	6.36404e-06	0.000143191	Cko_contig_105026|Cko_contig_23670|Cko_contig_106685|Cko_contig_109429|Cko_contig_107151|Cko_contig_105070
Peroxisome	KEGG PATHWAY	pcs04146	4	18	0.0001564	0.00263925	Cko_contig_106685|Cko_contig_104881|Cko_contig_105070|Cko_contig_105262
Fructose and mannose metabolism	KEGG PATHWAY	pcs00051	4	18	0.0001564	0.00263925	Cko_contig_23670|Cko_contig_23080|Cko_contig_109513|Cko_contig_105026
Pentose phosphate pathway	KEGG PATHWAY	pcs00030	4	22	0.000355707	0.00528097	Cko_contig_43313|Cko_contig_23454|Cko_contig_23670|Cko_contig_105026
Pyruvate metabolism	KEGG PATHWAY	pcs00620	5	40	0.000396921	0.00528097	Cko_contig_105235|Cko_contig_105217|Cko_contig_108232|Cko_contig_30570|Cko_contig_108359
Pentose and glucuronate interconversions	KEGG PATHWAY	pcs00040	3	10	0.000430301	0.00528097	Cko_contig_105794|Cko_contig_105217|Cko_contig_104928
Starch and sucrose metabolism	KEGG PATHWAY	pcs00500	5	42	0.000500092	0.00562604	Cko_contig_107081|Cko_contig_23328|Cko_contig_106311|Cko_contig_106990|Cko_contig_105794
Tryptophan metabolism	KEGG PATHWAY	pcs00380	3	13	0.0009901	0.0102818	Cko_contig_106685|Cko_contig_105217|Cko_contig_105070
Oxidative phosphorylation	KEGG PATHWAY	pcs00190	5	59	0.00236651	0.0228199	Cko_contig_44808|Cko_contig_104930|Cko_contig_105937|Cko_contig_105011|Cko_contig_104990
#Term	Database	Id	Sample number	Background number	P-Value	Corrected P-Value	Genes	Hyperlink
In salt treated C. korshinskii, 792 downregulated DEGs were assigned to KEGG pathways
##The most enriched pathway or disease terms:
##Statistic method: hypergeometric test
##FDR correction method: Benjamini and Hochberg (1995)
#Term	Database	Id	Sample number	Background number	P-Value	Corrected P-Value	Genes	Hyperlink
Phenylpropanoid biosynthesis	KEGG PATHWAY	rcu00940	9	63	5.23827e-09	5.02874e-07	Cko_contig_84688|Cko_contig_78637|Cko_contig_34108|Cko_contig_58035|Cko_contig_49831|Cko_contig_54071|Cko_contig_57699|Cko_contig_57698|Cko_contig_350
Ribosome	KEGG PATHWAY	tml03010	4	6	9.61574e-08	4.61556e-06	Cko_contig_109432|Cko_contig_105542|Cko_contig_106448|Cko_contig_105471
Phenylalanine metabolism	KEGG PATHWAY	rcu00360	5	51	9.65622e-05	0.00231749	Cko_contig_49831|Cko_contig_57699|Cko_contig_57698|Cko_contig_350|Cko_contig_54071
ABC transporters	KEGG PATHWAY	rcu02010	3	21	0.00086068	0.0118036	Cko_contig_1516|Cko_contig_23285|Cko_contig_59829
Fatty acid biosynthesis	KEGG PATHWAY	rcu00061	3	29	0.0022422	0.0179376	Cko_contig_82159|Cko_contig_59809|Cko_contig_108311
Selenocompound metabolism	KEGG PATHWAY	rcu00450	2	9	0.00281328	0.020775	Cko_contig_63828|Cko_contig_41679
Pentose and glucuronate interconversions	KEGG PATHWAY	vvi00040	3	33	0.00326038	0.0223569	Cko_contig_4140|Cko_contig_3812|Cko_contig_58866
Cyanoamino acid metabolism	KEGG PATHWAY	rcu00460	2	12	0.00506637	0.0303982	Cko_contig_34108|Cko_contig_84688
Glyoxylate and dicarboxylate metabolism	KEGG PATHWAY	rcu00630	2	15	0.00791774	0.0424086	Cko_contig_74926|Cko_contig_74930
Biosynthesis of secondary metabolites	KEGG PATHWAY	rcu01110	9	380	0.00795162	0.0424086	Cko_contig_84688|Cko_contig_69144|Cko_contig_34108|Cko_contig_58035|Cko_contig_49831|Cko_contig_54071|Cko_contig_57699|Cko_contig_57698|Cko_contig_350
Biosynthesis of unsaturated fatty acids	KEGG PATHWAY	rcu01040	2	16	0.00899532	0.0454501	Cko_contig_59809|Cko_contig_108311
#Term	Database	Id	Sample number	Background number	P-Value	Corrected P-Value	Genes	Hyperlink
