# Supplementary material for: Effects of drought and salt-stresses on gene expression in Caragana korshinskii seedlings revealed by RNA-seq
Source: BMC Genomics. 2016 Mar 8;17:200. doi: 10.1186/s12864-016-2562-0 (PMC4782325; doi:10.1186/s12864-016-2562-0)
Supplement: Additional file 12: — Candidate functional genes involved in drought and salt tolerance in C. korshinskii. Among those functional genes, 171 contigs were upregulated and 170 contigs were downregulated in drought-treated C. korshinskii, while 100 contigs were upregulated and 189 contigs were downregulated in salt-treated C. korshinskii. (XLS 222 kb) [file 12864_2016_2562_MOESM12_ESM.xls]

## Sheet: Sheet1
Additional file 12 Candidate functional genes involved in drought and salt tolerance in C. korshinskii
Candidate functional genes involved in drought tolerance in C. korshinskii
gene_id	log2(fold_change)	p_value	Function	GO_annotation
Cko_contig_39987	5.33941	6.54787e-12	lectin [Sophora alopecuroides]	GO:0030246 carbohydrate binding molecular_function
Cko_contig_23085	7.25113	1.70803e-11	PREDICTED: probable protein phosphatase 2C 6-like [Glycine max]	GO:0004721 phosphoprotein phosphatase activity molecular_function;EC:3.1.3.16
Cko_contig_71783	5.55466	2.0409e-11	Cysteine proteinase [Medicago truncatula]	GO:0008233 peptidase activity molecular_function
Cko_contig_27564	7.16516	3.17208e-11	trypsin protein inhibitor 2 [Cicer arietinum]	GO:0005576 extracellular region cellular_component;GO:0004867 serine-type endopeptidase inhibitor activity molecular_function;GO:0006508 proteolysis biological_process;GO:0010951 negative regulation of endopeptidase activity biological_process;GO:0008233 peptidase activity molecular_function
Cko_contig_71256	5.60303	3.52214e-11	Kunitz-type trypsin inhibitor alpha chain [Medicago truncatula]	GO:0010466 negative regulation of peptidase activity biological_process;GO:0004866 endopeptidase inhibitor activity molecular_function
Cko_contig_49962	5.73437	1.37231e-10	PREDICTED: probable WRKY transcription factor 40-like [Glycine max]	GO:0006355 regulation of transcription, DNA-dependent biological_process;GO:0043565 sequence-specific DNA binding molecular_function;GO:0003700 sequence-specific DNA binding transcription factor activity molecular_function;GO:0006950 response to stress biological_process
Cko_contig_39988	4.63402	1.65815e-10	lectin [Sophora alopecuroides]	GO:0030246 carbohydrate binding molecular_function
Cko_contig_24153	5.3829	2.34447e-09	cytochrome P450 [Glycyrrhiza echinata]	GO:0020037 heme binding molecular_function;GO:0016020 membrane cellular_component;GO:0033773 isoflavone 2'-hydroxylase activity molecular_function;GO:0005506 iron ion binding molecular_function;GO:0009055 electron carrier activity molecular_function;GO:0048000 isoflavone 3'-hydroxylase activity molecular_function;GO:0070330 aromatase activity molecular_function;GO:0055114 oxidation-reduction proc…
Cko_contig_23815	4.10806	6.94717e-09	granule-bound glycogen (starch) synthase [Astragalus membranaceus]	GO:0005978 glycogen biosynthetic process biological_process;GO:0004373 glycogen (starch) synthase activity molecular_function;GO:0009011 starch synthase activity molecular_function;GO:0009536 plastid cellular_component;EC:2.4.1.11;EC:2.4.1.21
Cko_contig_23762	4.85422	7.80716e-09	trypsin protein inhibitor 2 [Cicer arietinum]	-
Cko_contig_29643	5.28129	1.05776e-08	cytochrome P450 [Glycyrrhiza echinata]	GO:0033773 isoflavone 2'-hydroxylase activity molecular_function;GO:0071456 cellular response to hypoxia biological_process;GO:0009055 electron carrier activity molecular_function;GO:0005506 iron ion binding molecular_function;GO:0020037 heme binding molecular_function;GO:0016020 membrane cellular_component;GO:0070330 aromatase activity molecular_function;GO:0055114 oxidation-reduction process bi…
Cko_contig_70567	8.36569	1.08911e-08	Leucine-rich repeat receptor-like protein kinase, partial [Medicago truncatula]	GO:0016301 kinase activity molecular_function
Cko_contig_220	3.14449	1.64953e-08	PREDICTED: mitogen-activated protein kinase kinase 6-like [Glycine max]	GO:0009864 induced systemic resistance, jasmonic acid mediated signaling pathway biological_process;GO:0006468 protein phosphorylation biological_process;GO:0004674 protein serine/threonine kinase activity molecular_function;GO:0009866 induced systemic resistance, ethylene mediated signaling pathway biological_process;GO:0005524 ATP binding molecular_function;GO:0009814 defense response, incompat…
Cko_contig_77596	4.18543	2.17284e-08	Cytochrome P450 [Medicago truncatula]	GO:0020037 heme binding molecular_function;GO:0016705 oxidoreductase activity, acting on paired donors, with incorporation or reduction of molecular oxygen molecular_function;GO:0004497 monooxygenase activity molecular_function;GO:0005506 iron ion binding molecular_function;GO:0009055 electron carrier activity molecular_function;GO:0055114 oxidation-reduction process biological_process
Cko_contig_104681	4.09656	2.88561e-08	PREDICTED: dehydration-responsive element-binding protein 1F-like [Glycine max]	GO:0006355 regulation of transcription, DNA-dependent biological_process;GO:0003677 DNA binding molecular_function;GO:0003700 sequence-specific DNA binding transcription factor activity molecular_function;GO:0005634 nucleus cellular_component
Cko_contig_41187	3.52607	3.74514e-08	PREDICTED: glucose-1-phosphate adenylyltransferase large subunit 1-like [Glycine max]	GO:0005978 glycogen biosynthetic process biological_process;GO:0009507 chloroplast cellular_component;GO:0008878 glucose-1-phosphate adenylyltransferase activity molecular_function;EC:2.7.7.27
Cko_contig_86057	3.70667	4.12703e-08	PREDICTED: LRR receptor-like serine/threonine-protein kinase GSO2-like [Vitis vinifera]	GO:0003824 catalytic activity molecular_function
Cko_contig_13246	5.08716	4.31339e-08	PREDICTED: serine/threonine-protein kinase BRI1-like 1-like [Glycine max]	GO:0016301 kinase activity molecular_function;GO:0016310 phosphorylation biological_process
Cko_contig_79632	8.0047	5.06502e-08	PREDICTED: zinc finger protein ZAT10-like [Glycine max]	GO:0009628 response to abiotic stimulus biological_process;GO:0006950 response to stress biological_process
Cko_contig_23833	7.93218	6.84602e-08	G-box binding factor bZIP transcription factor [Medicago truncatula]	-
Cko_contig_38847	5.95676	8.25467e-08	metal ion binding protein, putative [Ricinus communis]	-
Cko_contig_69428	5.22304	1.02751e-07	ACC oxidase 3 [Gossypium hirsutum]	GO:0055114 oxidation-reduction process biological_process;GO:0009693 ethylene biosynthetic process biological_process;GO:0071281 cellular response to iron ion biological_process;GO:0009815 1-aminocyclopropane-1-carboxylate oxidase activity molecular_function;GO:0046872 metal ion binding molecular_function;GO:0071398 cellular response to fatty acid biological_process;GO:0016706 oxidoreductase acti…
Cko_contig_95006	2.70951	1.78665e-07	Beta-glucosidase D4 [Medicago truncatula]	GO:0005975 carbohydrate metabolic process biological_process;GO:0004553 hydrolase activity, hydrolyzing O-glycosyl compounds molecular_function;GO:0043169 cation binding molecular_function;EC:3.2.1.0
Cko_contig_82135	5.74731	2.70465e-07	Kunitz-type trypsin inhibitor-like 2 protein [Medicago truncatula]	-
Cko_contig_99573	4.56038	3.32228e-07	PREDICTED: G-type lectin S-receptor-like serine/threonine-protein kinase At1g11300-like [Glycine max]	GO:0016301 kinase activity molecular_function;GO:0016310 phosphorylation biological_process
Cko_contig_64395	3.13131	4.72497e-07	allene oxide cyclase 4, chloroplastic-like [Glycine max]	GO:0009941 chloroplast envelope cellular_component;GO:0009269 response to desiccation biological_process;GO:0009409 response to cold biological_process;GO:0046423 allene-oxide cyclase activity molecular_function;GO:0005886 plasma membrane cellular_component;GO:0010319 stromule cellular_component;GO:0009570 chloroplast stroma cellular_component;GO:0009535 chloroplast thylakoid membrane cellular_co…
Cko_contig_95695	3.9603	6.29214e-07	probable glutathione S-transferase [Glycine max]	GO:0006950 response to stress biological_process;GO:0004364 glutathione transferase activity molecular_function;EC:2.5.1.18
Cko_contig_47069	3.41485	7.0686e-07	PREDICTED: dehydration-responsive element-binding protein 1C-like [Glycine max]	-
Cko_contig_106415	5.10486	7.79331e-07	1-aminocyclopropane-1-carboxylate oxidase [Medicago truncatula]	GO:0055114 oxidation-reduction process biological_process;GO:0016706 oxidoreductase activity, acting on paired donors, with incorporation or reduction of molecular oxygen, 2-oxoglutarate as one donor, and incorporation of one atom each of oxygen into both donors molecular_function;EC:1.14.11.0
Cko_contig_93348	3.28406	9.05955e-07	Kinase-like protein [Medicago truncatula]	GO:0006468 protein phosphorylation biological_process;GO:0004674 protein serine/threonine kinase activity molecular_function;GO:0005524 ATP binding molecular_function;GO:0048544 recognition of pollen biological_process;EC:2.7.11.0
Cko_contig_2596	2.94558	1.16597e-06	WRKY78 [Glycine max]	GO:0006952 defense response biological_process;GO:0050789 regulation of biological process biological_process
Cko_contig_74038	2.93318	1.29912e-06	PREDICTED: hydroquinone glucosyltransferase-like isoform 1 [Glycine max]	GO:0016758 transferase activity, transferring hexosyl groups molecular_function;GO:0008152 metabolic process biological_process;EC:2.4.1.0
Cko_contig_70109	4.45565	1.61329e-06	WRKY12 [Glycine max]	-
Cko_contig_99860	3.81144	1.828e-06	PREDICTED: probable LRR receptor-like protein kinase At1g51890-like [Glycine max]	GO:0016310 phosphorylation biological_process;GO:0004672 protein kinase activity molecular_function;GO:0000166 nucleotide binding molecular_function
Cko_contig_59435	4.29848	1.87324e-06	PREDICTED: cationic peroxidase 1-like [Glycine max]	GO:0046872 metal ion binding molecular_function;GO:0042744 hydrogen peroxide catabolic process biological_process;GO:0016023 cytoplasmic membrane-bounded vesicle cellular_component;GO:0020037 heme binding molecular_function;GO:0004601 peroxidase activity molecular_function;GO:0005576 extracellular region cellular_component;GO:0055114 oxidation-reduction process biological_process;EC:1.11.1.7
Cko_contig_48937	6.99524	2.62967e-06	PREDICTED: probable WRKY transcription factor 41-like [Glycine max]	-
Cko_contig_68952	3.32736	2.71803e-06	WRKY transcription factor [Medicago truncatula]	-
Cko_contig_43832	3.84534	4.81248e-06	PREDICTED: LRR receptor-like serine/threonine-protein kinase EFR-like [Glycine max]	GO:0050896 response to stimulus biological_process;GO:0006468 protein phosphorylation biological_process;GO:0004674 protein serine/threonine kinase activity molecular_function;GO:0016021 integral to membrane cellular_component;GO:0009536 plastid cellular_component;GO:0016491 oxidoreductase activity molecular_function;GO:0005524 ATP binding molecular_function;EC:2.7.11.0
Cko_contig_47114	3.15997	5.44372e-06	Patatin-like protein [Medicago truncatula]	GO:0016787 hydrolase activity molecular_function;GO:0006629 lipid metabolic process biological_process
Cko_contig_7236	4.29163	7.03187e-06	Receptor serine/threonine kinase [Medicago truncatula]	GO:0016310 phosphorylation biological_process;GO:0004672 protein kinase activity molecular_function;GO:0000166 nucleotide binding molecular_function
Cko_contig_64626	4.01034	7.96409e-06	1-aminocyclopropane-1-carboxylate oxidase [Medicago truncatula]	GO:0055114 oxidation-reduction process biological_process;GO:0016706 oxidoreductase activity, acting on paired donors, with incorporation or reduction of molecular oxygen, 2-oxoglutarate as one donor, and incorporation of one atom each of oxygen into both donors molecular_function;EC:1.14.11.0
Cko_contig_82813	3.09929	8.51495e-06	cytochrome P450 [Cicer arietinum]	GO:0006952 defense response biological_process;GO:0051707 response to other organism biological_process;GO:0055114 oxidation-reduction process biological_process;GO:0070330 aromatase activity molecular_function;GO:0009055 electron carrier activity molecular_function;GO:0042343 indole glucosinolate metabolic process biological_process;GO:0020037 heme binding molecular_function;GO:0044464 cell part…
Cko_contig_84531	2.82475	9.52116e-06	PREDICTED: ABC transporter F family member 1-like [Glycine max]	GO:0015439 heme-transporting ATPase activity molecular_function;GO:0009536 plastid cellular_component;GO:0006200 ATP catabolic process biological_process;GO:0005524 ATP binding molecular_function;GO:0005886 plasma membrane cellular_component;EC:3.6.3.41
Cko_contig_78277	4.60529	1.17796e-05	PREDICTED: DEAD-box ATP-dependent RNA helicase 24-like [Glycine max]	-
Cko_contig_11032	3.35217	1.34967e-05	PREDICTED: putative leucine-rich repeat receptor-like protein kinase At2g19210-like [Glycine max]	GO:0016310 phosphorylation biological_process;GO:0004672 protein kinase activity molecular_function;GO:0000166 nucleotide binding molecular_function
Cko_contig_59817	4.55466	1.52064e-05	PREDICTED: probable LRR receptor-like serine/threonine-protein kinase At4g36180-like [Glycine max]	-
Cko_contig_103258	4.48427	2.15584e-05	serine/threonine protein kinase [Medicago truncatula]	GO:0030170 pyridoxal phosphate binding molecular_function;GO:0008353 RNA polymerase II carboxy-terminal domain kinase activity molecular_function;GO:0004795 threonine synthase activity molecular_function;GO:0030247 polysaccharide binding molecular_function;GO:0006468 protein phosphorylation biological_process;GO:0005524 ATP binding molecular_function;EC:2.7.11.23;EC:4.2.3.1
Cko_contig_105674	4.28647	2.37981e-05	PREDICTED: E3 ubiquitin-protein ligase ATL41-like [Glycine max]	GO:0046872 metal ion binding molecular_function
Cko_contig_78750	2.67254	3.26219e-05	PREDICTED: probable LRR receptor-like serine/threonine-protein kinase At1g74360-like [Glycine max]	GO:0016023 cytoplasmic membrane-bounded vesicle cellular_component;GO:0016310 phosphorylation biological_process;GO:0004672 protein kinase activity molecular_function;GO:0016787 hydrolase activity molecular_function;GO:0016020 membrane cellular_component;GO:0000166 nucleotide binding molecular_function
Cko_contig_11338	2.20048	4.47409e-05	PREDICTED: uncharacterized WD repeat-containing protein C1672.07-like [Glycine max]	GO:0032040 small-subunit processome cellular_component;GO:0006364 rRNA processing biological_process;GO:0000250 lanosterol synthase activity molecular_function;EC:5.4.99.7
Cko_contig_42370	6.12235	5.03524e-05	PREDICTED: cytochrome P450 71A1-like [Glycine max]	GO:0046872 metal ion binding molecular_function;GO:0016705 oxidoreductase activity, acting on paired donors, with incorporation or reduction of molecular oxygen molecular_function;GO:0004497 monooxygenase activity molecular_function
Cko_contig_39702	3.99524	5.61331e-05	LRR receptor-like serine/threonine-protein kinase FLS2 [Medicago truncatula]	GO:0016301 kinase activity molecular_function;GO:0016310 phosphorylation biological_process
Cko_contig_2040	4.24981	6.56088e-05	Ubiquitin-like-specific protease [Medicago truncatula]	-
Cko_contig_24571	6.03271	6.65306e-05	PREDICTED: probable flavin-containing monooxygenase 1-like [Glycine max]	GO:0055114 oxidation-reduction process biological_process;GO:0009626 plant-type hypersensitive response biological_process;GO:0042742 defense response to bacterium biological_process;GO:0031227 intrinsic to endoplasmic reticulum membrane cellular_component;GO:0009870 defense response signaling pathway, resistance gene-dependent biological_process;GO:0009627 systemic acquired resistance biological…
Cko_contig_11681	2.43112	6.99894e-05	PREDICTED: G-type lectin S-receptor-like serine/threonine-protein kinase At4g03230-like [Glycine max]	GO:0030246 carbohydrate binding molecular_function;GO:0048544 recognition of pollen biological_process;GO:0006468 protein phosphorylation biological_process;GO:0005524 ATP binding molecular_function;GO:0004674 protein serine/threonine kinase activity molecular_function;EC:2.7.11.0
Cko_contig_53359	3.78544	7.13128e-05	PREDICTED: alanine aminotransferase 2 [Vitis vinifera]	GO:0001666 response to hypoxia biological_process;GO:0005507 copper ion binding molecular_function;GO:0005739 mitochondrion cellular_component;GO:0008483 transaminase activity molecular_function;GO:0009058 biosynthetic process biological_process;GO:0005524 ATP binding molecular_function;GO:0019481 L-alanine catabolic process, by transamination biological_process;GO:0009507 chloroplast cellular_co…
Cko_contig_12330	1.8204	0.00113375	PREDICTED: ABC transporter C family member 3-like [Glycine max]	GO:0055085 transmembrane transport biological_process;GO:0051707 response to other organism biological_process;GO:0016021 integral to membrane cellular_component;GO:0000325 plant-type vacuole cellular_component;GO:0010290 chlorophyll catabolite transmembrane transporter activity molecular_function;GO:0006200 ATP catabolic process biological_process;GO:0005774 vacuolar membrane cellular_component;…
Cko_contig_11688	2.09571	0.00116483	PREDICTED: probable WRKY transcription factor 70-like [Glycine max]	GO:0003677 DNA binding molecular_function
Cko_contig_36276	4.99524	0.00120464	PREDICTED: G-type lectin S-receptor-like serine/threonine-protein kinase At4g27290-like [Glycine max]	GO:0030246 carbohydrate binding molecular_function;GO:0048544 recognition of pollen biological_process;GO:0006468 protein phosphorylation biological_process;GO:0005524 ATP binding molecular_function;GO:0004674 protein serine/threonine kinase activity molecular_function;EC:2.7.11.0
Cko_contig_52997	4.99524	0.00120464	PREDICTED: probable WRKY transcription factor 40-like [Glycine max]	GO:0051707 response to other organism biological_process;GO:0006355 regulation of transcription, DNA-dependent biological_process;GO:0043565 sequence-specific DNA binding molecular_function;GO:0003700 sequence-specific DNA binding transcription factor activity molecular_function;GO:0031347 regulation of defense response biological_process;GO:0010033 response to organic substance biological_process
Cko_contig_65361	2.74731	0.00131948	hypothetical salt-inducible protein [Prunus mume]	-
Cko_contig_30067	4.95676	0.00132586	lectin receptor kinase [Arabidopsis thaliana]	GO:0016020 membrane cellular_component;GO:0005488 binding molecular_function
Cko_contig_62404	4.95676	0.00132586	E3 ubiquitin-protein ligase mib1 [Medicago truncatula]	-
Cko_contig_79381	3.18471	0.00142408	S-locus receptor kinase-like protein, partial [Olea europaea]	GO:0004715 non-membrane spanning protein tyrosine kinase activity molecular_function;GO:0048544 recognition of pollen biological_process;GO:0006468 protein phosphorylation biological_process;GO:0005524 ATP binding molecular_function;GO:0004674 protein serine/threonine kinase activity molecular_function;EC:2.7.10.2;EC:2.7.11.0
Cko_contig_12130	2.46977	0.00149761	PREDICTED: G-type lectin S-receptor-like serine/threonine-protein kinase At4g27290-like [Glycine max]	GO:0016310 phosphorylation biological_process;GO:0004672 protein kinase activity molecular_function
Cko_contig_103451	3.10988	0.00150731	PREDICTED: G-type lectin S-receptor-like serine/threonine-protein kinase At4g27290-like [Glycine max]	GO:0016310 phosphorylation biological_process;GO:0004672 protein kinase activity molecular_function
Cko_contig_69463	2.23355	0.00156747	PREDICTED: cytochrome P450 94A1-like [Glycine max]	GO:0016023 cytoplasmic membrane-bounded vesicle cellular_component;GO:0009055 electron carrier activity molecular_function;GO:0005506 iron ion binding molecular_function;GO:0020037 heme binding molecular_function;GO:0009536 plastid cellular_component;GO:0070330 aromatase activity molecular_function;GO:0055114 oxidation-reduction process biological_process;EC:1.14.14.1
Cko_contig_97822	2.31777	0.00159123	PREDICTED: G-type lectin S-receptor-like serine/threonine-protein kinase SD2-5-like [Glycine max]	GO:0006468 protein phosphorylation biological_process;GO:0005524 ATP binding molecular_function;GO:0016020 membrane cellular_component;GO:0004674 protein serine/threonine kinase activity molecular_function;GO:0005739 mitochondrion cellular_component;EC:2.7.11.0
Cko_contig_2143	4.95887	0	cytochrome P450 monooxygenase [Cicer arietinum]	GO:0033773 isoflavone 2'-hydroxylase activity molecular_function;GO:0009055 electron carrier activity molecular_function;GO:0005506 iron ion binding molecular_function;GO:0020037 heme binding molecular_function;GO:0016020 membrane cellular_component;GO:0070330 aromatase activity molecular_function;GO:0055114 oxidation-reduction process biological_process;EC:1.14.13.89;EC:1.14.14.1
Cko_contig_58120	7.23716	0	PREDICTED: polyphenol oxidase A1, chloroplastic-like [Glycine max]	GO:0016491 oxidoreductase activity molecular_function;GO:0008152 metabolic process biological_process;GO:0009536 plastid cellular_component
Cko_contig_89205	7.90478	0	PREDICTED: thaumatin-like protein 1a-like [Glycine max]	GO:0005576 extracellular region cellular_component
Cko_contig_91586	5.16522	0	Patatin-like protein [Medicago truncatula]	GO:0016787 hydrolase activity molecular_function;GO:0006629 lipid metabolic process biological_process
Cko_contig_54003	4.52821	4.44089e-16	endo-1,3-beta-glucanase precursor [Glycine max]	GO:0042973 glucan endo-1,3-beta-D-glucosidase activity molecular_function;GO:0005975 carbohydrate metabolic process biological_process;GO:0043169 cation binding molecular_function;EC:3.2.1.39
Cko_contig_86661	7.7341	1.55431e-15	class III chitinase [Lupinus albus]	-
Cko_contig_1222	2.61938	7.81104e-07	PREDICTED: probable WRKY transcription factor 41-like [Glycine max]	-
Cko_contig_58901	7.0047	2.54069e-06	Receptor-like kinase [Medicago truncatula]	GO:0016301 kinase activity molecular_function;GO:0016310 phosphorylation biological_process
Cko_contig_70568	4.36202	1.61462e-05	Receptor-like kinase [Medicago truncatula]	GO:0016301 kinase activity molecular_function
Cko_contig_74098	3.35217	0.000187921	Receptor-like kinase [Medicago truncatula]	-
Cko_contig_98078	1.79769e+308	0.00034483	Receptor-like kinase [Medicago truncatula]	GO:0016023 cytoplasmic membrane-bounded vesicle cellular_component;GO:0004713 protein tyrosine kinase activity molecular_function;GO:0006468 protein phosphorylation biological_process;GO:0005524 ATP binding molecular_function;GO:0016020 membrane cellular_component;EC:2.7.10.0
Cko_contig_12579	4.06924	0.000551477	Receptor-like kinase [Medicago truncatula]	GO:0008353 RNA polymerase II carboxy-terminal domain kinase activity molecular_function;GO:0030247 polysaccharide binding molecular_function;GO:0006468 protein phosphorylation biological_process;GO:0005524 ATP binding molecular_function;EC:2.7.11.23
Cko_contig_13251	4.72459	1.6849e-07	Receptor-like kinase [Medicago truncatula]	GO:0016301 kinase activity molecular_function;GO:0016020 membrane cellular_component
Cko_contig_5288	2.48822	0.000258142	PREDICTED: MATE efflux family protein 6-like [Glycine max]	GO:0006855 drug transmembrane transport biological_process;GO:0016020 membrane cellular_component;GO:0015297 antiporter activity molecular_function;GO:0015238 drug transmembrane transporter activity molecular_function
Cko_contig_98901	4.22844	7.23414e-05	Sucrose-phosphate synthase [Medicago truncatula]	GO:0016740 transferase activity molecular_function
Cko_contig_11459	3.30674	7.42758e-05	PREDICTED: probably inactive leucine-rich repeat receptor-like protein kinase At5g48380-like [Glycine max]	GO:0004672 protein kinase activity molecular_function;GO:0006468 protein phosphorylation biological_process;GO:0005524 ATP binding molecular_function;GO:0016020 membrane cellular_component
Cko_contig_62375	5.99524	7.46491e-05	glucosyltransferase-14 [Vigna angularis]	GO:0035251 UDP-glucosyltransferase activity molecular_function;GO:0008152 metabolic process biological_process
Cko_contig_98647	2.18814	7.48299e-05	Kinase-like protein [Medicago truncatula]	GO:0006468 protein phosphorylation biological_process;GO:0005524 ATP binding molecular_function;GO:0004674 protein serine/threonine kinase activity molecular_function;EC:2.7.11.0
Cko_contig_106640	4.05109	7.54379e-05	PREDICTED: probable LRR receptor-like serine/threonine-protein kinase At3g47570-like [Glycine max]	GO:0050896 response to stimulus biological_process;GO:0006468 protein phosphorylation biological_process;GO:0004674 protein serine/threonine kinase activity molecular_function;GO:0005739 mitochondrion cellular_component;GO:0016021 integral to membrane cellular_component;GO:0009536 plastid cellular_component;GO:0016491 oxidoreductase activity molecular_function;GO:0005524 ATP binding molecular_fun…
Cko_contig_55754	4.05109	7.54379e-05	PREDICTED: late embryogenesis abundant protein 2-like [Glycine max]	-
Cko_contig_65247	3.83477	7.98873e-05	Seed lipoxygenase-3 [Medicago truncatula]	GO:0005737 cytoplasm cellular_component;GO:0031408 oxylipin biosynthetic process biological_process;GO:0005506 iron ion binding molecular_function;GO:0016165 lipoxygenase activity molecular_function;GO:0055114 oxidation-reduction process biological_process;EC:1.13.11.12
Cko_contig_12131	3.7015	8.00754e-05	Serine/threonine protein kinase [Medicago truncatula]	GO:0048544 recognition of pollen biological_process;GO:0006468 protein phosphorylation biological_process;GO:0005524 ATP binding molecular_function;GO:0004674 protein serine/threonine kinase activity molecular_function;EC:2.7.11.0
Cko_contig_5897	2.98435	8.70396e-05	Kinase-like protein [Medicago truncatula]	GO:0006468 protein phosphorylation biological_process;GO:0004674 protein serine/threonine kinase activity molecular_function;GO:0044699 single-organism process biological_process;GO:0000166 nucleotide binding molecular_function;GO:0050794 regulation of cellular process biological_process;GO:0007154 cell communication biological_process;EC:2.7.11.0
Cko_contig_39198	4.0141	8.97623e-05	PREDICTED: G-type lectin S-receptor-like serine/threonine-protein kinase At1g11330-like [Glycine max]	GO:0004672 protein kinase activity molecular_function;GO:0006468 protein phosphorylation biological_process;GO:0000166 nucleotide binding molecular_function
Cko_contig_59615	1.79769e+308	9.63849e-05	PREDICTED: probable hydroxyacylglutathione hydrolase 2, chloroplast-like [Glycine max]	GO:0008270 zinc ion binding molecular_function;GO:0004416 hydroxyacylglutathione hydrolase activity molecular_function;EC:3.1.2.6
Cko_contig_2537	3.23274	9.80185e-05	Cysteine-rich receptor-like protein kinase [Medicago truncatula]	GO:0006468 protein phosphorylation biological_process;GO:0005524 ATP binding molecular_function;GO:0004674 protein serine/threonine kinase activity molecular_function;EC:2.7.11.0
Cko_contig_61636	3.70814	0.000104956	Receptor-like protein kinase [Medicago truncatula]	GO:0016301 kinase activity molecular_function;GO:0016310 phosphorylation biological_process
Cko_contig_58219	4.13963	0.000107837	WRKY transcription factor [Medicago truncatula]	-
Cko_contig_65089	3.69484	0.000112059	PREDICTED: probable polyamine oxidase 2-like [Glycine max]	GO:0046592 polyamine oxidase activity molecular_function;GO:0005777 peroxisome cellular_component;GO:0006598 polyamine catabolic process biological_process;GO:0055114 oxidation-reduction process biological_process;EC:1.5.3.11
Cko_contig_106284	5.83477	0.000121129	1-aminocyclopropane-1-carboxylate synthase [Medicago truncatula]	GO:0030170 pyridoxal phosphate binding molecular_function;GO:0042218 1-aminocyclopropane-1-carboxylate biosynthetic process biological_process;GO:0016740 transferase activity molecular_function;GO:0016847 1-aminocyclopropane-1-carboxylate synthase activity molecular_function;EC:4.4.1.14
Cko_contig_50248	3.10486	0.000122942	PREDICTED: probable calcium-binding protein CML41-like [Glycine max]	GO:0005509 calcium ion binding molecular_function
Cko_contig_7817	2.93597	0.000126452	Cytochrome P450 85A1 [Medicago truncatula]	GO:0016132 brassinosteroid biosynthetic process biological_process;GO:0022900 electron transport chain biological_process;GO:0001578 microtubule bundle formation biological_process;GO:0010268 brassinosteroid homeostasis biological_process;GO:0016021 integral to membrane cellular_component;GO:0009647 skotomorphogenesis biological_process;GO:0016705 oxidoreductase activity, acting on paired donors,…
Cko_contig_84532	3.93713	0.00012805	PREDICTED: ABC transporter F family member 1-like isoform 1 [Glycine max]	-
Cko_contig_48323	4.44775	0.000131002	Cysteine proteinase [Medicago truncatula]	GO:0008233 peptidase activity molecular_function
Cko_contig_98079	1.79769e+308	0.000131263	Receptor protein kinase-like protein [Medicago truncatula]	GO:0004713 protein tyrosine kinase activity molecular_function;GO:0006468 protein phosphorylation biological_process;GO:0005524 ATP binding molecular_function;EC:2.7.10.0
Cko_contig_72881	2.37302	0.000135685	Group 3 LEA protein [Medicago truncatula]	-
Cko_contig_103648	2.6688	0.000144086	Receptor-like protein kinase [Medicago truncatula]	GO:0006468 protein phosphorylation biological_process;GO:0005524 ATP binding molecular_function;GO:0004674 protein serine/threonine kinase activity molecular_function;EC:2.7.11.0
Cko_contig_32118	5.76968	0.000146801	Receptor-like protein kinase [Medicago truncatula]	GO:0016301 kinase activity molecular_function;GO:0016310 phosphorylation biological_process
Cko_contig_76740	2.20544	0.000147495	RING-H2 finger protein ATL1E [Medicago truncatula]	GO:0005488 binding molecular_function
Cko_contig_103083	2.51646	0.000160471	Pleiotropic drug resistance protein [Medicago truncatula]	GO:0010193 response to ozone biological_process;GO:0006200 ATP catabolic process biological_process;GO:0015692 lead ion transport biological_process;GO:0005524 ATP binding molecular_function;GO:0016887 ATPase activity molecular_function;GO:0080168 abscisic acid transport biological_process;GO:0005886 plasma membrane cellular_component;EC:3.6.1.3
Cko_contig_101221	3.87659	0.000168312	Cytochrome P450 [Medicago truncatula]	GO:0020037 heme binding molecular_function;GO:0016705 oxidoreductase activity, acting on paired donors, with incorporation or reduction of molecular oxygen molecular_function;GO:0004497 monooxygenase activity molecular_function;GO:0005506 iron ion binding molecular_function;GO:0009055 electron carrier activity molecular_function;GO:0055114 oxidation-reduction process biological_process
Cko_contig_72100	3.87659	0.000168312	ATP-dependent Clp protease proteolytic subunit, putative [Ricinus communis]	GO:0009941 chloroplast envelope cellular_component;GO:0004252 serine-type endopeptidase activity molecular_function;GO:0009840 chloroplastic endopeptidase Clp complex cellular_component;GO:0009534 chloroplast thylakoid cellular_component;GO:0006508 proteolysis biological_process;EC:3.4.21.0
Cko_contig_72476	3.06924	0.000168283	PREDICTED: myb-related protein 308-like [Glycine max]	GO:0003677 DNA binding molecular_function
Cko_contig_4991	2.78048	0.000169379	PREDICTED: cysteine-rich receptor-like protein kinase 29-like [Glycine max]	GO:0006468 protein phosphorylation biological_process;GO:0005524 ATP binding molecular_function;GO:0004674 protein serine/threonine kinase activity molecular_function;EC:2.7.11.0
Cko_contig_64669	2.21679	0.00017282	PREDICTED: U-box domain-containing protein 21-like [Glycine max]	GO:0004842 ubiquitin-protein ligase activity molecular_function;GO:0000151 ubiquitin ligase complex cellular_component;GO:0016567 protein ubiquitination biological_process;EC:6.3.2.19
Cko_contig_54368	2.4003	0.00017622	proline-rich protein precursor [Phaseolus vulgaris]	-
Cko_contig_45214	4.36202	0.000183945	type 2A protein phosphtase-II [Vicia faba]	GO:0005737 cytoplasm cellular_component;GO:0046872 metal ion binding molecular_function;GO:0004721 phosphoprotein phosphatase activity molecular_function;GO:0005886 plasma membrane cellular_component;GO:2000012 regulation of auxin polar transport biological_process;GO:0005634 nucleus cellular_component;EC:3.1.3.16
Cko_contig_74098	3.35217	0.000187921	Receptor-like kinase [Medicago truncatula]	-
Cko_contig_26501	5.67805	0.000191641	RecName: Full=DEAD-box ATP-dependent RNA helicase 42	-
Cko_contig_53787	3.99524	0.000201732	PREDICTED: LOW QUALITY PROTEIN: bifunctional phosphatase IMPL2, chloroplastic-like [Glycine max]	GO:0004401 histidinol-phosphatase activity molecular_function;GO:0046854 phosphatidylinositol phosphorylation biological_process;GO:0010347 L-galactose-1-phosphate phosphatase activity molecular_function;GO:0000105 histidine biosynthetic process biological_process;GO:0009507 chloroplast cellular_component;GO:0008934 inositol monophosphate 1-phosphatase activity molecular_function;GO:0052832 inosi…
Cko_contig_98335	1.79769e+308	0.000225979	cytochrome P450 monooxygenase CYP94A14 [Medicago truncatula]	GO:0005789 endoplasmic reticulum membrane cellular_component;GO:0009055 electron carrier activity molecular_function;GO:0004497 monooxygenase activity molecular_function;GO:0005506 iron ion binding molecular_function;GO:0020037 heme binding molecular_function;GO:0016705 oxidoreductase activity, acting on paired donors, with incorporation or reduction of molecular oxygen molecular_function;GO:0016…
Cko_contig_83611	3.48878	0.00022805	PREDICTED: histone deacetylase 5-like [Glycine max]	GO:0005737 cytoplasm cellular_component;GO:0016787 hydrolase activity molecular_function;GO:0045604 regulation of epidermal cell differentiation biological_process;GO:0005634 nucleus cellular_component
Cko_contig_53247	2.35701	0.000240006	PREDICTED: probable leucine-rich repeat receptor-like protein kinase At4g00330-like [Glycine max]	GO:0009555 pollen development biological_process;GO:0004715 non-membrane spanning protein tyrosine kinase activity molecular_function;GO:0006468 protein phosphorylation biological_process;GO:0005524 ATP binding molecular_function;GO:0004674 protein serine/threonine kinase activity molecular_function;EC:2.7.10.2;EC:2.7.11.0
Cko_contig_27755	3.46155	0.000259304	S-receptor kinase-like protein [Medicago truncatula]	GO:0048544 recognition of pollen biological_process;GO:0006468 protein phosphorylation biological_process;GO:0005524 ATP binding molecular_function;GO:0004674 protein serine/threonine kinase activity molecular_function;EC:2.7.11.0
Cko_contig_79385	3.41027	0.000260649	Serine/threonine protein kinase [Medicago truncatula]	GO:0048544 recognition of pollen biological_process;GO:0006468 protein phosphorylation biological_process;GO:0005524 ATP binding molecular_function;GO:0004674 protein serine/threonine kinase activity molecular_function;EC:2.7.11.0
Cko_contig_59083	1.85756	0.000272359	L-ascorbate oxidase [Medicago truncatula]	GO:0005507 copper ion binding molecular_function;GO:0005576 extracellular region cellular_component;GO:0008447 L-ascorbate oxidase activity molecular_function;GO:0055114 oxidation-reduction process biological_process;EC:1.10.3.3
Cko_contig_2964	3.31024	0.000279283	PREDICTED: LL-diaminopimelate aminotransferase, chloroplastic-like [Glycine max]	GO:0004069 L-aspartate:2-oxoglutarate aminotransferase activity molecular_function;GO:0080130 L-phenylalanine:2-oxoglutarate aminotransferase activity molecular_function;GO:0010285 L,L-diaminopimelate aminotransferase activity molecular_function;GO:0033362 lysine biosynthetic process via diaminopimelate, diaminopimelate-aminotransferase pathway biological_process;GO:0009507 chloroplast cellular_c…
Cko_contig_64927	2.05515	0.000282913	putative alternative oxidase [Vigna unguiculata]	GO:0046872 metal ion binding molecular_function;GO:0005743 mitochondrial inner membrane cellular_component;GO:0016491 oxidoreductase activity molecular_function;GO:0007585 respiratory gaseous exchange biological_process;GO:0070469 respiratory chain cellular_component;GO:0016021 integral to membrane cellular_component;GO:0022900 electron transport chain biological_process
Cko_contig_42646	4.23916	0.000294953	PREDICTED: phosphoinositide phospholipase C 2 [Vitis vinifera]	GO:0008081 phosphoric diester hydrolase activity molecular_function;EC:3.1.4.0
Cko_contig_85210	1.79769e+308	0.000298635	PREDICTED: G-type lectin S-receptor-like serine/threonine-protein kinase RLK1-like [Glycine max]	GO:0004672 protein kinase activity molecular_function;GO:0009987 cellular process biological_process;GO:1901363 heterocyclic compound binding molecular_function;GO:0097159 organic cyclic compound binding molecular_function
Cko_contig_12378	2.61521	0.000307039	PREDICTED: probable receptor-like protein kinase At1g67000-like [Glycine max]	GO:0016301 kinase activity molecular_function;GO:0044237 cellular metabolic process biological_process;GO:1901363 heterocyclic compound binding molecular_function;GO:0097159 organic cyclic compound binding molecular_function
Cko_contig_69661	2.05224	0.000308312	PREDICTED: uncharacterized protein LOC100802300 [Glycine max]	GO:0019001 guanyl nucleotide binding molecular_function;GO:0009746 response to hexose stimulus biological_process;GO:0007165 signal transduction biological_process
Cko_contig_27108	3.53739	0.000323653	Sulfotransferase [Medicago truncatula]	GO:0009694 jasmonic acid metabolic process biological_process;GO:0080131 hydroxyjasmonate sulfotransferase activity molecular_function;GO:0009753 response to jasmonic acid stimulus biological_process;GO:0004027 alcohol sulfotransferase activity molecular_function;EC:2.8.2.2
Cko_contig_5680	2.72768	0.000338789	Cysteine-rich receptor-like protein kinase [Medicago truncatula]	GO:0006468 protein phosphorylation biological_process;GO:0005524 ATP binding molecular_function;GO:0004674 protein serine/threonine kinase activity molecular_function;EC:2.7.11.0
Cko_contig_98078	1.79769e+308	0.00034483	Receptor-like kinase [Medicago truncatula]	GO:0016023 cytoplasmic membrane-bounded vesicle cellular_component;GO:0004713 protein tyrosine kinase activity molecular_function;GO:0006468 protein phosphorylation biological_process;GO:0005524 ATP binding molecular_function;GO:0016020 membrane cellular_component;EC:2.7.10.0
Cko_contig_102954	1.84263	0.000372775	PREDICTED: E3 ubiquitin-protein ligase PUB22-like [Glycine max]	GO:0009414 response to water deprivation biological_process;GO:0051865 protein autoubiquitination biological_process;GO:0010200 response to chitin biological_process;GO:0002679 respiratory burst involved in defense response biological_process;GO:0004842 ubiquitin-protein ligase activity molecular_function;GO:0005829 cytosol cellular_component;GO:0000151 ubiquitin ligase complex cellular_component…
Cko_contig_52707	3.5022	0.000378431	PREDICTED: receptor-like protein kinase HSL1-like [Glycine max]	GO:0006468 protein phosphorylation biological_process;GO:0005524 ATP binding molecular_function;GO:0016021 integral to membrane cellular_component;GO:0004674 protein serine/threonine kinase activity molecular_function;EC:2.7.11.0
Cko_contig_88474	2.18408	0.000391075	mitochondrial alternative oxidase 1 [Vigna unguiculata]	GO:0046872 metal ion binding molecular_function;GO:0045333 cellular respiration biological_process;GO:0009409 response to cold biological_process;GO:0005743 mitochondrial inner membrane cellular_component;GO:0007585 respiratory gaseous exchange biological_process;GO:0070469 respiratory chain cellular_component;GO:0005515 protein binding molecular_function;GO:0009916 alternative oxidase activity m…
Cko_contig_91743	3.27087	0.000407649	PREDICTED: tetratricopeptide repeat protein 7B-like [Glycine max]	GO:0005886 plasma membrane cellular_component
Cko_contig_49975	2.72593	0.000419885	PREDICTED: cationic peroxidase 1-like [Glycine max]	GO:0046872 metal ion binding molecular_function;GO:0042744 hydrogen peroxide catabolic process biological_process;GO:0020037 heme binding molecular_function;GO:0004601 peroxidase activity molecular_function;GO:0005576 extracellular region cellular_component;GO:0055114 oxidation-reduction process biological_process;EC:1.11.1.7
Cko_contig_31914	5.39116	0.000428226	PREDICTED: cytochrome P450 71D8-like [Glycine max]	GO:0020037 heme binding molecular_function;GO:0016705 oxidoreductase activity, acting on paired donors, with incorporation or reduction of molecular oxygen molecular_function;GO:0004497 monooxygenase activity molecular_function;GO:0005506 iron ion binding molecular_function;GO:0009055 electron carrier activity molecular_function;GO:0055114 oxidation-reduction process biological_process
Cko_contig_85930	2.95676	0.000430802	Glycogen synthase kinase [Medicago truncatula]	GO:0050321 tau-protein kinase activity molecular_function;GO:0046777 protein autophosphorylation biological_process;GO:0005524 ATP binding molecular_function;GO:0009933 meristem structural organization biological_process;GO:0005829 cytosol cellular_component;GO:0004674 protein serine/threonine kinase activity molecular_function;EC:2.7.11.26;EC:2.7.11.0
Cko_contig_83094	2.59622	0.000467166	PREDICTED: probable receptor-like protein kinase At1g67000-like [Glycine max]	GO:0006468 protein phosphorylation biological_process;GO:0005524 ATP binding molecular_function;GO:0004674 protein serine/threonine kinase activity molecular_function;EC:2.7.11.0
Cko_contig_91120	1.79654	0.000472614	PREDICTED: LOW QUALITY PROTEIN: putative G-type lectin S-receptor-like serine/threonine-protein kinase At1g61610-like [Glycine max]	GO:0006468 protein phosphorylation biological_process;GO:0005488 binding molecular_function;GO:0004674 protein serine/threonine kinase activity molecular_function;GO:0044699 single-organism process biological_process;GO:0007154 cell communication biological_process;EC:2.7.11.0
Cko_contig_43424	3.77706	0.000493134	PREDICTED: transcription factor bHLH36-like [Glycine max]	-
Cko_contig_85502	2.65953	0.000527077	lipoxygenase [Pisum sativum]	GO:0031408 oxylipin biosynthetic process biological_process;GO:0005506 iron ion binding molecular_function;GO:0016165 lipoxygenase activity molecular_function;GO:0055114 oxidation-reduction process biological_process;EC:1.13.11.12
Cko_contig_98020	2.93401	0.000541771	cytochrome P450 monooxygenase CYP71D54 [Glycine max]	GO:0020037 heme binding molecular_function;GO:0016705 oxidoreductase activity, acting on paired donors, with incorporation or reduction of molecular oxygen molecular_function;GO:0004497 monooxygenase activity molecular_function;GO:0005506 iron ion binding molecular_function;GO:0009055 electron carrier activity molecular_function;GO:0055114 oxidation-reduction process biological_process
Cko_contig_71372	1.76346	0.000544929	PREDICTED: probable polyamine oxidase 4-like [Glycine max]	GO:0006598 polyamine catabolic process biological_process;GO:0005777 peroxisome cellular_component;GO:0046592 polyamine oxidase activity molecular_function;GO:0055114 oxidation-reduction process biological_process;EC:1.5.3.11
Cko_contig_8746	5.3019	0.000544814	U-box domain-containing protein [Medicago truncatula]	GO:0016567 protein ubiquitination biological_process;GO:0004672 protein kinase activity molecular_function;GO:0006468 protein phosphorylation biological_process;GO:0005524 ATP binding molecular_function;GO:0004842 ubiquitin-protein ligase activity molecular_function;GO:0000151 ubiquitin ligase complex cellular_component;EC:6.3.2.19
Cko_contig_12579	4.06924	0.000551477	Receptor-like kinase [Medicago truncatula]	GO:0008353 RNA polymerase II carboxy-terminal domain kinase activity molecular_function;GO:0030247 polysaccharide binding molecular_function;GO:0006468 protein phosphorylation biological_process;GO:0005524 ATP binding molecular_function;EC:2.7.11.23
Cko_contig_13350	1.97015	0.000589286	PREDICTED: probable WRKY transcription factor 19-like [Glycine max]	-
Cko_contig_37278	4.03271	0.000628305	PREDICTED: WRKY transcription factor 6-like [Glycine max]	GO:0003700 sequence-specific DNA binding transcription factor activity molecular_function;GO:0043565 sequence-specific DNA binding molecular_function;GO:0006355 regulation of transcription, DNA-dependent biological_process
Cko_contig_627	2.44976	0.000636385	probable LRR receptor-like serine/threonine-protein kinase At4g29180-like [Glycine max]	GO:0006468 protein phosphorylation biological_process;GO:0005524 ATP binding molecular_function;GO:0004674 protein serine/threonine kinase activity molecular_function;EC:2.7.11.0
Cko_contig_94343	2.20931	0.00066511	Serine/threonine protein kinase [Medicago truncatula]	GO:0048544 recognition of pollen biological_process;GO:0006468 protein phosphorylation biological_process;GO:0005524 ATP binding molecular_function;GO:0004674 protein serine/threonine kinase activity molecular_function;EC:2.7.11.0
Cko_contig_70110	2.84684	0.000670426	PREDICTED: probable WRKY transcription factor 41 [Glycine max]	-
Cko_contig_48808	2.4605	0.000679909	PREDICTED: NAC domain-containing protein 90-like [Glycine max]	GO:0003677 DNA binding molecular_function;GO:0006355 regulation of transcription, DNA-dependent biological_process
Cko_contig_91571	3.19209	0.000706867	Dihydroflavonol-4-reductase [Medicago truncatula]	GO:0044237 cellular metabolic process biological_process;GO:0000166 nucleotide binding molecular_function;GO:0050662 coenzyme binding molecular_function;GO:0003824 catalytic activity molecular_function
Cko_contig_60547	2.89931	0.000720588	PREDICTED: E3 ubiquitin-protein ligase RNF181-like [Glycine max]	GO:0046872 metal ion binding molecular_function
Cko_contig_49124	2.8657	0.00075639	PREDICTED: probable L-type lectin-domain containing receptor kinase S.5-like [Glycine max]	GO:0004672 protein kinase activity molecular_function;GO:0000166 nucleotide binding molecular_function
Cko_contig_4385	5.17357	0.000764195	External NADH-ubiquinone oxidoreductase [Medicago truncatula]	GO:0050660 flavin adenine dinucleotide binding molecular_function;GO:0031304 intrinsic to mitochondrial inner membrane cellular_component;GO:0008137 NADH dehydrogenase (ubiquinone) activity molecular_function;GO:0055114 oxidation-reduction process biological_process;EC:1.6.5.3
Cko_contig_56744	1.79769e+308	0.000806865	PREDICTED: E3 ubiquitin-protein ligase RGLG2-like [Glycine max]	-
Cko_contig_82030	3.5022	0.000812689	Cysteine-rich receptor-like protein kinase [Medicago truncatula]	GO:0006468 protein phosphorylation biological_process;GO:0005524 ATP binding molecular_function;GO:0004674 protein serine/threonine kinase activity molecular_function;EC:2.7.11.0
Cko_contig_50925	2.91723	0.000842794	PREDICTED: transcription factor bHLH25-like [Glycine max]	-
Cko_contig_42714	3.47523	0.00090342	PREDICTED: NAC domain-containing protein 42-like [Glycine max]	-
Cko_contig_105960	5.10486	0.000912562	PREDICTED: LRR receptor-like serine/threonine-protein kinase EFR-like [Glycine max]	GO:0050896 response to stimulus biological_process;GO:0006468 protein phosphorylation biological_process;GO:0004674 protein serine/threonine kinase activity molecular_function;GO:0016021 integral to membrane cellular_component;GO:0005524 ATP binding molecular_function;EC:2.7.11.0
Cko_contig_26939	2.76361	0.000912806	WRKY53 [Glycine max]	GO:0003700 sequence-specific DNA binding transcription factor activity molecular_function;GO:0043565 sequence-specific DNA binding molecular_function;GO:0006355 regulation of transcription, DNA-dependent biological_process
Cko_contig_107287	3.44775	0.00100528	Helix-loop-helix DNA-binding [Medicago truncatula]	-
Cko_contig_30368	5.03271	0.00109636	PREDICTED: probable LRR receptor-like serine/threonine-protein kinase At4g08850-like [Glycine max]	GO:0016310 phosphorylation biological_process;GO:0004672 protein kinase activity molecular_function;GO:0016020 membrane cellular_component;GO:0000166 nucleotide binding molecular_function
Cko_contig_95868	3.18788	0.00109948	PREDICTED: receptor-like protein kinase HSL1-like [Glycine max]	GO:0006468 protein phosphorylation biological_process;GO:0004674 protein serine/threonine kinase activity molecular_function;GO:0016021 integral to membrane cellular_component;GO:0016491 oxidoreductase activity molecular_function;GO:0005524 ATP binding molecular_function;GO:0050794 regulation of cellular process biological_process;EC:2.7.11.0
Cko_contig_70882	3.41973	0.00111975	Cysteine-rich receptor-like protein kinase [Medicago truncatula]	-
Cko_contig_68115	1.64763	0.00112114	PREDICTED: probable receptor-like protein kinase At1g11050-like [Glycine max]	GO:0016023 cytoplasmic membrane-bounded vesicle cellular_component;GO:0006468 protein phosphorylation biological_process;GO:0005524 ATP binding molecular_function;GO:0004674 protein serine/threonine kinase activity molecular_function;EC:2.7.11.0
Cko_contig_82841	4.2198	1.7748e-05	RecName: Full=Sucrose synthase 2; AltName: Full=Sucrose-UDP glucosyltransferase 2	GO:0008152 metabolic process biological_process;GO:0016757 transferase activity, transferring glycosyl groups molecular_function
Cko_contig_23022	3.50981	0.000270472	NAC domain-containing protein [Medicago truncatula]	GO:0003677 DNA binding molecular_function;GO:0006355 regulation of transcription, DNA-dependent biological_process
Cko_contig_54232	-8.46822	0	Concanavalin-A [Medicago truncatula]	GO:0030246 carbohydrate binding molecular_function
Cko_contig_54872	-8.16198	0	Glutathione S-transferase [Medicago truncatula]	GO:0016829 lyase activity molecular_function;GO:0006749 glutathione metabolic process biological_process;GO:0016740 transferase activity molecular_function;GO:0009507 chloroplast cellular_component;GO:0046686 response to cadmium ion biological_process;GO:0080167 response to karrikin biological_process;GO:0006950 response to stress biological_process
Cko_contig_56126	7.36692	0	Glucan endo-1,3-beta-glucosidase [Medicago truncatula]	GO:0042973 glucan endo-1,3-beta-D-glucosidase activity molecular_function;GO:0005975 carbohydrate metabolic process biological_process;GO:0043169 cation binding molecular_function;EC:3.2.1.39
Cko_contig_57908	-7.90135	0	lectin-like protein [Medicago truncatula]	GO:0030246 carbohydrate binding molecular_function
Cko_contig_5980	-7.9982	0	Pentatricopeptide repeat-containing protein [Medicago truncatula]	-
Cko_contig_60125	-7.64286	0	PREDICTED: agglutinin-2-like [Glycine max]	GO:0030246 carbohydrate binding molecular_function
Cko_contig_65924	-7.92217	0	Serine carboxypeptidase-like protein [Medicago truncatula]	GO:0004185 serine-type carboxypeptidase activity molecular_function;GO:0006508 proteolysis biological_process;EC:3.4.16.0
Cko_contig_7195	-7.4921	0	Lectin alpha chain [Medicago truncatula]	GO:0030246 carbohydrate binding molecular_function;GO:0016772 transferase activity, transferring phosphorus-containing groups molecular_function
Cko_contig_64463	-6.33188	3.77476e-15	PREDICTED: ABC transporter G family member 18-like [Glycine max]	GO:0005739 mitochondrion cellular_component;GO:0006200 ATP catabolic process biological_process;GO:0005524 ATP binding molecular_function;GO:0016887 ATPase activity molecular_function;GO:0016020 membrane cellular_component;EC:3.6.1.3
Cko_contig_349	-8.93744	5.77316e-15	PREDICTED: germin-like protein 9-3-like [Glycine max]	GO:0048046 apoplast cellular_component;GO:0004784 superoxide dismutase activity molecular_function;GO:0045735 nutrient reservoir activity molecular_function;GO:0030145 manganese ion binding molecular_function;GO:0055114 oxidation-reduction process biological_process;EC:1.15.1.1
Cko_contig_27635	-6.27259	7.10543e-15	PREDICTED: glyoxylate reductase-like [Glycine max]	GO:0016491 oxidoreductase activity molecular_function;GO:0005488 binding molecular_function
Cko_contig_6381	-6.5692	2.5091e-14	H+-ATPase [Medicago truncatula]	GO:0008553 hydrogen-exporting ATPase activity, phosphorylative mechanism molecular_function;GO:0016021 integral to membrane cellular_component;GO:0046872 metal ion binding molecular_function;GO:0006200 ATP catabolic process biological_process;GO:0006754 ATP biosynthetic process biological_process;GO:0005524 ATP binding molecular_function;GO:0015992 proton transport biological_process;GO:0005886 p…
Cko_contig_71101	-6.37336	4.90719e-14	ER glycerol-phosphate acyltransferase [Medicago truncatula]	GO:0016023 cytoplasmic membrane-bounded vesicle cellular_component;GO:0008152 metabolic process biological_process;GO:0004366 glycerol-3-phosphate O-acyltransferase activity molecular_function;EC:2.3.1.15
Cko_contig_90164	-5.49962	5.4845e-14	hydroperoxide lyase [Medicago sativa]	GO:0009941 chloroplast envelope cellular_component;GO:0009611 response to wounding biological_process;GO:0009055 electron carrier activity molecular_function;GO:0004497 monooxygenase activity molecular_function;GO:0005506 iron ion binding molecular_function;GO:0020037 heme binding molecular_function;GO:0016705 oxidoreductase activity, acting on paired donors, with incorporation or reduction of mo…
Cko_contig_59522	-8.40244	2.5846e-13	Ubiquitin carboxyl-terminal hydrolase family protein [Medicago truncatula]	-
Cko_contig_45026	-5.62286	4.02345e-13	Germin-like protein [Medicago truncatula]	GO:0048046 apoplast cellular_component;GO:0004784 superoxide dismutase activity molecular_function;GO:0045735 nutrient reservoir activity molecular_function;GO:0030145 manganese ion binding molecular_function;GO:0055114 oxidation-reduction process biological_process;EC:1.15.1.1
Cko_contig_53845	-6.76444	2.75002e-12	lectin [Robinia pseudoacacia]	GO:0030246 carbohydrate binding molecular_function;GO:0046872 metal ion binding molecular_function
Cko_contig_51067	-6.24624	4.78018e-12	Quinone oxidoreductase-like protein [Medicago truncatula]	GO:0003960 NADPH:quinone reductase activity molecular_function;GO:0008270 zinc ion binding molecular_function;GO:0009536 plastid cellular_component;GO:0055114 oxidation-reduction process biological_process;GO:0000166 nucleotide binding molecular_function;EC:1.6.5.5
Cko_contig_51776	-7.83389	1.23723e-11	PREDICTED: nitrate transporter 1.2-like [Glycine max]	GO:0016020 membrane cellular_component;GO:0006857 oligopeptide transport biological_process;GO:0005215 transporter activity molecular_function
Cko_contig_92720	-6.31878	2.22651e-11	NAD-independent histone deacetylase-like protein [Chaetomium thermophilum var. thermophilum DSM 1495]	-
Cko_contig_59055	-6.09818	4.35429e-11	RING-H2 finger protein ATL5F [Medicago truncatula]	GO:0008270 zinc ion binding molecular_function
Cko_contig_63401	-4.68692	1.13717e-10	lipoxygenase-9 [Glycine max]	GO:0005737 cytoplasm cellular_component;GO:0031408 oxylipin biosynthetic process biological_process;GO:0005506 iron ion binding molecular_function;GO:0016165 lipoxygenase activity molecular_function;GO:0055114 oxidation-reduction process biological_process;EC:1.13.11.12
Cko_contig_1516	-4.78494	1.18155e-10	PREDICTED: ABC transporter B family member 19-like [Glycine max]	GO:0015417 polyamine-transporting ATPase activity molecular_function;GO:0044707 single-multicellular organism process biological_process;GO:0016021 integral to membrane cellular_component;GO:0008559 xenobiotic-transporting ATPase activity molecular_function;GO:0009416 response to light stimulus biological_process;GO:0055085 transmembrane transport biological_process;GO:0006200 ATP catabolic proce…
Cko_contig_36740	-5.8869	2.44322e-10	Chitinase [Medicago truncatula]	GO:0004568 chitinase activity molecular_function;GO:0008061 chitin binding molecular_function;GO:0000272 polysaccharide catabolic process biological_process;GO:0043169 cation binding molecular_function;GO:0006032 chitin catabolic process biological_process;EC:3.2.1.14
Cko_contig_105351	-7.36643	2.51696e-10	Cytochrome P450 [Medicago truncatula]	GO:0020037 heme binding molecular_function;GO:0016705 oxidoreductase activity, acting on paired donors, with incorporation or reduction of molecular oxygen molecular_function;GO:0004497 monooxygenase activity molecular_function;GO:0005506 iron ion binding molecular_function;GO:0009055 electron carrier activity molecular_function;GO:0055114 oxidation-reduction process biological_process
Cko_contig_46332	-6.46214	2.84795e-10	PREDICTED: scarecrow-like protein 3-like [Glycine max]	GO:0006355 regulation of transcription, DNA-dependent biological_process
Cko_contig_44650	-5.66632	3.00755e-10	Dehydration-responsive protein RD22 [Medicago truncatula]	-
Cko_contig_23046	-7.19521	7.26678e-10	Protein SCARECROW [Medicago truncatula]	GO:0006355 regulation of transcription, DNA-dependent biological_process
Cko_contig_43671	-6.31878	8.04444e-10	Protein SCARECROW [Medicago truncatula]	GO:0006355 regulation of transcription, DNA-dependent biological_process
Cko_contig_51929	-6.03405	8.95038e-10	Homeodomain-related [Medicago truncatula]	GO:0003677 DNA binding molecular_function;GO:0009793 embryo development ending in seed dormancy biological_process;GO:0048262 determination of dorsal/ventral asymmetry biological_process;GO:0009908 flower development biological_process;GO:0009630 gravitropism biological_process;GO:0005634 nucleus cellular_component;GO:0010114 response to red light biological_process
Cko_contig_89641	-6.88932	4.53512e-09	PREDICTED: plasma membrane ATPase 1-like isoform 1 [Glycine max]	GO:0008553 hydrogen-exporting ATPase activity, phosphorylative mechanism molecular_function;GO:0016021 integral to membrane cellular_component;GO:0046872 metal ion binding molecular_function;GO:0006200 ATP catabolic process biological_process;GO:0006754 ATP biosynthetic process biological_process;GO:0005524 ATP binding molecular_function;GO:0006812 cation transport biological_process;GO:0005886 p…
Cko_contig_105121	-6.88205	4.73196e-09	PREDICTED: uncharacterized oxidoreductase C23D3.11-like [Glycine max]	GO:0055114 oxidation-reduction process biological_process;GO:0006355 regulation of transcription, DNA-dependent biological_process;GO:0004316 3-oxoacyl-[acyl-carrier-protein] reductase (NADPH) activity molecular_function;GO:0003677 DNA binding molecular_function;GO:0003700 sequence-specific DNA binding transcription factor activity molecular_function;GO:0000166 nucleotide binding molecular_functi…
Cko_contig_54678	-6.05143	5.19026e-09	BURP domain protein [Medicago truncatula]	GO:0009269 response to desiccation biological_process;GO:0009737 response to abscisic acid stimulus biological_process;GO:0009651 response to salt stress biological_process
Cko_contig_62536	-4.05643	7.10534e-09	PREDICTED: cytochrome P450 77A1-like [Glycine max]	GO:0022414 reproductive process biological_process;GO:0009055 electron carrier activity molecular_function;GO:0005506 iron ion binding molecular_function;GO:0020037 heme binding molecular_function;GO:0070330 aromatase activity molecular_function;GO:0055114 oxidation-reduction process biological_process;EC:1.14.14.1
Cko_contig_45217	-4.70173	9.49636e-09	Gibberellin induced protein [Medicago truncatula]	-
Cko_contig_63618	-2.93689	1.02384e-08	myo-inositol-1-phosphate synthase [Glycine max]	GO:0005737 cytoplasm cellular_component;GO:0008654 phospholipid biosynthetic process biological_process;GO:0004512 inositol-3-phosphate synthase activity molecular_function;GO:0006021 inositol biosynthetic process biological_process;GO:0000166 nucleotide binding molecular_function;EC:5.5.1.4
Cko_contig_34971	-6.73651	1.09659e-08	PREDICTED: ammonium transporter 3 member 1-like [Glycine max]	GO:0072488 ammonium transmembrane transport biological_process;GO:0016021 integral to membrane cellular_component;GO:0008519 ammonium transmembrane transporter activity molecular_function
Cko_contig_46739	-3.3252	1.72446e-08	Aquaporin TIP1-1 [Medicago truncatula]	GO:0016021 integral to membrane cellular_component;GO:0071918 urea transmembrane transport biological_process;GO:0015204 urea transmembrane transporter activity molecular_function;GO:0015250 water channel activity molecular_function;GO:0006833 water transport biological_process
Cko_contig_59300	-8.72842	3.70981e-08	lectin [Robinia pseudoacacia]	GO:0046872 metal ion binding molecular_function;GO:0030246 carbohydrate binding molecular_function
Cko_contig_66205	-3.98802	4.77946e-08	PREDICTED: aquaporin TIP1-2-like [Glycine max]	GO:0006810 transport biological_process;GO:0016021 integral to membrane cellular_component;GO:0005215 transporter activity molecular_function
Cko_contig_56485	-4.66451	5.36854e-08	src2 protein [Glycine max]	-
Cko_contig_63806	-3.00387	7.04001e-08	high affinity ammonium transporter [Lotus japonicus]	GO:0072488 ammonium transmembrane transport biological_process;GO:0016021 integral to membrane cellular_component;GO:0008519 ammonium transmembrane transporter activity molecular_function
Cko_contig_47026	-3.70624	7.09331e-08	aquaporin [Phaseolus vulgaris]	GO:0006833 water transport biological_process;GO:0009705 plant-type vacuole membrane cellular_component;GO:0042807 central vacuole cellular_component;GO:0005886 plasma membrane cellular_component;GO:0051739 ammonia transmembrane transporter activity molecular_function;GO:0015200 methylammonium transmembrane transporter activity molecular_function;GO:0072489 methylammonium transmembrane transport …
Cko_contig_87945	-8.54271	7.49098e-08	nitrate reductase 1 [Medicago truncatula]	GO:0050660 flavin adenine dinucleotide binding molecular_function;GO:0005773 vacuole cellular_component;GO:0005886 plasma membrane cellular_component;GO:0009055 electron carrier activity molecular_function;GO:0009610 response to symbiotic fungus biological_process;GO:0006809 nitric oxide biosynthetic process biological_process;GO:0042128 nitrate assimilation biological_process;GO:0005506 iron ion…
Cko_contig_10864	-5.01519	7.80946e-08	ribosomal protein S6 kinase, putative [Ricinus communis]	GO:0005840 ribosome cellular_component;GO:0009409 response to cold biological_process;GO:0004697 protein kinase C activity molecular_function;GO:0006468 protein phosphorylation biological_process;GO:0005524 ATP binding molecular_function;GO:0005634 nucleus cellular_component;GO:0009408 response to heat biological_process;GO:0009651 response to salt stress biological_process;EC:2.7.11.13
Cko_contig_1292	-4.0475	1.16088e-07	PREDICTED: ankyrin-2-like [Glycine max]	GO:0016301 kinase activity molecular_function;GO:0005198 structural molecule activity molecular_function;GO:0016310 phosphorylation biological_process
Cko_contig_41679	-5.30797	1.34899e-07	PREDICTED: methionine gamma-lyase-like [Glycine max]	GO:0030170 pyridoxal phosphate binding molecular_function;GO:0003962 cystathionine gamma-synthase activity molecular_function;GO:0018826 methionine gamma-lyase activity molecular_function;GO:0006520 cellular amino acid metabolic process biological_process;GO:0005829 cytosol cellular_component;EC:2.5.1.48;EC:4.4.1.11
Cko_contig_43523	-8.37681	1.38793e-07	PREDICTED: LOW QUALITY PROTEIN: probable glutathione S-transferase-like [Glycine max]	GO:0009628 response to abiotic stimulus biological_process;GO:0016740 transferase activity molecular_function;GO:0044464 cell part cellular_component;GO:0006950 response to stress biological_process
Cko_contig_26346	-5.51322	1.63878e-07	GRAS family transcription factor [Medicago truncatula]	-
Cko_contig_54071	-3.24432	4.7532e-07	PREDICTED: peroxidase 47-like [Glycine max]	GO:0046872 metal ion binding molecular_function;GO:0006979 response to oxidative stress biological_process;GO:0016023 cytoplasmic membrane-bounded vesicle cellular_component;GO:0020037 heme binding molecular_function;GO:0004601 peroxidase activity molecular_function;GO:0055114 oxidation-reduction process biological_process;EC:1.11.1.7
Cko_contig_47025	-3.03206	4.91599e-07	Aquaporin TIP2-3 [Medicago truncatula]	GO:0006833 water transport biological_process;GO:0009705 plant-type vacuole membrane cellular_component;GO:0042807 central vacuole cellular_component;GO:0005886 plasma membrane cellular_component;GO:0051739 ammonia transmembrane transporter activity molecular_function;GO:0015200 methylammonium transmembrane transporter activity molecular_function;GO:0072489 methylammonium transmembrane transport …
Cko_contig_621	-5.09818	4.94286e-07	PREDICTED: ABC transporter G family member 11-like [Glycine max]	GO:0016887 ATPase activity molecular_function;GO:0000166 nucleotide binding molecular_function;EC:3.6.1.3
Cko_contig_24587	-5.03405	7.24983e-07	PREDICTED: ABC transporter B family member 19-like [Glycine max]	GO:0016887 ATPase activity molecular_function;EC:3.6.1.3
Cko_contig_2596	2.94558	1.16597e-06	WRKY78 [Glycine max]	GO:0006952 defense response biological_process;GO:0050789 regulation of biological process biological_process
Cko_contig_30913	-5.82255	1.32961e-06	PREDICTED: high-affinity nitrate transporter 3.1-like [Glycine max]	GO:0050896 response to stimulus biological_process
Cko_contig_57910	-4.57462	1.40021e-06	lectin-like protein [Medicago truncatula]	GO:0030246 carbohydrate binding molecular_function
Cko_contig_23166	-7.64501	1.84452e-06	Cu-Zn superoxide dismutase, partial [Rhizophagus intraradices]	GO:0046872 metal ion binding molecular_function;GO:0006801 superoxide metabolic process biological_process;GO:0004784 superoxide dismutase activity molecular_function;GO:0055114 oxidation-reduction process biological_process;EC:1.15.1.1
Cko_contig_1658	-2.41472	2.01906e-06	Proline-rich protein [Medicago truncatula]	GO:0006869 lipid transport biological_process
Cko_contig_23214	-4.34955	2.42404e-06	PREDICTED: probable indole-3-acetic acid-amido synthetase GH3.1-like isoform 1 [Glycine max]	GO:0010279 indole-3-acetic acid amido synthetase activity molecular_function;GO:0016023 cytoplasmic membrane-bounded vesicle cellular_component;GO:0032940 secretion by cell biological_process;GO:0009733 response to auxin stimulus biological_process;GO:0009536 plastid cellular_component;GO:0009416 response to light stimulus biological_process
Cko_contig_102716	-2.8814	2.52122e-06	Peroxidase [Medicago truncatula]	GO:0020037 heme binding molecular_function;GO:0046872 metal ion binding molecular_function;GO:0004601 peroxidase activity molecular_function;GO:0055114 oxidation-reduction process biological_process;GO:0006979 response to oxidative stress biological_process;EC:1.11.1.7
Cko_contig_25207	-4.40244	2.57122e-06	PREDICTED: protein SCARECROW-like [Glycine max]	GO:0007275 multicellular organismal development biological_process;GO:0043229 intracellular organelle cellular_component;GO:0006355 regulation of transcription, DNA-dependent biological_process
Cko_contig_35342	-7.51948	2.80875e-06	PREDICTED: probable receptor-like protein kinase At1g67000-like [Glycine max]	GO:0005488 binding molecular_function;GO:0004672 protein kinase activity molecular_function
Cko_contig_54175	-5.64501	3.05776e-06	PREDICTED: ABC transporter G family member 11-like [Glycine max]	GO:0015416 organic phosphonate transmembrane-transporting ATPase activity molecular_function;GO:0006200 ATP catabolic process biological_process;GO:0005524 ATP binding molecular_function;GO:0016020 membrane cellular_component;EC:3.6.3.28
Cko_contig_102717	-3.09833	3.88389e-06	PREDICTED: peroxidase 10-like [Glycine max]	GO:0020037 heme binding molecular_function;GO:0046872 metal ion binding molecular_function;GO:0004601 peroxidase activity molecular_function;GO:0055114 oxidation-reduction process biological_process;GO:0006979 response to oxidative stress biological_process;EC:1.11.1.7
Cko_contig_13375	-7.41256	3.99576e-06	glycine-rich RNA-binding protein [Ajellomyces dermatitidis ER-3]	GO:0003676 nucleic acid binding molecular_function;GO:0000166 nucleotide binding molecular_function
Cko_contig_74290	-3.88633	5.51091e-06	putative glycine rich protein precursor [Pisum sativum]	-
Cko_contig_58738	-4.21848	7.64741e-06	short-chain dehydrogenase, putative [Ricinus communis]	GO:0055114 oxidation-reduction process biological_process;GO:0003959 NADPH dehydrogenase activity molecular_function;GO:0015995 chlorophyll biosynthetic process biological_process;GO:0009941 chloroplast envelope cellular_component;GO:0016630 protochlorophyllide reductase activity molecular_function;GO:0009535 chloroplast thylakoid membrane cellular_component;GO:0000166 nucleotide binding molecula…
Cko_contig_8776	-2.33769	8.51425e-06	LRR receptor-like serine/threonine-protein kinase ERECTA [Medicago truncatula]	GO:0030155 regulation of cell adhesion biological_process;GO:0051302 regulation of cell division biological_process;GO:0006468 protein phosphorylation biological_process;GO:0055114 oxidation-reduction process biological_process;GO:0004674 protein serine/threonine kinase activity molecular_function;GO:0010103 stomatal complex morphogenesis biological_process;GO:0005739 mitochondrion cellular_compo…
Cko_contig_105457	-3.76927	9.50509e-06	Cysteine-rich receptor-like protein kinase [Medicago truncatula]	GO:0004713 protein tyrosine kinase activity molecular_function;GO:0006468 protein phosphorylation biological_process;GO:0005524 ATP binding molecular_function;EC:2.7.10.0
Cko_contig_46112	-2.22602	1.03285e-05	fructose-bisphosphate aldolase [Glycine max]	GO:0006096 glycolysis biological_process;GO:0001666 response to hypoxia biological_process;GO:0004332 fructose-bisphosphate aldolase activity molecular_function;GO:0009507 chloroplast cellular_component;EC:4.1.2.13
Cko_contig_84545	-2.68196	1.63697e-05	putative glucosyltransferase [Phaseolus lunatus]	GO:0008194 UDP-glycosyltransferase activity molecular_function;GO:0016758 transferase activity, transferring hexosyl groups molecular_function;EC:2.4.1.0
Cko_contig_90851	-2.43433	2.11694e-05	Cytochrome b559 subunit alpha [Medicago truncatula]	GO:0009539 photosystem II reaction center cellular_component;GO:0009055 electron carrier activity molecular_function;GO:0005506 iron ion binding molecular_function;GO:0030096 plasma membrane-derived thylakoid photosystem II cellular_component;GO:0020037 heme binding molecular_function;GO:0009767 photosynthetic electron transport chain biological_process;GO:0016021 integral to membrane cellular_co…
Cko_contig_73516	-3.87328	2.86543e-05	PREDICTED: probable peptide/nitrate transporter At1g59740-like [Glycine max]	GO:0016020 membrane cellular_component;GO:0006857 oligopeptide transport biological_process;GO:0005215 transporter activity molecular_function
Cko_contig_105737	-6.77625	2.90993e-05	calmodulin [Batrachochytrium dendrobatidis JAM81]	GO:0005509 calcium ion binding molecular_function
Cko_contig_24915	-5.11067	3.1094e-05	PREDICTED: serine/threonine protein phosphatase 2A 57 kDa regulatory subunit B' alpha isoform-like [Glycine max]	GO:0008601 protein phosphatase type 2A regulator activity molecular_function;GO:0000159 protein phosphatase type 2A complex cellular_component;GO:0007165 signal transduction biological_process;GO:0006605 protein targeting biological_process;GO:0016020 membrane cellular_component;GO:0009536 plastid cellular_component
Cko_contig_38741	-4.50062	3.57178e-05	Thioredoxin [Medicago truncatula]	-
Cko_contig_99565	-3.13721	4.10302e-05	PREDICTED: serine/threonine-protein kinase AtPK2/AtPK19-like [Glycine max]	GO:0005840 ribosome cellular_component;GO:0009409 response to cold biological_process;GO:0004697 protein kinase C activity molecular_function;GO:0006468 protein phosphorylation biological_process;GO:0005524 ATP binding molecular_function;GO:0005634 nucleus cellular_component;GO:0009408 response to heat biological_process;GO:0009651 response to salt stress biological_process;EC:2.7.11.13
Cko_contig_67204	-2.1898	4.16109e-05	asparagine synthetase [Astragalus sinicus]	GO:0070981 L-asparagine biosynthetic process biological_process;GO:0004066 asparagine synthase (glutamine-hydrolyzing) activity molecular_function;GO:0006541 glutamine metabolic process biological_process;GO:0005524 ATP binding molecular_function;EC:6.3.5.4
Cko_contig_12992	-2.062	4.23127e-05	DNA topoisomerase [Medicago truncatula]	GO:0003918 DNA topoisomerase type II (ATP-hydrolyzing) activity molecular_function;GO:0005524 ATP binding molecular_function;GO:0005694 chromosome cellular_component;GO:0006265 DNA topological change biological_process;EC:5.99.1.3
Cko_contig_101547	-5.03405	4.23829e-05	Cysteine-rich receptor-like protein kinase [Medicago truncatula]	GO:0016301 kinase activity molecular_function;GO:0009987 cellular process biological_process
Cko_contig_103930	-3.82423	4.86711e-05	PREDICTED: probable LRR receptor-like serine/threonine-protein kinase At4g08850-like [Glycine max]	GO:0016301 kinase activity molecular_function
Cko_contig_54815	-3.34721	4.95946e-05	zinc finger homeodomain protein SZF-HD2 [Glycine max]	-
Cko_contig_74785	-2.84471	5.03892e-05	Cytochrome P450 [Medicago truncatula]	GO:0020037 heme binding molecular_function;GO:0016705 oxidoreductase activity, acting on paired donors, with incorporation or reduction of molecular oxygen molecular_function;GO:0004497 monooxygenase activity molecular_function;GO:0005506 iron ion binding molecular_function;GO:0009055 electron carrier activity molecular_function;GO:0055114 oxidation-reduction process biological_process
Cko_contig_53458	-3.81069	5.22422e-05	Embryonic abundant protein-like protein [Medicago truncatula]	-
Cko_contig_55892	-3.65641	5.83512e-05	PREDICTED: transcription factor bHLH96-like [Glycine max]	GO:0043231 intracellular membrane-bounded organelle cellular_component
Cko_contig_32671	-6.50062	6.47834e-05	Cysteine proteinase [Medicago truncatula]	GO:0009817 defense response to fungus, incompatible interaction biological_process;GO:0007568 aging biological_process;GO:0032440 2-alkenal reductase [NAD(P)] activity molecular_function;GO:0010282 senescence-associated vacuole cellular_component;GO:0006508 proteolysis biological_process;GO:0009723 response to ethylene stimulus biological_process;GO:0008234 cysteine-type peptidase activity molecu…
Cko_contig_93541	-4.13533	8.08878e-05	PREDICTED: serine/threonine protein phosphatase 2A 59 kDa regulatory subunit B' gamma isoform-like [Glycine max]	GO:0008601 protein phosphatase type 2A regulator activity molecular_function;GO:0005730 nucleolus cellular_component;GO:0005777 peroxisome cellular_component;GO:0000159 protein phosphatase type 2A complex cellular_component;GO:0008266 poly(U) RNA binding molecular_function;GO:0007165 signal transduction biological_process;GO:0005829 cytosol cellular_component;GO:0005739 mitochondrion cellular_com…
Cko_contig_60533	-3.39565	8.4978e-05	PREDICTED: ZF-HD homeobox protein At4g24660-like [Glycine max]	-
Cko_contig_40670	-3.99685	8.62879e-05	PREDICTED: LRR receptor-like serine/threonine-protein kinase ERECTA-like [Glycine max]	GO:0005488 binding molecular_function;GO:0016772 transferase activity, transferring phosphorus-containing groups molecular_function
Cko_contig_74473	-2.90944	8.69402e-05	PREDICTED: probable peptide/nitrate transporter At1g27040-like [Glycine max]	GO:0016020 membrane cellular_component
Cko_contig_100369	-4.11067	9.05576e-05	UDP-glucosyltransferase, putative [Medicago truncatula]	GO:0016758 transferase activity, transferring hexosyl groups molecular_function;GO:0008152 metabolic process biological_process;EC:2.4.1.0
Cko_contig_6760	-2.68981	9.80515e-05	PREDICTED: UDP-glycosyltransferase 76F1-like [Glycine max]	GO:0016758 transferase activity, transferring hexosyl groups molecular_function;GO:0008152 metabolic process biological_process;EC:2.4.1.0
Cko_contig_58576	-2.42919	0.000102636	RecName: Full=Xyloglucan endotransglucosylase/hydrolase protein A; AltName: Full=VaXTH1; Flags: Precursor	GO:0016762 xyloglucan:xyloglucosyl transferase activity molecular_function;GO:0004553 hydrolase activity, hydrolyzing O-glycosyl compounds molecular_function;GO:0005618 cell wall cellular_component;GO:0006073 cellular glucan metabolic process biological_process;GO:0007047;GO:0048046 apoplast cellular_component;EC:2.4.1.207;EC:3.2.1.0
Cko_contig_70932	-4.77625	0.000115272	14 kDa zinc-binding protein [Medicago truncatula]	GO:0003824 catalytic activity molecular_function;GO:0008152 metabolic process biological_process
Cko_contig_9635	-2.28511	0.000115545	PREDICTED: somatic embryogenesis receptor kinase 4-like [Glycine max]	GO:0016772 transferase activity, transferring phosphorus-containing groups molecular_function;GO:0097159 organic cyclic compound binding molecular_function;GO:0044425 membrane part cellular_component;GO:1901363 heterocyclic compound binding molecular_function;GO:0044237 cellular metabolic process biological_process
Cko_contig_7387	-2.93406	0.000123711	Cytochrome P450 [Medicago truncatula]	GO:0020037 heme binding molecular_function;GO:0016705 oxidoreductase activity, acting on paired donors, with incorporation or reduction of molecular oxygen molecular_function;GO:0004497 monooxygenase activity molecular_function;GO:0005506 iron ion binding molecular_function;GO:0009055 electron carrier activity molecular_function;GO:0055114 oxidation-reduction process biological_process
Cko_contig_105407	-4.74454	0.000129796	PREDICTED: dehydration-responsive element-binding protein 1F-like isoform 1 [Glycine max]	-
Cko_contig_57993	-1.79769e+308	0.000155051	PREDICTED: inducible nitrate reductase [NADH]	GO:0050660 flavin adenine dinucleotide binding molecular_function;GO:0005773 vacuole cellular_component;GO:0005886 plasma membrane cellular_component;GO:0009055 electron carrier activity molecular_function;GO:0009610 response to symbiotic fungus biological_process;GO:0006809 nitric oxide biosynthetic process biological_process;GO:0042128 nitrate assimilation biological_process;GO:0005506 iron ion…
Cko_contig_66962	-3.98061	0.000161974	PREDICTED: myb-related protein 308-like [Glycine max]	GO:0003677 DNA binding molecular_function
Cko_contig_22839	-6.13533	0.000177177	PREDICTED: ABC transporter G family member 11-like [Glycine max]	GO:0006200 ATP catabolic process biological_process;GO:0005524 ATP binding molecular_function;GO:0016887 ATPase activity molecular_function;GO:0016020 membrane cellular_component;EC:3.6.1.3
Cko_contig_48764	-6.13533	0.000177177	LRR receptor-like serine/threonine-protein kinase FEI [Medicago truncatula]	GO:0016310 phosphorylation biological_process;GO:0004672 protein kinase activity molecular_function;GO:0000166 nucleotide binding molecular_function
Cko_contig_59498	-2.83765	0.000180846	isoprene synthase, partial [Wisteria sp. 101210T2Dc1]	GO:0009409 response to cold biological_process;GO:0034009 isoprene synthase activity molecular_function;GO:0043612 isoprene biosynthetic process biological_process;GO:0071485 cellular response to absence of light biological_process;GO:0000287 magnesium ion binding molecular_function;GO:0009507 chloroplast cellular_component;GO:0050993 dimethylallyl diphosphate metabolic process biological_process…
Cko_contig_46023	-2.05709	0.000200236	carbonic anhydrase [Phaseolus vulgaris]	GO:0005829 cytosol cellular_component;GO:0004089 carbonate dehydratase activity molecular_function;GO:0008270 zinc ion binding molecular_function;GO:0042742 defense response to bacterium biological_process;GO:0009409 response to cold biological_process;GO:0009941 chloroplast envelope cellular_component;GO:0010119 regulation of stomatal movement biological_process;GO:0010037 response to carbon dio…
Cko_contig_32382	-3.92512	0.000206107	zinc finger protein, putative [Ricinus communis]	GO:0006629 lipid metabolic process biological_process;GO:0016788 hydrolase activity, acting on ester bonds molecular_function
Cko_contig_6170	-4.09399	0.000211328	PREDICTED: receptor-like serine/threonine-protein kinase NCRK-like [Glycine max]	GO:0006468 protein phosphorylation biological_process;GO:0004674 protein serine/threonine kinase activity molecular_function;GO:0016023 cytoplasmic membrane-bounded vesicle cellular_component;GO:0005524 ATP binding molecular_function;GO:0051020 GTPase binding molecular_function;GO:0010008 endosome membrane cellular_component;EC:2.7.11.0
Cko_contig_607	-3.39565	0.000221738	Cysteine proteinase [Medicago truncatula]	GO:0044444 cytoplasmic part cellular_component;GO:0006508 proteolysis biological_process;GO:0008234 cysteine-type peptidase activity molecular_function;GO:0043231 intracellular membrane-bounded organelle cellular_component
Cko_contig_58035	-2.42877	0.0002416	PREDICTED: cytochrome P450 71A1-like [Glycine max]	GO:0020037 heme binding molecular_function;GO:0033772 flavonoid 3',5'-hydroxylase activity molecular_function;GO:0005506 iron ion binding molecular_function;GO:0009055 electron carrier activity molecular_function;GO:0055114 oxidation-reduction process biological_process;EC:1.14.13.88
Cko_contig_65079	-1.843	0.000244232	Dehydration-responsive element-binding protein 1F [Medicago truncatula]	GO:0044249 cellular biosynthetic process biological_process;GO:0050789 regulation of biological process biological_process;GO:0044238 primary metabolic process biological_process
Cko_contig_71989	-2.45236	0.000253212	cystatin [Spinacia oleracea]	-
Cko_contig_81327	-3.73812	0.000278082	PREDICTED: probable LRR receptor-like serine/threonine-protein kinase At1g74360-like [Glycine max]	GO:0016023 cytoplasmic membrane-bounded vesicle cellular_component;GO:0006468 protein phosphorylation biological_process;GO:0016787 hydrolase activity molecular_function;GO:0005524 ATP binding molecular_function;GO:0016021 integral to membrane cellular_component;GO:0004674 protein serine/threonine kinase activity molecular_function;GO:0005739 mitochondrion cellular_component;EC:2.7.11.0
Cko_contig_98386	-3.57462	0.000285511	Elongation factor Ts [Medicago truncatula]	GO:0050896 response to stimulus biological_process;GO:0009987 cellular process biological_process;GO:0032559 adenyl ribonucleotide binding molecular_function
Cko_contig_56227	-3.37822	0.000288262	PREDICTED: zinc finger CCCH domain-containing protein 64-like [Glycine max]	GO:0005488 binding molecular_function
Cko_contig_81369	-2.43438	0.000290927	Laccase [Medicago truncatula]	GO:0052716 hydroquinone:oxygen oxidoreductase activity molecular_function;GO:0005507 copper ion binding molecular_function;GO:0008447 L-ascorbate oxidase activity molecular_function;GO:0048046 apoplast cellular_component;GO:0046274 lignin catabolic process biological_process;GO:0055114 oxidation-reduction process biological_process;EC:1.10.3.3
Cko_contig_105520	-5.92512	0.000307336	nucleoside diphosphate kinase [Rhizopus delemar RA 99-880]	GO:0006165 nucleoside diphosphate phosphorylation biological_process;GO:0004550 nucleoside diphosphate kinase activity molecular_function;GO:0004673 protein histidine kinase activity molecular_function;GO:0046872 metal ion binding molecular_function;GO:0006228 UTP biosynthetic process biological_process;GO:0005524 ATP binding molecular_function;GO:0006183 GTP biosynthetic process biological_proce…
Cko_contig_75980	-2.71491	0.000310808	PREDICTED: acidic endochitinase [Vitis vinifera]	GO:0005975 carbohydrate metabolic process biological_process;GO:0003796 lysozyme activity molecular_function;GO:0043169 cation binding molecular_function;EC:3.2.1.17
Cko_contig_3033	-5.8674	0.000356223	Nitrate/chlorate transporter [Medicago truncatula]	GO:0016020 membrane cellular_component;GO:0006857 oligopeptide transport biological_process;GO:0005215 transporter activity molecular_function
Cko_contig_45527	-2.83765	0.000374157	MYB transcription factor MYB164 [Medicago truncatula]	-
Cko_contig_107807	-5.83765	0.000384151	PREDICTED: ammonium transporter 3 member 1-like [Glycine max]	GO:0072488 ammonium transmembrane transport biological_process;GO:0016021 integral to membrane cellular_component;GO:0008519 ammonium transmembrane transporter activity molecular_function
Cko_contig_55932	-3.77625	0.000385257	PREDICTED: ethylene-responsive transcription factor ERF023-like [Glycine max]	GO:0006351 transcription, DNA-dependent biological_process
Cko_contig_61133	-1.84735	0.000463037	Ammonium transporter [Medicago truncatula]	GO:0072488 ammonium transmembrane transport biological_process;GO:0016021 integral to membrane cellular_component;GO:0008519 ammonium transmembrane transporter activity molecular_function
Cko_contig_51272	-2.67818	0.000473379	PREDICTED: cellulose synthase-like protein G1-like [Glycine max]	GO:0016788 hydrolase activity, acting on ester bonds molecular_function;GO:0016023 cytoplasmic membrane-bounded vesicle cellular_component;GO:0006629 lipid metabolic process biological_process
Cko_contig_76905	-1.74839	0.000482426	PREDICTED: probable xyloglucan endotransglucosylase/hydrolase protein 6-like [Glycine max]	GO:0006073 cellular glucan metabolic process biological_process;GO:0048046 apoplast cellular_component;GO:0033946 xyloglucan-specific endo-beta-1,4-glucanase activity molecular_function;GO:0005618 cell wall cellular_component;GO:0016762 xyloglucan:xyloglucosyl transferase activity molecular_function;EC:3.2.1.151;EC:2.4.1.207
Cko_contig_28314	-5.74454	0.000485231	Helicase, C-terminal; Argonaute and Dicer protein, PAZ; Ribonuclease III, bacterial [Medicago truncatula]	GO:0004386 helicase activity molecular_function;GO:0003723 RNA binding molecular_function;GO:0016891 endoribonuclease activity, producing 5'-phosphomonoesters molecular_function;GO:0016070 RNA metabolic process biological_process;EC:3.1.26.0
Cko_contig_26417	-5.71212	0.00052585	PREDICTED: AP2-like ethylene-responsive transcription factor At1g16060-like [Glycine max]	GO:0050896 response to stimulus biological_process;GO:0050789 regulation of biological process biological_process
Cko_contig_23253	-3.57462	0.00055415	PREDICTED: cytochrome P450 71D11-like [Glycine max]	GO:0020037 heme binding molecular_function;GO:0016709 oxidoreductase activity, acting on paired donors, with incorporation or reduction of molecular oxygen, NAD(P)H as one donor, and incorporation of one atom of oxygen molecular_function;GO:0005506 iron ion binding molecular_function;GO:0009055 electron carrier activity molecular_function;GO:0055114 oxidation-reduction process biological_process;…
Cko_contig_6921	-3.57462	0.00055415	PREDICTED: RING-H2 finger protein ATL7-like [Glycine max]	GO:0008270 zinc ion binding molecular_function
Cko_contig_52765	-2.01469	0.000558934	1-aminocyclopropane-1-carboxylic acid oxidase [Cicer arietinum]	GO:0046872 metal ion binding molecular_function;GO:0009693 ethylene biosynthetic process biological_process;GO:0009835 fruit ripening biological_process;GO:0031418 L-ascorbic acid binding molecular_function;GO:0009815 1-aminocyclopropane-1-carboxylate oxidase activity molecular_function;GO:0016706 oxidoreductase activity, acting on paired donors, with incorporation or reduction of molecular oxyge…
Cko_contig_2494	-2.18028	0.000560492	PREDICTED: probable NADH dehydrogenase-like [Glycine max]	GO:0050660 flavin adenine dinucleotide binding molecular_function;GO:0031304 intrinsic to mitochondrial inner membrane cellular_component;GO:0008137 NADH dehydrogenase (ubiquinone) activity molecular_function;GO:0055114 oxidation-reduction process biological_process;EC:1.6.5.3
Cko_contig_96774	-3.67896	0.00057052	Ubiquitin fusion degradation protein-like protein [Medicago truncatula]	-
Cko_contig_12186	-4.29709	0.000626157	PREDICTED: probable NAD(P)H-dependent oxidoreductase 1-like [Glycine max]	GO:0055114 oxidation-reduction process biological_process;GO:0016491 oxidoreductase activity molecular_function
Cko_contig_1940	-2.44399	0.000625296	Electron carrier/ electron transporter/ iron ion binding protein [Medicago truncatula]	GO:0046872 metal ion binding molecular_function;GO:0009055 electron carrier activity molecular_function;GO:0051536 iron-sulfur cluster binding molecular_function;GO:0009536 plastid cellular_component
Cko_contig_76016	-2.98204	0.00062507	Zinc finger CCCH domain-containing protein [Medicago truncatula]	GO:0003676 nucleic acid binding molecular_function;GO:0008270 zinc ion binding molecular_function
Cko_contig_64497	-1.74594	0.000657965	Non-specific lipid-transfer protein [Medicago truncatula]	GO:0006869 lipid transport biological_process;GO:0046658 anchored to plasma membrane cellular_component;GO:0008289 lipid binding molecular_function
Cko_contig_12764	-3.27259	0.000676759	PREDICTED: L-type lectin-domain containing receptor kinase VII.1-like [Glycine max]	GO:0004672 protein kinase activity molecular_function;GO:0044237 cellular metabolic process biological_process;GO:1901363 heterocyclic compound binding molecular_function;GO:0097159 organic cyclic compound binding molecular_function
Cko_contig_68627	-3.01072	0.000684777	Nitrate transporter [Medicago truncatula]	GO:0050896 response to stimulus biological_process;GO:0006857 oligopeptide transport biological_process;GO:0016021 integral to membrane cellular_component;GO:0005215 transporter activity molecular_function
Cko_contig_94196	-1.90133	0.000686401	PREDICTED: laccase-2-like [Glycine max]	GO:0009414 response to water deprivation biological_process;GO:0005507 copper ion binding molecular_function;GO:0052716 hydroquinone:oxygen oxidoreductase activity molecular_function;GO:0048046 apoplast cellular_component;GO:0046274 lignin catabolic process biological_process;GO:0055114 oxidation-reduction process biological_process
Cko_contig_45512	-1.70579	0.000715353	Extracellular Ca2+ sensing receptor [Medicago truncatula]	GO:0071277 cellular response to calcium ion biological_process;GO:0090333 regulation of stomatal closure biological_process;GO:0009535 chloroplast thylakoid membrane cellular_component;GO:0005739 mitochondrion cellular_component
Cko_contig_70390	-3.61024	0.000747118	Peptide transporter PTR3-A [Medicago truncatula]	GO:0016020 membrane cellular_component;GO:0006857 oligopeptide transport biological_process;GO:0005215 transporter activity molecular_function
Cko_contig_60483	-3.35223	0.000748279	oleate desaturase [Caragana korshinskii]	GO:0005789 endoplasmic reticulum membrane cellular_component;GO:0016717 oxidoreductase activity, acting on paired donors, with oxidation of a pair of donors resulting in the reduction of molecular oxygen to two molecules of water molecular_function;GO:0006636 unsaturated fatty acid biosynthetic process biological_process;GO:0016021 integral to membrane cellular_component;GO:0050184 phosphatidylch…
Cko_contig_49831	-1.68584	0.00075257	peroxidase [Trifolium repens]	GO:0020037 heme binding molecular_function;GO:0046872 metal ion binding molecular_function;GO:0009651 response to salt stress biological_process;GO:0005737 cytoplasm cellular_component;GO:0004601 peroxidase activity molecular_function;GO:0055114 oxidation-reduction process biological_process;GO:0006979 response to oxidative stress biological_process;EC:1.11.1.7
Cko_contig_95979	-1.71197	0.000788952	PREDICTED: zinc finger protein CONSTANS-LIKE 16-like [Glycine max]	-
Cko_contig_13279	-3.75519	0.000792432	Receptor-like serine/threonine kinase [Medicago truncatula]	GO:0016310 phosphorylation biological_process;GO:0004672 protein kinase activity molecular_function;GO:0000166 nucleotide binding molecular_function
Cko_contig_83088	-1.90256	0.000794682	lectin [Robinia pseudoacacia]	GO:0030246 carbohydrate binding molecular_function
Cko_contig_108034	-3.39565	0.000820155	Transcription factor SPEECHLESS [Medicago truncatula](helix loop helix transcription factors)	-
Cko_contig_27686	-5.50062	0.000877863	RING finger family protein [Medicago truncatula]	GO:0008270 zinc ion binding molecular_function
Cko_contig_28163	-1.71796	0.000899721	PREDICTED: zinc transporter 1-like [Glycine max]	GO:0046873 metal ion transmembrane transporter activity molecular_function;GO:0055085 transmembrane transport biological_process;GO:0043231 intracellular membrane-bounded organelle cellular_component;GO:0044444 cytoplasmic part cellular_component;GO:0016020 membrane cellular_component;GO:0030001 metal ion transport biological_process
Cko_contig_87969	-3.06005	0.000900979	PREDICTED: probable polygalacturonase-like [Glycine max]	GO:0005975 carbohydrate metabolic process biological_process;GO:0005576 extracellular region cellular_component;GO:0004650 polygalacturonase activity molecular_function;GO:0007047;EC:3.2.1.15
Cko_contig_25208	-3.71212	0.000928015	PREDICTED: protein SCARECROW-like [Glycine max]	-
Cko_contig_81042	-1.84614	0.000927437	PREDICTED: probable peptide/nitrate transporter At1g59740-like [Glycine max]	GO:0016021 integral to membrane cellular_component;GO:0006857 oligopeptide transport biological_process;GO:0009624 response to nematode biological_process;GO:0005886 plasma membrane cellular_component;GO:0005215 transporter activity molecular_function
Cko_contig_101500	-5.46214	0.000961493	Receptor protein kinase-like protein, partial [Medicago truncatula]	GO:0003899 DNA-directed RNA polymerase activity molecular_function;GO:0006351 transcription, DNA-dependent biological_process;GO:0003677 DNA binding molecular_function;GO:0004713 protein tyrosine kinase activity molecular_function;GO:0006468 protein phosphorylation biological_process;GO:0005524 ATP binding molecular_function;GO:0016021 integral to membrane cellular_component;EC:2.7.7.6;EC:2.7.10.0
Cko_contig_46775	-2.60548	0.000970345	zinc finger protein [Phaseolus vulgaris]	GO:0005488 binding molecular_function
Cko_contig_104868	-3.53809	0.000985039	Bowman-Birk type protease inhibitor-like precursor [Glycine max]	GO:0008152 metabolic process biological_process;GO:0030414 peptidase inhibitor activity molecular_function
Cko_contig_92800	-3.09704	0.00102093	putative cytochrome P450 [Trifolium pratense]	GO:0020037 heme binding molecular_function;GO:0016705 oxidoreductase activity, acting on paired donors, with incorporation or reduction of molecular oxygen molecular_function;GO:0004497 monooxygenase activity molecular_function;GO:0005506 iron ion binding molecular_function;GO:0009055 electron carrier activity molecular_function;GO:0055114 oxidation-reduction process biological_process
Cko_contig_3343	-1.99438	0.00107465	PREDICTED: phytoene synthase, chloroplastic-like [Glycine max]	GO:0008299 isoprenoid biosynthetic process biological_process;GO:0016767 geranylgeranyl-diphosphate geranylgeranyltransferase activity molecular_function;GO:0009536 plastid cellular_component;EC:2.5.1.32
Cko_contig_3083	-3.50062	0.00113409	RING finger protein [Medicago truncatula]	GO:0046872 metal ion binding molecular_function
Cko_contig_107682	-4.11067	0.00114199	Receptor-like protein kinase [Medicago truncatula]	-
Cko_contig_39300	-4.11067	0.00114199	PREDICTED: pentatricopeptide repeat-containing protein At5g13270, chloroplastic-like [Glycine max]	-
Cko_contig_59144	-2.80289	0.00118139	PREDICTED: dehydration-responsive element-binding protein 3-like [Glycine max]	GO:0003700 sequence-specific DNA binding transcription factor activity molecular_function;GO:0003677 DNA binding molecular_function;GO:0009825 multidimensional cell growth biological_process;GO:0005634 nucleus cellular_component;GO:0006355 regulation of transcription, DNA-dependent biological_process
Cko_contig_91834	-3.06005	0.00119406	PREDICTED: probable LRR receptor-like serine/threonine-protein kinase At4g08850-like [Glycine max]	GO:0006468 protein phosphorylation biological_process;GO:0004672 protein kinase activity molecular_function;GO:0016491 oxidoreductase activity molecular_function;GO:0000166 nucleotide binding molecular_function;GO:0050794 regulation of cellular process biological_process;GO:0016020 membrane cellular_component
Cko_contig_55045	-1.93735	0.00123487	Aquaporin PIP2-1 [Medicago truncatula]	-
Cko_contig_12903	-2.11329	0.00133531	PREDICTED: probable LRR receptor-like serine/threonine-protein kinase At4g08850-like [Glycine max]	GO:0044260 cellular macromolecule metabolic process biological_process;GO:0016310 phosphorylation biological_process;GO:0004672 protein kinase activity molecular_function;GO:0016020 membrane cellular_component;GO:0044238 primary metabolic process biological_process;GO:0000166 nucleotide binding molecular_function
Cko_contig_26386	-4.06005	0.00133715	homeobox protein, putative [Ricinus communis]	GO:0009987 cellular process biological_process;GO:0003677 DNA binding molecular_function;GO:0048513 organ development biological_process
Cko_contig_51767	-1.68345	0.00135148	Auxin-induced protein 5NG4 [Medicago truncatula]	GO:0071840 cellular component organization or biogenesis biological_process;GO:0031325 positive regulation of cellular metabolic process biological_process;GO:0044464 cell part cellular_component;GO:0016020 membrane cellular_component
Cko_contig_61954	-2.62193	0.00137233	PREDICTED: peroxisomal membrane protein 11B-like [Glycine max]	GO:0005779 integral to peroxisomal membrane cellular_component;GO:0016559 peroxisome fission biological_process
Cko_contig_8366	-5.29709	0.00140969	cytochrome P450 monooxygenase CYP76X2 [Medicago truncatula]	GO:0020037 heme binding molecular_function;GO:0016705 oxidoreductase activity, acting on paired donors, with incorporation or reduction of molecular oxygen molecular_function;GO:0004497 monooxygenase activity molecular_function;GO:0005506 iron ion binding molecular_function;GO:0009055 electron carrier activity molecular_function;GO:0055114 oxidation-reduction process biological_process
Cko_contig_62057	-1.87247	0.001478	PREDICTED: cysteine proteinase RD19a-like [Glycine max]	GO:0042742 defense response to bacterium biological_process;GO:0005773 vacuole cellular_component;GO:0009269 response to desiccation biological_process;GO:0006508 proteolysis biological_process;GO:0005634 nucleus cellular_component;GO:0009651 response to salt stress biological_process;GO:0008234 cysteine-type peptidase activity molecular_function
Cko_contig_91832	-3.32308	0.00148751	PREDICTED: probable LRR receptor-like serine/threonine-protein kinase At4g08850-like [Glycine max]	GO:0006468 protein phosphorylation biological_process;GO:0004674 protein serine/threonine kinase activity molecular_function;GO:0000166 nucleotide binding molecular_function;GO:0044464 cell part cellular_component;EC:2.7.11.0
Cko_contig_48240	-1.79769e+308	0.00153467	PREDICTED: peroxidase 44-like [Glycine max]	GO:0016491 oxidoreductase activity molecular_function;GO:0005488 binding molecular_function
Cko_contig_69643	-2.33552	0.0017004	MYB transcription factor MYB164 [Glycine max]	GO:0044707 single-multicellular organism process biological_process;GO:0003677 DNA binding molecular_function;GO:0009628 response to abiotic stimulus biological_process;GO:0005634 nucleus cellular_component
Candidate functional genes involved in salt tolerance in C. korshinskii
gene_id	log2(fold_change)	p_value	Function	GO_annotation
Cko_contig_50355	6.318	0	lectin [Sophora flavescens]	-
Cko_contig_82640	5.73097	0	Y2K4 dehydrin variant G1, partial [Medicago sativa]	-
Cko_contig_82641	5.78955	0	dehydrin variant [Medicago sativa]	-
Cko_contig_89583	5.17832	0	delta-1-pyrroline-5-carboxylate synthetase 3 [Medicago truncatula]	GO:0006979 response to oxidative stress biological_process;GO:0055114 oxidation-reduction process biological_process;GO:0048364 root development biological_process;GO:0009269 response to desiccation biological_process;GO:0042538 hyperosmotic salinity response biological_process;GO:0004350 glutamate-5-semialdehyde dehydrogenase activity molecular_function;GO:0009737 response to abscisic acid stimu…
Cko_contig_104930	7.66359	1.33227e-15	plasma membrane H+-ATPase [Aspergillus fumigatus]	GO:0008553 hydrogen-exporting ATPase activity, phosphorylative mechanism molecular_function;GO:0016021 integral to membrane cellular_component;GO:0046872 metal ion binding molecular_function;GO:0006200 ATP catabolic process biological_process;GO:0006754 ATP biosynthetic process biological_process;GO:0005524 ATP binding molecular_function;GO:0006812 cation transport biological_process;EC:3.6.3.6
Cko_contig_9380	7.3966	3.33067e-15	Receptor-like protein kinase [Medicago truncatula]	GO:0008152 metabolic process biological_process;GO:0003824 catalytic activity molecular_function
Cko_contig_59371	5.64448	1.4877e-14	dehydrin [Galega orientalis]	-
Cko_contig_51013	6.14619	1.23368e-12	Cytochrome P450 likeTBP [Medicago truncatula]	-
Cko_contig_86661	7.23458	2.9341e-12	class III chitinase [Lupinus albus]	-
Cko_contig_1775	4.98684	1.01072e-11	Y2K4 dehydrin variant G2, partial [Medicago sativa]	-
Cko_contig_60547	5.28873	1.21559e-10	PREDICTED: E3 ubiquitin-protein ligase RNF181-like [Glycine max]	GO:0046872 metal ion binding molecular_function
Cko_contig_105217	8.49243	1.43884e-08	DHAL_EMENI Aldehyde dehydrogenase (ALDDH) [Aspergillus nidulans FGSC A4]	GO:0004029 aldehyde dehydrogenase (NAD) activity molecular_function;GO:0006068 ethanol catabolic process biological_process;GO:0055114 oxidation-reduction process biological_process;EC:1.2.1.3
Cko_contig_105080	8.31087	3.07015e-08	eukaryotic translation initiation factor eIF-1A subunit, putative [Aspergillus clavatus NRRL 1]	GO:0006413 translational initiation biological_process;GO:0003743 translation initiation factor activity molecular_function
Cko_contig_82134	6.24636	3.6281e-08	Kunitz-type trypsin inhibitor-like 2 protein [Medicago truncatula]	-
Cko_contig_105216	8.17421	5.37938e-08	benzoate 4-monooxygenase cytochrome P450 [Aspergillus oryzae RIB40]	GO:0046872 metal ion binding molecular_function;GO:0016705 oxidoreductase activity, acting on paired donors, with incorporation or reduction of molecular oxygen molecular_function;GO:0004497 monooxygenase activity molecular_function
Cko_contig_27564	6.15559	6.14611e-08	trypsin protein inhibitor 2 [Cicer arietinum]	GO:0005576 extracellular region cellular_component;GO:0004867 serine-type endopeptidase inhibitor activity molecular_function;GO:0006508 proteolysis biological_process;GO:0010951 negative regulation of endopeptidase activity biological_process;GO:0008233 peptidase activity molecular_function
Cko_contig_71256	4.82169	8.94908e-08	Kunitz-type trypsin inhibitor alpha chain [Medicago truncatula]	GO:0010466 negative regulation of peptidase activity biological_process;GO:0004866 endopeptidase inhibitor activity molecular_function
Cko_contig_55754	5.49613	1.02841e-07	PREDICTED: late embryogenesis abundant protein 2-like [Glycine max]	-
Cko_contig_60515	2.5557	1.10692e-07	nodule-enhanced protein phosphatase type 2C [Lotus japonicus]	GO:0004721 phosphoprotein phosphatase activity molecular_function;EC:3.1.3.16
Cko_contig_84531	3.33921	1.16268e-07	PREDICTED: ABC transporter F family member 1-like [Glycine max]	GO:0015439 heme-transporting ATPase activity molecular_function;GO:0009536 plastid cellular_component;GO:0006200 ATP catabolic process biological_process;GO:0005524 ATP binding molecular_function;GO:0005886 plasma membrane cellular_component;EC:3.6.3.41
Cko_contig_54368	3.28561	1.50516e-07	proline-rich protein precursor [Phaseolus vulgaris]	-
Cko_contig_71765	5.68322	8.15832e-07	PREDICTED: probable carboxylesterase 13-like isoform 1 [Glycine max]	GO:0050253 retinyl-palmitate esterase activity molecular_function;GO:0008152 metabolic process biological_process;GO:0080031 methyl salicylate esterase activity molecular_function;GO:0004091 carboxylesterase activity molecular_function;GO:0080032 methyl jasmonate esterase activity molecular_function;GO:0080030 methyl indole-3-acetate esterase activity molecular_function;EC:3.1.1.21;EC:3.1.1.1
Cko_contig_59435	4.55808	1.21411e-06	PREDICTED: cationic peroxidase 1-like [Glycine max]	GO:0046872 metal ion binding molecular_function;GO:0042744 hydrogen peroxide catabolic process biological_process;GO:0016023 cytoplasmic membrane-bounded vesicle cellular_component;GO:0020037 heme binding molecular_function;GO:0004601 peroxidase activity molecular_function;GO:0005576 extracellular region cellular_component;GO:0055114 oxidation-reduction process biological_process;EC:1.11.1.7
Cko_contig_11377	4.67391	1.56249e-06	Ankyrin repeat protein [Medicago truncatula]	-
Cko_contig_60767	4.76327	1.6319e-06	late embryogenesis abundant protein [Pisum sativum]	-
Cko_contig_23815	3.45728	2.25972e-06	granule-bound glycogen (starch) synthase [Astragalus membranaceus]	GO:0005978 glycogen biosynthetic process biological_process;GO:0004373 glycogen (starch) synthase activity molecular_function;GO:0009011 starch synthase activity molecular_function;GO:0009536 plastid cellular_component;EC:2.4.1.11;EC:2.4.1.21
Cko_contig_72100	4.87749	3.68585e-06	ATP-dependent Clp protease proteolytic subunit, putative [Ricinus communis]	GO:0009941 chloroplast envelope cellular_component;GO:0004252 serine-type endopeptidase activity molecular_function;GO:0009840 chloroplastic endopeptidase Clp complex cellular_component;GO:0009534 chloroplast thylakoid cellular_component;GO:0006508 proteolysis biological_process;EC:3.4.21.0
Cko_contig_56674	3.97627	6.1485e-06	PREDICTED: transcription factor bHLH77-like [Glycine max]	-
Cko_contig_11134	5.26384	6.51631e-06	PREDICTED: probable receptor-like protein kinase At1g67000-like [Glycine max]	GO:0016310 phosphorylation biological_process;GO:0004672 protein kinase activity molecular_function;GO:0000166 nucleotide binding molecular_function
Cko_contig_10007	2.25371	8.3242e-06	PREDICTED: desiccation-related protein PCC13-62-like [Glycine max]	-
Cko_contig_46974	6.80767	8.87133e-06	PREDICTED: putative calcium-transporting ATPase 11, plasma membrane-type-like [Glycine max]	GO:0006810 transport biological_process;GO:0016020 membrane cellular_component;GO:0005773 vacuole cellular_component;GO:0016787 hydrolase activity molecular_function;GO:0050896 response to stimulus biological_process;GO:0005488 binding molecular_function
Cko_contig_28333	2.54546	9.09627e-06	Repetitive proline-rich cell wall protein 2 precursor, putative [Ricinus communis]	-
Cko_contig_77476	6.79569	9.23655e-06	U5 snRNP-specific protein-like factor [Medicago truncatula]	GO:0004402 histone acetyltransferase activity molecular_function;GO:0016573 histone acetylation biological_process;EC:2.3.1.48
Cko_contig_39857	3.52193	1.07992e-05	late embryogenesis abundant protein [Pisum sativum]	-
Cko_contig_95486	6.73429	1.13452e-05	src2 protein [Glycine max]	-
Cko_contig_98286	3.70697	1.2937e-05	Miraculin [Medicago truncatula]	GO:0004866 endopeptidase inhibitor activity molecular_function;GO:0010951 negative regulation of endopeptidase activity biological_process
Cko_contig_7817	3.22341	3.15029e-05	Cytochrome P450 85A1 [Medicago truncatula]	GO:0016132 brassinosteroid biosynthetic process biological_process;GO:0022900 electron transport chain biological_process;GO:0001578 microtubule bundle formation biological_process;GO:0010268 brassinosteroid homeostasis biological_process;GO:0016021 integral to membrane cellular_component;GO:0009647 skotomorphogenesis biological_process;GO:0016705 oxidoreductase activity, acting on paired donors,…
Cko_contig_94114	3.53569	3.59947e-05	protein kinase-related protein precursor [Glycine max]	GO:0006468 protein phosphorylation biological_process;GO:0004674 protein serine/threonine kinase activity molecular_function;GO:0016023 cytoplasmic membrane-bounded vesicle cellular_component;GO:0000166 nucleotide binding molecular_function;EC:2.7.11.0
Cko_contig_23762	3.75061	3.76481e-05	trypsin protein inhibitor 2 [Cicer arietinum]	-
Cko_contig_64785	4.843	4.29574e-05	Peroxidase [Medicago truncatula]	GO:0020037 heme binding molecular_function;GO:0046872 metal ion binding molecular_function;GO:0004601 peroxidase activity molecular_function;GO:0055114 oxidation-reduction process biological_process;GO:0006979 response to oxidative stress biological_process;EC:1.11.1.7
Cko_contig_106845	4.81954	4.7444e-05	ubiquitin conjugating enzyme (UbcD) [Aspergillus fumigatus Af293]	GO:0016567 protein ubiquitination biological_process;GO:0005524 ATP binding molecular_function;GO:0004842 ubiquitin-protein ligase activity molecular_function;EC:6.3.2.19
Cko_contig_21155	4.81954	4.7444e-05	Myb-like transcription factor [Medicago truncatula]	-
Cko_contig_104864	1.79769e+308	4.96255e-05	similar to chitin binding protein [Leptosphaeria maculans JN3]	GO:0003824 catalytic activity molecular_function
Cko_contig_6307	2.03884	5.11261e-05	Hydroquinone glucosyltransferase [Medicago truncatula]	GO:0016758 transferase activity, transferring hexosyl groups molecular_function;GO:0008152 metabolic process biological_process;EC:2.4.1.0
Cko_contig_52051	2.29729	5.61208e-05	Calcium-binding protein CML24 [Medicago truncatula]	GO:0005509 calcium ion binding molecular_function
Cko_contig_104655	2.66891	5.93272e-05	metallothionein-II protein [Glycine max]	GO:0005840 ribosome cellular_component;GO:0003735 structural constituent of ribosome molecular_function;GO:0008270 zinc ion binding molecular_function;GO:0006412 translation biological_process
Cko_contig_90381	4.45359	7.0233e-05	PREDICTED: zinc finger protein NUTCRACKER-like [Glycine max]	-
Cko_contig_64319	1.96484	7.71323e-05	PREDICTED: cytochrome P450 71A1-like, partial [Glycine max]	GO:0009055 electron carrier activity molecular_function;GO:0004497 monooxygenase activity molecular_function;GO:0005506 iron ion binding molecular_function;GO:0020037 heme binding molecular_function;GO:0043231 intracellular membrane-bounded organelle cellular_component;GO:0016705 oxidoreductase activity, acting on paired donors, with incorporation or reduction of molecular oxygen molecular_functi…
Cko_contig_11181	1.90486	7.73798e-05	PREDICTED: uncharacterized calcium-binding protein At1g02270-like [Glycine max]	GO:0005634 nucleus cellular_component;GO:0005509 calcium ion binding molecular_function;GO:0004518 nuclease activity molecular_function;GO:0009409 response to cold biological_process
Cko_contig_10124	3.91434	9.20353e-05	Mitogen-activated protein kinase kinase kinase [Medicago truncatula]	GO:0006468 protein phosphorylation biological_process;GO:0004674 protein serine/threonine kinase activity molecular_function;GO:0005524 ATP binding molecular_function;GO:0006950 response to stress biological_process;EC:2.7.11.0
Cko_contig_85079	4.3913	9.1943e-05	RING finger and CHY zinc finger domain-containing protein [Medicago truncatula]	GO:0008270 zinc ion binding molecular_function
Cko_contig_39858	3.31027	9.33999e-05	Late embryogenesis abundant protein [Medicago truncatula]	-
Cko_contig_35	3.66778	9.49531e-05	PREDICTED: cytochrome b5-like [Glycine max]	GO:0046872 metal ion binding molecular_function;GO:0043227 membrane-bounded organelle cellular_component;GO:0020037 heme binding molecular_function;GO:0016020 membrane cellular_component
Cko_contig_106565	5.99733	0.000114195	Ethylene-responsive transcription factor ERF071 [Medicago truncatula]	-
Cko_contig_85502	2.97154	0.000122939	lipoxygenase [Pisum sativum]	GO:0031408 oxylipin biosynthetic process biological_process;GO:0005506 iron ion binding molecular_function;GO:0016165 lipoxygenase activity molecular_function;GO:0055114 oxidation-reduction process biological_process;EC:1.13.11.12
Cko_contig_39543	1.75966	0.000125128	Late embryogenesis abundant protein Lea5 [Medicago truncatula]	GO:0006950 response to stress biological_process
Cko_contig_52820	4.30384	0.000133141	cytochrome P450-like TBP protein [Lilium longiflorum]	-
Cko_contig_109429	5.91117	0.000146753	serine hydroxymethyltransferase, cytosolic [Aspergillus niger CBS 513.88]	GO:0005737 cytoplasm cellular_component;GO:0030170 pyridoxal phosphate binding molecular_function;GO:0006730 one-carbon metabolic process biological_process;GO:0032259 methylation biological_process;GO:0019264 glycine biosynthetic process from serine biological_process;GO:0008168 methyltransferase activity molecular_function;GO:0004372 glycine hydroxymethyltransferase activity molecular_function;…
Cko_contig_41187	2.49735	0.000149875	PREDICTED: glucose-1-phosphate adenylyltransferase large subunit 1-like [Glycine max]	GO:0005978 glycogen biosynthetic process biological_process;GO:0009507 chloroplast cellular_component;GO:0008878 glucose-1-phosphate adenylyltransferase activity molecular_function;EC:2.7.7.27
Cko_contig_71125	2.57885	0.000154171	PREDICTED: zinc finger protein CONSTANS-LIKE 2-like [Glycine max]	GO:0009416 response to light stimulus biological_process
Cko_contig_7311	2.09764	0.000154537	Glucose-1-phosphate adenylyltransferase [Medicago truncatula]	GO:0005978 glycogen biosynthetic process biological_process;GO:0009501 amyloplast cellular_component;GO:0010170 glucose-1-phosphate adenylyltransferase complex cellular_component;GO:0005524 ATP binding molecular_function;GO:0019252 starch biosynthetic process biological_process;GO:0009507 chloroplast cellular_component;GO:0008878 glucose-1-phosphate adenylyltransferase activity molecular_function…
Cko_contig_107047	5.843	0.000178466	bZIP transcription factor (HacA), putative [Neosartorya fischeri NRRL 181]	GO:0003700 sequence-specific DNA binding transcription factor activity molecular_function;GO:0043565 sequence-specific DNA binding molecular_function;GO:0046983 protein dimerization activity molecular_function;GO:0006355 regulation of transcription, DNA-dependent biological_process
Cko_contig_42370	5.843	0.000178466	PREDICTED: cytochrome P450 71A1-like [Glycine max]	GO:0046872 metal ion binding molecular_function;GO:0016705 oxidoreductase activity, acting on paired donors, with incorporation or reduction of molecular oxygen molecular_function;GO:0004497 monooxygenase activity molecular_function
Cko_contig_72155	1.86067	0.000231556	Alkaline/neutral invertase [Medicago truncatula]	GO:0004575 sucrose alpha-glucosidase activity molecular_function;GO:0048825 cotyledon development biological_process;GO:0005982 starch metabolic process biological_process;GO:0009507 chloroplast cellular_component;GO:0033926 glycopeptide alpha-N-acetylgalactosaminidase activity molecular_function;EC:3.2.1.26;EC:3.2.1.48;EC:3.2.1.97
Cko_contig_859	1.71489	0.000241556	NAC-domain protein [Medicago truncatula]	GO:0006355 regulation of transcription, DNA-dependent biological_process;GO:0003677 DNA binding molecular_function;GO:0010033 response to organic substance biological_process
Cko_contig_3518	5.72169	0.000251232	PREDICTED: serine hydroxymethyltransferase 2-like [Glycine max]	-
Cko_contig_60541	4.38066	0.000272527	Nitrate reductase [Medicago truncatula]	GO:0050660 flavin adenine dinucleotide binding molecular_function;GO:0005773 vacuole cellular_component;GO:0005886 plasma membrane cellular_component;GO:0009055 electron carrier activity molecular_function;GO:0009610 response to symbiotic fungus biological_process;GO:0006809 nitric oxide biosynthetic process biological_process;GO:0042128 nitrate assimilation biological_process;GO:0005506 iron ion…
Cko_contig_82813	2.59507	0.000303975	cytochrome P450 [Cicer arietinum]	GO:0006952 defense response biological_process;GO:0051707 response to other organism biological_process;GO:0055114 oxidation-reduction process biological_process;GO:0070330 aromatase activity molecular_function;GO:0009055 electron carrier activity molecular_function;GO:0042343 indole glucosinolate metabolic process biological_process;GO:0020037 heme binding molecular_function;GO:0044464 cell part…
Cko_contig_68737	3.50351	0.000438327	PREDICTED: aldehyde dehydrogenase family 3 member H1-like [Glycine max]	GO:0005773 vacuole cellular_component;GO:0004030 aldehyde dehydrogenase [NAD(P)+] activity molecular_function;GO:0009269 response to desiccation biological_process;GO:0009737 response to abscisic acid stimulus biological_process;GO:0016020 membrane cellular_component;GO:0006081 cellular aldehyde metabolic process biological_process;GO:0005783 endoplasmic reticulum cellular_component;GO:0009651 re…
Cko_contig_24737	3.33506	0.000570855	UDP-glucosyltransferase [Medicago truncatula]	GO:0016758 transferase activity, transferring hexosyl groups molecular_function;EC:2.4.1.0
Cko_contig_105152	4.17421	0.00057764	PREDICTED: glutamate dehydrogenase B-like [Glycine max]	GO:0009646 response to absence of light biological_process;GO:0005507 copper ion binding molecular_function;GO:0055114 oxidation-reduction process biological_process;GO:0008270 zinc ion binding molecular_function;GO:0009651 response to salt stress biological_process;GO:0050897 cobalt ion binding molecular_function;GO:0004353 glutamate dehydrogenase [NAD(P)+] activity molecular_function;GO:0006520…
Cko_contig_24748	4.17421	0.00057764	Potassium transporter [Medicago truncatula]	GO:0071805 potassium ion transmembrane transport biological_process;GO:0016020 membrane cellular_component;GO:0009674 potassium:sodium symporter activity molecular_function
Cko_contig_112241	5.41237	0.000579859	ABC transporter, putative [Aspergillus clavatus NRRL 1]	GO:0005840 ribosome cellular_component;GO:0009295 nucleoid cellular_component;GO:0030261 chromosome condensation biological_process;GO:0006200 ATP catabolic process biological_process;GO:0007059 chromosome segregation biological_process;GO:0000056 ribosomal small subunit export from nucleus biological_process;GO:0003677 DNA binding molecular_function;GO:0005524 ATP binding molecular_function;GO:0…
Cko_contig_63788	1.58266	0.00058728	PREDICTED: cyclic nucleotide-gated ion channel 2-like [Glycine max]	GO:0055085 transmembrane transport biological_process;GO:0016021 integral to membrane cellular_component;GO:0006811 ion transport biological_process;GO:0046873 metal ion transmembrane transporter activity molecular_function;GO:0005221 intracellular cyclic nucleotide activated cation channel activity molecular_function;GO:0022890 inorganic cation transmembrane transporter activity molecular_functi…
Cko_contig_62846	1.559	0.000687789	PREDICTED: LOW QUALITY PROTEIN: S-adenosylmethionine decarboxylase proenzyme-like [Glycine max]	GO:0006557 S-adenosylmethioninamine biosynthetic process biological_process;GO:0006597 spermine biosynthetic process biological_process;GO:0004014 adenosylmethionine decarboxylase activity molecular_function;GO:0008295 spermidine biosynthetic process biological_process;EC:4.1.1.50
Cko_contig_106405	5.31507	0.000746457	NADH-cytochrome b5 reductase [Aspergillus fumigatus Af293]	GO:0055114 oxidation-reduction process biological_process;GO:0004128 cytochrome-b5 reductase activity, acting on NAD(P)H molecular_function;GO:0006696 ergosterol biosynthetic process biological_process;GO:0034599 cellular response to oxidative stress biological_process;GO:0005758 mitochondrial intermembrane space cellular_component;GO:0031307 integral to mitochondrial outer membrane cellular_comp…
Cko_contig_8317	1.55472	0.000821239	Phosphoenolpyruvate carboxylase [Medicago truncatula]	GO:0006107 oxaloacetate metabolic process biological_process;GO:0005886 plasma membrane cellular_component;GO:0015977 carbon fixation biological_process;GO:0000287 magnesium ion binding molecular_function;GO:0006099 tricarboxylic acid cycle biological_process;GO:0032440 2-alkenal reductase [NAD(P)] activity molecular_function;GO:0009507 chloroplast cellular_component;GO:0005829 cytosol cellular_c…
Cko_contig_84532	3.67016	0.000873407	PREDICTED: ABC transporter F family member 1-like isoform 1 [Glycine max]	-
Cko_contig_106099	1.79769e+308	0.000894012	pH-responsive protein 2 precursor [Aspergillus kawachii IFO 4308]	GO:0005975 carbohydrate metabolic process biological_process;GO:0016020 membrane cellular_component;GO:0003824 catalytic activity molecular_function;GO:0043169 cation binding molecular_function
Cko_contig_57906	1.6087	0.000902743	NAC-domain protein [Medicago truncatula]	GO:0003677 DNA binding molecular_function;GO:0043424 protein histidine kinase binding molecular_function;GO:0006355 regulation of transcription, DNA-dependent biological_process
Cko_contig_60083	1.87189	0.000908918	cysteine proteinase inhibitor precursor [Glycine max]	GO:0004869 cysteine-type endopeptidase inhibitor activity molecular_function;GO:0010466 negative regulation of peptidase activity biological_process
Cko_contig_104838	1.79769e+308	0.000935622	nucleoside diphosphate kinase [Neosartorya fischeri NRRL 181]	GO:0006165 nucleoside diphosphate phosphorylation biological_process;GO:0004550 nucleoside diphosphate kinase activity molecular_function;GO:0005829 cytosol cellular_component;GO:0046872 metal ion binding molecular_function;GO:0006228 UTP biosynthetic process biological_process;GO:0005758 mitochondrial intermembrane space cellular_component;GO:0005524 ATP binding molecular_function;GO:0006183 GTP…
Cko_contig_74289	1.51572	0.000941724	putative glycine rich protein precursor [Pisum sativum]	-
Cko_contig_5308	1.53865	0.000988662	BURP domain-containing protein [Phaseolus vulgaris]	GO:0006950 response to stress biological_process;GO:0009628 response to abiotic stimulus biological_process
Cko_contig_105262	1.79769e+308	0.000991178	superoxide dismutase [Mn]	GO:0046872 metal ion binding molecular_function;GO:0006801 superoxide metabolic process biological_process;GO:0004784 superoxide dismutase activity molecular_function;GO:0055114 oxidation-reduction process biological_process;EC:1.15.1.1
Cko_contig_72849	1.75688	0.00104537	PREDICTED: probable receptor-like protein kinase At1g49730-like [Glycine max]	GO:0004672 protein kinase activity molecular_function;GO:0006468 protein phosphorylation biological_process;GO:0005524 ATP binding molecular_function;GO:0016998 cell wall macromolecule catabolic process biological_process
Cko_contig_52477	3.97627	0.00113862	PREDICTED: probable cyclic nucleotide-gated ion channel 20, chloroplastic-like [Glycine max]	GO:0016021 integral to membrane cellular_component;GO:0005216 ion channel activity molecular_function;GO:0006811 ion transport biological_process;GO:0055085 transmembrane transport biological_process
Cko_contig_84530	1.51102	0.0011721	PREDICTED: ABC transporter F family member 1-like [Glycine max]	GO:0015439 heme-transporting ATPase activity molecular_function;GO:0009536 plastid cellular_component;GO:0006200 ATP catabolic process biological_process;GO:0005524 ATP binding molecular_function;GO:0005886 plasma membrane cellular_component;EC:3.6.3.41
Cko_contig_49975	2.56953	0.00126631	PREDICTED: cationic peroxidase 1-like [Glycine max]	GO:0046872 metal ion binding molecular_function;GO:0042744 hydrogen peroxide catabolic process biological_process;GO:0020037 heme binding molecular_function;GO:0004601 peroxidase activity molecular_function;GO:0005576 extracellular region cellular_component;GO:0055114 oxidation-reduction process biological_process;EC:1.11.1.7
Cko_contig_46098	3.05873	0.00128588	cytochrome P450 monooxygenase CYP704G9 [Medicago truncatula]	GO:0020037 heme binding molecular_function;GO:0005506 iron ion binding molecular_function;GO:0009055 electron carrier activity molecular_function;GO:0070330 aromatase activity molecular_function;GO:0055114 oxidation-reduction process biological_process;EC:1.14.14.1
Cko_contig_62375	5.09826	0.00128703	glucosyltransferase-14 [Vigna angularis]	GO:0035251 UDP-glucosyltransferase activity molecular_function;GO:0008152 metabolic process biological_process
Cko_contig_104464	2.17638	0.00129162	PREDICTED: ABC transporter C family member 10-like [Glycine max]	GO:0055085 transmembrane transport biological_process;GO:0055114 oxidation-reduction process biological_process;GO:0016021 integral to membrane cellular_component;GO:0042626 ATPase activity, coupled to transmembrane movement of substances molecular_function;GO:0006200 ATP catabolic process biological_process;GO:0016023 cytoplasmic membrane-bounded vesicle cellular_component;GO:0005524 ATP binding…
Cko_contig_98335	1.79769e+308	0.00129212	cytochrome P450 monooxygenase CYP94A14 [Medicago truncatula]	GO:0005789 endoplasmic reticulum membrane cellular_component;GO:0009055 electron carrier activity molecular_function;GO:0004497 monooxygenase activity molecular_function;GO:0005506 iron ion binding molecular_function;GO:0020037 heme binding molecular_function;GO:0016705 oxidoreductase activity, acting on paired donors, with incorporation or reduction of molecular oxygen molecular_function;GO:0016…
Cko_contig_95695	2.76029	0.00134108	probable glutathione S-transferase [Glycine max]	GO:0006950 response to stress biological_process;GO:0004364 glutathione transferase activity molecular_function;EC:2.5.1.18
Cko_contig_27966	3.69616	0.00135592	Cytochrome P450 [Medicago truncatula]	GO:1901363 heterocyclic compound binding molecular_function;GO:0097159 organic cyclic compound binding molecular_function;GO:0003824 catalytic activity molecular_function
Cko_contig_3825	1.8968	0.0013519	PREDICTED: bifunctional monodehydroascorbate reductase and carbonic anhydrase nectarin-3-like [Glycine max]	GO:0006730 one-carbon metabolic process biological_process;GO:0008270 zinc ion binding molecular_function;GO:0004089 carbonate dehydratase activity molecular_function;EC:4.2.1.1
Cko_contig_60942	3.69616	0.00135592	Receptor-like protein kinase [Medicago truncatula]	GO:0016301 kinase activity molecular_function;GO:0016310 phosphorylation biological_process
Cko_contig_30570	5.05873	0.00141763	malate dehydrogenase, NAD-dependent [Talaromyces stipitatus ATCC 10500]	GO:0044262 cellular carbohydrate metabolic process biological_process;GO:0030060 L-malate dehydrogenase activity molecular_function;GO:0006108 malate metabolic process biological_process;GO:0006099 tricarboxylic acid cycle biological_process;GO:0000166 nucleotide binding molecular_function;EC:1.1.1.37
Cko_contig_75793	-8.21186	2.22045e-16	PREDICTED: E3 ubiquitin-protein ligase HERC2-like [Glycine max]	-
Cko_contig_10499	-5.41091	2.33147e-13	PREDICTED: thiol protease SEN102-like [Glycine max]	GO:0008234 cysteine-type peptidase activity molecular_function;GO:0006508 proteolysis biological_process
Cko_contig_60125	-4.33144	2.98206e-13	PREDICTED: agglutinin-2-like [Glycine max]	GO:0030246 carbohydrate binding molecular_function
Cko_contig_57908	-4.53746	2.35945e-12	lectin-like protein [Medicago truncatula]	GO:0030246 carbohydrate binding molecular_function
Cko_contig_57992	-6.13578	8.72147e-12	PREDICTED: nitrate reductase [NADH]	GO:0050660 flavin adenine dinucleotide binding molecular_function;GO:0005773 vacuole cellular_component;GO:0005886 plasma membrane cellular_component;GO:0009055 electron carrier activity molecular_function;GO:0009610 response to symbiotic fungus biological_process;GO:0006809 nitric oxide biosynthetic process biological_process;GO:0042128 nitrate assimilation biological_process;GO:0005506 iron ion…
Cko_contig_67112	-3.28141	3.72506e-11	dehydration-responsive element binding protein 3 [Glycine max]	GO:0006351 transcription, DNA-dependent biological_process
Cko_contig_349	-5.04106	1.00423e-10	PREDICTED: germin-like protein 9-3-like [Glycine max]	GO:0048046 apoplast cellular_component;GO:0004784 superoxide dismutase activity molecular_function;GO:0045735 nutrient reservoir activity molecular_function;GO:0030145 manganese ion binding molecular_function;GO:0055114 oxidation-reduction process biological_process;EC:1.15.1.1
Cko_contig_45026	-4.60165	1.32057e-10	Germin-like protein [Medicago truncatula]	GO:0048046 apoplast cellular_component;GO:0004784 superoxide dismutase activity molecular_function;GO:0045735 nutrient reservoir activity molecular_function;GO:0030145 manganese ion binding molecular_function;GO:0055114 oxidation-reduction process biological_process;EC:1.15.1.1
Cko_contig_63806	-3.56639	5.18059e-10	high affinity ammonium transporter [Lotus japonicus]	GO:0072488 ammonium transmembrane transport biological_process;GO:0016021 integral to membrane cellular_component;GO:0008519 ammonium transmembrane transporter activity molecular_function
Cko_contig_71989	-5.19539	3.55279e-09	cystatin [Spinacia oleracea]	-
Cko_contig_47025	-3.80062	3.90696e-09	Aquaporin TIP2-3 [Medicago truncatula]	GO:0006833 water transport biological_process;GO:0009705 plant-type vacuole membrane cellular_component;GO:0042807 central vacuole cellular_component;GO:0005886 plasma membrane cellular_component;GO:0051739 ammonia transmembrane transporter activity molecular_function;GO:0015200 methylammonium transmembrane transporter activity molecular_function;GO:0072489 methylammonium transmembrane transport …
Cko_contig_64463	-3.71645	5.12304e-09	PREDICTED: ABC transporter G family member 18-like [Glycine max]	GO:0005739 mitochondrion cellular_component;GO:0006200 ATP catabolic process biological_process;GO:0005524 ATP binding molecular_function;GO:0016887 ATPase activity molecular_function;GO:0016020 membrane cellular_component;EC:3.6.1.3
Cko_contig_87945	-5.59386	5.13077e-09	nitrate reductase 1 [Medicago truncatula]	GO:0050660 flavin adenine dinucleotide binding molecular_function;GO:0005773 vacuole cellular_component;GO:0005886 plasma membrane cellular_component;GO:0009055 electron carrier activity molecular_function;GO:0009610 response to symbiotic fungus biological_process;GO:0006809 nitric oxide biosynthetic process biological_process;GO:0042128 nitrate assimilation biological_process;GO:0005506 iron ion…
Cko_contig_99565	-5.69616	5.50901e-09	PREDICTED: serine/threonine-protein kinase AtPK2/AtPK19-like [Glycine max]	GO:0005840 ribosome cellular_component;GO:0009409 response to cold biological_process;GO:0004697 protein kinase C activity molecular_function;GO:0006468 protein phosphorylation biological_process;GO:0005524 ATP binding molecular_function;GO:0005634 nucleus cellular_component;GO:0009408 response to heat biological_process;GO:0009651 response to salt stress biological_process;EC:2.7.11.13
Cko_contig_41120	-6.68863	7.17132e-09	Receptor-like serine/threonine kinase [Medicago truncatula]	GO:0006468 protein phosphorylation biological_process;GO:0004674 protein serine/threonine kinase activity molecular_function;GO:0097159 organic cyclic compound binding molecular_function;GO:1901363 heterocyclic compound binding molecular_function;EC:2.7.11.0
Cko_contig_6381	-4.10578	8.26368e-09	H+-ATPase [Medicago truncatula]	GO:0008553 hydrogen-exporting ATPase activity, phosphorylative mechanism molecular_function;GO:0016021 integral to membrane cellular_component;GO:0046872 metal ion binding molecular_function;GO:0006200 ATP catabolic process biological_process;GO:0006754 ATP biosynthetic process biological_process;GO:0005524 ATP binding molecular_function;GO:0015992 proton transport biological_process;GO:0005886 p…
Cko_contig_9635	-3.92024	1.37068e-08	PREDICTED: somatic embryogenesis receptor kinase 4-like [Glycine max]	GO:0016772 transferase activity, transferring phosphorus-containing groups molecular_function;GO:0097159 organic cyclic compound binding molecular_function;GO:0044425 membrane part cellular_component;GO:1901363 heterocyclic compound binding molecular_function;GO:0044237 cellular metabolic process biological_process
Cko_contig_54872	-3.49693	2.03561e-08	Glutathione S-transferase [Medicago truncatula]	GO:0016829 lyase activity molecular_function;GO:0006749 glutathione metabolic process biological_process;GO:0016740 transferase activity molecular_function;GO:0009507 chloroplast cellular_component;GO:0046686 response to cadmium ion biological_process;GO:0080167 response to karrikin biological_process;GO:0006950 response to stress biological_process
Cko_contig_28406	-2.58858	2.78074e-08	Non-specific lipid-transfer protein [Medicago truncatula]	GO:0008289 lipid binding molecular_function;GO:0006869 lipid transport biological_process
Cko_contig_57993	-4.76583	2.94213e-08	PREDICTED: inducible nitrate reductase [NADH]	GO:0050660 flavin adenine dinucleotide binding molecular_function;GO:0005773 vacuole cellular_component;GO:0005886 plasma membrane cellular_component;GO:0009055 electron carrier activity molecular_function;GO:0009610 response to symbiotic fungus biological_process;GO:0006809 nitric oxide biosynthetic process biological_process;GO:0042128 nitrate assimilation biological_process;GO:0005506 iron ion…
Cko_contig_52837	-3.2642	3.18997e-08	amino acid permease [Populus trichocarpa]	GO:0015809 arginine transport biological_process;GO:0016021 integral to membrane cellular_component;GO:0015174 basic amino acid transmembrane transporter activity molecular_function;GO:0015172 acidic amino acid transmembrane transporter activity molecular_function;GO:0015175 neutral amino acid transmembrane transporter activity molecular_function;GO:0015804 neutral amino acid transport biological…
Cko_contig_51776	-4.78551	3.59599e-08	PREDICTED: nitrate transporter 1.2-like [Glycine max]	GO:0016020 membrane cellular_component;GO:0006857 oligopeptide transport biological_process;GO:0005215 transporter activity molecular_function
Cko_contig_60639	-2.55856	4.19129e-08	PREDICTED: phospholipase A1-Igamma2, chloroplastic-like [Glycine max]	GO:0004806 triglyceride lipase activity molecular_function;GO:0009507 chloroplast cellular_component;GO:0047714 galactolipase activity molecular_function;GO:0006629 lipid metabolic process biological_process;GO:0008970 phosphatidylcholine 1-acylhydrolase activity molecular_function;EC:3.1.1.3;EC:3.1.1.26;EC:3.1.1.32
Cko_contig_52342	-5.28683	4.36351e-08	Protein kinase C [Medicago truncatula]	GO:0005524 ATP binding molecular_function;GO:0000186 activation of MAPKK activity biological_process;GO:0004709 MAP kinase kinase kinase activity molecular_function;GO:0000165 MAPK cascade biological_process;EC:2.7.11.25
Cko_contig_92720	-8.49921	4.54451e-08	NAD-independent histone deacetylase-like protein [Chaetomium thermophilum var. thermophilum DSM 1495]	-
Cko_contig_74785	-4.54275	6.10609e-08	Cytochrome P450 [Medicago truncatula]	GO:0020037 heme binding molecular_function;GO:0016705 oxidoreductase activity, acting on paired donors, with incorporation or reduction of molecular oxygen molecular_function;GO:0004497 monooxygenase activity molecular_function;GO:0005506 iron ion binding molecular_function;GO:0009055 electron carrier activity molecular_function;GO:0055114 oxidation-reduction process biological_process
Cko_contig_1516	-3.60392	8.17108e-08	PREDICTED: ABC transporter B family member 19-like [Glycine max]	GO:0015417 polyamine-transporting ATPase activity molecular_function;GO:0044707 single-multicellular organism process biological_process;GO:0016021 integral to membrane cellular_component;GO:0008559 xenobiotic-transporting ATPase activity molecular_function;GO:0009416 response to light stimulus biological_process;GO:0055085 transmembrane transport biological_process;GO:0006200 ATP catabolic proce…
Cko_contig_56485	-8.33036	8.75777e-08	src2 protein [Glycine max]	-
Cko_contig_47026	-3.67664	1.09138e-07	aquaporin [Phaseolus vulgaris]	GO:0006833 water transport biological_process;GO:0009705 plant-type vacuole membrane cellular_component;GO:0042807 central vacuole cellular_component;GO:0005886 plasma membrane cellular_component;GO:0051739 ammonia transmembrane transporter activity molecular_function;GO:0015200 methylammonium transmembrane transporter activity molecular_function;GO:0072489 methylammonium transmembrane transport …
Cko_contig_64407	-5.72591	1.41378e-07	copper/zinc superoxide dismutase [Caragana jubata]	GO:0042742 defense response to bacterium biological_process;GO:0046872 metal ion binding molecular_function;GO:0046688 response to copper ion biological_process;GO:0000303 response to superoxide biological_process;GO:0004784 superoxide dismutase activity molecular_function;GO:0010193 response to ozone biological_process;GO:0006801 superoxide metabolic process biological_process;GO:0010039 respons…
Cko_contig_49900	-3.80216	1.59236e-07	Germin-like protein [Medicago truncatula]	GO:0048046 apoplast cellular_component;GO:0030145 manganese ion binding molecular_function;GO:0045735 nutrient reservoir activity molecular_function
Cko_contig_34108	-6.08848	2.1317e-07	PREDICTED: beta-glucosidase 40-like [Glycine max]	GO:0005975 carbohydrate metabolic process biological_process;GO:0016023 cytoplasmic membrane-bounded vesicle cellular_component;GO:0048046 apoplast cellular_component;GO:0008422 beta-glucosidase activity molecular_function;GO:0009507 chloroplast cellular_component;GO:0043169 cation binding molecular_function;EC:3.2.1.21
Cko_contig_69051	-5.03176	2.33048e-07	isoflavone conjugate-specific beta-glucosidase [Glycine max]	GO:0005975 carbohydrate metabolic process biological_process;GO:0043169 cation binding molecular_function;GO:0008422 beta-glucosidase activity molecular_function;EC:3.2.1.21
Cko_contig_46739	-2.80063	3.97414e-07	Aquaporin TIP1-1 [Medicago truncatula]	GO:0016021 integral to membrane cellular_component;GO:0071918 urea transmembrane transport biological_process;GO:0015204 urea transmembrane transporter activity molecular_function;GO:0015250 water channel activity molecular_function;GO:0006833 water transport biological_process
Cko_contig_61938	-3.0543	5.23328e-07	PREDICTED: high affinity nitrate transporter 2.5-like [Glycine max]	GO:0055085 transmembrane transport biological_process;GO:0016021 integral to membrane cellular_component
Cko_contig_78451	-4.73569	5.4122e-07	PREDICTED: L-ascorbate oxidase homolog isoform 2 [Glycine max]	GO:0005507 copper ion binding molecular_function;GO:0008447 L-ascorbate oxidase activity molecular_function;GO:0005618 cell wall cellular_component;GO:0055114 oxidation-reduction process biological_process;EC:1.10.3.3
Cko_contig_29019	-4.79068	6.16137e-07	PREDICTED: proline-rich receptor-like protein kinase PERK10-like [Glycine max]	-
Cko_contig_59055	-4.14933	6.36422e-07	RING-H2 finger protein ATL5F [Medicago truncatula]	GO:0008270 zinc ion binding molecular_function
Cko_contig_57698	-3.67077	7.0337e-07	peroxidase precursor [Glycine max]	GO:0046872 metal ion binding molecular_function;GO:0006979 response to oxidative stress biological_process;GO:0020037 heme binding molecular_function;GO:0044464 cell part cellular_component;GO:0004601 peroxidase activity molecular_function;GO:0055114 oxidation-reduction process biological_process;EC:1.11.1.7
Cko_contig_13161	-4.0952	2.39027e-06	Receptor-like protein kinase [Medicago truncatula]	GO:0003824 catalytic activity molecular_function
Cko_contig_105351	-4.05501	2.43364e-06	Cytochrome P450 [Medicago truncatula]	GO:0020037 heme binding molecular_function;GO:0016705 oxidoreductase activity, acting on paired donors, with incorporation or reduction of molecular oxygen molecular_function;GO:0004497 monooxygenase activity molecular_function;GO:0005506 iron ion binding molecular_function;GO:0009055 electron carrier activity molecular_function;GO:0055114 oxidation-reduction process biological_process
Cko_contig_48580	-3.36193	2.66289e-06	ABC transporter G family member [Medicago truncatula]	GO:0006200 ATP catabolic process biological_process;GO:0005524 ATP binding molecular_function;GO:0016887 ATPase activity molecular_function;GO:0016020 membrane cellular_component;EC:3.6.1.3
Cko_contig_84600	-2.13329	3.75257e-06	PREDICTED: scarecrow-like protein 13-like [Glycine max]	GO:0044699 single-organism process biological_process;GO:0050896 response to stimulus biological_process;GO:0006355 regulation of transcription, DNA-dependent biological_process
Cko_contig_89641	-4.28839	3.94059e-06	PREDICTED: plasma membrane ATPase 1-like isoform 1 [Glycine max]	GO:0008553 hydrogen-exporting ATPase activity, phosphorylative mechanism molecular_function;GO:0016021 integral to membrane cellular_component;GO:0046872 metal ion binding molecular_function;GO:0006200 ATP catabolic process biological_process;GO:0006754 ATP biosynthetic process biological_process;GO:0005524 ATP binding molecular_function;GO:0006812 cation transport biological_process;GO:0005886 p…
Cko_contig_48240	-4.65552	3.96787e-06	PREDICTED: peroxidase 44-like [Glycine max]	GO:0016491 oxidoreductase activity molecular_function;GO:0005488 binding molecular_function
Cko_contig_3343	-3.1018	4.43541e-06	PREDICTED: phytoene synthase, chloroplastic-like [Glycine max]	GO:0008299 isoprenoid biosynthetic process biological_process;GO:0016767 geranylgeranyl-diphosphate geranylgeranyltransferase activity molecular_function;GO:0009536 plastid cellular_component;EC:2.5.1.32
Cko_contig_4052	-4.3759	4.8069e-06	PREDICTED: L-ascorbate oxidase homolog isoform 1 [Glycine max]	GO:0005507 copper ion binding molecular_function;GO:0008447 L-ascorbate oxidase activity molecular_function;GO:0005618 cell wall cellular_component;GO:0055114 oxidation-reduction process biological_process;EC:1.10.3.3
Cko_contig_71255	-4.19866	4.9082e-06	Kunitz-type trypsin inhibitor alpha chain [Medicago truncatula]	GO:0010466 negative regulation of peptidase activity biological_process;GO:0004866 endopeptidase inhibitor activity molecular_function
Cko_contig_105024	-5.43312	5.53049e-06	Cysteine proteinase [Medicago truncatula]	GO:0009817 defense response to fungus, incompatible interaction biological_process;GO:0016023 cytoplasmic membrane-bounded vesicle cellular_component;GO:0007568 aging biological_process;GO:0010282 senescence-associated vacuole cellular_component;GO:0006508 proteolysis biological_process;GO:0009723 response to ethylene stimulus biological_process;GO:0008234 cysteine-type peptidase activity molecul…
Cko_contig_105737	-5.0498	5.5209e-06	calmodulin [Batrachochytrium dendrobatidis JAM81]	GO:0005509 calcium ion binding molecular_function
Cko_contig_54858	-7.17729	5.52449e-06	Embryonic abundant protein-like protein [Medicago truncatula]	-
Cko_contig_91833	-4.83912	5.88397e-06	PREDICTED: probable LRR receptor-like serine/threonine-protein kinase At4g08850-like [Glycine max]	GO:0004672 protein kinase activity molecular_function;GO:0016310 phosphorylation biological_process;GO:0016020 membrane cellular_component
Cko_contig_104626	-2.15037	6.21168e-06	PREDICTED: xylem cysteine proteinase 2-like [Glycine max]	GO:0000325 plant-type vacuole cellular_component;GO:0005618 cell wall cellular_component;GO:0032440 2-alkenal reductase [NAD(P)] activity molecular_function;GO:0006508 proteolysis biological_process;GO:0005634 nucleus cellular_component;GO:0010623 developmental programmed cell death biological_process;GO:0008234 cysteine-type peptidase activity molecular_function;GO:0055114 oxidation-reduction pr…
Cko_contig_43523	-3.77589	6.38904e-06	PREDICTED: LOW QUALITY PROTEIN: probable glutathione S-transferase-like [Glycine max]	GO:0009628 response to abiotic stimulus biological_process;GO:0016740 transferase activity molecular_function;GO:0044464 cell part cellular_component;GO:0006950 response to stress biological_process
Cko_contig_1292	-3.24996	7.11159e-06	PREDICTED: ankyrin-2-like [Glycine max]	GO:0016301 kinase activity molecular_function;GO:0005198 structural molecule activity molecular_function;GO:0016310 phosphorylation biological_process
Cko_contig_759	-3.99872	7.18145e-06	Peroxidase [Medicago truncatula]	GO:0046872 metal ion binding molecular_function;GO:0042744 hydrogen peroxide catabolic process biological_process;GO:0020037 heme binding molecular_function;GO:0004601 peroxidase activity molecular_function;GO:0005576 extracellular region cellular_component;GO:0055114 oxidation-reduction process biological_process;EC:1.11.1.7
Cko_contig_105581	-4.7977	7.27944e-06	PREDICTED: putative germin-like protein 2-1-like [Glycine max]	GO:0009651 response to salt stress biological_process;GO:0048046 apoplast cellular_component;GO:0005618 cell wall cellular_component;GO:0004784 superoxide dismutase activity molecular_function;GO:0045735 nutrient reservoir activity molecular_function;GO:0030145 manganese ion binding molecular_function;GO:0055114 oxidation-reduction process biological_process;GO:0031012 extracellular matrix cellul…
Cko_contig_40198	-2.3857	7.63602e-06	acyl-CoA-binding protein [Jatropha curcas]	GO:0050826 response to freezing biological_process;GO:0000062 fatty-acyl-CoA binding molecular_function;GO:0031210 phosphatidylcholine binding molecular_function;GO:0005886 plasma membrane cellular_component;GO:0006869 lipid transport biological_process;GO:0005829 cytosol cellular_component
Cko_contig_73516	-7.05371	8.29593e-06	PREDICTED: probable peptide/nitrate transporter At1g59740-like [Glycine max]	GO:0016020 membrane cellular_component;GO:0006857 oligopeptide transport biological_process;GO:0005215 transporter activity molecular_function
Cko_contig_105121	-4.04011	9.42082e-06	PREDICTED: uncharacterized oxidoreductase C23D3.11-like [Glycine max]	GO:0055114 oxidation-reduction process biological_process;GO:0006355 regulation of transcription, DNA-dependent biological_process;GO:0004316 3-oxoacyl-[acyl-carrier-protein] reductase (NADPH) activity molecular_function;GO:0003677 DNA binding molecular_function;GO:0003700 sequence-specific DNA binding transcription factor activity molecular_function;GO:0000166 nucleotide binding molecular_functi…
Cko_contig_45527	-4.04011	9.42082e-06	MYB transcription factor MYB164 [Medicago truncatula]	-
Cko_contig_53030	-2.83085	9.50827e-06	Carotenoid cleavage dioxygenase [Medicago truncatula]	GO:0009536 plastid cellular_component;GO:0016702 oxidoreductase activity, acting on single donors with incorporation of molecular oxygen, incorporation of two atoms of oxygen molecular_function;GO:0008300 isoprenoid catabolic process biological_process;EC:1.13.11.0
Cko_contig_57123	-6.95669	1.13535e-05	PREDICTED: acid phosphatase 1-like [Glycine max]	GO:0005774 vacuolar membrane cellular_component;GO:0009505 plant-type cell wall cellular_component;GO:0003993 acid phosphatase activity molecular_function;GO:0009507 chloroplast cellular_component;GO:0005886 plasma membrane cellular_component;EC:3.1.3.2
Cko_contig_54590	-3.24422	1.41764e-05	Wall-associated receptor kinase-like protein [Medicago truncatula]	GO:0016023 cytoplasmic membrane-bounded vesicle cellular_component;GO:0006468 protein phosphorylation biological_process;GO:0005524 ATP binding molecular_function;GO:0004674 protein serine/threonine kinase activity molecular_function;EC:2.7.11.0
Cko_contig_89777	-2.44941	1.49356e-05	PREDICTED: histidine kinase 5-like [Glycine max]	-
Cko_contig_56320	-3.71502	1.64564e-05	PREDICTED: MLO protein homolog 1-like [Glycine max]	GO:0008219 cell death biological_process;GO:0016021 integral to membrane cellular_component
Cko_contig_75265	-3.01961	1.76804e-05	PREDICTED: cytochrome P450 93A2-like [Glycine max]	GO:0020037 heme binding molecular_function;GO:0016020 membrane cellular_component;GO:0016705 oxidoreductase activity, acting on paired donors, with incorporation or reduction of molecular oxygen molecular_function;GO:0004497 monooxygenase activity molecular_function;GO:0005506 iron ion binding molecular_function;GO:0009055 electron carrier activity molecular_function;GO:0055114 oxidation-reductio…
Cko_contig_23166	-3.91855	2.453e-05	Cu-Zn superoxide dismutase, partial [Rhizophagus intraradices]	GO:0046872 metal ion binding molecular_function;GO:0006801 superoxide metabolic process biological_process;GO:0004784 superoxide dismutase activity molecular_function;GO:0055114 oxidation-reduction process biological_process;EC:1.15.1.1
Cko_contig_64790	-2.82479	2.53994e-05	Peptide transporter PTR3-A [Medicago truncatula]	GO:0016020 membrane cellular_component;GO:0006857 oligopeptide transport biological_process;GO:0005215 transporter activity molecular_function
Cko_contig_76672	-2.71471	2.80816e-05	LRR receptor-like serine/threonine-protein kinase FEI [Medicago truncatula]	GO:0048544 recognition of pollen biological_process;GO:0006468 protein phosphorylation biological_process;GO:0005524 ATP binding molecular_function;GO:0004674 protein serine/threonine kinase activity molecular_function;EC:2.7.11.0
Cko_contig_57376	-2.36974	2.9477e-05	MYB transcription factor MYB124 [Glycine max]	GO:0009414 response to water deprivation biological_process;GO:0009753 response to jasmonic acid stimulus biological_process;GO:0009739 response to gibberellin stimulus biological_process;GO:0048527 lateral root development biological_process;GO:0003677 DNA binding molecular_function;GO:0046686 response to cadmium ion biological_process;GO:0010200 response to chitin biological_process;GO:0009751 …
Cko_contig_61187	-2.40626	3.02309e-05	senescence-associated protein [Paracoccidioides brasiliensis Pb03]	-
Cko_contig_69069	-4.09988	3.15174e-05	isoflavone conjugate-specific beta-glucosidase [Glycine max]	GO:0005975 carbohydrate metabolic process biological_process;GO:0004553 hydrolase activity, hydrolyzing O-glycosyl compounds molecular_function;GO:0043169 cation binding molecular_function;EC:3.2.1.0
Cko_contig_57700	-3.72787	3.46e-05	peroxidase precursor [Glycine max]	GO:0046872 metal ion binding molecular_function;GO:0006979 response to oxidative stress biological_process;GO:0020037 heme binding molecular_function;GO:0005618 cell wall cellular_component;GO:0004601 peroxidase activity molecular_function;GO:0055114 oxidation-reduction process biological_process;EC:1.11.1.7
Cko_contig_61078	-2.82169	3.50718e-05	PREDICTED: potassium transporter 5-like [Glycine max]	GO:0071805 potassium ion transmembrane transport biological_process;GO:0016020 membrane cellular_component;GO:0009674 potassium:sodium symporter activity molecular_function
Cko_contig_26346	-4.14933	3.57686e-05	GRAS family transcription factor [Medicago truncatula]	-
Cko_contig_47105	-6.57063	3.77393e-05	PREDICTED: ethylene-responsive transcription factor 4-like [Glycine max]	-
Cko_contig_22839	-4.99384	3.80011e-05	PREDICTED: ABC transporter G family member 11-like [Glycine max]	GO:0006200 ATP catabolic process biological_process;GO:0005524 ATP binding molecular_function;GO:0016887 ATPase activity molecular_function;GO:0016020 membrane cellular_component;EC:3.6.1.3
Cko_contig_32890	-4.59232	4.75041e-05	Pathogen-inducible trypsin-inhibitor-like protein [Medicago truncatula]	-
Cko_contig_59522	-1.79769e+308	5.54423e-05	Ubiquitin carboxyl-terminal hydrolase family protein [Medicago truncatula]	-
Cko_contig_105750	-4.14094	5.66141e-05	glutamine synthase [Rhizophagus intraradices]	GO:0005737 cytoplasm cellular_component;GO:0004356 glutamate-ammonia ligase activity molecular_function;GO:0005524 ATP binding molecular_function;GO:0006807 nitrogen compound metabolic process biological_process;GO:0006542 glutamine biosynthetic process biological_process;EC:6.3.1.2
Cko_contig_59300	-2.97222	5.85549e-05	lectin [Robinia pseudoacacia]	GO:0046872 metal ion binding molecular_function;GO:0030246 carbohydrate binding molecular_function
Cko_contig_81589	-2.66647	6.19316e-05	Papain-like cysteine peptidase XBCP3 [Medicago truncatula]	GO:0008233 peptidase activity molecular_function;GO:0044238 primary metabolic process biological_process;GO:0043170 macromolecule metabolic process biological_process
Cko_contig_12512	-2.19422	6.26926e-05	PREDICTED: probable LRR receptor-like serine/threonine-protein kinase At4g08850-like [Glycine max]	GO:0004672 protein kinase activity molecular_function;GO:0016310 phosphorylation biological_process
Cko_contig_10974	-2.73725	6.84426e-05	PREDICTED: cytochrome P450 93A1-like [Glycine max]	GO:0020037 heme binding molecular_function;GO:0016020 membrane cellular_component;GO:0016705 oxidoreductase activity, acting on paired donors, with incorporation or reduction of molecular oxygen molecular_function;GO:0004497 monooxygenase activity molecular_function;GO:0005506 iron ion binding molecular_function;GO:0009055 electron carrier activity molecular_function;GO:0055114 oxidation-reductio…
Cko_contig_62536	-2.39027	6.99241e-05	PREDICTED: cytochrome P450 77A1-like [Glycine max]	GO:0022414 reproductive process biological_process;GO:0009055 electron carrier activity molecular_function;GO:0005506 iron ion binding molecular_function;GO:0020037 heme binding molecular_function;GO:0070330 aromatase activity molecular_function;GO:0055114 oxidation-reduction process biological_process;EC:1.14.14.1
Cko_contig_66807	-2.75844	8.12313e-05	Cytochrome P450 [Medicago truncatula]	GO:0020037 heme binding molecular_function;GO:0033772 flavonoid 3',5'-hydroxylase activity molecular_function;GO:0005506 iron ion binding molecular_function;GO:0009055 electron carrier activity molecular_function;GO:0055114 oxidation-reduction process biological_process;GO:0050593 N-methylcoclaurine 3'-monooxygenase activity molecular_function;EC:1.14.13.88;EC:1.14.13.71
Cko_contig_69597	-2.00872	8.52718e-05	PREDICTED: potassium transporter 5-like isoform 1 [Vitis vinifera]	GO:0015079 potassium ion transmembrane transporter activity molecular_function;GO:0071805 potassium ion transmembrane transport biological_process;GO:0016020 membrane cellular_component
Cko_contig_24587	-3.89256	8.85228e-05	PREDICTED: ABC transporter B family member 19-like [Glycine max]	GO:0016887 ATPase activity molecular_function;EC:3.6.1.3
Cko_contig_64835	-4.78362	8.90416e-05	PREDICTED: acidic leucine-rich nuclear phosphoprotein 32-related protein-like [Vitis vinifera]	-
Cko_contig_53249	-3.87938	9.43091e-05	PREDICTED: ABC transporter G family member 39-like [Glycine max]	GO:0015416 organic phosphonate transmembrane-transporting ATPase activity molecular_function;GO:0006200 ATP catabolic process biological_process;GO:0005524 ATP binding molecular_function;GO:0016020 membrane cellular_component;EC:3.6.3.28
Cko_contig_53664	-2.39481	9.78811e-05	Abscisic acid receptor PYR1 [Medicago truncatula]	GO:0080163 regulation of protein serine/threonine phosphatase activity biological_process;GO:0009738 abscisic acid mediated signaling pathway biological_process;GO:0010427 abscisic acid binding molecular_function
Cko_contig_57910	-3.65552	9.8331e-05	lectin-like protein [Medicago truncatula]	GO:0030246 carbohydrate binding molecular_function
Cko_contig_25668	-4.75505	9.96168e-05	PREDICTED: ABC transporter G family member 39-like [Glycine max]	GO:0006810 transport biological_process;GO:0015416 organic phosphonate transmembrane-transporting ATPase activity molecular_function;GO:0016021 integral to membrane cellular_component;GO:0006200 ATP catabolic process biological_process;GO:0005524 ATP binding molecular_function;EC:3.6.3.28
Cko_contig_1335	-2.08118	0.000100708	amino acid permease AAP4 [Vicia faba var. minor]	GO:0015809 arginine transport biological_process;GO:0016021 integral to membrane cellular_component;GO:0015174 basic amino acid transmembrane transporter activity molecular_function;GO:0015172 acidic amino acid transmembrane transporter activity molecular_function;GO:0015175 neutral amino acid transmembrane transporter activity molecular_function;GO:0015804 neutral amino acid transport biological…
Cko_contig_44124	-3.78676	0.000109273	phosphate transporter [Sesbania rostrata]	GO:0005886 plasma membrane cellular_component;GO:0016036 cellular response to phosphate starvation biological_process;GO:0005315 inorganic phosphate transmembrane transporter activity molecular_function;GO:0035435 phosphate ion transmembrane transport biological_process;GO:0016021 integral to membrane cellular_component
Cko_contig_46775	-3.35151	0.00010992	zinc finger protein [Phaseolus vulgaris]	GO:0005488 binding molecular_function
Cko_contig_102302	-3.22223	0.000112862	Kinase R-like protein [Medicago truncatula]	GO:0004715 non-membrane spanning protein tyrosine kinase activity molecular_function;GO:0030247 polysaccharide binding molecular_function;GO:0006468 protein phosphorylation biological_process;GO:0005524 ATP binding molecular_function;GO:0004674 protein serine/threonine kinase activity molecular_function;EC:2.7.10.2;EC:2.7.11.0
Cko_contig_24915	-4.38421	0.000116232	PREDICTED: serine/threonine protein phosphatase 2A 57 kDa regulatory subunit B' alpha isoform-like [Glycine max]	GO:0008601 protein phosphatase type 2A regulator activity molecular_function;GO:0000159 protein phosphatase type 2A complex cellular_component;GO:0007165 signal transduction biological_process;GO:0006605 protein targeting biological_process;GO:0016020 membrane cellular_component;GO:0009536 plastid cellular_component
Cko_contig_40670	-6.17729	0.00011893	PREDICTED: LRR receptor-like serine/threonine-protein kinase ERECTA-like [Glycine max]	GO:0005488 binding molecular_function;GO:0016772 transferase activity, transferring phosphorus-containing groups molecular_function
Cko_contig_49937	-3.8888	0.000125552	high-affinity phosphate transporter [Medicago sativa]	GO:0006817 phosphate ion transport biological_process;GO:0015114 phosphate ion transmembrane transporter activity molecular_function;GO:0055085 transmembrane transport biological_process
Cko_contig_57166	-3.8888	0.000125552	Hydroxyacid dehydrogenase/reductase; 6-phosphogluconate dehydrogenase, C-terminal-like [Medicago truncatula]	GO:0008442 3-hydroxyisobutyrate dehydrogenase activity molecular_function;GO:0006098 pentose-phosphate shunt biological_process;GO:0030267 glyoxylate reductase (NADP) activity molecular_function;GO:0006573 valine metabolic process biological_process;GO:0008679 2-hydroxy-3-oxopropionate reductase activity molecular_function;GO:0000166 nucleotide binding molecular_function;GO:0009570 chloroplast st…
Cko_contig_76905	-1.76774	0.000130839	PREDICTED: probable xyloglucan endotransglucosylase/hydrolase protein 6-like [Glycine max]	GO:0006073 cellular glucan metabolic process biological_process;GO:0048046 apoplast cellular_component;GO:0033946 xyloglucan-specific endo-beta-1,4-glucanase activity molecular_function;GO:0005618 cell wall cellular_component;GO:0016762 xyloglucan:xyloglucosyl transferase activity molecular_function;EC:3.2.1.151;EC:2.4.1.207
Cko_contig_63453	-2.11647	0.00013268	Serine/threonine protein kinase OXI1 [Medicago truncatula]	GO:0016310 phosphorylation biological_process;GO:0004674 protein serine/threonine kinase activity molecular_function;GO:0000166 nucleotide binding molecular_function;EC:2.7.11.0
Cko_contig_44650	-2.7969	0.000137579	Dehydration-responsive protein RD22 [Medicago truncatula]	-
Cko_contig_61080	-2.47016	0.000170927	PREDICTED: potassium transporter 5-like [Glycine max]	GO:0015079 potassium ion transmembrane transporter activity molecular_function;GO:0016020 membrane cellular_component
Cko_contig_54678	-3.32498	0.000172651	BURP domain protein [Medicago truncatula]	GO:0009269 response to desiccation biological_process;GO:0009737 response to abscisic acid stimulus biological_process;GO:0009651 response to salt stress biological_process
Cko_contig_62901	-2.15161	0.000178755	PREDICTED: cytochrome P450 76A2-like [Glycine max]	GO:0020037 heme binding molecular_function;GO:0033772 flavonoid 3',5'-hydroxylase activity molecular_function;GO:0005506 iron ion binding molecular_function;GO:0009055 electron carrier activity molecular_function;GO:0055114 oxidation-reduction process biological_process;EC:1.14.13.88
Cko_contig_51671	-3.15559	0.000183598	Peroxidase [Medicago truncatula]	GO:0020037 heme binding molecular_function;GO:0046872 metal ion binding molecular_function;GO:0004601 peroxidase activity molecular_function;GO:0055114 oxidation-reduction process biological_process;GO:0006979 response to oxidative stress biological_process;EC:1.11.1.7
Cko_contig_51067	-2.53706	0.00018825	Quinone oxidoreductase-like protein [Medicago truncatula]	GO:0003960 NADPH:quinone reductase activity molecular_function;GO:0008270 zinc ion binding molecular_function;GO:0009536 plastid cellular_component;GO:0055114 oxidation-reduction process biological_process;GO:0000166 nucleotide binding molecular_function;EC:1.6.5.5
Cko_contig_50712	-1.71235	0.000205643	PREDICTED: ethylene-responsive transcription factor 5-like [Glycine max]	-
Cko_contig_40671	-3.53441	0.000221887	serine-threonine protein kinase, plant-type, putative [Ricinus communis]	GO:0005488 binding molecular_function;GO:0016772 transferase activity, transferring phosphorus-containing groups molecular_function
Cko_contig_79047	-2.59738	0.000227188	PREDICTED: gibberellin 20 oxidase 1-like [Glycine max]	GO:0016706 oxidoreductase activity, acting on paired donors, with incorporation or reduction of molecular oxygen, 2-oxoglutarate as one donor, and incorporation of one atom each of oxygen into both donors molecular_function;GO:0055114 oxidation-reduction process biological_process;EC:1.14.11.0
Cko_contig_34578	-4.19866	0.000247131	cytochrome b5, putative [Aspergillus clavatus NRRL 1]	GO:0046872 metal ion binding molecular_function;GO:0020037 heme binding molecular_function;GO:0031090 organelle membrane cellular_component;GO:0005783 endoplasmic reticulum cellular_component;GO:0044425 membrane part cellular_component
Cko_contig_46776	-4.01809	0.000261925	PREDICTED: zinc finger protein NUTCRACKER-like [Glycine max]	GO:0008270 zinc ion binding molecular_function;GO:0003676 nucleic acid binding molecular_function;GO:0005622 intracellular cellular_component
Cko_contig_105172	-3.30102	0.00026803	cyclophilin A isoform 2 [Ruditapes philippinarum]	GO:0044267 cellular protein metabolic process biological_process;GO:0016853 isomerase activity molecular_function
Cko_contig_91834	-3.79302	0.000274277	PREDICTED: probable LRR receptor-like serine/threonine-protein kinase At4g08850-like [Glycine max]	GO:0006468 protein phosphorylation biological_process;GO:0004672 protein kinase activity molecular_function;GO:0016491 oxidoreductase activity molecular_function;GO:0000166 nucleotide binding molecular_function;GO:0050794 regulation of cellular process biological_process;GO:0016020 membrane cellular_component
Cko_contig_90697	-3.71323	0.000276536	Proline transporter [Medicago truncatula]	GO:0015193 L-proline transmembrane transporter activity molecular_function;GO:0016021 integral to membrane cellular_component;GO:0035524 proline transmembrane transport biological_process;GO:0005886 plasma membrane cellular_component
Cko_contig_59829	-3.35912	0.000283504	ABC transporter B family member [Medicago truncatula]	GO:0055085 transmembrane transport biological_process;GO:0008559 xenobiotic-transporting ATPase activity molecular_function;GO:0016021 integral to membrane cellular_component;GO:0006200 ATP catabolic process biological_process;GO:0015415 phosphate ion transmembrane-transporting ATPase activity molecular_function;GO:0005524 ATP binding molecular_function;EC:3.6.3.44;EC:3.6.3.27
Cko_contig_65119	-1.97462	0.000287023	PREDICTED: cytochrome P450 78A4-like [Glycine max]	GO:0040008 regulation of growth biological_process;GO:0055114 oxidation-reduction process biological_process;GO:0033772 flavonoid 3',5'-hydroxylase activity molecular_function;GO:0009055 electron carrier activity molecular_function;GO:0048513 organ development biological_process;GO:0020037 heme binding molecular_function;GO:0005506 iron ion binding molecular_function;EC:1.14.13.88
Cko_contig_62187	-1.82198	0.000291977	Cytochrome P450 [Medicago truncatula]	GO:0020037 heme binding molecular_function;GO:0009809 lignin biosynthetic process biological_process;GO:0016705 oxidoreductase activity, acting on paired donors, with incorporation or reduction of molecular oxygen molecular_function;GO:0004497 monooxygenase activity molecular_function;GO:0005506 iron ion binding molecular_function;GO:0009055 electron carrier activity molecular_function;GO:0055114…
Cko_contig_32671	-3.77416	0.000297318	Cysteine proteinase [Medicago truncatula]	GO:0009817 defense response to fungus, incompatible interaction biological_process;GO:0007568 aging biological_process;GO:0032440 2-alkenal reductase [NAD(P)] activity molecular_function;GO:0010282 senescence-associated vacuole cellular_component;GO:0006508 proteolysis biological_process;GO:0009723 response to ethylene stimulus biological_process;GO:0008234 cysteine-type peptidase activity molecu…
Cko_contig_58035	-2.40275	0.000296782	PREDICTED: cytochrome P450 71A1-like [Glycine max]	GO:0020037 heme binding molecular_function;GO:0033772 flavonoid 3',5'-hydroxylase activity molecular_function;GO:0005506 iron ion binding molecular_function;GO:0009055 electron carrier activity molecular_function;GO:0055114 oxidation-reduction process biological_process;EC:1.14.13.88
Cko_contig_54175	-3.69616	0.000297895	PREDICTED: ABC transporter G family member 11-like [Glycine max]	GO:0015416 organic phosphonate transmembrane-transporting ATPase activity molecular_function;GO:0006200 ATP catabolic process biological_process;GO:0005524 ATP binding molecular_function;GO:0016020 membrane cellular_component;EC:3.6.3.28
Cko_contig_13167	-3.57063	0.000298631	PREDICTED: receptor-like protein 12-like [Glycine max]	GO:0016301 kinase activity molecular_function;GO:0016310 phosphorylation biological_process
Cko_contig_67319	-2.4364	0.00030337	PREDICTED: ethylene-responsive transcription factor 13-like [Glycine max]	GO:0006351 transcription, DNA-dependent biological_process
Cko_contig_53476	-3.61899	0.000312241	PREDICTED: U-box domain-containing protein 13-like [Glycine max]	GO:0004842 ubiquitin-protein ligase activity molecular_function;GO:0000151 ubiquitin ligase complex cellular_component;GO:0016567 protein ubiquitination biological_process;EC:6.3.2.19
Cko_contig_112889	-4.43312	0.000333269	PREDICTED: probable LRR receptor-like serine/threonine-protein kinase RLK-like [Glycine max]	GO:0016023 cytoplasmic membrane-bounded vesicle cellular_component;GO:0004672 protein kinase activity molecular_function;GO:0006468 protein phosphorylation biological_process;GO:0005524 ATP binding molecular_function;GO:0016021 integral to membrane cellular_component;GO:0005739 mitochondrion cellular_component
Cko_contig_39194	-3.94409	0.000353351	PREDICTED: probable glucan endo-1,3-beta-glucosidase A6-like, partial [Glycine max]	GO:0004553 hydrolase activity, hydrolyzing O-glycosyl compounds molecular_function;GO:0005975 carbohydrate metabolic process biological_process;GO:0009505 plant-type cell wall cellular_component;GO:0043169 cation binding molecular_function;GO:0009793 embryo development ending in seed dormancy biological_process;GO:0010584 pollen exine formation biological_process;EC:3.2.1.0
Cko_contig_57699	-3.58693	0.000359302	Peroxidase [Medicago truncatula]	GO:0020037 heme binding molecular_function;GO:0046872 metal ion binding molecular_function;GO:0004601 peroxidase activity molecular_function;GO:0055114 oxidation-reduction process biological_process;GO:0006979 response to oxidative stress biological_process;EC:1.11.1.7
Cko_contig_98054	-3.81164	0.000375015	PREDICTED: peroxidase 3-like [Glycine max]	GO:0046872 metal ion binding molecular_function;GO:0006979 response to oxidative stress biological_process;GO:0009628 response to abiotic stimulus biological_process;GO:0020037 heme binding molecular_function;GO:0044464 cell part cellular_component;GO:0004601 peroxidase activity molecular_function;GO:0055114 oxidation-reduction process biological_process;EC:1.11.1.7
Cko_contig_90164	-1.8445	0.000381165	hydroperoxide lyase [Medicago sativa]	GO:0009941 chloroplast envelope cellular_component;GO:0009611 response to wounding biological_process;GO:0009055 electron carrier activity molecular_function;GO:0004497 monooxygenase activity molecular_function;GO:0005506 iron ion binding molecular_function;GO:0020037 heme binding molecular_function;GO:0016705 oxidoreductase activity, acting on paired donors, with incorporation or reduction of mo…
Cko_contig_87308	-1.67443	0.000382054	PREDICTED: cytochrome P450 78A3-like [Glycine max]	GO:0009055 electron carrier activity molecular_function;GO:0004497 monooxygenase activity molecular_function;GO:0005506 iron ion binding molecular_function;GO:0020037 heme binding molecular_function;GO:0016705 oxidoreductase activity, acting on paired donors, with incorporation or reduction of molecular oxygen molecular_function;GO:0055114 oxidation-reduction process biological_process
Cko_contig_53845	-2.49367	0.00039406	lectin [Robinia pseudoacacia]	GO:0030246 carbohydrate binding molecular_function;GO:0046872 metal ion binding molecular_function
Cko_contig_13071	-2.75061	0.000428058	Receptor-like kinase [Medicago truncatula]	-
Cko_contig_107807	-5.69616	0.000436387	PREDICTED: ammonium transporter 3 member 1-like [Glycine max]	GO:0072488 ammonium transmembrane transport biological_process;GO:0016021 integral to membrane cellular_component;GO:0008519 ammonium transmembrane transporter activity molecular_function
Cko_contig_55932	-4.0498	0.000439635	PREDICTED: ethylene-responsive transcription factor ERF023-like [Glycine max]	GO:0006351 transcription, DNA-dependent biological_process
Cko_contig_97959	-2.22111	0.000527857	PREDICTED: laccase-7-like [Glycine max]	GO:0005507 copper ion binding molecular_function;GO:0052716 hydroquinone:oxygen oxidoreductase activity molecular_function;GO:0048046 apoplast cellular_component;GO:0046274 lignin catabolic process biological_process;GO:0055114 oxidation-reduction process biological_process
Cko_contig_38236	-3.83912	0.000534018	PREDICTED: beta-glucosidase 13-like [Glycine max]	GO:0004553 hydrolase activity, hydrolyzing O-glycosyl compounds molecular_function;GO:0009505 plant-type cell wall cellular_component;GO:0005975 carbohydrate metabolic process biological_process;GO:0043169 cation binding molecular_function;GO:0009860 pollen tube growth biological_process;EC:3.2.1.0
Cko_contig_621	-3.25625	0.000543481	PREDICTED: ABC transporter G family member 11-like [Glycine max]	GO:0016887 ATPase activity molecular_function;GO:0000166 nucleotide binding molecular_function;EC:3.6.1.3
Cko_contig_61079	-3.12177	0.000544477	PREDICTED: potassium transporter 5-like [Glycine max]	GO:0015079 potassium ion transmembrane transporter activity molecular_function;GO:0071805 potassium ion transmembrane transport biological_process;GO:0016020 membrane cellular_component
Cko_contig_108645	-4.28112	0.000568633	PREDICTED: beta-glucosidase 13-like [Glycine max]	GO:0004553 hydrolase activity, hydrolyzing O-glycosyl compounds molecular_function;GO:0016023 cytoplasmic membrane-bounded vesicle cellular_component;GO:0008152 metabolic process biological_process;EC:3.2.1.0
Cko_contig_31451	-2.35631	0.00061262	PREDICTED: acid phosphatase 1-like [Glycine max]	GO:0016023 cytoplasmic membrane-bounded vesicle cellular_component;GO:0003993 acid phosphatase activity molecular_function;EC:3.1.3.2
Cko_contig_91835	-3.34386	0.000644325	PREDICTED: probable LRR receptor-like serine/threonine-protein kinase At4g08850-like [Glycine max]	GO:0006468 protein phosphorylation biological_process;GO:0004672 protein kinase activity molecular_function;GO:0016491 oxidoreductase activity molecular_function;GO:0000166 nucleotide binding molecular_function;GO:0050794 regulation of cellular process biological_process;GO:0016020 membrane cellular_component
Cko_contig_36524	-3.78362	0.000660665	Receptor-like protein kinase [Medicago truncatula]	GO:0016023 cytoplasmic membrane-bounded vesicle cellular_component;GO:0006468 protein phosphorylation biological_process;GO:0005524 ATP binding molecular_function;GO:0004674 protein serine/threonine kinase activity molecular_function;EC:2.7.11.0
Cko_contig_102303	-2.61177	0.000665333	Kinase R-like protein [Medicago truncatula]	GO:0004715 non-membrane spanning protein tyrosine kinase activity molecular_function;GO:0030247 polysaccharide binding molecular_function;GO:0006468 protein phosphorylation biological_process;GO:0005524 ATP binding molecular_function;GO:0004674 protein serine/threonine kinase activity molecular_function;EC:2.7.10.2;EC:2.7.11.0
Cko_contig_12081	-3.16182	0.000705036	Kinase R-like protein [Medicago truncatula]	GO:0010224 response to UV-B biological_process;GO:0003682 chromatin binding molecular_function;GO:0016310 phosphorylation biological_process;GO:0004672 protein kinase activity molecular_function;GO:0005634 nucleus cellular_component;GO:0005829 cytosol cellular_component;GO:0000166 nucleotide binding molecular_function
Cko_contig_74250	-2.19791	0.000705374	PREDICTED: LOW QUALITY PROTEIN: cytochrome P450 93A1-like [Glycine max]	GO:0016020 membrane cellular_component;GO:0046872 metal ion binding molecular_function;GO:0016705 oxidoreductase activity, acting on paired donors, with incorporation or reduction of molecular oxygen molecular_function;GO:0004497 monooxygenase activity molecular_function
Cko_contig_94196	-1.85621	0.000705784	PREDICTED: laccase-2-like [Glycine max]	GO:0009414 response to water deprivation biological_process;GO:0005507 copper ion binding molecular_function;GO:0052716 hydroquinone:oxygen oxidoreductase activity molecular_function;GO:0048046 apoplast cellular_component;GO:0046274 lignin catabolic process biological_process;GO:0055114 oxidation-reduction process biological_process
Cko_contig_59598	-1.54674	0.000729205	PREDICTED: probable inactive purple acid phosphatase 27-like [Glycine max]	GO:0046872 metal ion binding molecular_function;GO:0005618 cell wall cellular_component;GO:0003993 acid phosphatase activity molecular_function;EC:3.1.3.2
Cko_contig_350	-3.14933	0.000745205	Peroxidase [Medicago truncatula]	GO:0020037 heme binding molecular_function;GO:0046872 metal ion binding molecular_function;GO:0009505 plant-type cell wall cellular_component;GO:0004601 peroxidase activity molecular_function;GO:0055114 oxidation-reduction process biological_process;GO:0006979 response to oxidative stress biological_process;EC:1.11.1.7
Cko_contig_67289	-1.61455	0.0007987	Glutaredoxin [Medicago truncatula]	GO:0048438 floral whorl development biological_process;GO:0009055 electron carrier activity molecular_function;GO:0045454 cell redox homeostasis biological_process;GO:0048437 floral organ development biological_process;GO:0015035 protein disulfide oxidoreductase activity molecular_function
Cko_contig_88093	-2.46875	0.000799369	Serine/threonine protein kinase/endoribonuclease IRE1 [Medicago truncatula]	GO:0016772 transferase activity, transferring phosphorus-containing groups molecular_function
Cko_contig_66205	-2.06755	0.000802624	PREDICTED: aquaporin TIP1-2-like [Glycine max]	GO:0006810 transport biological_process;GO:0016021 integral to membrane cellular_component;GO:0005215 transporter activity molecular_function
Cko_contig_48903	-3.45359	0.000819654	cationic peroxidase [Stylosanthes humilis]	GO:0046872 metal ion binding molecular_function;GO:0042744 hydrogen peroxide catabolic process biological_process;GO:0016023 cytoplasmic membrane-bounded vesicle cellular_component;GO:0020037 heme binding molecular_function;GO:0004601 peroxidase activity molecular_function;GO:0005576 extracellular region cellular_component;GO:0055114 oxidation-reduction process biological_process;EC:1.11.1.7
Cko_contig_109155	-5.43312	0.000846497	ATP2 beta subunit of the F1 sector of mitochondrial F1F0 ATP synthase [Agaricus bisporus var. burnettii JB137-S8]	GO:0046961 proton-transporting ATPase activity, rotational mechanism molecular_function;GO:0008553 hydrogen-exporting ATPase activity, phosphorylative mechanism molecular_function;GO:0046933 proton-transporting ATP synthase activity, rotational mechanism molecular_function;GO:0015991 ATP hydrolysis coupled proton transport biological_process;GO:0042777 plasma membrane ATP synthesis coupled proton…
Cko_contig_77205	-1.9071	0.000851259	PREDICTED: abscisic acid receptor PYL4-like [Glycine max]	GO:0009738 abscisic acid mediated signaling pathway biological_process
Cko_contig_18103	-4.15559	0.000869058	AAA ATPase [Dichomitus squalens LYAD-421 SS1]	GO:0017111 nucleoside-triphosphatase activity molecular_function;GO:0005524 ATP binding molecular_function;GO:0005515 protein binding molecular_function;EC:3.6.1.15
Cko_contig_43130	-1.61769	0.000865961	PREDICTED: indole-3-acetic acid-amido synthetase GH3.6-like [Glycine max]	GO:0010279 indole-3-acetic acid amido synthetase activity molecular_function;GO:0009826 unidimensional cell growth biological_process;GO:0009734 auxin mediated signaling pathway biological_process;GO:0009507 chloroplast cellular_component
Cko_contig_69643	-2.58306	0.000866843	MYB transcription factor MYB164 [Glycine max]	GO:0044707 single-multicellular organism process biological_process;GO:0003677 DNA binding molecular_function;GO:0009628 response to abiotic stimulus biological_process;GO:0005634 nucleus cellular_component
Cko_contig_62122	-2.17273	0.00089398	Patatin-like protein [Medicago truncatula]	GO:0006629 lipid metabolic process biological_process;GO:0016787 hydrolase activity molecular_function
Cko_contig_23456	-3.50351	0.000896603	glutathione S-transferase GST 12 [Glycine max]	GO:0004364 glutathione transferase activity molecular_function;GO:0016829 lyase activity molecular_function;EC:2.5.1.18
Cko_contig_46458	-3.265	0.000898304	PREDICTED: PTI1-like tyrosine-protein kinase At3g15890-like [Glycine max]	GO:0007252 I-kappaB phosphorylation biological_process;GO:0005886 plasma membrane cellular_component;GO:0005524 ATP binding molecular_function;GO:0008384 IkappaB kinase activity molecular_function;EC:2.7.11.10
Cko_contig_53983	-1.79769e+308	0.000974053	Receptor-like kinase [Medicago truncatula]	GO:0003824 catalytic activity molecular_function
Cko_contig_34971	-1.79769e+308	0.000998798	PREDICTED: ammonium transporter 3 member 1-like [Glycine max]	GO:0072488 ammonium transmembrane transport biological_process;GO:0016021 integral to membrane cellular_component;GO:0008519 ammonium transmembrane transporter activity molecular_function
Cko_contig_75980	-2.45558	0.00107029	PREDICTED: acidic endochitinase [Vitis vinifera]	GO:0005975 carbohydrate metabolic process biological_process;GO:0003796 lysozyme activity molecular_function;GO:0043169 cation binding molecular_function;EC:3.2.1.17
Cko_contig_58312	-3.05873	0.00110499	PREDICTED: acid phosphatase 1-like [Glycine max]	GO:0005774 vacuolar membrane cellular_component;GO:0009505 plant-type cell wall cellular_component;GO:0003993 acid phosphatase activity molecular_function;GO:0009507 chloroplast cellular_component;GO:0005886 plasma membrane cellular_component;EC:3.1.3.2
Cko_contig_10976	-2.32294	0.00112451	PREDICTED: cytochrome P450 93A1-like, partial [Glycine max]	GO:0020037 heme binding molecular_function;GO:0033771 licodione synthase activity molecular_function;GO:0016021 integral to membrane cellular_component;GO:0005506 iron ion binding molecular_function;GO:0009055 electron carrier activity molecular_function;GO:0055114 oxidation-reduction process biological_process;EC:1.14.13.87
Cko_contig_110934	-4.06539	0.00116768	PREDICTED: probable inactive receptor kinase At2g26730-like [Glycine max]	GO:0016772 transferase activity, transferring phosphorus-containing groups molecular_function
Cko_contig_28926	-4.06539	0.00116768	Nitrate transporter [Medicago truncatula]	GO:0009414 response to water deprivation biological_process;GO:0006857 oligopeptide transport biological_process;GO:0005886 plasma membrane cellular_component;GO:0015706 nitrate transport biological_process;GO:0010167 response to nitrate biological_process;GO:0016021 integral to membrane cellular_component;GO:0015112 nitrate transmembrane transporter activity molecular_function
Cko_contig_39684	-1.55733	0.00116865	ethylene-responsive factor 1 [Cicer arietinum]	GO:0009987 cellular process biological_process
Cko_contig_53387	-3.77416	0.00119446	Beta-glucosidase [Medicago truncatula]	GO:0009987 cellular process biological_process;GO:0006952 defense response biological_process;GO:0043169 cation binding molecular_function;GO:0043531 ADP binding molecular_function;GO:0005622 intracellular cellular_component;GO:0005975 carbohydrate metabolic process biological_process;GO:0003824 catalytic activity molecular_function
Cko_contig_77603	-3.34824	0.00123984	PREDICTED: cytochrome P450 71D11-like [Glycine max]	GO:0020037 heme binding molecular_function;GO:0016705 oxidoreductase activity, acting on paired donors, with incorporation or reduction of molecular oxygen molecular_function;GO:0004497 monooxygenase activity molecular_function;GO:0005506 iron ion binding molecular_function;GO:0009055 electron carrier activity molecular_function;GO:0055114 oxidation-reduction process biological_process
Cko_contig_86707	-3.03176	0.00123913	receptor-like protein kinase precursor [Glycine max]	GO:0006468 protein phosphorylation biological_process;GO:0005524 ATP binding molecular_function;GO:0004674 protein serine/threonine kinase activity molecular_function;EC:2.7.11.0
Cko_contig_104725	-2.99872	0.00124271	14 kDa proline-rich protein DC2.15 [Medicago truncatula]	-
Cko_contig_78637	-1.63855	0.001262	PREDICTED: aldehyde dehydrogenase family 2 member C4-like [Glycine max]	GO:0001758 retinal dehydrogenase activity molecular_function;GO:0050269 coniferyl-aldehyde dehydrogenase activity molecular_function;GO:0009699 phenylpropanoid biosynthetic process biological_process;GO:0055114 oxidation-reduction process biological_process;EC:1.2.1.36;EC:1.2.1.68
Cko_contig_59609	-1.79769e+308	0.00131398	Zinc finger A20 and AN1 domain-containing stress-associated protein [Medicago truncatula]	GO:0016740 transferase activity molecular_function;GO:0046872 metal ion binding molecular_function
Cko_contig_96044	-2.80151	0.00131486	Cysteine-rich receptor-like protein kinase [Medicago truncatula]	GO:0016301 kinase activity molecular_function
Cko_contig_49831	-1.47743	0.00131595	peroxidase [Trifolium repens]	GO:0020037 heme binding molecular_function;GO:0046872 metal ion binding molecular_function;GO:0009651 response to salt stress biological_process;GO:0005737 cytoplasm cellular_component;GO:0004601 peroxidase activity molecular_function;GO:0055114 oxidation-reduction process biological_process;GO:0006979 response to oxidative stress biological_process;EC:1.11.1.7
Cko_contig_70982	-1.54031	0.00133931	Serine/threonine protein kinase-like protein CCR4 [Medicago truncatula]	GO:0043231 intracellular membrane-bounded organelle cellular_component;GO:0006468 protein phosphorylation biological_process;GO:0044444 cytoplasmic part cellular_component;GO:0005524 ATP binding molecular_function;GO:0004674 protein serine/threonine kinase activity molecular_function;GO:0042803 protein homodimerization activity molecular_function;EC:2.7.11.0
Cko_contig_112204	-5.24048	0.00134606	PREDICTED: putative pentatricopeptide repeat-containing protein At5g65820-like [Glycine max]	-
Cko_contig_35342	-2.73413	0.00135381	PREDICTED: probable receptor-like protein kinase At1g67000-like [Glycine max]	GO:0005488 binding molecular_function;GO:0004672 protein kinase activity molecular_function
Cko_contig_26417	-3.57063	0.00144401	PREDICTED: AP2-like ethylene-responsive transcription factor At1g16060-like [Glycine max]	GO:0050896 response to stimulus biological_process;GO:0050789 regulation of biological process biological_process
Cko_contig_54071	-1.78089	0.00148054	PREDICTED: peroxidase 47-like [Glycine max]	GO:0046872 metal ion binding molecular_function;GO:0006979 response to oxidative stress biological_process;GO:0016023 cytoplasmic membrane-bounded vesicle cellular_component;GO:0020037 heme binding molecular_function;GO:0004601 peroxidase activity molecular_function;GO:0055114 oxidation-reduction process biological_process;EC:1.11.1.7
Cko_contig_64391	-1.64903	0.00150728	phosphate transporter 2 [Astragalus sinicus]	GO:0016021 integral to membrane cellular_component;GO:0035435 phosphate ion transmembrane transport biological_process;GO:0005315 inorganic phosphate transmembrane transporter activity molecular_function
