# Supplementary material for: Effects of drought and salt-stresses on gene expression in Caragana korshinskii seedlings revealed by RNA-seq
Source: BMC Genomics. 2016 Mar 8;17:200. doi: 10.1186/s12864-016-2562-0 (PMC4782325; doi:10.1186/s12864-016-2562-0)
Supplement: Additional file 13: — DEGs annotated to protein kinases in the data set. (XLS 82 kb) [file 12864_2016_2562_MOESM13_ESM.xls]

## Sheet: Sheet1
Additional file 13 DEGs annotated to protein kinase in the data set
Drought treated C. korshinskii
gene_id	log2(fold_change)	p_value	Function	GO_annotation
Cko_contig_65110	5.7844	2.10283e-10	Receptor-like protein kinase	GO:0016301 kinase activity molecular_function;GO:0016310 phosphorylation biological_process
Cko_contig_72649	5.66855	1.4118e-09	Receptor-like protein kinase	GO:0016772 transferase activity, transferring phosphorus-containing groups molecular_function
Cko_contig_10324	5.09477	2.08325e-08	probable receptor-like protein kinase -like	GO:0005488 binding molecular_function;GO:0004672 protein kinase activity molecular_function
Cko_contig_70566	8.12669	3.03362e-08	Receptor-like protein kinase	GO:0016301 kinase activity molecular_function
Cko_contig_86058	7.2942	8.64429e-07	Receptor-like protein kinase	-
Cko_contig_7234	5.33227	2.41721e-06	Kinase R-like protein	GO:0016310 phosphorylation biological_process;GO:0004672 protein kinase activity molecular_function;GO:0000166 nucleotide binding molecular_function
Cko_contig_104474	4.91723	1.76162e-05	probable receptor-like protein kinase -like	GO:0005488 binding molecular_function;GO:0004672 protein kinase activity molecular_function
Cko_contig_11916	4.2198	1.7748e-05	Receptor-like protein kinase	GO:0008152 metabolic process biological_process;GO:0003824 catalytic activity molecular_function
Cko_contig_12379	2.99988	2.83795e-05	probable receptor-like protein kinase -like	GO:0016301 kinase activity molecular_function;GO:0044237 cellular metabolic process biological_process;GO:1901363 heterocyclic compound binding molecular_function;GO:0097159 organic cyclic compound binding molecular_function
Cko_contig_61636	3.70814	0.000104956	Receptor-like protein kinase	GO:0016301 kinase activity molecular_function;GO:0016310 phosphorylation biological_process
Cko_contig_98079	1.79769e+308	0.000131263	Receptor protein kinase-like protein	GO:0004713 protein tyrosine kinase activity molecular_function;GO:0006468 protein phosphorylation biological_process;GO:0005524 ATP binding molecular_function;EC:2.7.10.0
Cko_contig_103648	2.6688	0.000144086	Receptor-like protein kinase	GO:0006468 protein phosphorylation biological_process;GO:0005524 ATP binding molecular_function;GO:0004674 protein serine/threonine kinase activity molecular_function;EC:2.7.11.0
Cko_contig_32118	5.76968	0.000146801	Receptor-like protein kinase	GO:0016301 kinase activity molecular_function;GO:0016310 phosphorylation biological_process
Cko_contig_12378	2.61521	0.000307039	probable receptor-like protein kinase -like	GO:0016301 kinase activity molecular_function;GO:0044237 cellular metabolic process biological_process;GO:1901363 heterocyclic compound binding molecular_function;GO:0097159 organic cyclic compound binding molecular_function
Cko_contig_7666	3.25334	1.40678e-05	receptor-like protein kinase ANXUR2-like	GO:0009987 cellular process biological_process;GO:0004672 protein kinase activity molecular_function
Cko_contig_52707	3.5022	0.000378431	receptor-like protein kinase HSL1-like	GO:0006468 protein phosphorylation biological_process;GO:0005524 ATP binding molecular_function;GO:0016021 integral to membrane cellular_component;GO:0004674 protein serine/threonine kinase activity molecular_function;EC:2.7.11.0
Cko_contig_83094	2.59622	0.000467166	probable receptor-like protein kinase -like	GO:0006468 protein phosphorylation biological_process;GO:0005524 ATP binding molecular_function;GO:0004674 protein serine/threonine kinase activity molecular_function;EC:2.7.11.0
Cko_contig_95868	3.18788	0.00109948	receptor-like protein kinase HSL1-like	GO:0006468 protein phosphorylation biological_process;GO:0004674 protein serine/threonine kinase activity molecular_function;GO:0016021 integral to membrane cellular_component;GO:0016491 oxidoreductase activity molecular_function;GO:0005524 ATP binding molecular_function;GO:0050794 regulation of cellular process biological_process;EC:2.7.11.0
Cko_contig_68115	1.64763	0.00112114	probable receptor-like protein kinase -like	GO:0016023 cytoplasmic membrane-bounded vesicle cellular_component;GO:0006468 protein phosphorylation biological_process;GO:0005524 ATP binding molecular_function;GO:0004674 protein serine/threonine kinase activity molecular_function;EC:2.7.11.0
Cko_contig_63557	2.24481	0.00126522	putative receptor-like protein kinase -like	GO:0006468 protein phosphorylation biological_process;GO:0005524 ATP binding molecular_function;GO:0004674 protein serine/threonine kinase activity molecular_function;EC:2.7.11.0
Cko_contig_60942	3.5199	0.00130655	Receptor-like protein kinase	GO:0016301 kinase activity molecular_function;GO:0016310 phosphorylation biological_process
Cko_contig_50084	4.95676	0.00132586	Receptor-like protein kinase	GO:0016310 phosphorylation biological_process;GO:0004672 protein kinase activity molecular_function;GO:0016020 membrane cellular_component;GO:0000166 nucleotide binding molecular_function
Cko_contig_72650	1.79769e+308	0.00147976	Receptor-like protein kinase	GO:0008152 metabolic process biological_process;GO:0016772 transferase activity, transferring phosphorus-containing groups molecular_function
Cko_contig_25813	3.33227	0.00155729	Receptor-like-kinase	GO:0031348 negative regulation of defense response biological_process;GO:0005886 plasma membrane cellular_component;GO:0004672 protein kinase activity molecular_function;GO:0006468 protein phosphorylation biological_process;GO:0005524 ATP binding molecular_function;GO:0016021 integral to membrane cellular_component
Cko_contig_2505	5.05555	0	Receptor protein kinase-like protein	GO:0016301 kinase activity molecular_function;GO:0016310 phosphorylation biological_process
Cko_contig_9380	9.51687	0	Receptor-like protein kinase	GO:0008152 metabolic process biological_process;GO:0003824 catalytic activity molecular_function
Cko_contig_12534	7.40552	5.64018e-07	Receptor-like protein kinase	-
Cko_contig_7086	3.3718	1.65929e-06	Receptor-like-kinase	GO:0004672 protein kinase activity molecular_function;GO:0006468 protein phosphorylation biological_process;GO:0005524 ATP binding molecular_function;GO:0016021 integral to membrane cellular_component
Cko_contig_35342	-7.51948	2.80875e-06	probable receptor-like protein kinase -like	GO:0005488 binding molecular_function;GO:0004672 protein kinase activity molecular_function
Cko_contig_101500	-5.46214	0.000961493	Receptor protein kinase-like protein	GO:0003899 DNA-directed RNA polymerase activity molecular_function;GO:0006351 transcription, DNA-dependent biological_process;GO:0003677 DNA binding molecular_function;GO:0004713 protein tyrosine kinase activity molecular_function;GO:0006468 protein phosphorylation biological_process;GO:0005524 ATP binding molecular_function;GO:0016021 integral to membrane cellular_component;EC:2.7.7.6;EC:2.7.10.0
Cko_contig_107682	-4.11067	0.00114199	Receptor-like protein kinase	-
Cko_contig_70567	8.36569	1.08911e-08	Leucine-rich repeat receptor-like protein kinase	GO:0016301 kinase activity molecular_function
Cko_contig_53247	2.35701	0.000240006	probable leucine-rich repeat receptor-like protein kinase -like	GO:0009555 pollen development biological_process;GO:0004715 non-membrane spanning protein tyrosine kinase activity molecular_function;GO:0006468 protein phosphorylation biological_process;GO:0005524 ATP binding molecular_function;GO:0004674 protein serine/threonine kinase activity molecular_function;EC:2.7.10.2;EC:2.7.11.0
Cko_contig_99860	3.81144	1.828e-06	LRR receptor-like protein kinase -like	GO:0016310 phosphorylation biological_process;GO:0004672 protein kinase activity molecular_function;GO:0000166 nucleotide binding molecular_function
Cko_contig_11459	3.30674	7.42758e-05	probably inactive leucine-rich repeat receptor-like protein kinase -like	GO:0004672 protein kinase activity molecular_function;GO:0006468 protein phosphorylation biological_process;GO:0005524 ATP binding molecular_function;GO:0016020 membrane cellular_component
Cko_contig_11032	3.35217	1.34967e-05	leucine-rich repeat receptor-like protein kinase -like	GO:0016310 phosphorylation biological_process;GO:0004672 protein kinase activity molecular_function;GO:0000166 nucleotide binding molecular_function
Cko_contig_78750	2.67254	3.26219e-05	probable LRR receptor-like serine/threonine-protein kinase -like	GO:0016023 cytoplasmic membrane-bounded vesicle cellular_component;GO:0016310 phosphorylation biological_process;GO:0004672 protein kinase activity molecular_function;GO:0016787 hydrolase activity molecular_function;GO:0016020 membrane cellular_component;GO:0000166 nucleotide binding molecular_function
Cko_contig_39702	3.99524	5.61331e-05	LRR receptor-like serine/threonine-protein kinase FLS2	GO:0016301 kinase activity molecular_function;GO:0016310 phosphorylation biological_process
Cko_contig_106640	4.05109	7.54379e-05	probable LRR receptor-like serine/threonine-protein kinase -like	GO:0050896 response to stimulus biological_process;GO:0006468 protein phosphorylation biological_process;GO:0004674 protein serine/threonine kinase activity molecular_function;GO:0005739 mitochondrion cellular_component;GO:0016021 integral to membrane cellular_component;GO:0009536 plastid cellular_component;GO:0016491 oxidoreductase activity molecular_function;GO:0005524 ATP binding molecular_fun…
Cko_contig_627	2.44976	0.000636385	probable LRR receptor-like serine/threonine-protein kinase -like	GO:0006468 protein phosphorylation biological_process;GO:0005524 ATP binding molecular_function;GO:0004674 protein serine/threonine kinase activity molecular_function;EC:2.7.11.0
Cko_contig_105960	5.10486	0.000912562	LRR receptor-like serine/threonine-protein kinase EFR-like	GO:0050896 response to stimulus biological_process;GO:0006468 protein phosphorylation biological_process;GO:0004674 protein serine/threonine kinase activity molecular_function;GO:0016021 integral to membrane cellular_component;GO:0005524 ATP binding molecular_function;EC:2.7.11.0																												FLS2 and EFR, respectively, belong to the same subfamily of LRR-RLKs
Cko_contig_30368	5.03271	0.00109636	probable LRR receptor-like serine/threonine-protein kinase -like	GO:0016310 phosphorylation biological_process;GO:0004672 protein kinase activity molecular_function;GO:0016020 membrane cellular_component;GO:0000166 nucleotide binding molecular_function
Cko_contig_43831	4.99524	0.00120464	LRR receptor-like serine/threonine-protein kinase EFR-like	GO:0016310 phosphorylation biological_process;GO:0004672 protein kinase activity molecular_function;GO:0043231 intracellular membrane-bounded organelle cellular_component;GO:0044444 cytoplasmic part cellular_component;GO:0016020 membrane cellular_component;GO:0000166 nucleotide binding molecular_function
Cko_contig_8776	-2.33769	8.51425e-06	LRR receptor-like serine/threonine-protein kinase ERECTA	GO:0030155 regulation of cell adhesion biological_process;GO:0051302 regulation of cell division biological_process;GO:0006468 protein phosphorylation biological_process;GO:0055114 oxidation-reduction process biological_process;GO:0004674 protein serine/threonine kinase activity molecular_function;GO:0010103 stomatal complex morphogenesis biological_process;GO:0005739 mitochondrion cellular_compo…
Cko_contig_103930	-3.82423	4.86711e-05	probable LRR receptor-like serine/threonine-protein kinase -like	GO:0016301 kinase activity molecular_function
Cko_contig_40670	-3.99685	8.62879e-05	LRR receptor-like serine/threonine-protein kinase ERECTA-like	GO:0005488 binding molecular_function;GO:0016772 transferase activity, transferring phosphorus-containing groups molecular_function
Cko_contig_48764	-6.13533	0.000177177	LRR receptor-like serine/threonine-protein kinase FEI	GO:0016310 phosphorylation biological_process;GO:0004672 protein kinase activity molecular_function;GO:0000166 nucleotide binding molecular_function
Cko_contig_81327	-3.73812	0.000278082	probable LRR receptor-like serine/threonine-protein kinase -like	GO:0016023 cytoplasmic membrane-bounded vesicle cellular_component;GO:0006468 protein phosphorylation biological_process;GO:0016787 hydrolase activity molecular_function;GO:0005524 ATP binding molecular_function;GO:0016021 integral to membrane cellular_component;GO:0004674 protein serine/threonine kinase activity molecular_function;GO:0005739 mitochondrion cellular_component;EC:2.7.11.0
Cko_contig_91834	-3.06005	0.00119406	probable LRR receptor-like serine/threonine-protein kinase -like	GO:0006468 protein phosphorylation biological_process;GO:0004672 protein kinase activity molecular_function;GO:0016491 oxidoreductase activity molecular_function;GO:0000166 nucleotide binding molecular_function;GO:0050794 regulation of cellular process biological_process;GO:0016020 membrane cellular_component
Cko_contig_12903	-2.11329	0.00133531	probable LRR receptor-like serine/threonine-protein kinase -like	GO:0044260 cellular macromolecule metabolic process biological_process;GO:0016310 phosphorylation biological_process;GO:0004672 protein kinase activity molecular_function;GO:0016020 membrane cellular_component;GO:0044238 primary metabolic process biological_process;GO:0000166 nucleotide binding molecular_function
Cko_contig_91832	-3.32308	0.00148751	probable LRR receptor-like serine/threonine-protein kinase -like	GO:0006468 protein phosphorylation biological_process;GO:0004674 protein serine/threonine kinase activity molecular_function;GO:0000166 nucleotide binding molecular_function;GO:0044464 cell part cellular_component;EC:2.7.11.0
Cko_contig_86057	3.70667	4.12703e-08	LRR receptor-like serine/threonine-protein kinase GSO2-like	GO:0003824 catalytic activity molecular_function
Cko_contig_43832	3.84534	4.81248e-06	LRR receptor-like serine/threonine-protein kinase EFR-like	GO:0050896 response to stimulus biological_process;GO:0006468 protein phosphorylation biological_process;GO:0004674 protein serine/threonine kinase activity molecular_function;GO:0016021 integral to membrane cellular_component;GO:0009536 plastid cellular_component;GO:0016491 oxidoreductase activity molecular_function;GO:0005524 ATP binding molecular_function;EC:2.7.11.0
Cko_contig_59817	4.55466	1.52064e-05	LRR receptor-like serine/threonine-protein kinase -like	-
Cko_contig_13279	-3.75519	0.000792432	Receptor-like serine/threonine kinase	GO:0016310 phosphorylation biological_process;GO:0004672 protein kinase activity molecular_function;GO:0000166 nucleotide binding molecular_function
Cko_contig_6170	-4.09399	0.000211328	receptor-like serine/threonine-protein kinase NCRK-like	GO:0006468 protein phosphorylation biological_process;GO:0004674 protein serine/threonine kinase activity molecular_function;GO:0016023 cytoplasmic membrane-bounded vesicle cellular_component;GO:0005524 ATP binding molecular_function;GO:0051020 GTPase binding molecular_function;GO:0010008 endosome membrane cellular_component;EC:2.7.11.0
Cko_contig_7236	4.29163	7.03187e-06	Receptor serine/threonine kinase	GO:0016310 phosphorylation biological_process;GO:0004672 protein kinase activity molecular_function;GO:0000166 nucleotide binding molecular_function
Cko_contig_2453	-2.50307	0.00053396	serine/threonine-protein kinase STN8, chloroplastic-like	GO:0004553 hydrolase activity, hydrolyzing O-glycosyl compounds molecular_function;GO:0005975 carbohydrate metabolic process biological_process;GO:0043169 cation binding molecular_function;GO:0016310 phosphorylation biological_process;GO:0004672 protein kinase activity molecular_function;EC:3.2.1.0
Cko_contig_103258	4.48427	2.15584e-05	serine/threonine protein kinase	GO:0030170 pyridoxal phosphate binding molecular_function;GO:0008353 RNA polymerase II carboxy-terminal domain kinase activity molecular_function;GO:0004795 threonine synthase activity molecular_function;GO:0030247 polysaccharide binding molecular_function;GO:0006468 protein phosphorylation biological_process;GO:0005524 ATP binding molecular_function;EC:2.7.11.23;EC:4.2.3.1																												Medicago truncatula Kinase R-like protein (MTR_1g031530) mRNA, complete cds
Cko_contig_12131	3.7015	8.00754e-05	Serine/threonine protein kinase	GO:0048544 recognition of pollen biological_process;GO:0006468 protein phosphorylation biological_process;GO:0005524 ATP binding molecular_function;GO:0004674 protein serine/threonine kinase activity molecular_function;EC:2.7.11.0
Cko_contig_79385	3.41027	0.000260649	Serine/threonine protein kinase	GO:0048544 recognition of pollen biological_process;GO:0006468 protein phosphorylation biological_process;GO:0005524 ATP binding molecular_function;GO:0004674 protein serine/threonine kinase activity molecular_function;EC:2.7.11.0																												Cicer arietinum receptor-like serine/threonine-protein kinase SD1-8-like (LOC101490837)
Cko_contig_99565	-3.13721	4.10302e-05	serine/threonine-protein kinase AtPK2/AtPK19-like	GO:0005840 ribosome cellular_component;GO:0009409 response to cold biological_process;GO:0004697 protein kinase C activity molecular_function;GO:0006468 protein phosphorylation biological_process;GO:0005524 ATP binding molecular_function;GO:0005634 nucleus cellular_component;GO:0009408 response to heat biological_process;GO:0009651 response to salt stress biological_process;EC:2.7.11.13
Cko_contig_94343	2.20931	0.00066511	Serine/threonine protein kinase	GO:0048544 recognition of pollen biological_process;GO:0006468 protein phosphorylation biological_process;GO:0005524 ATP binding molecular_function;GO:0004674 protein serine/threonine kinase activity molecular_function;EC:2.7.11.0
Cko_contig_13246	5.08716	4.31339e-08	serine/threonine-protein kinase BRI1-like 1-like	GO:0016301 kinase activity molecular_function;GO:0016310 phosphorylation biological_process																												leucine-rich repeat receptor-like protein kinase (LRR-RLK) brassinosteroid-insensitive 1 (BRI1),BRI1-like receptor kinase (BRL1),BRL1, a leucine‐rich repeat receptor‐like protein kinase, is functionally redundant with BRI1 in regulating Arabidopsis brassinosteroid signaling
Cko_contig_99573	4.56038	3.32228e-07	G-type lectin S-receptor-like serine/threonine-protein kinase -like	GO:0016301 kinase activity molecular_function;GO:0016310 phosphorylation biological_process
Cko_contig_11681	2.43112	6.99894e-05	G-type lectin S-receptor-like serine/threonine-protein kinase -like	GO:0030246 carbohydrate binding molecular_function;GO:0048544 recognition of pollen biological_process;GO:0006468 protein phosphorylation biological_process;GO:0005524 ATP binding molecular_function;GO:0004674 protein serine/threonine kinase activity molecular_function;EC:2.7.11.0
Cko_contig_39198	4.0141	8.97623e-05	G-type lectin S-receptor-like serine/threonine-protein kinase -like	GO:0004672 protein kinase activity molecular_function;GO:0006468 protein phosphorylation biological_process;GO:0000166 nucleotide binding molecular_function
Cko_contig_85210	1.79769e+308	0.000298635	G-type lectin S-receptor-like serine/threonine-protein kinase RLK1-like	GO:0004672 protein kinase activity molecular_function;GO:0009987 cellular process biological_process;GO:1901363 heterocyclic compound binding molecular_function;GO:0097159 organic cyclic compound binding molecular_function
Cko_contig_91120	1.79654	0.000472614	putative G-type lectin S-receptor-like serine/threonine-protein kinase -like	GO:0006468 protein phosphorylation biological_process;GO:0005488 binding molecular_function;GO:0004674 protein serine/threonine kinase activity molecular_function;GO:0044699 single-organism process biological_process;GO:0007154 cell communication biological_process;EC:2.7.11.0
Cko_contig_36276	4.99524	0.00120464	G-type lectin S-receptor-like serine/threonine-protein kinase-like	GO:0030246 carbohydrate binding molecular_function;GO:0048544 recognition of pollen biological_process;GO:0006468 protein phosphorylation biological_process;GO:0005524 ATP binding molecular_function;GO:0004674 protein serine/threonine kinase activity molecular_function;EC:2.7.11.0
Cko_contig_103451	3.10988	0.00150731	G-type lectin S-receptor-like serine/threonine-protein kinase -like	GO:0016310 phosphorylation biological_process;GO:0004672 protein kinase activity molecular_function
Cko_contig_97822	2.31777	0.00159123	G-type lectin S-receptor-like serine/threonine-protein kinase SD2-5-like	GO:0006468 protein phosphorylation biological_process;GO:0005524 ATP binding molecular_function;GO:0016020 membrane cellular_component;GO:0004674 protein serine/threonine kinase activity molecular_function;GO:0005739 mitochondrion cellular_component;EC:2.7.11.0
Cko_contig_92376	4.47666	5.3239e-10	Cysteine-rich receptor-like protein kinase	GO:0006468 protein phosphorylation biological_process;GO:0005524 ATP binding molecular_function;GO:0004674 protein serine/threonine kinase activity molecular_function;EC:2.7.11.0
Cko_contig_96045	4.34424	9.05809e-06	Cysteine-rich receptor-like protein kinase	GO:0006468 protein phosphorylation biological_process;GO:0005524 ATP binding molecular_function;GO:0004674 protein serine/threonine kinase activity molecular_function;EC:2.7.11.0
Cko_contig_96044	2.665	1.15612e-05	Cysteine-rich receptor-like protein kinase	GO:0016301 kinase activity molecular_function
Cko_contig_84506	3.14275	1.51853e-05	Cysteine-rich receptor-like protein kinase	GO:0006468 protein phosphorylation biological_process;GO:0005524 ATP binding molecular_function;GO:0004674 protein serine/threonine kinase activity molecular_function;GO:0005739 mitochondrion cellular_component;EC:2.7.11.0
Cko_contig_2537	3.23274	9.80185e-05	Cysteine-rich receptor-like protein kinase	GO:0006468 protein phosphorylation biological_process;GO:0005524 ATP binding molecular_function;GO:0004674 protein serine/threonine kinase activity molecular_function;EC:2.7.11.0
Cko_contig_4991	2.78048	0.000169379	cysteine-rich receptor-like protein kinase 29-like	GO:0006468 protein phosphorylation biological_process;GO:0005524 ATP binding molecular_function;GO:0004674 protein serine/threonine kinase activity molecular_function;EC:2.7.11.0
Cko_contig_5680	2.72768	0.000338789	Cysteine-rich receptor-like protein kinase	GO:0006468 protein phosphorylation biological_process;GO:0005524 ATP binding molecular_function;GO:0004674 protein serine/threonine kinase activity molecular_function;EC:2.7.11.0
Cko_contig_82030	3.5022	0.000812689	Cysteine-rich receptor-like protein kinase	GO:0006468 protein phosphorylation biological_process;GO:0005524 ATP binding molecular_function;GO:0004674 protein serine/threonine kinase activity molecular_function;EC:2.7.11.0																												Arabidopsis cysteine-rich receptor-like kinase 45 functions in the responses to abscisic acid and abiotic stresses
Cko_contig_49272	5.10486	0.000912562	Cysteine-rich receptor-like protein kinase	GO:0016310 phosphorylation biological_process;GO:0004672 protein kinase activity molecular_function;GO:0000166 nucleotide binding molecular_function
Cko_contig_70882	3.41973	0.00111975	Cysteine-rich receptor-like protein kinase	-
Cko_contig_105457	-3.76927	9.50509e-06	Cysteine-rich receptor-like protein kinase	GO:0004713 protein tyrosine kinase activity molecular_function;GO:0006468 protein phosphorylation biological_process;GO:0005524 ATP binding molecular_function;EC:2.7.10.0
Cko_contig_101547	-5.03405	4.23829e-05	Cysteine-rich receptor-like protein kinase	GO:0016301 kinase activity molecular_function;GO:0009987 cellular process biological_process
Cko_contig_60253	-4.94757	2.79713e-08	proline-rich receptor-like protein kinase PERK13-like	GO:0004672 protein kinase activity molecular_function
Cko_contig_49124	2.8657	0.00075639	L-type lectin-domain containing receptor kinase S.5-like	GO:0004672 protein kinase activity molecular_function;GO:0000166 nucleotide binding molecular_function
Cko_contig_12764	-3.27259	0.000676759	L-type lectin-domain containing receptor kinase VII.1-like	GO:0004672 protein kinase activity molecular_function;GO:0044237 cellular metabolic process biological_process;GO:1901363 heterocyclic compound binding molecular_function;GO:0097159 organic cyclic compound binding molecular_function
Cko_contig_94114	2.92565	0.00056465	kinase-related protein precursor	GO:0006468 protein phosphorylation biological_process;GO:0004674 protein serine/threonine kinase activity molecular_function;GO:0016023 cytoplasmic membrane-bounded vesicle cellular_component;GO:0000166 nucleotide binding molecular_function;EC:2.7.11.0
Cko_contig_41583	-5.98061	0.000266277	Kinase-like protein	GO:0004672 protein kinase activity molecular_function;GO:0044237 cellular metabolic process biological_process;GO:1901363 heterocyclic compound binding molecular_function;GO:0097159 organic cyclic compound binding molecular_function
Cko_contig_220	3.14449	1.64953e-08	mitogen-activated protein kinase kinase 6-like	GO:0009864 induced systemic resistance, jasmonic acid mediated signaling pathway biological_process;GO:0006468 protein phosphorylation biological_process;GO:0004674 protein serine/threonine kinase activity molecular_function;GO:0009866 induced systemic resistance, ethylene mediated signaling pathway biological_process;GO:0005524 ATP binding molecular_function;GO:0009814 defense response, incompat…
Cko_contig_85930	2.95676	0.000430802	Glycogen synthase kinase	GO:0050321 tau-protein kinase activity molecular_function;GO:0046777 protein autophosphorylation biological_process;GO:0005524 ATP binding molecular_function;GO:0009933 meristem structural organization biological_process;GO:0005829 cytosol cellular_component;GO:0004674 protein serine/threonine kinase activity molecular_function;EC:2.7.11.26;EC:2.7.11.0
Cko_contig_68168	1.95894	0.000540872	beta-1,3-N-acetylglucosaminyltransferase lunatic fringe-like	GO:0004672 protein kinase activity molecular_function
Cko_contig_8746	5.3019	0.000544814	U-box domain-containing protein	GO:0016567 protein ubiquitination biological_process;GO:0004672 protein kinase activity molecular_function;GO:0006468 protein phosphorylation biological_process;GO:0005524 ATP binding molecular_function;GO:0004842 ubiquitin-protein ligase activity molecular_function;GO:0000151 ubiquitin ligase complex cellular_component;EC:6.3.2.19
Cko_contig_102444	2.0514	0.000554573	diacylglycerol kinase 1-like	GO:0007205 protein kinase C-activating G-protein coupled receptor signaling pathway biological_process;GO:0016310 phosphorylation biological_process;GO:0009507 chloroplast cellular_component;GO:0004143 diacylglycerol kinase activity molecular_function;EC:2.7.1.107
Cko_contig_52342	-5.42833	3.88319e-09	Protein kinase C	GO:0005524 ATP binding molecular_function;GO:0000186 activation of MAPKK activity biological_process;GO:0004709 MAP kinase kinase kinase activity molecular_function;GO:0000165 MAPK cascade biological_process;EC:2.7.11.25
Cko_contig_10864	-5.01519	7.80946e-08	ribosomal protein S6 kinase, putative	GO:0005840 ribosome cellular_component;GO:0009409 response to cold biological_process;GO:0004697 protein kinase C activity molecular_function;GO:0006468 protein phosphorylation biological_process;GO:0005524 ATP binding molecular_function;GO:0005634 nucleus cellular_component;GO:0009408 response to heat biological_process;GO:0009651 response to salt stress biological_process;EC:2.7.11.13
Cko_contig_107900	-6.36122	9.58082e-05	mitotic cyclin a2-type	GO:0000239 pachytene biological_process;GO:0007135 meiosis II biological_process;GO:0051445 regulation of meiotic cell cycle biological_process;GO:0009556 microsporogenesis biological_process;GO:0051301 cell division biological_process;GO:0019901 protein kinase binding molecular_function;GO:0000079 regulation of cyclin-dependent protein serine/threonine kinase activity biological_process;GO:00057…
Cko_contig_59631	-3.8674	0.000263617	alpha N-terminal protein methyltransferase 1-like	GO:0016310 phosphorylation biological_process;GO:0004672 protein kinase activity molecular_function;GO:0008270 zinc ion binding molecular_function;GO:0000166 nucleotide binding molecular_function
Salt treated C. korshinskii
gene_id	log2(fold_change)	p_value	Function	GO_annotation
Cko_contig_12081	-3.16182	0.000705036	Kinase R-like protein	GO:0010224 response to UV-B biological_process;GO:0003682 chromatin binding molecular_function;GO:0016310 phosphorylation biological_process;GO:0004672 protein kinase activity molecular_function;GO:0005634 nucleus cellular_component;GO:0005829 cytosol cellular_component;GO:0000166 nucleotide binding molecular_function
Cko_contig_9380	7.3966	3.33067e-15	Receptor-like protein kinase	GO:0008152 metabolic process biological_process;GO:0003824 catalytic activity molecular_function
Cko_contig_90771	3.1553	2.71848e-08	Receptor-like protein kinase	GO:0004364 glutathione transferase activity molecular_function;GO:0004672 protein kinase activity molecular_function;GO:0006468 protein phosphorylation biological_process;GO:0005524 ATP binding molecular_function;GO:0016021 integral to membrane cellular_component;EC:2.5.1.18
Cko_contig_11130	6.03855	1.19569e-07	probable receptor-like protein kinase -like	GO:0016310 phosphorylation biological_process;GO:0004672 protein kinase activity molecular_function;GO:0000166 nucleotide binding molecular_function
Cko_contig_13161	-4.0952	2.39027e-06	Receptor-like protein kinase	GO:0003824 catalytic activity molecular_function
Cko_contig_11134	5.26384	6.51631e-06	probable receptor-like protein kinase -like	GO:0016310 phosphorylation biological_process;GO:0004672 protein kinase activity molecular_function;GO:0000166 nucleotide binding molecular_function
Cko_contig_72849	1.75688	0.00104537	probable receptor-like protein kinase -like	GO:0004672 protein kinase activity molecular_function;GO:0006468 protein phosphorylation biological_process;GO:0005524 ATP binding molecular_function;GO:0016998 cell wall macromolecule catabolic process biological_process
Cko_contig_86707	-3.03176	0.00123913	receptor-like protein kinase precursor	GO:0006468 protein phosphorylation biological_process;GO:0005524 ATP binding molecular_function;GO:0004674 protein serine/threonine kinase activity molecular_function;EC:2.7.11.0
Cko_contig_35342	-2.73413	0.00135381	probable receptor-like protein kinase -like	GO:0005488 binding molecular_function;GO:0004672 protein kinase activity molecular_function
Cko_contig_60942	3.69616	0.00135592	Receptor-like protein kinase	GO:0016301 kinase activity molecular_function;GO:0016310 phosphorylation biological_process
Cko_contig_99565	-5.69616	5.50901e-09	serine/threonine-protein kinase AtPK2/AtPK19-like	GO:0005840 ribosome cellular_component;GO:0009409 response to cold biological_process;GO:0004697 protein kinase C activity molecular_function;GO:0006468 protein phosphorylation biological_process;GO:0005524 ATP binding molecular_function;GO:0005634 nucleus cellular_component;GO:0009408 response to heat biological_process;GO:0009651 response to salt stress biological_process;EC:2.7.11.13
Cko_contig_63453	-2.11647	0.00013268	Serine/threonine protein kinase OXI1	GO:0016310 phosphorylation biological_process;GO:0004674 protein serine/threonine kinase activity molecular_function;GO:0000166 nucleotide binding molecular_function;EC:2.7.11.0
Cko_contig_40671	-3.53441	0.000221887	serine-threonine protein kinase	GO:0005488 binding molecular_function;GO:0016772 transferase activity, transferring phosphorus-containing groups molecular_function
Cko_contig_36524	-3.78362	0.000660665	Receptor-like protein kinase	GO:0016023 cytoplasmic membrane-bounded vesicle cellular_component;GO:0006468 protein phosphorylation biological_process;GO:0005524 ATP binding molecular_function;GO:0004674 protein serine/threonine kinase activity molecular_function;EC:2.7.11.0
Cko_contig_88093	-2.46875	0.000799369	Serine/threonine protein kinase/endoribonuclease IRE1	GO:0016772 transferase activity, transferring phosphorus-containing groups molecular_function
Cko_contig_70982	-1.54031	0.00133931	Serine/threonine protein kinase-like protein CCR4	GO:0043231 intracellular membrane-bounded organelle cellular_component;GO:0006468 protein phosphorylation biological_process;GO:0044444 cytoplasmic part cellular_component;GO:0005524 ATP binding molecular_function;GO:0004674 protein serine/threonine kinase activity molecular_function;GO:0042803 protein homodimerization activity molecular_function;EC:2.7.11.0
Cko_contig_76672	-2.71471	2.80816e-05	LRR receptor-like serine/threonine-protein kinase FEI	GO:0048544 recognition of pollen biological_process;GO:0006468 protein phosphorylation biological_process;GO:0005524 ATP binding molecular_function;GO:0004674 protein serine/threonine kinase activity molecular_function;EC:2.7.11.0
Cko_contig_12512	-2.19422	6.26926e-05	probable LRR receptor-like serine/threonine-protein kinase -like	GO:0004672 protein kinase activity molecular_function;GO:0016310 phosphorylation biological_process
Cko_contig_91833	-4.83912	5.88397e-06	probable LRR receptor-like serine/threonine-protein kinase -like	GO:0004672 protein kinase activity molecular_function;GO:0016310 phosphorylation biological_process;GO:0016020 membrane cellular_component
Cko_contig_40670	-6.17729	0.00011893	LRR receptor-like serine/threonine-protein kinase ERECTA-like	GO:0005488 binding molecular_function;GO:0016772 transferase activity, transferring phosphorus-containing groups molecular_function
Cko_contig_91834	-3.79302	0.000274277	probable LRR receptor-like serine/threonine-protein kinase -like	GO:0006468 protein phosphorylation biological_process;GO:0004672 protein kinase activity molecular_function;GO:0016491 oxidoreductase activity molecular_function;GO:0000166 nucleotide binding molecular_function;GO:0050794 regulation of cellular process biological_process;GO:0016020 membrane cellular_component
Cko_contig_112889	-4.43312	0.000333269	probable LRR receptor-like serine/threonine-protein kinase RLK-like	GO:0016023 cytoplasmic membrane-bounded vesicle cellular_component;GO:0004672 protein kinase activity molecular_function;GO:0006468 protein phosphorylation biological_process;GO:0005524 ATP binding molecular_function;GO:0016021 integral to membrane cellular_component;GO:0005739 mitochondrion cellular_component
Cko_contig_91835	-3.34386	0.000644325	probable LRR receptor-like serine/threonine-protein kinase -like	GO:0006468 protein phosphorylation biological_process;GO:0004672 protein kinase activity molecular_function;GO:0016491 oxidoreductase activity molecular_function;GO:0000166 nucleotide binding molecular_function;GO:0050794 regulation of cellular process biological_process;GO:0016020 membrane cellular_component
Cko_contig_29019	-4.79068	6.16137e-07	proline-rich receptor-like protein kinase PERK10-like	-
Cko_contig_60253	-2.80608	0.000294251	proline-rich receptor-like protein kinase PERK13-like	GO:0004672 protein kinase activity molecular_function
Cko_contig_10124	3.91434	9.20353e-05	Mitogen-activated protein kinase kinase kinase	GO:0006468 protein phosphorylation biological_process;GO:0004674 protein serine/threonine kinase activity molecular_function;GO:0005524 ATP binding molecular_function;GO:0006950 response to stress biological_process;EC:2.7.11.0
Cko_contig_46458	-3.265	0.000898304	PTI1-like tyrosine-protein kinase -like	GO:0007252 I-kappaB phosphorylation biological_process;GO:0005886 plasma membrane cellular_component;GO:0005524 ATP binding molecular_function;GO:0008384 IkappaB kinase activity molecular_function;EC:2.7.11.10
Cko_contig_96044	-2.80151	0.00131486	Cysteine-rich receptor-like protein kinase	GO:0016301 kinase activity molecular_function
Cko_contig_94114	3.53569	3.59947e-05	protein kinase-related protein precursor	GO:0006468 protein phosphorylation biological_process;GO:0004674 protein serine/threonine kinase activity molecular_function;GO:0016023 cytoplasmic membrane-bounded vesicle cellular_component;GO:0000166 nucleotide binding molecular_function;EC:2.7.11.0
Cko_contig_36158	3.4468	7.13237e-05	protein kinase-related protein	GO:0005488 binding molecular_function;GO:0004672 protein kinase activity molecular_function;GO:0016023 cytoplasmic membrane-bounded vesicle cellular_component;GO:0016310 phosphorylation biological_process
Cko_contig_52342	-5.28683	4.36351e-08	Protein kinase C	GO:0005524 ATP binding molecular_function;GO:0000186 activation of MAPKK activity biological_process;GO:0004709 MAP kinase kinase kinase activity molecular_function;GO:0000165 MAPK cascade biological_process;EC:2.7.11.25
Cko_contig_10864	-5.35912	1.25445e-07	ribosomal protein S6 kinase	GO:0005840 ribosome cellular_component;GO:0009409 response to cold biological_process;GO:0004697 protein kinase C activity molecular_function;GO:0006468 protein phosphorylation biological_process;GO:0005524 ATP binding molecular_function;GO:0005634 nucleus cellular_component;GO:0009408 response to heat biological_process;GO:0009651 response to salt stress biological_process;EC:2.7.11.13
Cko_contig_68168	1.86846	0.000826157	beta-1,3-N-acetylglucosaminyltransferase lunatic fringe-like	GO:0004672 protein kinase activity molecular_function
DEGs related to receptor like protein kinase
Drought treated C. korshinskii
gene_id	log2(fold_change)	p_value	Function	GO_annotation
Cko_contig_65110	5.7844	2.10283e-10	Receptor-like protein kinase	GO:0016301 kinase activity molecular_function;GO:0016310 phosphorylation biological_process
Cko_contig_72649	5.66855	1.4118e-09	Receptor-like protein kinase	GO:0016772 transferase activity, transferring phosphorus-containing groups molecular_function
Cko_contig_10324	5.09477	2.08325e-08	probable receptor-like protein kinase -like	GO:0005488 binding molecular_function;GO:0004672 protein kinase activity molecular_function
Cko_contig_70566	8.12669	3.03362e-08	Receptor-like protein kinase	GO:0016301 kinase activity molecular_function
Cko_contig_86058	7.2942	8.64429e-07	Receptor-like protein kinase	-
Cko_contig_7234	5.33227	2.41721e-06	Kinase R-like protein	GO:0016310 phosphorylation biological_process;GO:0004672 protein kinase activity molecular_function;GO:0000166 nucleotide binding molecular_function
Cko_contig_104474	4.91723	1.76162e-05	probable receptor-like protein kinase -like	GO:0005488 binding molecular_function;GO:0004672 protein kinase activity molecular_function
Cko_contig_11916	4.2198	1.7748e-05	Receptor-like protein kinase	GO:0008152 metabolic process biological_process;GO:0003824 catalytic activity molecular_function
Cko_contig_12379	2.99988	2.83795e-05	probable receptor-like protein kinase -like	GO:0016301 kinase activity molecular_function;GO:0044237 cellular metabolic process biological_process;GO:1901363 heterocyclic compound binding molecular_function;GO:0097159 organic cyclic compound binding molecular_function
Cko_contig_61636	3.70814	0.000104956	Receptor-like protein kinase	GO:0016301 kinase activity molecular_function;GO:0016310 phosphorylation biological_process
Cko_contig_98079	1.79769e+308	0.000131263	Receptor protein kinase-like protein	GO:0004713 protein tyrosine kinase activity molecular_function;GO:0006468 protein phosphorylation biological_process;GO:0005524 ATP binding molecular_function;EC:2.7.10.0
Cko_contig_103648	2.6688	0.000144086	Receptor-like protein kinase	GO:0006468 protein phosphorylation biological_process;GO:0005524 ATP binding molecular_function;GO:0004674 protein serine/threonine kinase activity molecular_function;EC:2.7.11.0
Cko_contig_32118	5.76968	0.000146801	Receptor-like protein kinase	GO:0016301 kinase activity molecular_function;GO:0016310 phosphorylation biological_process
Cko_contig_12378	2.61521	0.000307039	probable receptor-like protein kinase -like	GO:0016301 kinase activity molecular_function;GO:0044237 cellular metabolic process biological_process;GO:1901363 heterocyclic compound binding molecular_function;GO:0097159 organic cyclic compound binding molecular_function
Cko_contig_7666	3.25334	1.40678e-05	receptor-like protein kinase ANXUR2-like	GO:0009987 cellular process biological_process;GO:0004672 protein kinase activity molecular_function
Cko_contig_52707	3.5022	0.000378431	receptor-like protein kinase HSL1-like	GO:0006468 protein phosphorylation biological_process;GO:0005524 ATP binding molecular_function;GO:0016021 integral to membrane cellular_component;GO:0004674 protein serine/threonine kinase activity molecular_function;EC:2.7.11.0
Cko_contig_83094	2.59622	0.000467166	probable receptor-like protein kinase -like	GO:0006468 protein phosphorylation biological_process;GO:0005524 ATP binding molecular_function;GO:0004674 protein serine/threonine kinase activity molecular_function;EC:2.7.11.0
Cko_contig_95868	3.18788	0.00109948	receptor-like protein kinase HSL1-like	GO:0006468 protein phosphorylation biological_process;GO:0004674 protein serine/threonine kinase activity molecular_function;GO:0016021 integral to membrane cellular_component;GO:0016491 oxidoreductase activity molecular_function;GO:0005524 ATP binding molecular_function;GO:0050794 regulation of cellular process biological_process;EC:2.7.11.0
Cko_contig_68115	1.64763	0.00112114	probable receptor-like protein kinase -like	GO:0016023 cytoplasmic membrane-bounded vesicle cellular_component;GO:0006468 protein phosphorylation biological_process;GO:0005524 ATP binding molecular_function;GO:0004674 protein serine/threonine kinase activity molecular_function;EC:2.7.11.0
Cko_contig_63557	2.24481	0.00126522	putative receptor-like protein kinase -like	GO:0006468 protein phosphorylation biological_process;GO:0005524 ATP binding molecular_function;GO:0004674 protein serine/threonine kinase activity molecular_function;EC:2.7.11.0
Cko_contig_60942	3.5199	0.00130655	Receptor-like protein kinase	GO:0016301 kinase activity molecular_function;GO:0016310 phosphorylation biological_process
Cko_contig_50084	4.95676	0.00132586	Receptor-like protein kinase	GO:0016310 phosphorylation biological_process;GO:0004672 protein kinase activity molecular_function;GO:0016020 membrane cellular_component;GO:0000166 nucleotide binding molecular_function
Cko_contig_72650	1.79769e+308	0.00147976	Receptor-like protein kinase	GO:0008152 metabolic process biological_process;GO:0016772 transferase activity, transferring phosphorus-containing groups molecular_function
Cko_contig_25813	3.33227	0.00155729	Receptor-like-kinase	GO:0031348 negative regulation of defense response biological_process;GO:0005886 plasma membrane cellular_component;GO:0004672 protein kinase activity molecular_function;GO:0006468 protein phosphorylation biological_process;GO:0005524 ATP binding molecular_function;GO:0016021 integral to membrane cellular_component
Cko_contig_2505	5.05555	0	Receptor protein kinase-like protein	GO:0016301 kinase activity molecular_function;GO:0016310 phosphorylation biological_process
Cko_contig_9380	9.51687	0	Receptor-like protein kinase	GO:0008152 metabolic process biological_process;GO:0003824 catalytic activity molecular_function
Cko_contig_12534	7.40552	5.64018e-07	Receptor-like protein kinase	-
Cko_contig_7086	3.3718	1.65929e-06	Receptor-like-kinase	GO:0004672 protein kinase activity molecular_function;GO:0006468 protein phosphorylation biological_process;GO:0005524 ATP binding molecular_function;GO:0016021 integral to membrane cellular_component
Cko_contig_35342	-7.51948	2.80875e-06	probable receptor-like protein kinase -like	GO:0005488 binding molecular_function;GO:0004672 protein kinase activity molecular_function
Cko_contig_101500	-5.46214	0.000961493	Receptor protein kinase-like protein	GO:0003899 DNA-directed RNA polymerase activity molecular_function;GO:0006351 transcription, DNA-dependent biological_process;GO:0003677 DNA binding molecular_function;GO:0004713 protein tyrosine kinase activity molecular_function;GO:0006468 protein phosphorylation biological_process;GO:0005524 ATP binding molecular_function;GO:0016021 integral to membrane cellular_component;EC:2.7.7.6;EC:2.7.10.0
Cko_contig_107682	-4.11067	0.00114199	Receptor-like protein kinase	-
Cko_contig_70567	8.36569	1.08911e-08	Leucine-rich repeat receptor-like protein kinase	GO:0016301 kinase activity molecular_function
Cko_contig_53247	2.35701	0.000240006	probable leucine-rich repeat receptor-like protein kinase -like	GO:0009555 pollen development biological_process;GO:0004715 non-membrane spanning protein tyrosine kinase activity molecular_function;GO:0006468 protein phosphorylation biological_process;GO:0005524 ATP binding molecular_function;GO:0004674 protein serine/threonine kinase activity molecular_function;EC:2.7.10.2;EC:2.7.11.0
Cko_contig_99860	3.81144	1.828e-06	LRR receptor-like protein kinase -like	GO:0016310 phosphorylation biological_process;GO:0004672 protein kinase activity molecular_function;GO:0000166 nucleotide binding molecular_function
Cko_contig_11459	3.30674	7.42758e-05	probably inactive leucine-rich repeat receptor-like protein kinase -like	GO:0004672 protein kinase activity molecular_function;GO:0006468 protein phosphorylation biological_process;GO:0005524 ATP binding molecular_function;GO:0016020 membrane cellular_component
Cko_contig_11032	3.35217	1.34967e-05	leucine-rich repeat receptor-like protein kinase -like	GO:0016310 phosphorylation biological_process;GO:0004672 protein kinase activity molecular_function;GO:0000166 nucleotide binding molecular_function
Cko_contig_78750	2.67254	3.26219e-05	probable LRR receptor-like serine/threonine-protein kinase -like	GO:0016023 cytoplasmic membrane-bounded vesicle cellular_component;GO:0016310 phosphorylation biological_process;GO:0004672 protein kinase activity molecular_function;GO:0016787 hydrolase activity molecular_function;GO:0016020 membrane cellular_component;GO:0000166 nucleotide binding molecular_function
Cko_contig_39702	3.99524	5.61331e-05	LRR receptor-like serine/threonine-protein kinase FLS2	GO:0016301 kinase activity molecular_function;GO:0016310 phosphorylation biological_process
Cko_contig_106640	4.05109	7.54379e-05	probable LRR receptor-like serine/threonine-protein kinase -like	GO:0050896 response to stimulus biological_process;GO:0006468 protein phosphorylation biological_process;GO:0004674 protein serine/threonine kinase activity molecular_function;GO:0005739 mitochondrion cellular_component;GO:0016021 integral to membrane cellular_component;GO:0009536 plastid cellular_component;GO:0016491 oxidoreductase activity molecular_function;GO:0005524 ATP binding molecular_fun…
Cko_contig_627	2.44976	0.000636385	probable LRR receptor-like serine/threonine-protein kinase -like	GO:0006468 protein phosphorylation biological_process;GO:0005524 ATP binding molecular_function;GO:0004674 protein serine/threonine kinase activity molecular_function;EC:2.7.11.0
Cko_contig_105960	5.10486	0.000912562	LRR receptor-like serine/threonine-protein kinase EFR-like	GO:0050896 response to stimulus biological_process;GO:0006468 protein phosphorylation biological_process;GO:0004674 protein serine/threonine kinase activity molecular_function;GO:0016021 integral to membrane cellular_component;GO:0005524 ATP binding molecular_function;EC:2.7.11.0																												FLS2 and EFR, respectively, belong to the same subfamily of LRR-RLKs
Cko_contig_30368	5.03271	0.00109636	probable LRR receptor-like serine/threonine-protein kinase -like	GO:0016310 phosphorylation biological_process;GO:0004672 protein kinase activity molecular_function;GO:0016020 membrane cellular_component;GO:0000166 nucleotide binding molecular_function
Cko_contig_43831	4.99524	0.00120464	LRR receptor-like serine/threonine-protein kinase EFR-like	GO:0016310 phosphorylation biological_process;GO:0004672 protein kinase activity molecular_function;GO:0043231 intracellular membrane-bounded organelle cellular_component;GO:0044444 cytoplasmic part cellular_component;GO:0016020 membrane cellular_component;GO:0000166 nucleotide binding molecular_function
Cko_contig_8776	-2.33769	8.51425e-06	LRR receptor-like serine/threonine-protein kinase ERECTA	GO:0030155 regulation of cell adhesion biological_process;GO:0051302 regulation of cell division biological_process;GO:0006468 protein phosphorylation biological_process;GO:0055114 oxidation-reduction process biological_process;GO:0004674 protein serine/threonine kinase activity molecular_function;GO:0010103 stomatal complex morphogenesis biological_process;GO:0005739 mitochondrion cellular_compo…
Cko_contig_103930	-3.82423	4.86711e-05	probable LRR receptor-like serine/threonine-protein kinase -like	GO:0016301 kinase activity molecular_function
Cko_contig_40670	-3.99685	8.62879e-05	LRR receptor-like serine/threonine-protein kinase ERECTA-like	GO:0005488 binding molecular_function;GO:0016772 transferase activity, transferring phosphorus-containing groups molecular_function
Cko_contig_48764	-6.13533	0.000177177	LRR receptor-like serine/threonine-protein kinase FEI	GO:0016310 phosphorylation biological_process;GO:0004672 protein kinase activity molecular_function;GO:0000166 nucleotide binding molecular_function
Cko_contig_81327	-3.73812	0.000278082	probable LRR receptor-like serine/threonine-protein kinase -like	GO:0016023 cytoplasmic membrane-bounded vesicle cellular_component;GO:0006468 protein phosphorylation biological_process;GO:0016787 hydrolase activity molecular_function;GO:0005524 ATP binding molecular_function;GO:0016021 integral to membrane cellular_component;GO:0004674 protein serine/threonine kinase activity molecular_function;GO:0005739 mitochondrion cellular_component;EC:2.7.11.0
Cko_contig_91834	-3.06005	0.00119406	probable LRR receptor-like serine/threonine-protein kinase -like	GO:0006468 protein phosphorylation biological_process;GO:0004672 protein kinase activity molecular_function;GO:0016491 oxidoreductase activity molecular_function;GO:0000166 nucleotide binding molecular_function;GO:0050794 regulation of cellular process biological_process;GO:0016020 membrane cellular_component
Cko_contig_12903	-2.11329	0.00133531	probable LRR receptor-like serine/threonine-protein kinase -like	GO:0044260 cellular macromolecule metabolic process biological_process;GO:0016310 phosphorylation biological_process;GO:0004672 protein kinase activity molecular_function;GO:0016020 membrane cellular_component;GO:0044238 primary metabolic process biological_process;GO:0000166 nucleotide binding molecular_function
Cko_contig_91832	-3.32308	0.00148751	probable LRR receptor-like serine/threonine-protein kinase -like	GO:0006468 protein phosphorylation biological_process;GO:0004674 protein serine/threonine kinase activity molecular_function;GO:0000166 nucleotide binding molecular_function;GO:0044464 cell part cellular_component;EC:2.7.11.0
Cko_contig_86057	3.70667	4.12703e-08	LRR receptor-like serine/threonine-protein kinase GSO2-like	GO:0003824 catalytic activity molecular_function
Cko_contig_43832	3.84534	4.81248e-06	LRR receptor-like serine/threonine-protein kinase EFR-like	GO:0050896 response to stimulus biological_process;GO:0006468 protein phosphorylation biological_process;GO:0004674 protein serine/threonine kinase activity molecular_function;GO:0016021 integral to membrane cellular_component;GO:0009536 plastid cellular_component;GO:0016491 oxidoreductase activity molecular_function;GO:0005524 ATP binding molecular_function;EC:2.7.11.0
Cko_contig_59817	4.55466	1.52064e-05	LRR receptor-like serine/threonine-protein kinase -like	-
Cko_contig_13279	-3.75519	0.000792432	Receptor-like serine/threonine kinase	GO:0016310 phosphorylation biological_process;GO:0004672 protein kinase activity molecular_function;GO:0000166 nucleotide binding molecular_function
Cko_contig_6170	-4.09399	0.000211328	receptor-like serine/threonine-protein kinase NCRK-like	GO:0006468 protein phosphorylation biological_process;GO:0004674 protein serine/threonine kinase activity molecular_function;GO:0016023 cytoplasmic membrane-bounded vesicle cellular_component;GO:0005524 ATP binding molecular_function;GO:0051020 GTPase binding molecular_function;GO:0010008 endosome membrane cellular_component;EC:2.7.11.0
Cko_contig_99573	4.56038	3.32228e-07	G-type lectin S-receptor-like serine/threonine-protein kinase -like	GO:0016301 kinase activity molecular_function;GO:0016310 phosphorylation biological_process
Cko_contig_11681	2.43112	6.99894e-05	G-type lectin S-receptor-like serine/threonine-protein kinase -like	GO:0030246 carbohydrate binding molecular_function;GO:0048544 recognition of pollen biological_process;GO:0006468 protein phosphorylation biological_process;GO:0005524 ATP binding molecular_function;GO:0004674 protein serine/threonine kinase activity molecular_function;EC:2.7.11.0
Cko_contig_39198	4.0141	8.97623e-05	G-type lectin S-receptor-like serine/threonine-protein kinase -like	GO:0004672 protein kinase activity molecular_function;GO:0006468 protein phosphorylation biological_process;GO:0000166 nucleotide binding molecular_function
Cko_contig_85210	1.79769e+308	0.000298635	G-type lectin S-receptor-like serine/threonine-protein kinase RLK1-like	GO:0004672 protein kinase activity molecular_function;GO:0009987 cellular process biological_process;GO:1901363 heterocyclic compound binding molecular_function;GO:0097159 organic cyclic compound binding molecular_function
Cko_contig_91120	1.79654	0.000472614	putative G-type lectin S-receptor-like serine/threonine-protein kinase -like	GO:0006468 protein phosphorylation biological_process;GO:0005488 binding molecular_function;GO:0004674 protein serine/threonine kinase activity molecular_function;GO:0044699 single-organism process biological_process;GO:0007154 cell communication biological_process;EC:2.7.11.0
Cko_contig_36276	4.99524	0.00120464	G-type lectin S-receptor-like serine/threonine-protein kinase-like	GO:0030246 carbohydrate binding molecular_function;GO:0048544 recognition of pollen biological_process;GO:0006468 protein phosphorylation biological_process;GO:0005524 ATP binding molecular_function;GO:0004674 protein serine/threonine kinase activity molecular_function;EC:2.7.11.0
Cko_contig_103451	3.10988	0.00150731	G-type lectin S-receptor-like serine/threonine-protein kinase -like	GO:0016310 phosphorylation biological_process;GO:0004672 protein kinase activity molecular_function
Cko_contig_97822	2.31777	0.00159123	G-type lectin S-receptor-like serine/threonine-protein kinase SD2-5-like	GO:0006468 protein phosphorylation biological_process;GO:0005524 ATP binding molecular_function;GO:0016020 membrane cellular_component;GO:0004674 protein serine/threonine kinase activity molecular_function;GO:0005739 mitochondrion cellular_component;EC:2.7.11.0
Cko_contig_92376	4.47666	5.3239e-10	Cysteine-rich receptor-like protein kinase	GO:0006468 protein phosphorylation biological_process;GO:0005524 ATP binding molecular_function;GO:0004674 protein serine/threonine kinase activity molecular_function;EC:2.7.11.0
Cko_contig_96045	4.34424	9.05809e-06	Cysteine-rich receptor-like protein kinase	GO:0006468 protein phosphorylation biological_process;GO:0005524 ATP binding molecular_function;GO:0004674 protein serine/threonine kinase activity molecular_function;EC:2.7.11.0
Cko_contig_96044	2.665	1.15612e-05	Cysteine-rich receptor-like protein kinase	GO:0016301 kinase activity molecular_function
Cko_contig_84506	3.14275	1.51853e-05	Cysteine-rich receptor-like protein kinase	GO:0006468 protein phosphorylation biological_process;GO:0005524 ATP binding molecular_function;GO:0004674 protein serine/threonine kinase activity molecular_function;GO:0005739 mitochondrion cellular_component;EC:2.7.11.0
Cko_contig_2537	3.23274	9.80185e-05	Cysteine-rich receptor-like protein kinase	GO:0006468 protein phosphorylation biological_process;GO:0005524 ATP binding molecular_function;GO:0004674 protein serine/threonine kinase activity molecular_function;EC:2.7.11.0
Cko_contig_4991	2.78048	0.000169379	cysteine-rich receptor-like protein kinase 29-like	GO:0006468 protein phosphorylation biological_process;GO:0005524 ATP binding molecular_function;GO:0004674 protein serine/threonine kinase activity molecular_function;EC:2.7.11.0
Cko_contig_5680	2.72768	0.000338789	Cysteine-rich receptor-like protein kinase	GO:0006468 protein phosphorylation biological_process;GO:0005524 ATP binding molecular_function;GO:0004674 protein serine/threonine kinase activity molecular_function;EC:2.7.11.0
Cko_contig_82030	3.5022	0.000812689	Cysteine-rich receptor-like protein kinase	GO:0006468 protein phosphorylation biological_process;GO:0005524 ATP binding molecular_function;GO:0004674 protein serine/threonine kinase activity molecular_function;EC:2.7.11.0																												Arabidopsis cysteine-rich receptor-like kinase 45 functions in the responses to abscisic acid and abiotic stresses
Cko_contig_49272	5.10486	0.000912562	Cysteine-rich receptor-like protein kinase	GO:0016310 phosphorylation biological_process;GO:0004672 protein kinase activity molecular_function;GO:0000166 nucleotide binding molecular_function
Cko_contig_70882	3.41973	0.00111975	Cysteine-rich receptor-like protein kinase	-
Cko_contig_105457	-3.76927	9.50509e-06	Cysteine-rich receptor-like protein kinase	GO:0004713 protein tyrosine kinase activity molecular_function;GO:0006468 protein phosphorylation biological_process;GO:0005524 ATP binding molecular_function;EC:2.7.10.0
Cko_contig_101547	-5.03405	4.23829e-05	Cysteine-rich receptor-like protein kinase	GO:0016301 kinase activity molecular_function;GO:0009987 cellular process biological_process
Cko_contig_60253	-4.94757	2.79713e-08	proline-rich receptor-like protein kinase PERK13-like	GO:0004672 protein kinase activity molecular_function
Cko_contig_49124	2.8657	0.00075639	L-type lectin-domain containing receptor kinase S.5-like	GO:0004672 protein kinase activity molecular_function;GO:0000166 nucleotide binding molecular_function
Cko_contig_12764	-3.27259	0.000676759	L-type lectin-domain containing receptor kinase VII.1-like	GO:0004672 protein kinase activity molecular_function;GO:0044237 cellular metabolic process biological_process;GO:1901363 heterocyclic compound binding molecular_function;GO:0097159 organic cyclic compound binding molecular_function
Salt treated C. korshinskii																	19
gene_id	log2(fold_change)	p_value	Function	GO_annotation
Cko_contig_12081	-3.16182	0.000705036	Kinase R-like protein	GO:0010224 response to UV-B biological_process;GO:0003682 chromatin binding molecular_function;GO:0016310 phosphorylation biological_process;GO:0004672 protein kinase activity molecular_function;GO:0005634 nucleus cellular_component;GO:0005829 cytosol cellular_component;GO:0000166 nucleotide binding molecular_function
Cko_contig_9380	7.3966	3.33067e-15	Receptor-like protein kinase	GO:0008152 metabolic process biological_process;GO:0003824 catalytic activity molecular_function
Cko_contig_90771	3.1553	2.71848e-08	Receptor-like protein kinase	GO:0004364 glutathione transferase activity molecular_function;GO:0004672 protein kinase activity molecular_function;GO:0006468 protein phosphorylation biological_process;GO:0005524 ATP binding molecular_function;GO:0016021 integral to membrane cellular_component;EC:2.5.1.18
Cko_contig_11130	6.03855	1.19569e-07	probable receptor-like protein kinase -like	GO:0016310 phosphorylation biological_process;GO:0004672 protein kinase activity molecular_function;GO:0000166 nucleotide binding molecular_function
Cko_contig_13161	-4.0952	2.39027e-06	Receptor-like protein kinase	GO:0003824 catalytic activity molecular_function
Cko_contig_11134	5.26384	6.51631e-06	probable receptor-like protein kinase -like	GO:0016310 phosphorylation biological_process;GO:0004672 protein kinase activity molecular_function;GO:0000166 nucleotide binding molecular_function
Cko_contig_72849	1.75688	0.00104537	probable receptor-like protein kinase -like	GO:0004672 protein kinase activity molecular_function;GO:0006468 protein phosphorylation biological_process;GO:0005524 ATP binding molecular_function;GO:0016998 cell wall macromolecule catabolic process biological_process
Cko_contig_86707	-3.03176	0.00123913	receptor-like protein kinase precursor	GO:0006468 protein phosphorylation biological_process;GO:0005524 ATP binding molecular_function;GO:0004674 protein serine/threonine kinase activity molecular_function;EC:2.7.11.0
Cko_contig_35342	-2.73413	0.00135381	probable receptor-like protein kinase -like	GO:0005488 binding molecular_function;GO:0004672 protein kinase activity molecular_function
Cko_contig_60942	3.69616	0.00135592	Receptor-like protein kinase	GO:0016301 kinase activity molecular_function;GO:0016310 phosphorylation biological_process
Cko_contig_76672	-2.71471	2.80816e-05	LRR receptor-like serine/threonine-protein kinase FEI	GO:0048544 recognition of pollen biological_process;GO:0006468 protein phosphorylation biological_process;GO:0005524 ATP binding molecular_function;GO:0004674 protein serine/threonine kinase activity molecular_function;EC:2.7.11.0
Cko_contig_12512	-2.19422	6.26926e-05	probable LRR receptor-like serine/threonine-protein kinase -like	GO:0004672 protein kinase activity molecular_function;GO:0016310 phosphorylation biological_process
Cko_contig_91833	-4.83912	5.88397e-06	probable LRR receptor-like serine/threonine-protein kinase -like	GO:0004672 protein kinase activity molecular_function;GO:0016310 phosphorylation biological_process;GO:0016020 membrane cellular_component
Cko_contig_40670	-6.17729	0.00011893	LRR receptor-like serine/threonine-protein kinase ERECTA-like	GO:0005488 binding molecular_function;GO:0016772 transferase activity, transferring phosphorus-containing groups molecular_function
Cko_contig_91834	-3.79302	0.000274277	probable LRR receptor-like serine/threonine-protein kinase -like	GO:0006468 protein phosphorylation biological_process;GO:0004672 protein kinase activity molecular_function;GO:0016491 oxidoreductase activity molecular_function;GO:0000166 nucleotide binding molecular_function;GO:0050794 regulation of cellular process biological_process;GO:0016020 membrane cellular_component
Cko_contig_112889	-4.43312	0.000333269	probable LRR receptor-like serine/threonine-protein kinase RLK-like	GO:0016023 cytoplasmic membrane-bounded vesicle cellular_component;GO:0004672 protein kinase activity molecular_function;GO:0006468 protein phosphorylation biological_process;GO:0005524 ATP binding molecular_function;GO:0016021 integral to membrane cellular_component;GO:0005739 mitochondrion cellular_component
Cko_contig_91835	-3.34386	0.000644325	probable LRR receptor-like serine/threonine-protein kinase -like	GO:0006468 protein phosphorylation biological_process;GO:0004672 protein kinase activity molecular_function;GO:0016491 oxidoreductase activity molecular_function;GO:0000166 nucleotide binding molecular_function;GO:0050794 regulation of cellular process biological_process;GO:0016020 membrane cellular_component
Cko_contig_29019	-4.79068	6.16137e-07	proline-rich receptor-like protein kinase PERK10-like	-
Cko_contig_60253	-2.80608	0.000294251	proline-rich receptor-like protein kinase PERK13-like	GO:0004672 protein kinase activity molecular_function
Cko_contig_96044	-2.80151	0.00131486	Cysteine-rich receptor-like protein kinase	GO:0016301 kinase activity molecular_function
