# Supplementary material for: Effects of drought and salt-stresses on gene expression in Caragana korshinskii seedlings revealed by RNA-seq
Source: BMC Genomics. 2016 Mar 8;17:200. doi: 10.1186/s12864-016-2562-0 (PMC4782325; doi:10.1186/s12864-016-2562-0)
Supplement: Additional file 14: — Contigs associated with MAPK signaling pathways. (XLS 160 kb) [file 12864_2016_2562_MOESM14_ESM.xls]

## Sheet: Sheet1
Additional file 14 Contigs associated with MAPK signalling pathways
congtig	DB_ID	E-value	direction	Function	DateBase	GO_annotation
Cko_contig_586	gi|297740205|emb|CBI30387.3|	3.2e-30	-3	unnamed protein product [Vitis vinifera]	NR	GO:0016021 integral to membrane cellular_component;GO:0005524 ATP binding molecular_function;GO:0000186 activation of MAPKK activity biological_process;GO:0004709 MAP kinase kinase kinase activity molecular_function;GO:0000165 MAPK cascade biological_process;EC:2.7.11.25
Cko_contig_674	gi|302144056|emb|CBI23161.3|	5e-136	-1	unnamed protein product [Vitis vinifera]	NR	GO:0005524 ATP binding molecular_function;GO:0000186 activation of MAPKK activity biological_process;GO:0004709 MAP kinase kinase kinase activity molecular_function;GO:0048544 recognition of pollen biological_process;GO:0005886 plasma membrane cellular_component;GO:0000165 MAPK cascade biological_process;EC:2.7.11.25
Cko_contig_1211	gi|356514903|ref|XP_003526141.1|	4.1e-54	-1	PREDICTED: G-type lectin S-receptor-like serine/threonine-protein kinase At4g27290-like [Glycine max]	NR	GO:0005524 ATP binding molecular_function;GO:0000186 activation of MAPKK activity biological_process;GO:0004709 MAP kinase kinase kinase activity molecular_function;GO:0048544 recognition of pollen biological_process;GO:0004714 transmembrane receptor protein tyrosine kinase activity molecular_function;GO:0000165 MAPK cascade biological_process;EC:2.7.11.25;EC:2.7.10.1
Cko_contig_1276	gi|356521131|ref|XP_003529211.1|	1.4e-103	-1	PREDICTED: putative cysteine-rich receptor-like protein kinase 20-like [Glycine max]	NR	GO:0005524 ATP binding molecular_function;GO:0000186 activation of MAPKK activity biological_process;GO:0004709 MAP kinase kinase kinase activity molecular_function;GO:0000165 MAPK cascade biological_process;EC:2.7.11.25
Cko_contig_1358	gi|356547903|ref|XP_003542344.1|	1.8e-214	1	PREDICTED: mitogen-activated protein kinase kinase 2-like [Glycine max]	NR	GO:0004708 MAP kinase kinase activity molecular_function;GO:0004674 protein serine/threonine kinase activity molecular_function;GO:0009414 response to water deprivation biological_process;GO:0009651 response to salt stress biological_process;GO:0042742 defense response to bacterium biological_process;GO:0009611 response to wounding biological_process;GO:0005524 ATP binding molecular_function;GO:0…
Cko_contig_1724	gi|356551777|ref|XP_003544250.1|	2.8e-50	2	PREDICTED: serine/threonine-protein kinase CTR1-like [Glycine max]	NR	GO:0005524 ATP binding molecular_function;GO:0000186 activation of MAPKK activity biological_process;GO:0004709 MAP kinase kinase kinase activity molecular_function;GO:0000165 MAPK cascade biological_process;EC:2.7.11.25
Cko_contig_2094	gi|356496301|ref|XP_003517007.1|	5.2e-217	-1	PREDICTED: probable serine/threonine-protein kinase WNK5-like [Glycine max]	NR	GO:0043424 protein histidine kinase binding molecular_function;GO:0005524 ATP binding molecular_function;GO:0000186 activation of MAPKK activity biological_process;GO:0004709 MAP kinase kinase kinase activity molecular_function;GO:0044424 intracellular part cellular_component;GO:0000165 MAPK cascade biological_process;EC:2.7.11.25
Cko_contig_2263	gi|357467701|ref|XP_003604135.1|	2e-211	1	Mitogen-activated protein kinase kinase [Medicago truncatula]	NR	GO:0004708 MAP kinase kinase activity molecular_function;GO:0010227 floral organ abscission biological_process;GO:2000038 regulation of stomatal complex development biological_process;GO:0005737 cytoplasm cellular_component;GO:0004674 protein serine/threonine kinase activity molecular_function;GO:0000165 MAPK cascade biological_process;GO:0009814 defense response, incompatible interaction biologi…
Cko_contig_3215	gi|255644575|gb|ACU22790.1|	1.2e-79	1	unknown [Glycine max]	NR	GO:0005516 calmodulin binding molecular_function;GO:0009409 response to cold biological_process;GO:0005524 ATP binding molecular_function;GO:0000186 activation of MAPKK activity biological_process;GO:0004709 MAP kinase kinase kinase activity molecular_function;GO:0005886 plasma membrane cellular_component;GO:0000165 MAPK cascade biological_process;EC:2.7.11.25
Cko_contig_3216	gi|356543177|ref|XP_003540039.1|	1.8e-82	2	PREDICTED: probable leucine-rich repeat receptor-like serine/threonine-protein kinase At5g15730-like [Glycine max]	NR	GO:0005516 calmodulin binding molecular_function;GO:0009409 response to cold biological_process;GO:0005524 ATP binding molecular_function;GO:0000186 activation of MAPKK activity biological_process;GO:0004709 MAP kinase kinase kinase activity molecular_function;GO:0005886 plasma membrane cellular_component;GO:0000165 MAPK cascade biological_process;EC:2.7.11.25
Cko_contig_3624	gi|356576692|ref|XP_003556464.1|	0	2	PREDICTED: serine/threonine-protein kinase Nek2-like [Glycine max]	NR	GO:0005524 ATP binding molecular_function;GO:0000186 activation of MAPKK activity biological_process;GO:0004709 MAP kinase kinase kinase activity molecular_function;GO:0000165 MAPK cascade biological_process;EC:2.7.11.25
Cko_contig_3759	gi|356513349|ref|XP_003525376.1|	4.1e-258	-3	PREDICTED: mitogen-activated protein kinase 4-like [Glycine max]	NR	GO:0004707 MAP kinase activity molecular_function;GO:0000165 MAPK cascade biological_process;GO:0006468 protein phosphorylation biological_process;GO:0005524 ATP binding molecular_function;EC:2.7.11.24
Cko_contig_3760	gi|356513349|ref|XP_003525376.1|	1.5e-93	-2	PREDICTED: mitogen-activated protein kinase 4-like [Glycine max]	NR	GO:0004707 MAP kinase activity molecular_function;GO:0000165 MAPK cascade biological_process;GO:0006468 protein phosphorylation biological_process;GO:0005524 ATP binding molecular_function;EC:2.7.11.24
Cko_contig_3880	gi|356570516|ref|XP_003553431.1|	3e-66	-1	PREDICTED: serine/threonine-protein kinase HT1-like [Glycine max]	NR	GO:0005524 ATP binding molecular_function;GO:0000186 activation of MAPKK activity biological_process;GO:0004709 MAP kinase kinase kinase activity molecular_function;GO:0000165 MAPK cascade biological_process;EC:2.7.11.25
Cko_contig_3925	gi|356559015|ref|XP_003547797.1|	0	2	PREDICTED: probable LRR receptor-like serine/threonine-protein kinase At5g48740-like [Glycine max]	NR	GO:0005524 ATP binding molecular_function;GO:0000186 activation of MAPKK activity biological_process;GO:0004709 MAP kinase kinase kinase activity molecular_function;GO:0000165 MAPK cascade biological_process;EC:2.7.11.25
Cko_contig_3927	gi|356559015|ref|XP_003547797.1|	5.9e-28	1	PREDICTED: probable LRR receptor-like serine/threonine-protein kinase At5g48740-like [Glycine max]	NR	GO:0005524 ATP binding molecular_function;GO:0000186 activation of MAPKK activity biological_process;GO:0004709 MAP kinase kinase kinase activity molecular_function;GO:0000165 MAPK cascade biological_process;EC:2.7.11.25
Cko_contig_4188	gi|351727899|ref|NP_001235129.1|	1.2e-220	3	Pti1 kinase-like protein [Glycine max]	NR	GO:0009626 plant-type hypersensitive response biological_process;GO:0005524 ATP binding molecular_function;GO:0000186 activation of MAPKK activity biological_process;GO:0004709 MAP kinase kinase kinase activity molecular_function;GO:0000165 MAPK cascade biological_process;EC:2.7.11.25
Cko_contig_4605	gi|356560001|ref|XP_003548284.1|	0	-2	PREDICTED: LOW QUALITY PROTEIN: probable serine/threonine-protein kinase WNK4-like [Glycine max]	NR	GO:0046777 protein autophosphorylation biological_process;GO:0048573 photoperiodism, flowering biological_process;GO:0009911 positive regulation of flower development biological_process;GO:0005524 ATP binding molecular_function;GO:0000186 activation of MAPKK activity biological_process;GO:0004709 MAP kinase kinase kinase activity molecular_function;GO:0005634 nucleus cellular_component;GO:0000165…
Cko_contig_5472	gi|356572220|ref|XP_003554268.1|	3.3e-267	2	PREDICTED: serine/threonine-protein kinase Nek2-like [Glycine max]	NR	GO:0005524 ATP binding molecular_function;GO:0000186 activation of MAPKK activity biological_process;GO:0004709 MAP kinase kinase kinase activity molecular_function;GO:0000165 MAPK cascade biological_process;EC:2.7.11.25
Cko_contig_6236	gi|255583473|ref|XP_002532495.1|	2.8e-60	3	map3k delta-1 protein kinase, putative [Ricinus communis]	NR	GO:0016310 phosphorylation biological_process;GO:0004672 protein kinase activity molecular_function
Cko_contig_6480	gi|357494319|ref|XP_003617448.1|	1e-76	2	Mitogen activated protein kinase 20-1 [Medicago truncatula]	NR	GO:0004707 MAP kinase activity molecular_function;GO:0006468 protein phosphorylation biological_process;GO:0005524 ATP binding molecular_function;GO:0043622 cortical microtubule organization biological_process;GO:0005737 cytoplasm cellular_component;GO:0000165 MAPK cascade biological_process;EC:2.7.11.24
Cko_contig_6524	gi|356497785|ref|XP_003517738.1|	1.7e-111	2	PREDICTED: uncharacterized protein LOC100817255 [Glycine max]	NR	GO:0008080 N-acetyltransferase activity molecular_function;GO:0005524 ATP binding molecular_function;GO:0000186 activation of MAPKK activity biological_process;GO:0004709 MAP kinase kinase kinase activity molecular_function;GO:0000165 MAPK cascade biological_process;EC:2.7.11.25
Cko_contig_6525	gi|357486029|ref|XP_003613302.1|	5.8e-128	2	hypothetical protein MTR_5g035060 [Medicago truncatula]	NR	GO:0008080 N-acetyltransferase activity molecular_function;GO:0005524 ATP binding molecular_function;GO:0000186 activation of MAPKK activity biological_process;GO:0004709 MAP kinase kinase kinase activity molecular_function;GO:0000165 MAPK cascade biological_process;EC:2.7.11.25
Cko_contig_6529	gi|356524071|ref|XP_003530656.1|	2.7e-89	-2	PREDICTED: serine/threonine-protein kinase PBS1-like [Glycine max]	NR	GO:0005739 mitochondrion cellular_component;GO:0005524 ATP binding molecular_function;GO:0000186 activation of MAPKK activity biological_process;GO:0004709 MAP kinase kinase kinase activity molecular_function;GO:0000165 MAPK cascade biological_process;EC:2.7.11.25
Cko_contig_6530	gi|356524071|ref|XP_003530656.1|	2.7e-73	-3	PREDICTED: serine/threonine-protein kinase PBS1-like [Glycine max]	NR	GO:0005524 ATP binding molecular_function;GO:0000186 activation of MAPKK activity biological_process;GO:0004709 MAP kinase kinase kinase activity molecular_function;GO:0000165 MAPK cascade biological_process;EC:2.7.11.25
Cko_contig_6531	gi|356524071|ref|XP_003530656.1|	8.4e-71	-3	PREDICTED: serine/threonine-protein kinase PBS1-like [Glycine max]	NR	GO:0005524 ATP binding molecular_function;GO:0000186 activation of MAPKK activity biological_process;GO:0004709 MAP kinase kinase kinase activity molecular_function;GO:0000165 MAPK cascade biological_process;EC:2.7.11.25
Cko_contig_6751	gi|351727889|ref|NP_001237688.1|	2e-42	1	receptor-like protein kinase precursor [Glycine max]	NR	GO:0009934 regulation of meristem structural organization biological_process;GO:0016023 cytoplasmic membrane-bounded vesicle cellular_component;GO:0000186 activation of MAPKK activity biological_process;GO:0010480 microsporocyte differentiation biological_process;GO:0043621 protein self-association molecular_function;GO:0010075 regulation of meristem growth biological_process;GO:0032440 2-alkenal…
Cko_contig_6946	gi|356547462|ref|XP_003542131.1|	3.4e-229	-3	PREDICTED: probable receptor-like protein kinase At1g80640-like [Glycine max]	NR	GO:0005524 ATP binding molecular_function;GO:0000186 activation of MAPKK activity biological_process;GO:0004709 MAP kinase kinase kinase activity molecular_function;GO:0000165 MAPK cascade biological_process;EC:2.7.11.25
Cko_contig_6947	gi|356557227|ref|XP_003546919.1|	8.7e-225	-3	PREDICTED: probable receptor-like protein kinase At1g80640-like [Glycine max]	NR	GO:0005524 ATP binding molecular_function;GO:0000186 activation of MAPKK activity biological_process;GO:0004709 MAP kinase kinase kinase activity molecular_function;GO:0000165 MAPK cascade biological_process;EC:2.7.11.25
Cko_contig_6948	gi|356547462|ref|XP_003542131.1|	3.4e-229	-2	PREDICTED: probable receptor-like protein kinase At1g80640-like [Glycine max]	NR	GO:0005524 ATP binding molecular_function;GO:0000186 activation of MAPKK activity biological_process;GO:0004709 MAP kinase kinase kinase activity molecular_function;GO:0000165 MAPK cascade biological_process;EC:2.7.11.25
Cko_contig_6949	gi|356557227|ref|XP_003546919.1|	8.7e-225	-2	PREDICTED: probable receptor-like protein kinase At1g80640-like [Glycine max]	NR	GO:0005524 ATP binding molecular_function;GO:0000186 activation of MAPKK activity biological_process;GO:0004709 MAP kinase kinase kinase activity molecular_function;GO:0000165 MAPK cascade biological_process;EC:2.7.11.25
Cko_contig_8078	gi|356567426|ref|XP_003551921.1|	0	3	PREDICTED: probable receptor-like protein kinase At2g42960-like [Glycine max]	NR	GO:0005524 ATP binding molecular_function;GO:0000186 activation of MAPKK activity biological_process;GO:0004709 MAP kinase kinase kinase activity molecular_function;GO:0005886 plasma membrane cellular_component;GO:0000165 MAPK cascade biological_process;EC:2.7.11.25
Cko_contig_8144	gi|290490564|dbj|BAI79269.1|	1.5e-95	3	LysM type receptor kinase [Lotus japonicus]	NR	GO:0016998 cell wall macromolecule catabolic process biological_process;GO:0016023 cytoplasmic membrane-bounded vesicle cellular_component;GO:0005524 ATP binding molecular_function;GO:0000186 activation of MAPKK activity biological_process;GO:0004709 MAP kinase kinase kinase activity molecular_function;GO:0000165 MAPK cascade biological_process;EC:2.7.11.25
Cko_contig_8472	gi|92870989|gb|ABE80150.1|	0	1	Serine/threonine protein kinase, active site [Medicago truncatula]	NR	GO:0004707 MAP kinase activity molecular_function;GO:0005829 cytosol cellular_component;GO:0006468 protein phosphorylation biological_process;GO:0005739 mitochondrion cellular_component;GO:0005524 ATP binding molecular_function;GO:0009738 abscisic acid mediated signaling pathway biological_process;GO:0005634 nucleus cellular_component;GO:0000165 MAPK cascade biological_process;EC:2.7.11.24
Cko_contig_8861	gi|357482445|ref|XP_003611509.1|	1.2e-08	2	Receptor protein kinase-like protein [Medicago truncatula]	NR	GO:0055114 oxidation-reduction process biological_process;GO:0016021 integral to membrane cellular_component;GO:0005524 ATP binding molecular_function;GO:0000186 activation of MAPKK activity biological_process;GO:0004709 MAP kinase kinase kinase activity molecular_function;GO:0032440 2-alkenal reductase [NAD(P)] activity molecular_function;GO:0000165 MAPK cascade biological_process;EC:2.7.11.25;E…
Cko_contig_8862	gi|356495521|ref|XP_003516625.1|	1.2e-07	2	PREDICTED: LRR receptor-like serine/threonine-protein kinase HSL2-like [Glycine max]	NR	GO:0055114 oxidation-reduction process biological_process;GO:0016021 integral to membrane cellular_component;GO:0005524 ATP binding molecular_function;GO:0000186 activation of MAPKK activity biological_process;GO:0004709 MAP kinase kinase kinase activity molecular_function;GO:0032440 2-alkenal reductase [NAD(P)] activity molecular_function;GO:0000165 MAPK cascade biological_process;EC:2.7.11.25;E…
Cko_contig_8984	gi|356502698|ref|XP_003520154.1|	0	-2	PREDICTED: proline-rich receptor-like protein kinase PERK10-like [Glycine max]	NR	GO:0005524 ATP binding molecular_function;GO:0000186 activation of MAPKK activity biological_process;GO:0004709 MAP kinase kinase kinase activity molecular_function;GO:0005886 plasma membrane cellular_component;GO:0000165 MAPK cascade biological_process;EC:2.7.11.25
Cko_contig_8985	gi|356494796|ref|XP_003516269.1|	9.2e-288	-2	PREDICTED: proline-rich receptor-like protein kinase PERK10-like [Glycine max]	NR	GO:0005524 ATP binding molecular_function;GO:0000186 activation of MAPKK activity biological_process;GO:0004709 MAP kinase kinase kinase activity molecular_function;GO:0005886 plasma membrane cellular_component;GO:0000165 MAPK cascade biological_process;EC:2.7.11.25
Cko_contig_8986	gi|356502698|ref|XP_003520154.1|	2e-138	-2	PREDICTED: proline-rich receptor-like protein kinase PERK10-like [Glycine max]	NR	GO:0005524 ATP binding molecular_function;GO:0000186 activation of MAPKK activity biological_process;GO:0004709 MAP kinase kinase kinase activity molecular_function;GO:0005886 plasma membrane cellular_component;GO:0000165 MAPK cascade biological_process;EC:2.7.11.25
Cko_contig_8987	gi|356502698|ref|XP_003520154.1|	3.2e-187	-1	PREDICTED: proline-rich receptor-like protein kinase PERK10-like [Glycine max]	NR	GO:0005524 ATP binding molecular_function;GO:0000186 activation of MAPKK activity biological_process;GO:0004709 MAP kinase kinase kinase activity molecular_function;GO:0005886 plasma membrane cellular_component;GO:0000165 MAPK cascade biological_process;EC:2.7.11.25
Cko_contig_8988	gi|356502698|ref|XP_003520154.1|	4.4e-134	-2	PREDICTED: proline-rich receptor-like protein kinase PERK10-like [Glycine max]	NR	GO:0005524 ATP binding molecular_function;GO:0000186 activation of MAPKK activity biological_process;GO:0004709 MAP kinase kinase kinase activity molecular_function;GO:0005886 plasma membrane cellular_component;GO:0000165 MAPK cascade biological_process;EC:2.7.11.25
Cko_contig_8989	gi|356494796|ref|XP_003516269.1|	2.7e-125	-1	PREDICTED: proline-rich receptor-like protein kinase PERK10-like [Glycine max]	NR	GO:0005524 ATP binding molecular_function;GO:0000186 activation of MAPKK activity biological_process;GO:0004709 MAP kinase kinase kinase activity molecular_function;GO:0005886 plasma membrane cellular_component;GO:0000165 MAPK cascade biological_process;EC:2.7.11.25
Cko_contig_8990	gi|356502698|ref|XP_003520154.1|	2.6e-128	-1	PREDICTED: proline-rich receptor-like protein kinase PERK10-like [Glycine max]	NR	GO:0005524 ATP binding molecular_function;GO:0000186 activation of MAPKK activity biological_process;GO:0004709 MAP kinase kinase kinase activity molecular_function;GO:0005886 plasma membrane cellular_component;GO:0000165 MAPK cascade biological_process;EC:2.7.11.25
Cko_contig_9097	gi|356545961|ref|XP_003541401.1|	0	3	PREDICTED: probable LRR receptor-like serine/threonine-protein kinase At1g67720-like [Glycine max]	NR	GO:0016023 cytoplasmic membrane-bounded vesicle cellular_component;GO:0005524 ATP binding molecular_function;GO:0000186 activation of MAPKK activity biological_process;GO:0004709 MAP kinase kinase kinase activity molecular_function;GO:0005886 plasma membrane cellular_component;GO:0000165 MAPK cascade biological_process;EC:2.7.11.25
Cko_contig_9098	gi|356570730|ref|XP_003553538.1|	0	3	PREDICTED: probable LRR receptor-like serine/threonine-protein kinase At1g67720-like [Glycine max]	NR	GO:0016023 cytoplasmic membrane-bounded vesicle cellular_component;GO:0005524 ATP binding molecular_function;GO:0000186 activation of MAPKK activity biological_process;GO:0004709 MAP kinase kinase kinase activity molecular_function;GO:0005886 plasma membrane cellular_component;GO:0000165 MAPK cascade biological_process;EC:2.7.11.25
Cko_contig_9150	gi|255555035|ref|XP_002518555.1|	2.4e-82	3	ATP binding protein, putative [Ricinus communis]	NR	GO:0005524 ATP binding molecular_function;GO:0000186 activation of MAPKK activity biological_process;GO:0004709 MAP kinase kinase kinase activity molecular_function;GO:0004715 non-membrane spanning protein tyrosine kinase activity molecular_function;GO:0000165 MAPK cascade biological_process;EC:2.7.11.25;EC:2.7.10.2
Cko_contig_9170	gi|357445293|ref|XP_003592924.1|	0	-2	Receptor-like protein kinase [Medicago truncatula]	NR	GO:0055114 oxidation-reduction process biological_process;GO:0016021 integral to membrane cellular_component;GO:0005524 ATP binding molecular_function;GO:0000186 activation of MAPKK activity biological_process;GO:0004709 MAP kinase kinase kinase activity molecular_function;GO:0032440 2-alkenal reductase [NAD(P)] activity molecular_function;GO:0000165 MAPK cascade biological_process;EC:2.7.11.25;E…
Cko_contig_9171	gi|140053517|gb|ABE79572.2|	0	-2	Protein kinase [Medicago truncatula]	NR	GO:0055114 oxidation-reduction process biological_process;GO:0016021 integral to membrane cellular_component;GO:0005524 ATP binding molecular_function;GO:0000186 activation of MAPKK activity biological_process;GO:0004709 MAP kinase kinase kinase activity molecular_function;GO:0032440 2-alkenal reductase [NAD(P)] activity molecular_function;GO:0000165 MAPK cascade biological_process;EC:2.7.11.25;E…
Cko_contig_9523	gi|358347996|ref|XP_003638036.1|	6.1e-92	3	Cysteine-rich receptor-like protein kinase [Medicago truncatula]	NR	GO:0003723 RNA binding molecular_function;GO:0006278 RNA-dependent DNA replication biological_process;GO:0003964 RNA-directed DNA polymerase activity molecular_function;GO:0005524 ATP binding molecular_function;GO:0000186 activation of MAPKK activity biological_process;GO:0004709 MAP kinase kinase kinase activity molecular_function;GO:0004715 non-membrane spanning protein tyrosine kinase activity…
Cko_contig_9807	gi|357507521|ref|XP_003624049.1|	9e-248	1	Mitogen-activated protein kinase [Medicago truncatula]	NR	GO:0004707 MAP kinase activity molecular_function;GO:0042539 hypotonic salinity response biological_process;GO:0006468 protein phosphorylation biological_process;GO:0009862 systemic acquired resistance, salicylic acid mediated signaling pathway biological_process;GO:0009620 response to fungus biological_process;GO:0009409 response to cold biological_process;GO:0007047;GO:0005975 carbohydrate meta…
Cko_contig_10125	gi|357489127|ref|XP_003614851.1|	2.8e-278	-2	Mitogen-activated protein kinase kinase kinase [Medicago truncatula]	NR	GO:0019900 kinase binding molecular_function;GO:0009651 response to salt stress biological_process;GO:0009409 response to cold biological_process;GO:0009611 response to wounding biological_process;GO:0003677 DNA binding molecular_function;GO:0005524 ATP binding molecular_function;GO:0000186 activation of MAPKK activity biological_process;GO:0004709 MAP kinase kinase kinase activity molecular_func…
Cko_contig_12259	gi|356511670|ref|XP_003524546.1|	0	2	PREDICTED: uncharacterized protein LOC100784402 [Glycine max]	NR	GO:0005524 ATP binding molecular_function;GO:0000186 activation of MAPKK activity biological_process;GO:0004709 MAP kinase kinase kinase activity molecular_function;GO:0005886 plasma membrane cellular_component;GO:0000165 MAPK cascade biological_process;EC:2.7.11.25
Cko_contig_12374	gi|356523826|ref|XP_003530535.1|	0	-3	PREDICTED: probable leucine-rich repeat receptor-like protein kinase At5g49770-like [Glycine max]	NR	GO:0055114 oxidation-reduction process biological_process;GO:0016021 integral to membrane cellular_component;GO:0016023 cytoplasmic membrane-bounded vesicle cellular_component;GO:0005524 ATP binding molecular_function;GO:0000186 activation of MAPKK activity biological_process;GO:0004709 MAP kinase kinase kinase activity molecular_function;GO:0032440 2-alkenal reductase [NAD(P)] activity molecular…
Cko_contig_12375	gi|356523826|ref|XP_003530535.1|	1.2e-157	1	PREDICTED: probable leucine-rich repeat receptor-like protein kinase At5g49770-like [Glycine max]	NR	GO:0055114 oxidation-reduction process biological_process;GO:0016021 integral to membrane cellular_component;GO:0016023 cytoplasmic membrane-bounded vesicle cellular_component;GO:0005524 ATP binding molecular_function;GO:0000186 activation of MAPKK activity biological_process;GO:0004709 MAP kinase kinase kinase activity molecular_function;GO:0032440 2-alkenal reductase [NAD(P)] activity molecular…
Cko_contig_12598	gi|356532392|ref|XP_003534757.1|	2.8e-138	2	PREDICTED: probable leucine-rich repeat receptor-like protein kinase At5g49770-like [Glycine max]	NR	GO:0055114 oxidation-reduction process biological_process;GO:0016023 cytoplasmic membrane-bounded vesicle cellular_component;GO:0005524 ATP binding molecular_function;GO:0000186 activation of MAPKK activity biological_process;GO:0004709 MAP kinase kinase kinase activity molecular_function;GO:0032440 2-alkenal reductase [NAD(P)] activity molecular_function;GO:0016020 membrane cellular_component;GO…
Cko_contig_12599	gi|356532392|ref|XP_003534757.1|	1.4e-137	3	PREDICTED: probable leucine-rich repeat receptor-like protein kinase At5g49770-like [Glycine max]	NR	GO:0055114 oxidation-reduction process biological_process;GO:0016021 integral to membrane cellular_component;GO:0005524 ATP binding molecular_function;GO:0000186 activation of MAPKK activity biological_process;GO:0004709 MAP kinase kinase kinase activity molecular_function;GO:0032440 2-alkenal reductase [NAD(P)] activity molecular_function;GO:0000165 MAPK cascade biological_process;EC:2.7.11.25;E…
Cko_contig_12902	gi|356567172|ref|XP_003551795.1|	0	-3	PREDICTED: proline-rich receptor-like protein kinase PERK8-like [Glycine max]	NR	GO:0005524 ATP binding molecular_function;GO:0000186 activation of MAPKK activity biological_process;GO:0004709 MAP kinase kinase kinase activity molecular_function;GO:0005886 plasma membrane cellular_component;GO:0000165 MAPK cascade biological_process;EC:2.7.11.25
Cko_contig_14276	gi|92870989|gb|ABE80150.1|	6.6e-24	2	Serine/threonine protein kinase, active site [Medicago truncatula]	NR	GO:0004707 MAP kinase activity molecular_function;GO:0006468 protein phosphorylation biological_process;GO:0005739 mitochondrion cellular_component;GO:0005524 ATP binding molecular_function;GO:0000165 MAPK cascade biological_process;EC:2.7.11.24
Cko_contig_14447	gi|4506713|ref|NP_002945.1|	3.5e-56	-3	ubiquitin-40S ribosomal protein S27a precursor [Homo sapiens]	NR	GO:0051436 negative regulation of ubiquitin-protein ligase activity involved in mitotic cell cycle biological_process;GO:0043123 positive regulation of I-kappaB kinase/NF-kappaB cascade biological_process;GO:0003735 structural constituent of ribosome molecular_function;GO:0002479 antigen processing and presentation of exogenous peptide antigen via MHC class I, TAP-dependent biological_process;GO:…
Cko_contig_17614	gi|326525497|dbj|BAJ88795.1|	9.8e-14	-3	predicted protein [Hordeum vulgare subsp. vulgare]	NR	GO:0004707 MAP kinase activity molecular_function;GO:0000165 MAPK cascade biological_process;GO:0006468 protein phosphorylation biological_process;GO:0005524 ATP binding molecular_function;EC:2.7.11.24
Cko_contig_20750	gi|302032687|gb|ADK92149.1|	1.3e-40	1	extracellular signal-regulated kinase-1 [Sus scrofa]	NR	GO:0005856 cytoskeleton cellular_component;GO:0005925 focal adhesion cellular_component;GO:0038083 peptidyl-tyrosine autophosphorylation biological_process;GO:0006915 apoptotic process biological_process;GO:0060397 JAK-STAT cascade involved in growth hormone signaling pathway biological_process;GO:0005901 caveola cellular_component;GO:0034138 toll-like receptor 3 signaling pathway biological_proc…
Cko_contig_21781	gi|289540914|gb|ADD09587.1|	6e-98	1	serine/threonine kinase [Trifolium repens]	NR	GO:0005516 calmodulin binding molecular_function;GO:0009409 response to cold biological_process;GO:0005524 ATP binding molecular_function;GO:0000186 activation of MAPKK activity biological_process;GO:0004709 MAP kinase kinase kinase activity molecular_function;GO:0005886 plasma membrane cellular_component;GO:0000165 MAPK cascade biological_process;EC:2.7.11.25
Cko_contig_23406	gi|356497946|ref|XP_003517817.1|	1.4e-33	3	PREDICTED: serine/threonine-protein kinase PBS1-like isoform 2 [Glycine max]	NR	GO:0005739 mitochondrion cellular_component;GO:0005524 ATP binding molecular_function;GO:0000186 activation of MAPKK activity biological_process;GO:0004709 MAP kinase kinase kinase activity molecular_function;GO:0000165 MAPK cascade biological_process;EC:2.7.11.25
Cko_contig_25366	gi|356574479|ref|XP_003555374.1|	2.1e-290	1	PREDICTED: leucine-rich repeat receptor protein kinase EXS-like [Glycine max]	NR	GO:0004721 phosphoprotein phosphatase activity molecular_function;GO:0007275 multicellular organismal development biological_process;GO:0000186 activation of MAPKK activity biological_process;GO:0032440 2-alkenal reductase [NAD(P)] activity molecular_function;GO:0016021 integral to membrane cellular_component;GO:0000165 MAPK cascade biological_process;GO:0048869 cellular developmental process bio…
Cko_contig_25762	gi|4758204|ref|NP_004408.1|	3.5e-50	2	dual specificity protein phosphatase 1 [Homo sapiens]	NR	GO:0005654 nucleoplasm cellular_component;GO:0008330 protein tyrosine/threonine phosphatase activity molecular_function;GO:0005515 protein binding molecular_function;GO:0042542 response to hydrogen peroxide biological_process;GO:0004726 non-membrane spanning protein tyrosine phosphatase activity molecular_function;GO:0032526 response to retinoic acid biological_process;GO:0051592 response to calc…
Cko_contig_27687	gi|356523547|ref|XP_003530399.1|	2.7e-34	1	PREDICTED: probable LRR receptor-like serine/threonine-protein kinase At1g56130-like [Glycine max]	NR	GO:0006508 proteolysis biological_process;GO:0005524 ATP binding molecular_function;GO:0000186 activation of MAPKK activity biological_process;GO:0004709 MAP kinase kinase kinase activity molecular_function;GO:0004190 aspartic-type endopeptidase activity molecular_function;GO:0005886 plasma membrane cellular_component;GO:0000165 MAPK cascade biological_process;EC:2.7.11.25;EC:3.4.23.0
Cko_contig_28097	gi|187609312|pdb|2ZKR|NN	6.1e-119	-1	Chain n, Structure Of A Mammalian Ribosomal 60s Subunit Within An 80s Complex Obtained By Docking Homology Models Of The Rna And Proteins Into An 8.7 A Cryo-Em Map	NR	GO:0006413 translational initiation biological_process;GO:0019083 viral transcription biological_process;GO:0005730 nucleolus cellular_component;GO:0006364 rRNA processing biological_process;GO:0042273 ribosomal large subunit biogenesis biological_process;GO:0003735 structural constituent of ribosome molecular_function;GO:0006414 translational elongation biological_process;GO:0005515 protein bind…
Cko_contig_28152	gi|27263166|emb|CAD59481.1|	2.8e-39	3	c-Jun protein [Ovis aries]	NR	GO:0007179 transforming growth factor beta receptor signaling pathway biological_process;GO:0045892 negative regulation of transcription, DNA-dependent biological_process;GO:0043524 negative regulation of neuron apoptotic process biological_process;GO:0042803 protein homodimerization activity molecular_function;GO:0048146 positive regulation of fibroblast proliferation biological_process;GO:00323…
Cko_contig_28153	gi|225973|prf||1404381A	2.3e-20	-2	c-jun oncogene	NR	GO:0007179 transforming growth factor beta receptor signaling pathway biological_process;GO:0045892 negative regulation of transcription, DNA-dependent biological_process;GO:0043524 negative regulation of neuron apoptotic process biological_process;GO:0042803 protein homodimerization activity molecular_function;GO:0048146 positive regulation of fibroblast proliferation biological_process;GO:00323…
Cko_contig_28272	gi|357445105|ref|XP_003592830.1|	4.9e-266	-1	Protein kinase Pti1 [Medicago truncatula]	NR	GO:0005524 ATP binding molecular_function;GO:0004713 protein tyrosine kinase activity molecular_function;GO:0000186 activation of MAPKK activity biological_process;GO:0004709 MAP kinase kinase kinase activity molecular_function;GO:0019901 protein kinase binding molecular_function;GO:0005886 plasma membrane cellular_component;GO:0000165 MAPK cascade biological_process;EC:2.7.10.0;EC:2.7.11.25
Cko_contig_28465	gi|356521451|ref|XP_003529369.1|	2.3e-272	1	PREDICTED: mitogen-activated protein kinase homolog MMK1-like isoform 1 [Glycine max]	NR	GO:0048364 root development biological_process;GO:0005802 trans-Golgi network cellular_component;GO:0042542 response to hydrogen peroxide biological_process;GO:0009864 induced systemic resistance, jasmonic acid mediated signaling pathway biological_process;GO:0010120 camalexin biosynthetic process biological_process;GO:0009651 response to salt stress biological_process;GO:0000746 conjugation biol…
Cko_contig_28637	gi|73698016|gb|AAZ81553.1|	6.6e-16	-3	proto-oncogene protein c-FOS [Felis catus]	NR	GO:0071277 cellular response to calcium ion biological_process;GO:0007179 transforming growth factor beta receptor signaling pathway biological_process;GO:0008063 Toll signaling pathway biological_process;GO:0034142 toll-like receptor 4 signaling pathway biological_process;GO:0034614 cellular response to reactive oxygen species biological_process;GO:0034134 toll-like receptor 2 signaling pathway …
Cko_contig_28948	gi|4506517|ref|NP_002914.1|	2.1e-55	2	regulator of G-protein signaling 2 [Homo sapiens]	NR	GO:0060087 relaxation of vascular smooth muscle biological_process;GO:0050873 brown fat cell differentiation biological_process;GO:0007283 spermatogenesis biological_process;GO:0043407 negative regulation of MAP kinase activity biological_process;GO:0010519 negative regulation of phospholipase activity biological_process;GO:0005730 nucleolus cellular_component;GO:0005829 cytosol cellular_componen…
Cko_contig_31801	gi|356542792|ref|XP_003539849.1|	1.8e-35	2	PREDICTED: probable receptor protein kinase TMK1-like [Glycine max]	NR	GO:0016021 integral to membrane cellular_component;GO:0005524 ATP binding molecular_function;GO:0000186 activation of MAPKK activity biological_process;GO:0004709 MAP kinase kinase kinase activity molecular_function;GO:0000165 MAPK cascade biological_process;EC:2.7.11.25
Cko_contig_33020	gi|296088585|emb|CBI37576.3|	7.7e-78	-3	unnamed protein product [Vitis vinifera]	NR	GO:0005524 ATP binding molecular_function;GO:0000186 activation of MAPKK activity biological_process;GO:0004709 MAP kinase kinase kinase activity molecular_function;GO:0000165 MAPK cascade biological_process;EC:2.7.11.25
Cko_contig_33021	gi|10241605|emb|CAC09581.1|	1.5e-56	-1	protein kinase [Fagus sylvatica]	NR	GO:0005524 ATP binding molecular_function;GO:0000186 activation of MAPKK activity biological_process;GO:0004709 MAP kinase kinase kinase activity molecular_function;GO:0000165 MAPK cascade biological_process;EC:2.7.11.25
Cko_contig_33541	gi|11386147|ref|NP_002769.1|	6.6e-84	1	proactivator polypeptide isoform a preproprotein [Homo sapiens]	NR	GO:0019216 regulation of lipid metabolic process biological_process;GO:0006644 phospholipid metabolic process biological_process;GO:0030168 platelet activation biological_process;GO:0008047 enzyme activator activity molecular_function;GO:0005765 lysosomal membrane cellular_component;GO:0006687 glycosphingolipid metabolic process biological_process;GO:0060742 epithelial cell differentiation involv…
Cko_contig_33542	gi|194374441|dbj|BAG57116.1|	3.9e-54	-2	unnamed protein product [Homo sapiens]	NR	GO:0019216 regulation of lipid metabolic process biological_process;GO:0006644 phospholipid metabolic process biological_process;GO:0030168 platelet activation biological_process;GO:0008047 enzyme activator activity molecular_function;GO:0005765 lysosomal membrane cellular_component;GO:0006687 glycosphingolipid metabolic process biological_process;GO:0060742 epithelial cell differentiation involv…
Cko_contig_33822	gi|388519225|gb|AFK47674.1|	1.4e-16	2	unknown [Medicago truncatula]	NR	GO:0005524 ATP binding molecular_function;GO:0000186 activation of MAPKK activity biological_process;GO:0009966 regulation of signal transduction biological_process;GO:0004709 MAP kinase kinase kinase activity molecular_function;GO:0004715 non-membrane spanning protein tyrosine kinase activity molecular_function;GO:0005737 cytoplasm cellular_component;GO:0005634 nucleus cellular_component;GO:0000…
Cko_contig_34044	gi|356503642|ref|XP_003520615.1|	8.2e-77	2	PREDICTED: leucine-rich repeat receptor-like protein kinase PXL2-like [Glycine max]	NR	GO:0004707 MAP kinase activity molecular_function;GO:0006468 protein phosphorylation biological_process;GO:0055114 oxidation-reduction process biological_process;GO:0016021 integral to membrane cellular_component;GO:0016023 cytoplasmic membrane-bounded vesicle cellular_component;GO:0005524 ATP binding molecular_function;GO:0032440 2-alkenal reductase [NAD(P)] activity molecular_function;GO:000016…
Cko_contig_35520	gi|119611708|gb|EAW91302.1|	6.7e-44	-2	protein tyrosine phosphatase, receptor type, C, isoform CRA_c [Homo sapiens]	NR	GO:0043065 positive regulation of apoptotic process biological_process;GO:0005925 focal adhesion cellular_component;GO:0007411 axon guidance biological_process;GO:0008201 heparin binding molecular_function;GO:0010332 response to gamma radiation biological_process;GO:0045060 negative thymic T cell selection biological_process;GO:2000648 positive regulation of stem cell proliferation biological_pro…
Cko_contig_35521	gi|21328284|gb|AAM48511.1|	2.9e-49	-1	CD45 phosphatase [Aotus vociferans]	NR	GO:0043065 positive regulation of apoptotic process biological_process;GO:0005925 focal adhesion cellular_component;GO:0007411 axon guidance biological_process;GO:0008201 heparin binding molecular_function;GO:0010332 response to gamma radiation biological_process;GO:0045060 negative thymic T cell selection biological_process;GO:2000648 positive regulation of stem cell proliferation biological_pro…
Cko_contig_35522	gi|21328285|gb|AAM48512.1|	2.4e-37	3	CD45 phosphatase [Aotus vociferans]	NR	GO:0043065 positive regulation of apoptotic process biological_process;GO:0005925 focal adhesion cellular_component;GO:0007411 axon guidance biological_process;GO:0008201 heparin binding molecular_function;GO:0010332 response to gamma radiation biological_process;GO:0045060 negative thymic T cell selection biological_process;GO:2000648 positive regulation of stem cell proliferation biological_pro…
Cko_contig_35781	gi|356518741|ref|XP_003528036.1|	3.8e-42	-1	PREDICTED: probable serine/threonine-protein kinase WNK6-like [Glycine max]	NR	GO:0005524 ATP binding molecular_function;GO:0000186 activation of MAPKK activity biological_process;GO:0004709 MAP kinase kinase kinase activity molecular_function;GO:0000165 MAPK cascade biological_process;EC:2.7.11.25
Cko_contig_35782	gi|356518741|ref|XP_003528036.1|	5.1e-44	2	PREDICTED: probable serine/threonine-protein kinase WNK6-like [Glycine max]	NR	GO:0005524 ATP binding molecular_function;GO:0000186 activation of MAPKK activity biological_process;GO:0004709 MAP kinase kinase kinase activity molecular_function;GO:0000165 MAPK cascade biological_process;EC:2.7.11.25
Cko_contig_35998	gi|4507761|ref|NP_003324.1|	7.7e-34	1	ubiquitin-60S ribosomal protein L40 precursor [Homo sapiens]	NR	GO:0035419 activation of MAPK activity involved in innate immune response biological_process;GO:0051436 negative regulation of ubiquitin-protein ligase activity involved in mitotic cell cycle biological_process;GO:0043123 positive regulation of I-kappaB kinase/NF-kappaB cascade biological_process;GO:0003735 structural constituent of ribosome molecular_function;GO:0002479 antigen processing and pr…
Cko_contig_37327	gi|218675744|gb|AAI69206.2|	6.3e-48	-1	protein tyrosine phosphatase, receptor type, C isoform 1 precursor [synthetic construct]	NR	GO:0043065 positive regulation of apoptotic process biological_process;GO:0005925 focal adhesion cellular_component;GO:0007411 axon guidance biological_process;GO:0008201 heparin binding molecular_function;GO:0010332 response to gamma radiation biological_process;GO:0045060 negative thymic T cell selection biological_process;GO:2000648 positive regulation of stem cell proliferation biological_pro…
Cko_contig_37328	gi|55957715|emb|CAI15647.1|	4.4e-41	3	protein tyrosine phosphatase, receptor type, C [Homo sapiens]	NR	GO:0043065 positive regulation of apoptotic process biological_process;GO:0005925 focal adhesion cellular_component;GO:0007411 axon guidance biological_process;GO:0008201 heparin binding molecular_function;GO:0010332 response to gamma radiation biological_process;GO:0045060 negative thymic T cell selection biological_process;GO:2000648 positive regulation of stem cell proliferation biological_pro…
Cko_contig_37576	gi|60654361|gb|AAX29871.1|	1.1e-133	-3	dual specificity phosphatase 1 [synthetic construct]	NR	GO:0005654 nucleoplasm cellular_component;GO:0008330 protein tyrosine/threonine phosphatase activity molecular_function;GO:0005515 protein binding molecular_function;GO:0042542 response to hydrogen peroxide biological_process;GO:0004726 non-membrane spanning protein tyrosine phosphatase activity molecular_function;GO:0032526 response to retinoic acid biological_process;GO:0051592 response to calc…
Cko_contig_37578	gi|194384840|dbj|BAG60826.1|	1.3e-31	1	unnamed protein product [Homo sapiens]	NR	GO:0005654 nucleoplasm cellular_component;GO:0008330 protein tyrosine/threonine phosphatase activity molecular_function;GO:0005515 protein binding molecular_function;GO:0042542 response to hydrogen peroxide biological_process;GO:0004726 non-membrane spanning protein tyrosine phosphatase activity molecular_function;GO:0032526 response to retinoic acid biological_process;GO:0051592 response to calc…
Cko_contig_38205	gi|356542042|ref|XP_003539480.1|	1.4e-57	-2	PREDICTED: probable receptor protein kinase TMK1-like [Glycine max]	NR	GO:0016021 integral to membrane cellular_component;GO:0005524 ATP binding molecular_function;GO:0000186 activation of MAPKK activity biological_process;GO:0004709 MAP kinase kinase kinase activity molecular_function;GO:0000165 MAPK cascade biological_process;EC:2.7.11.25
Cko_contig_38273	gi|356543342|ref|XP_003540120.1|	1.5e-48	-3	PREDICTED: uncharacterized protein LOC100786501 isoform 1 [Glycine max]	NR	GO:0009651 response to salt stress biological_process;GO:0009611 response to wounding biological_process;GO:0005524 ATP binding molecular_function;GO:0000186 activation of MAPKK activity biological_process;GO:0006972 hyperosmotic response biological_process;GO:0004709 MAP kinase kinase kinase activity molecular_function;GO:0005819 spindle cellular_component;GO:0005737 cytoplasm cellular_component…
Cko_contig_38331	gi|356570516|ref|XP_003553431.1|	2.4e-37	2	PREDICTED: serine/threonine-protein kinase HT1-like [Glycine max]	NR	GO:0005524 ATP binding molecular_function;GO:0000186 activation of MAPKK activity biological_process;GO:0004709 MAP kinase kinase kinase activity molecular_function;GO:0000165 MAPK cascade biological_process;EC:2.7.11.25
Cko_contig_38856	gi|357463023|ref|XP_003601793.1|	1.8e-06	1	Microtubule-associated protein MAP65-1a [Medicago truncatula]	NR	-
Cko_contig_39277	gi|315113260|pdb|3IZR|U	1.1e-33	3	Chain U, Localization Of The Large Subunit Ribosomal Proteins Into A 5.5 A Cryo-Em Map Of Triticum Aestivum Translating 80s Ribosome	NR	GO:0005840 ribosome cellular_component;GO:0005739 mitochondrion cellular_component
Cko_contig_39323	gi|135296|sp|P12981.1|JUN_COTJA	1.1e-46	3	RecName: Full=Transcription factor AP-1; AltName: Full=Proto-oncogene c-Jun	NR	GO:0003700 sequence-specific DNA binding transcription factor activity molecular_function;GO:0007179 transforming growth factor beta receptor signaling pathway biological_process;GO:0045892 negative regulation of transcription, DNA-dependent biological_process;GO:0035419 activation of MAPK activity involved in innate immune response biological_process;GO:0043524 negative regulation of neuron apop…
Cko_contig_40791	gi|356523838|ref|XP_003530541.1|	9e-284	1	PREDICTED: serine/threonine-protein kinase HT1-like [Glycine max]	NR	GO:0005524 ATP binding molecular_function;GO:0004713 protein tyrosine kinase activity molecular_function;GO:0000186 activation of MAPKK activity biological_process;GO:0004709 MAP kinase kinase kinase activity molecular_function;GO:0005886 plasma membrane cellular_component;GO:0000165 MAPK cascade biological_process;EC:2.7.10.0;EC:2.7.11.25
Cko_contig_41101	gi|356501717|ref|XP_003519670.1|	4.1e-198	1	PREDICTED: probable serine/threonine-protein kinase WNK11-like [Glycine max]	NR	GO:0005524 ATP binding molecular_function;GO:0000186 activation of MAPKK activity biological_process;GO:0004709 MAP kinase kinase kinase activity molecular_function;GO:0000165 MAPK cascade biological_process;EC:2.7.11.25
Cko_contig_41164	gi|13591955|ref|NP_112297.1|	7.1e-65	-3	guanine nucleotide-binding protein G(i) subunit alpha-2 [Rattus norvegicus]	NR	GO:0045121 membrane raft cellular_component;GO:0004871 signal transducer activity molecular_function;GO:0007243 intracellular protein kinase cascade biological_process;GO:0007194 negative regulation of adenylate cyclase activity biological_process;GO:0030168 platelet activation biological_process;GO:0000186 activation of MAPKK activity biological_process;GO:0007193 adenylate cyclase-inhibiting G-…
Cko_contig_41866	gi|32132|emb|CAA25193.1|	4.4e-65	-3	unnamed protein product [Homo sapiens]	NR	GO:0035693 NOS2-CD74 complex cellular_component;GO:0006461 protein complex assembly biological_process;GO:0002830 positive regulation of type 2 immune response biological_process;GO:0048146 positive regulation of fibroblast proliferation biological_process;GO:0005771 multivesicular body cellular_component;GO:0050998 nitric-oxide synthase binding molecular_function;GO:0035718 macrophage migration …
Cko_contig_41867	gi|297295458|ref|XP_001099491.2|	1.1e-28	-1	PREDICTED: HLA class II histocompatibility antigen gamma chain isoform 1 [Macaca mulatta]	NR	GO:0035693 NOS2-CD74 complex cellular_component;GO:0006461 protein complex assembly biological_process;GO:0002830 positive regulation of type 2 immune response biological_process;GO:0048146 positive regulation of fibroblast proliferation biological_process;GO:0005771 multivesicular body cellular_component;GO:0050998 nitric-oxide synthase binding molecular_function;GO:0035718 macrophage migration …
Cko_contig_41868	gi|68448544|ref|NP_001020330.1|	5.6e-46	3	HLA class II histocompatibility antigen gamma chain isoform a [Homo sapiens]	NR	GO:0035693 NOS2-CD74 complex cellular_component;GO:0006461 protein complex assembly biological_process;GO:0002830 positive regulation of type 2 immune response biological_process;GO:0048146 positive regulation of fibroblast proliferation biological_process;GO:0005771 multivesicular body cellular_component;GO:0050998 nitric-oxide synthase binding molecular_function;GO:0035718 macrophage migration …
Cko_contig_44460	gi|356524330|ref|XP_003530782.1|	6.6e-72	2	PREDICTED: probable serine/threonine-protein kinase WNK11-like [Glycine max]	NR	GO:0005524 ATP binding molecular_function;GO:0000186 activation of MAPKK activity biological_process;GO:0004709 MAP kinase kinase kinase activity molecular_function;GO:0000165 MAPK cascade biological_process;EC:2.7.11.25
Cko_contig_44461	gi|356569661|ref|XP_003553016.1|	7.7e-70	-2	PREDICTED: probable serine/threonine-protein kinase WNK11-like [Glycine max]	NR	GO:0005524 ATP binding molecular_function;GO:0000186 activation of MAPKK activity biological_process;GO:0004709 MAP kinase kinase kinase activity molecular_function;GO:0000165 MAPK cascade biological_process;EC:2.7.11.25
Cko_contig_44538	gi|4885241|ref|NP_005243.1|	1.4e-189	-3	proto-oncogene c-Fos [Homo sapiens]	NR	GO:0071277 cellular response to calcium ion biological_process;GO:0007179 transforming growth factor beta receptor signaling pathway biological_process;GO:0008063 Toll signaling pathway biological_process;GO:0034142 toll-like receptor 4 signaling pathway biological_process;GO:0034614 cellular response to reactive oxygen species biological_process;GO:0034134 toll-like receptor 2 signaling pathway …
Cko_contig_45394	gi|297740205|emb|CBI30387.3|	9.7e-37	-3	unnamed protein product [Vitis vinifera]	NR	GO:0016021 integral to membrane cellular_component;GO:0005524 ATP binding molecular_function;GO:0000186 activation of MAPKK activity biological_process;GO:0004709 MAP kinase kinase kinase activity molecular_function;GO:0000165 MAPK cascade biological_process;EC:2.7.11.25
Cko_contig_46229	gi|357442089|ref|XP_003591322.1|	8.4e-259	3	Pto kinase interactor [Medicago truncatula]	NR	GO:0009626 plant-type hypersensitive response biological_process;GO:0005524 ATP binding molecular_function;GO:0000186 activation of MAPKK activity biological_process;GO:0004709 MAP kinase kinase kinase activity molecular_function;GO:0000165 MAPK cascade biological_process;EC:2.7.11.25
Cko_contig_46378	gi|33304716|gb|AAP34635.1|	2.5e-36	-1	ubiquitin/ribosomal protein L40 fusion [Bigelowiella natans]	NR	GO:0005654 nucleoplasm cellular_component;GO:0005840 ribosome cellular_component;GO:0034142 toll-like receptor 4 signaling pathway biological_process;GO:0019985 translesion synthesis biological_process;GO:0006412 translation biological_process;GO:0034134 toll-like receptor 2 signaling pathway biological_process;GO:0034154 toll-like receptor 7 signaling pathway biological_process;GO:0035681 toll-l…
Cko_contig_46599	gi|363806796|ref|NP_001242539.1|	1.1e-138	1	uncharacterized protein LOC100788131 [Glycine max]	NR	GO:0004707 MAP kinase activity molecular_function;GO:0000165 MAPK cascade biological_process;GO:0006468 protein phosphorylation biological_process;GO:0005524 ATP binding molecular_function;GO:0042542 response to hydrogen peroxide biological_process;EC:2.7.11.24
Cko_contig_46600	gi|356528316|ref|XP_003532750.1|	1.2e-111	-2	PREDICTED: mitogen-activated protein kinase 7-like [Glycine max]	NR	GO:0004707 MAP kinase activity molecular_function;GO:0000165 MAPK cascade biological_process;GO:0006468 protein phosphorylation biological_process;GO:0005524 ATP binding molecular_function;GO:0042542 response to hydrogen peroxide biological_process;EC:2.7.11.24
Cko_contig_47456	gi|356523547|ref|XP_003530399.1|	3.2e-116	-3	PREDICTED: probable LRR receptor-like serine/threonine-protein kinase At1g56130-like [Glycine max]	NR	GO:0005524 ATP binding molecular_function;GO:0000186 activation of MAPKK activity biological_process;GO:0004709 MAP kinase kinase kinase activity molecular_function;GO:0005886 plasma membrane cellular_component;GO:0000165 MAPK cascade biological_process;EC:2.7.11.25
Cko_contig_47457	gi|356526421|ref|XP_003531816.1|	8.9e-33	2	PREDICTED: probable LRR receptor-like serine/threonine-protein kinase At1g56130-like [Glycine max]	NR	GO:0006508 proteolysis biological_process;GO:0005524 ATP binding molecular_function;GO:0000186 activation of MAPKK activity biological_process;GO:0004709 MAP kinase kinase kinase activity molecular_function;GO:0004190 aspartic-type endopeptidase activity molecular_function;GO:0005886 plasma membrane cellular_component;GO:0000165 MAPK cascade biological_process;EC:2.7.11.25;EC:3.4.23.0
Cko_contig_50690	gi|358347891|ref|XP_003637984.1|	1.8e-77	2	Cysteine-rich receptor-like protein kinase [Medicago truncatula]	NR	GO:0006979 response to oxidative stress biological_process;GO:0009626 plant-type hypersensitive response biological_process;GO:0005739 mitochondrion cellular_component;GO:0009751 response to salicylic acid stimulus biological_process;GO:0005524 ATP binding molecular_function;GO:0000186 activation of MAPKK activity biological_process;GO:0009737 response to abscisic acid stimulus biological_process…
Cko_contig_50874	gi|378745364|gb|AFC36318.1|	9.1e-56	2	MAP kinase kinase 2 [Lotus japonicus]	NR	GO:0004708 MAP kinase kinase activity molecular_function;GO:0004674 protein serine/threonine kinase activity molecular_function;GO:0009414 response to water deprivation biological_process;GO:0009651 response to salt stress biological_process;GO:0042742 defense response to bacterium biological_process;GO:0009611 response to wounding biological_process;GO:0005524 ATP binding molecular_function;GO:0…
Cko_contig_50875	gi|351725339|ref|NP_001236577.1|	1.7e-20	-1	mitogen-activated protein kinase kinase MAPKK2 [Glycine max]	NR	GO:0004708 MAP kinase kinase activity molecular_function;GO:0004674 protein serine/threonine kinase activity molecular_function;GO:0009414 response to water deprivation biological_process;GO:0009651 response to salt stress biological_process;GO:0042742 defense response to bacterium biological_process;GO:0009611 response to wounding biological_process;GO:0005524 ATP binding molecular_function;GO:0…
Cko_contig_52342	gi|357465817|ref|XP_003603193.1|	2.5e-271	-3	Protein kinase C [Medicago truncatula]	NR	GO:0005524 ATP binding molecular_function;GO:0000186 activation of MAPKK activity biological_process;GO:0004709 MAP kinase kinase kinase activity molecular_function;GO:0000165 MAPK cascade biological_process;EC:2.7.11.25
Cko_contig_53063	gi|356523463|ref|XP_003530358.1|	0	-2	PREDICTED: uncharacterized protein LOC100780339 [Glycine max]	NR	GO:0005524 ATP binding molecular_function;GO:0000186 activation of MAPKK activity biological_process;GO:0004709 MAP kinase kinase kinase activity molecular_function;GO:0000165 MAPK cascade biological_process;EC:2.7.11.25
Cko_contig_53680	gi|356498699|ref|XP_003518187.1|	7.2e-63	-3	PREDICTED: probable receptor protein kinase TMK1-like [Glycine max]	NR	GO:0016021 integral to membrane cellular_component;GO:0005524 ATP binding molecular_function;GO:0000186 activation of MAPKK activity biological_process;GO:0004709 MAP kinase kinase kinase activity molecular_function;GO:0000165 MAPK cascade biological_process;EC:2.7.11.25
Cko_contig_54143	gi|356512990|ref|XP_003525197.1|	7.6e-58	1	PREDICTED: mitogen-activated protein kinase 15-like isoform 2 [Glycine max]	NR	GO:0004707 MAP kinase activity molecular_function;GO:0005829 cytosol cellular_component;GO:0006468 protein phosphorylation biological_process;GO:0005739 mitochondrion cellular_component;GO:0005524 ATP binding molecular_function;GO:0009738 abscisic acid mediated signaling pathway biological_process;GO:0005634 nucleus cellular_component;GO:0000165 MAPK cascade biological_process;EC:2.7.11.24
Cko_contig_54145	gi|356529517|ref|XP_003533337.1|	2e-39	-2	PREDICTED: mitogen-activated protein kinase 9-like [Glycine max]	NR	GO:0004707 MAP kinase activity molecular_function;GO:0006468 protein phosphorylation biological_process;GO:0005524 ATP binding molecular_function;GO:0044424 intracellular part cellular_component;GO:0000165 MAPK cascade biological_process;EC:2.7.11.24
Cko_contig_54254	gi|356556856|ref|XP_003546736.1|	5.6e-38	2	PREDICTED: mitogen-activated protein kinase 19-like [Glycine max]	NR	GO:0004707 MAP kinase activity molecular_function;GO:0006468 protein phosphorylation biological_process;GO:0005524 ATP binding molecular_function;GO:0043622 cortical microtubule organization biological_process;GO:0005737 cytoplasm cellular_component;GO:0000165 MAPK cascade biological_process;EC:2.7.11.24
Cko_contig_54255	gi|6469137|emb|CAB61750.1|	1.3e-61	2	MAP kinase protein [Cicer arietinum]	NR	GO:0004707 MAP kinase activity molecular_function;GO:0006468 protein phosphorylation biological_process;GO:0005524 ATP binding molecular_function;GO:0000165 MAPK cascade biological_process;EC:2.7.11.24
Cko_contig_54256	gi|6469137|emb|CAB61750.1|	1.7e-09	3	MAP kinase protein [Cicer arietinum]	NR	-
Cko_contig_54257	gi|6469137|emb|CAB61750.1|	7.2e-41	-2	MAP kinase protein [Cicer arietinum]	NR	GO:0004672 protein kinase activity molecular_function;GO:0000166 nucleotide binding molecular_function;GO:0016310 phosphorylation biological_process
Cko_contig_54709	gi|351722951|ref|NP_001235470.1|	7.3e-289	-3	serine/threonine protein kinase-like protein [Glycine max]	NR	GO:0005524 ATP binding molecular_function;GO:0000186 activation of MAPKK activity biological_process;GO:0004709 MAP kinase kinase kinase activity molecular_function;GO:0005886 plasma membrane cellular_component;GO:0000165 MAPK cascade biological_process;EC:2.7.11.25
Cko_contig_54710	gi|351722951|ref|NP_001235470.1|	0	-3	serine/threonine protein kinase-like protein [Glycine max]	NR	GO:0005524 ATP binding molecular_function;GO:0000186 activation of MAPKK activity biological_process;GO:0004709 MAP kinase kinase kinase activity molecular_function;GO:0005886 plasma membrane cellular_component;GO:0000165 MAPK cascade biological_process;EC:2.7.11.25
Cko_contig_56697	gi|356541793|ref|XP_003539357.1|	1.3e-154	2	PREDICTED: probable serine/threonine-protein kinase At1g01540-like [Glycine max]	NR	GO:0005524 ATP binding molecular_function;GO:0000186 activation of MAPKK activity biological_process;GO:0004709 MAP kinase kinase kinase activity molecular_function;GO:0004715 non-membrane spanning protein tyrosine kinase activity molecular_function;GO:0005886 plasma membrane cellular_component;GO:0000165 MAPK cascade biological_process;EC:2.7.11.25;EC:2.7.10.2
Cko_contig_57213	gi|357463023|ref|XP_003601793.1|	0	-3	Microtubule-associated protein MAP65-1a [Medicago truncatula]	NR	GO:0005819 spindle cellular_component;GO:0009524 phragmoplast cellular_component;GO:0005874 microtubule cellular_component
Cko_contig_57907	gi|356551203|ref|XP_003543967.1|	1.4e-32	-3	PREDICTED: wall-associated receptor kinase 5-like [Glycine max]	NR	GO:0010038 response to metal ion biological_process;GO:0005509 calcium ion binding molecular_function;GO:0030247 polysaccharide binding molecular_function;GO:0071944 cell periphery cellular_component;GO:0005524 ATP binding molecular_function;GO:0000186 activation of MAPKK activity biological_process;GO:0004709 MAP kinase kinase kinase activity molecular_function;GO:0016020 membrane cellular_compo…
Cko_contig_59531	gi|255537569|ref|XP_002509851.1|	9.8e-65	1	big map kinase/bmk, putative [Ricinus communis]	NR	GO:0004707 MAP kinase activity molecular_function;GO:0006468 protein phosphorylation biological_process;GO:0009862 systemic acquired resistance, salicylic acid mediated signaling pathway biological_process;GO:0005524 ATP binding molecular_function;GO:0000165 MAPK cascade biological_process;EC:2.7.11.24
Cko_contig_59535	gi|224075008|ref|XP_002304516.1|	1.2e-67	-2	predicted protein [Populus trichocarpa]	NR	GO:0004707 MAP kinase activity molecular_function;GO:0000165 MAPK cascade biological_process;GO:0006468 protein phosphorylation biological_process;GO:0005524 ATP binding molecular_function;EC:2.7.11.24
Cko_contig_59543	gi|1667373|emb|CAA57721.1|	8.3e-255	-2	protein kinase [Medicago sativa]	NR	GO:0009611 response to wounding biological_process;GO:0010200 response to chitin biological_process;GO:0010120 camalexin biosynthetic process biological_process;GO:0009617 response to bacterium biological_process;GO:0000169 activation of MAPK activity involved in osmosensory signaling pathway biological_process;GO:2000038 regulation of stomatal complex development biological_process;GO:0006970 re…
Cko_contig_59670	gi|356574888|ref|XP_003555575.1|	1.4e-47	-3	PREDICTED: leucine-rich repeat receptor-like protein kinase PXL1-like [Glycine max]	NR	GO:0004707 MAP kinase activity molecular_function;GO:0006468 protein phosphorylation biological_process;GO:0055114 oxidation-reduction process biological_process;GO:0016021 integral to membrane cellular_component;GO:0016023 cytoplasmic membrane-bounded vesicle cellular_component;GO:0005524 ATP binding molecular_function;GO:0032440 2-alkenal reductase [NAD(P)] activity molecular_function;GO:000016…
Cko_contig_59671	gi|357441421|ref|XP_003590988.1|	0	1	Receptor-like protein kinase [Medicago truncatula]	NR	GO:0004707 MAP kinase activity molecular_function;GO:0006468 protein phosphorylation biological_process;GO:0055114 oxidation-reduction process biological_process;GO:0016021 integral to membrane cellular_component;GO:0016023 cytoplasmic membrane-bounded vesicle cellular_component;GO:0005524 ATP binding molecular_function;GO:0032440 2-alkenal reductase [NAD(P)] activity molecular_function;GO:000016…
Cko_contig_61747	gi|357485483|ref|XP_003613029.1|	5.5e-25	2	Cysteine-rich receptor-like protein kinase [Medicago truncatula]	NR	GO:0005524 ATP binding molecular_function;GO:0000186 activation of MAPKK activity biological_process;GO:0004709 MAP kinase kinase kinase activity molecular_function;GO:0000165 MAPK cascade biological_process;EC:2.7.11.25
Cko_contig_62109	gi|356516635|ref|XP_003526999.1|	6.6e-237	1	PREDICTED: serine/threonine-protein kinase HT1-like [Glycine max]	NR	GO:0005739 mitochondrion cellular_component;GO:0005524 ATP binding molecular_function;GO:0000186 activation of MAPKK activity biological_process;GO:0004709 MAP kinase kinase kinase activity molecular_function;GO:0000165 MAPK cascade biological_process;EC:2.7.11.25
Cko_contig_62354	gi|357438781|ref|XP_003589667.1|	1.3e-110	-1	Cysteine-rich receptor-like protein kinase [Medicago truncatula]	NR	GO:0005524 ATP binding molecular_function;GO:0000186 activation of MAPKK activity biological_process;GO:0004709 MAP kinase kinase kinase activity molecular_function;GO:0000165 MAPK cascade biological_process;EC:2.7.11.25
Cko_contig_62355	gi|357438781|ref|XP_003589667.1|	2.2e-82	2	Cysteine-rich receptor-like protein kinase [Medicago truncatula]	NR	GO:0005524 ATP binding molecular_function;GO:0000186 activation of MAPKK activity biological_process;GO:0004709 MAP kinase kinase kinase activity molecular_function;GO:0000165 MAPK cascade biological_process;EC:2.7.11.25
Cko_contig_62906	gi|18700701|gb|AAL78674.1|AF458699_1	0	3	ankyrin-kinase [Medicago truncatula]	NR	GO:0005524 ATP binding molecular_function;GO:0000186 activation of MAPKK activity biological_process;GO:0009966 regulation of signal transduction biological_process;GO:0004709 MAP kinase kinase kinase activity molecular_function;GO:0000165 MAPK cascade biological_process;EC:2.7.11.25
Cko_contig_62907	gi|18700701|gb|AAL78674.1|AF458699_1	0	1	ankyrin-kinase [Medicago truncatula]	NR	GO:0005524 ATP binding molecular_function;GO:0000186 activation of MAPKK activity biological_process;GO:0009966 regulation of signal transduction biological_process;GO:0004709 MAP kinase kinase kinase activity molecular_function;GO:0000165 MAPK cascade biological_process;EC:2.7.11.25
Cko_contig_62997	gi|356547903|ref|XP_003542344.1|	1.6e-220	3	PREDICTED: mitogen-activated protein kinase kinase 2-like [Glycine max]	NR	GO:0004708 MAP kinase kinase activity molecular_function;GO:0004674 protein serine/threonine kinase activity molecular_function;GO:0009414 response to water deprivation biological_process;GO:0009651 response to salt stress biological_process;GO:0042742 defense response to bacterium biological_process;GO:0009611 response to wounding biological_process;GO:0005524 ATP binding molecular_function;GO:0…
Cko_contig_63259	gi|356555470|ref|XP_003546054.1|	9.9e-280	-1	PREDICTED: probable serine/threonine-protein kinase drkB-like [Glycine max]	NR	GO:0005524 ATP binding molecular_function;GO:0000186 activation of MAPKK activity biological_process;GO:0009966 regulation of signal transduction biological_process;GO:0004709 MAP kinase kinase kinase activity molecular_function;GO:0004715 non-membrane spanning protein tyrosine kinase activity molecular_function;GO:0005737 cytoplasm cellular_component;GO:0005634 nucleus cellular_component;GO:0000…
Cko_contig_64140	gi|356566175|ref|XP_003551310.1|	9.2e-241	3	PREDICTED: receptor-like cytosolic serine/threonine-protein kinase RBK1-like [Glycine max]	NR	GO:0005524 ATP binding molecular_function;GO:0000186 activation of MAPKK activity biological_process;GO:0004709 MAP kinase kinase kinase activity molecular_function;GO:0000165 MAPK cascade biological_process;EC:2.7.11.25
Cko_contig_64289	gi|357510199|ref|XP_003625388.1|	3.6e-44	1	Receptor-like protein kinase [Medicago truncatula]	NR	GO:0004707 MAP kinase activity molecular_function;GO:0006468 protein phosphorylation biological_process;GO:0055114 oxidation-reduction process biological_process;GO:0016021 integral to membrane cellular_component;GO:0016023 cytoplasmic membrane-bounded vesicle cellular_component;GO:0005524 ATP binding molecular_function;GO:0032440 2-alkenal reductase [NAD(P)] activity molecular_function;GO:000016…
Cko_contig_64291	gi|357510199|ref|XP_003625388.1|	4.1e-163	2	Receptor-like protein kinase [Medicago truncatula]	NR	GO:0004707 MAP kinase activity molecular_function;GO:0006468 protein phosphorylation biological_process;GO:0055114 oxidation-reduction process biological_process;GO:0016021 integral to membrane cellular_component;GO:0016023 cytoplasmic membrane-bounded vesicle cellular_component;GO:0005524 ATP binding molecular_function;GO:0032440 2-alkenal reductase [NAD(P)] activity molecular_function;GO:000016…
Cko_contig_64292	gi|356536856|ref|XP_003536949.1|	1.8e-98	-1	PREDICTED: leucine-rich repeat receptor-like protein kinase PXL2-like [Glycine max]	NR	GO:0004707 MAP kinase activity molecular_function;GO:0000165 MAPK cascade biological_process;GO:0006468 protein phosphorylation biological_process;GO:0005524 ATP binding molecular_function;GO:0032440 2-alkenal reductase [NAD(P)] activity molecular_function;GO:0016021 integral to membrane cellular_component;GO:0055114 oxidation-reduction process biological_process;EC:2.7.11.24;EC:1.3.1.74
Cko_contig_64294	gi|356570674|ref|XP_003553510.1|	2.8e-44	-2	PREDICTED: leucine-rich repeat receptor-like protein kinase PXL2-like [Glycine max]	NR	GO:0004707 MAP kinase activity molecular_function;GO:0006468 protein phosphorylation biological_process;GO:0055114 oxidation-reduction process biological_process;GO:0016021 integral to membrane cellular_component;GO:0016023 cytoplasmic membrane-bounded vesicle cellular_component;GO:0005524 ATP binding molecular_function;GO:0032440 2-alkenal reductase [NAD(P)] activity molecular_function;GO:000016…
Cko_contig_64378	gi|356518629|ref|XP_003527981.1|	1.8e-256	1	PREDICTED: mitogen-activated protein kinase homolog NTF3-like [Glycine max]	NR	GO:0004707 MAP kinase activity molecular_function;GO:0000165 MAPK cascade biological_process;GO:0006468 protein phosphorylation biological_process;GO:0005524 ATP binding molecular_function;GO:0042542 response to hydrogen peroxide biological_process;EC:2.7.11.24
Cko_contig_64890	gi|356553484|ref|XP_003545086.1|	1.4e-103	2	PREDICTED: serine/threonine-protein kinase HT1-like [Glycine max]	NR	GO:0005524 ATP binding molecular_function;GO:0000186 activation of MAPKK activity biological_process;GO:0009966 regulation of signal transduction biological_process;GO:0004709 MAP kinase kinase kinase activity molecular_function;GO:0005737 cytoplasm cellular_component;GO:0005634 nucleus cellular_component;GO:0000165 MAPK cascade biological_process;EC:2.7.11.25
Cko_contig_64894	gi|356553484|ref|XP_003545086.1|	1e-36	3	PREDICTED: serine/threonine-protein kinase HT1-like [Glycine max]	NR	GO:0005524 ATP binding molecular_function;GO:0000186 activation of MAPKK activity biological_process;GO:0009966 regulation of signal transduction biological_process;GO:0004709 MAP kinase kinase kinase activity molecular_function;GO:0004715 non-membrane spanning protein tyrosine kinase activity molecular_function;GO:0005737 cytoplasm cellular_component;GO:0005634 nucleus cellular_component;GO:0005…
Cko_contig_65717	gi|357439937|ref|XP_003590246.1|	0	1	Protein kinase and PP2C-like domain-containing protein [Medicago truncatula]	NR	GO:0005524 ATP binding molecular_function;GO:0000186 activation of MAPKK activity biological_process;GO:0004709 MAP kinase kinase kinase activity molecular_function;GO:0004721 phosphoprotein phosphatase activity molecular_function;GO:0000165 MAPK cascade biological_process;EC:2.7.11.25;EC:3.1.3.16
Cko_contig_66720	gi|356545293|ref|XP_003541078.1|	1.6e-51	-1	PREDICTED: receptor-like serine/threonine-protein kinase SD1-7-like [Glycine max]	NR	GO:0005524 ATP binding molecular_function;GO:0000186 activation of MAPKK activity biological_process;GO:0004709 MAP kinase kinase kinase activity molecular_function;GO:0048544 recognition of pollen biological_process;GO:0004714 transmembrane receptor protein tyrosine kinase activity molecular_function;GO:0000165 MAPK cascade biological_process;EC:2.7.11.25;EC:2.7.10.1
Cko_contig_66778	gi|356510843|ref|XP_003524143.1|	1.1e-223	1	PREDICTED: cysteine-rich receptor-like protein kinase 10-like [Glycine max]	NR	GO:0005524 ATP binding molecular_function;GO:0000186 activation of MAPKK activity biological_process;GO:0004709 MAP kinase kinase kinase activity molecular_function;GO:0000165 MAPK cascade biological_process;EC:2.7.11.25
Cko_contig_67689	gi|356512117|ref|XP_003524767.1|	4e-208	-3	PREDICTED: mitogen-activated protein kinase kinase kinase 1-like [Glycine max]	NR	GO:0019900 kinase binding molecular_function;GO:0009651 response to salt stress biological_process;GO:0009409 response to cold biological_process;GO:0009611 response to wounding biological_process;GO:0003677 DNA binding molecular_function;GO:0005524 ATP binding molecular_function;GO:0000186 activation of MAPKK activity biological_process;GO:0004709 MAP kinase kinase kinase activity molecular_func…
Cko_contig_68096	gi|351721696|ref|NP_001237474.1|	5.9e-61	-1	with no lysine kinase 5 [Glycine max]	NR	GO:0043424 protein histidine kinase binding molecular_function;GO:0005524 ATP binding molecular_function;GO:0000186 activation of MAPKK activity biological_process;GO:0004709 MAP kinase kinase kinase activity molecular_function;GO:0005737 cytoplasm cellular_component;GO:0005634 nucleus cellular_component;GO:0000165 MAPK cascade biological_process;EC:2.7.11.25
Cko_contig_68537	gi|356536856|ref|XP_003536949.1|	5.1e-11	-2	PREDICTED: leucine-rich repeat receptor-like protein kinase PXL2-like [Glycine max]	NR	GO:0004707 MAP kinase activity molecular_function;GO:0000165 MAPK cascade biological_process;GO:0006468 protein phosphorylation biological_process;GO:0005524 ATP binding molecular_function;GO:0032440 2-alkenal reductase [NAD(P)] activity molecular_function;GO:0016021 integral to membrane cellular_component;GO:0055114 oxidation-reduction process biological_process;EC:2.7.11.24;EC:1.3.1.74
Cko_contig_68878	gi|90969877|gb|ABE02729.1|	3e-21	2	mitogen-activated protein kinase [Medicago sativa]	NR	GO:0005829 cytosol cellular_component;GO:0046777 protein autophosphorylation biological_process;GO:0009620 response to fungus biological_process;GO:0009414 response to water deprivation biological_process;GO:0008219 cell death biological_process;GO:0005739 mitochondrion cellular_component;GO:0009536 plastid cellular_component;GO:0009617 response to bacterium biological_process;GO:0005769 early en…
Cko_contig_69204	gi|356549321|ref|XP_003543042.1|	4.7e-264	1	PREDICTED: serine/threonine-protein kinase HT1 [Glycine max]	NR	GO:0005829 cytosol cellular_component;GO:0005739 mitochondrion cellular_component;GO:0005524 ATP binding molecular_function;GO:0004713 protein tyrosine kinase activity molecular_function;GO:0000186 activation of MAPKK activity biological_process;GO:0004709 MAP kinase kinase kinase activity molecular_function;GO:0005886 plasma membrane cellular_component;GO:0000165 MAPK cascade biological_process;…
Cko_contig_69205	gi|255638494|gb|ACU19556.1|	2.5e-257	1	unknown [Glycine max]	NR	GO:0005829 cytosol cellular_component;GO:0005524 ATP binding molecular_function;GO:0004713 protein tyrosine kinase activity molecular_function;GO:0000186 activation of MAPKK activity biological_process;GO:0004709 MAP kinase kinase kinase activity molecular_function;GO:0005886 plasma membrane cellular_component;GO:0000165 MAPK cascade biological_process;EC:2.7.10.0;EC:2.7.11.25
Cko_contig_69975	gi|296084035|emb|CBI24423.3|	5.1e-41	-3	unnamed protein product [Vitis vinifera]	NR	GO:0016021 integral to membrane cellular_component;GO:0005524 ATP binding molecular_function;GO:0000186 activation of MAPKK activity biological_process;GO:0004709 MAP kinase kinase kinase activity molecular_function;GO:0000165 MAPK cascade biological_process;EC:2.7.11.25
Cko_contig_71542	gi|357494021|ref|XP_003617299.1|	5e-256	-1	Receptor-like protein kinase [Medicago truncatula]	NR	GO:0000186 activation of MAPKK activity biological_process;GO:0010075 regulation of meristem growth biological_process;GO:0032440 2-alkenal reductase [NAD(P)] activity molecular_function;GO:0016021 integral to membrane cellular_component;GO:0000165 MAPK cascade biological_process;GO:0004709 MAP kinase kinase kinase activity molecular_function;GO:0055114 oxidation-reduction process biological_proc…
Cko_contig_71547	gi|356524179|ref|XP_003530709.1|	2.6e-57	-2	PREDICTED: leucine-rich repeat receptor-like serine/threonine-protein kinase BAM3-like [Glycine max]	NR	GO:0016023 cytoplasmic membrane-bounded vesicle cellular_component;GO:0000186 activation of MAPKK activity biological_process;GO:0010075 regulation of meristem growth biological_process;GO:0032440 2-alkenal reductase [NAD(P)] activity molecular_function;GO:0016021 integral to membrane cellular_component;GO:0000165 MAPK cascade biological_process;GO:0004709 MAP kinase kinase kinase activity molecu…
Cko_contig_71548	gi|356499319|ref|XP_003518489.1|	2.5e-52	-2	PREDICTED: leucine-rich repeat receptor-like serine/threonine-protein kinase BAM3-like [Glycine max]	NR	GO:0048437 floral organ development biological_process;GO:0055114 oxidation-reduction process biological_process;GO:0016021 integral to membrane cellular_component;GO:0010075 regulation of meristem growth biological_process;GO:0009536 plastid cellular_component;GO:0005524 ATP binding molecular_function;GO:0000186 activation of MAPKK activity biological_process;GO:0004709 MAP kinase kinase kinase …
Cko_contig_71549	gi|356524179|ref|XP_003530709.1|	2.6e-57	-2	PREDICTED: leucine-rich repeat receptor-like serine/threonine-protein kinase BAM3-like [Glycine max]	NR	GO:0016023 cytoplasmic membrane-bounded vesicle cellular_component;GO:0000186 activation of MAPKK activity biological_process;GO:0010075 regulation of meristem growth biological_process;GO:0032440 2-alkenal reductase [NAD(P)] activity molecular_function;GO:0016021 integral to membrane cellular_component;GO:0000165 MAPK cascade biological_process;GO:0004709 MAP kinase kinase kinase activity molecu…
Cko_contig_71550	gi|356499319|ref|XP_003518489.1|	2.5e-52	-2	PREDICTED: leucine-rich repeat receptor-like serine/threonine-protein kinase BAM3-like [Glycine max]	NR	GO:0048437 floral organ development biological_process;GO:0055114 oxidation-reduction process biological_process;GO:0016021 integral to membrane cellular_component;GO:0010075 regulation of meristem growth biological_process;GO:0009536 plastid cellular_component;GO:0005524 ATP binding molecular_function;GO:0000186 activation of MAPKK activity biological_process;GO:0004709 MAP kinase kinase kinase …
Cko_contig_71660	gi|357463659|ref|XP_003602111.1|	0	-1	Mitogen activated protein kinase 20-4 [Medicago truncatula]	NR	GO:0004707 MAP kinase activity molecular_function;GO:0006468 protein phosphorylation biological_process;GO:0005524 ATP binding molecular_function;GO:0000165 MAPK cascade biological_process;EC:2.7.11.24
Cko_contig_71999	gi|357471365|ref|XP_003605967.1|	3.4e-13	2	MAP kinase kinase kinase SSK2 [Medicago truncatula]	NR	GO:0016301 kinase activity molecular_function
Cko_contig_72333	gi|356556856|ref|XP_003546736.1|	1.1e-125	-2	PREDICTED: mitogen-activated protein kinase 19-like [Glycine max]	NR	GO:0004707 MAP kinase activity molecular_function;GO:0006468 protein phosphorylation biological_process;GO:0005524 ATP binding molecular_function;GO:0043622 cortical microtubule organization biological_process;GO:0005737 cytoplasm cellular_component;GO:0000165 MAPK cascade biological_process;EC:2.7.11.24
Cko_contig_72334	gi|356556856|ref|XP_003546736.1|	6.7e-233	2	PREDICTED: mitogen-activated protein kinase 19-like [Glycine max]	NR	GO:0004707 MAP kinase activity molecular_function;GO:0006468 protein phosphorylation biological_process;GO:0005524 ATP binding molecular_function;GO:0000165 MAPK cascade biological_process;EC:2.7.11.24
Cko_contig_72335	gi|356556856|ref|XP_003546736.1|	8.4e-232	1	PREDICTED: mitogen-activated protein kinase 19-like [Glycine max]	NR	GO:0004707 MAP kinase activity molecular_function;GO:0006468 protein phosphorylation biological_process;GO:0005524 ATP binding molecular_function;GO:0000165 MAPK cascade biological_process;EC:2.7.11.24
Cko_contig_72539	gi|356501245|ref|XP_003519436.1|	8.3e-123	1	PREDICTED: protein-tyrosine-phosphatase IBR5-like [Glycine max]	NR	GO:0035335 peptidyl-tyrosine dephosphorylation biological_process;GO:0000188 inactivation of MAPK activity biological_process;GO:0009733 response to auxin stimulus biological_process;GO:0004725 protein tyrosine phosphatase activity molecular_function;GO:0008138 protein tyrosine/serine/threonine phosphatase activity molecular_function;GO:0009737 response to abscisic acid stimulus biological_proces…
Cko_contig_72884	gi|357472479|ref|XP_003606524.1|	1.1e-242	2	Mitogen-activated protein kinase [Medicago truncatula]	NR	GO:0004707 MAP kinase activity molecular_function;GO:0000165 MAPK cascade biological_process;GO:0006468 protein phosphorylation biological_process;GO:0005524 ATP binding molecular_function;EC:2.7.11.24
Cko_contig_73194	gi|356549701|ref|XP_003543230.1|	2.3e-270	2	PREDICTED: uncharacterized protein LOC100814188 [Glycine max]	NR	GO:0005524 ATP binding molecular_function;GO:0000186 activation of MAPKK activity biological_process;GO:0004709 MAP kinase kinase kinase activity molecular_function;GO:0000165 MAPK cascade biological_process;EC:2.7.11.25
Cko_contig_73195	gi|356549701|ref|XP_003543230.1|	2.3e-270	1	PREDICTED: uncharacterized protein LOC100814188 [Glycine max]	NR	GO:0005524 ATP binding molecular_function;GO:0000186 activation of MAPKK activity biological_process;GO:0004709 MAP kinase kinase kinase activity molecular_function;GO:0000165 MAPK cascade biological_process;EC:2.7.11.25
Cko_contig_74438	gi|359806228|ref|NP_001241209.1|	6.6e-76	1	serine/threonine-protein kinase PBS1-like [Glycine max]	NR	GO:0009941 chloroplast envelope cellular_component;GO:0005524 ATP binding molecular_function;GO:0000186 activation of MAPKK activity biological_process;GO:0004709 MAP kinase kinase kinase activity molecular_function;GO:0000165 MAPK cascade biological_process;EC:2.7.11.25
Cko_contig_76557	gi|356576692|ref|XP_003556464.1|	2.1e-37	3	PREDICTED: serine/threonine-protein kinase Nek2-like [Glycine max]	NR	GO:0005524 ATP binding molecular_function;GO:0000186 activation of MAPKK activity biological_process;GO:0004709 MAP kinase kinase kinase activity molecular_function;GO:0000165 MAPK cascade biological_process;EC:2.7.11.25
Cko_contig_76564	gi|356575986|ref|XP_003556116.1|	2.5e-208	2	PREDICTED: uncharacterized protein LOC100797994 [Glycine max]	NR	GO:0010103 stomatal complex morphogenesis biological_process;GO:0005524 ATP binding molecular_function;GO:0000186 activation of MAPKK activity biological_process;GO:0004709 MAP kinase kinase kinase activity molecular_function;GO:0009793 embryo development ending in seed dormancy biological_process;GO:0000165 MAPK cascade biological_process;EC:2.7.11.25
Cko_contig_77692	gi|356511702|ref|XP_003524562.1|	4.2e-224	-3	PREDICTED: serine/threonine-protein kinase HT1-like [Glycine max]	NR	GO:0005524 ATP binding molecular_function;GO:0000186 activation of MAPKK activity biological_process;GO:0004709 MAP kinase kinase kinase activity molecular_function;GO:0000165 MAPK cascade biological_process;EC:2.7.11.25
Cko_contig_77693	gi|356511702|ref|XP_003524562.1|	1.3e-225	-3	PREDICTED: serine/threonine-protein kinase HT1-like [Glycine max]	NR	GO:0005739 mitochondrion cellular_component;GO:0005524 ATP binding molecular_function;GO:0000186 activation of MAPKK activity biological_process;GO:0004709 MAP kinase kinase kinase activity molecular_function;GO:0000165 MAPK cascade biological_process;EC:2.7.11.25
Cko_contig_77879	gi|357505245|ref|XP_003622911.1|	1.6e-30	3	hypothetical protein MTR_7g057170 [Medicago truncatula]	NR	GO:0005524 ATP binding molecular_function;GO:0000186 activation of MAPKK activity biological_process;GO:0004709 MAP kinase kinase kinase activity molecular_function;GO:0000165 MAPK cascade biological_process;EC:2.7.11.25
Cko_contig_77880	gi|357505245|ref|XP_003622911.1|	5.6e-31	1	hypothetical protein MTR_7g057170 [Medicago truncatula]	NR	GO:0005524 ATP binding molecular_function;GO:0000186 activation of MAPKK activity biological_process;GO:0004709 MAP kinase kinase kinase activity molecular_function;GO:0000165 MAPK cascade biological_process;EC:2.7.11.25
Cko_contig_77881	gi|356559015|ref|XP_003547797.1|	5e-29	1	PREDICTED: probable LRR receptor-like serine/threonine-protein kinase At5g48740-like [Glycine max]	NR	GO:0005524 ATP binding molecular_function;GO:0000186 activation of MAPKK activity biological_process;GO:0004709 MAP kinase kinase kinase activity molecular_function;GO:0000165 MAPK cascade biological_process;EC:2.7.11.25
Cko_contig_77882	gi|356559015|ref|XP_003547797.1|	1.1e-28	3	PREDICTED: probable LRR receptor-like serine/threonine-protein kinase At5g48740-like [Glycine max]	NR	GO:0005524 ATP binding molecular_function;GO:0000186 activation of MAPKK activity biological_process;GO:0004709 MAP kinase kinase kinase activity molecular_function;GO:0000165 MAPK cascade biological_process;EC:2.7.11.25
Cko_contig_77883	gi|357505245|ref|XP_003622911.1|	2.6e-30	3	hypothetical protein MTR_7g057170 [Medicago truncatula]	NR	GO:0005524 ATP binding molecular_function;GO:0000186 activation of MAPKK activity biological_process;GO:0004709 MAP kinase kinase kinase activity molecular_function;GO:0000165 MAPK cascade biological_process;EC:2.7.11.25
Cko_contig_79227	gi|359806757|ref|NP_001241300.1|	3.7e-270	-3	probable leucine-rich repeat receptor-like serine/threonine-protein kinase At5g15730-like [Glycine max]	NR	GO:0005516 calmodulin binding molecular_function;GO:0009409 response to cold biological_process;GO:0005524 ATP binding molecular_function;GO:0000186 activation of MAPKK activity biological_process;GO:0004709 MAP kinase kinase kinase activity molecular_function;GO:0005886 plasma membrane cellular_component;GO:0000165 MAPK cascade biological_process;EC:2.7.11.25
Cko_contig_79228	gi|357452639|ref|XP_003596596.1|	2.2e-277	-3	Receptor-like protein kinase [Medicago truncatula]	NR	GO:0005516 calmodulin binding molecular_function;GO:0009409 response to cold biological_process;GO:0005524 ATP binding molecular_function;GO:0000186 activation of MAPKK activity biological_process;GO:0004709 MAP kinase kinase kinase activity molecular_function;GO:0005886 plasma membrane cellular_component;GO:0000165 MAPK cascade biological_process;EC:2.7.11.25
Cko_contig_81653	gi|357440627|ref|XP_003590591.1|	1.3e-25	-3	Serine/threonine protein kinase Nek2 [Medicago truncatula]	NR	GO:0005524 ATP binding molecular_function;GO:0000186 activation of MAPKK activity biological_process;GO:0004709 MAP kinase kinase kinase activity molecular_function;GO:0000165 MAPK cascade biological_process;EC:2.7.11.25
Cko_contig_82826	gi|356535149|ref|XP_003536111.1|	0	-2	PREDICTED: serine/threonine-protein kinase WNK1-like [Glycine max]	NR	GO:0007623 circadian rhythm biological_process;GO:0005524 ATP binding molecular_function;GO:0000186 activation of MAPKK activity biological_process;GO:0004709 MAP kinase kinase kinase activity molecular_function;GO:0016020 membrane cellular_component;GO:0000165 MAPK cascade biological_process;EC:2.7.11.25
Cko_contig_83762	gi|356504957|ref|XP_003521259.1|	5.6e-106	1	PREDICTED: serine/threonine-protein kinase Nek4-like [Glycine max]	NR	GO:0005524 ATP binding molecular_function;GO:0000186 activation of MAPKK activity biological_process;GO:0004709 MAP kinase kinase kinase activity molecular_function;GO:0000165 MAPK cascade biological_process;EC:2.7.11.25
Cko_contig_83763	gi|356500172|ref|XP_003518907.1|	7.5e-93	1	PREDICTED: serine/threonine-protein kinase Nek2-like [Glycine max]	NR	GO:0005524 ATP binding molecular_function;GO:0000186 activation of MAPKK activity biological_process;GO:0004709 MAP kinase kinase kinase activity molecular_function;GO:0000165 MAPK cascade biological_process;EC:2.7.11.25
Cko_contig_83764	gi|147789312|emb|CAN75551.1|	1.6e-62	1	hypothetical protein VITISV_025700 [Vitis vinifera]	NR	GO:0005524 ATP binding molecular_function;GO:0000186 activation of MAPKK activity biological_process;GO:0004709 MAP kinase kinase kinase activity molecular_function;GO:0000165 MAPK cascade biological_process;EC:2.7.11.25
Cko_contig_84339	gi|356568467|ref|XP_003552432.1|	0	3	PREDICTED: probable receptor protein kinase TMK1-like isoform 1 [Glycine max]	NR	GO:0016021 integral to membrane cellular_component;GO:0005524 ATP binding molecular_function;GO:0000186 activation of MAPKK activity biological_process;GO:0004709 MAP kinase kinase kinase activity molecular_function;GO:0005886 plasma membrane cellular_component;GO:0000165 MAPK cascade biological_process;EC:2.7.11.25
Cko_contig_84910	gi|356568849|ref|XP_003552620.1|	5.6e-235	1	PREDICTED: probable leucine-rich repeat receptor-like serine/threonine-protein kinase At5g15730-like [Glycine max]	NR	GO:0005524 ATP binding molecular_function;GO:0000186 activation of MAPKK activity biological_process;GO:0004709 MAP kinase kinase kinase activity molecular_function;GO:0000165 MAPK cascade biological_process;EC:2.7.11.25
Cko_contig_85418	gi|356552492|ref|XP_003544601.1|	4.1e-246	3	PREDICTED: probable receptor-like protein kinase At1g80640-like [Glycine max]	NR	GO:0005524 ATP binding molecular_function;GO:0000186 activation of MAPKK activity biological_process;GO:0004709 MAP kinase kinase kinase activity molecular_function;GO:0000165 MAPK cascade biological_process;EC:2.7.11.25
Cko_contig_85420	gi|356518228|ref|XP_003527781.1|	1.9e-165	2	PREDICTED: probable receptor-like protein kinase At1g80640-like [Glycine max]	NR	GO:0005524 ATP binding molecular_function;GO:0000186 activation of MAPKK activity biological_process;GO:0004709 MAP kinase kinase kinase activity molecular_function;GO:0000165 MAPK cascade biological_process;EC:2.7.11.25
Cko_contig_85421	gi|356518228|ref|XP_003527781.1|	6.8e-188	3	PREDICTED: probable receptor-like protein kinase At1g80640-like [Glycine max]	NR	GO:0005524 ATP binding molecular_function;GO:0000186 activation of MAPKK activity biological_process;GO:0004709 MAP kinase kinase kinase activity molecular_function;GO:0000165 MAPK cascade biological_process;EC:2.7.11.25
Cko_contig_85719	gi|356513557|ref|XP_003525479.1|	1.5e-251	3	PREDICTED: LRR receptor-like serine/threonine-protein kinase FEI 1-like [Glycine max]	NR	GO:0016021 integral to membrane cellular_component;GO:0005524 ATP binding molecular_function;GO:0000186 activation of MAPKK activity biological_process;GO:0004709 MAP kinase kinase kinase activity molecular_function;GO:0000165 MAPK cascade biological_process;EC:2.7.11.25
Cko_contig_85720	gi|357477395|ref|XP_003608983.1|	0	3	LRR receptor-like serine/threonine-protein kinase FEI [Medicago truncatula]	NR	GO:0055114 oxidation-reduction process biological_process;GO:0016021 integral to membrane cellular_component;GO:0016491 oxidoreductase activity molecular_function;GO:0005524 ATP binding molecular_function;GO:0000186 activation of MAPKK activity biological_process;GO:0004709 MAP kinase kinase kinase activity molecular_function;GO:0000165 MAPK cascade biological_process;EC:2.7.11.25
Cko_contig_85976	gi|224113153|ref|XP_002332643.1|	3.6e-70	-3	predicted protein [Populus trichocarpa]	NR	GO:0005524 ATP binding molecular_function;GO:0000186 activation of MAPKK activity biological_process;GO:0004709 MAP kinase kinase kinase activity molecular_function;GO:0048544 recognition of pollen biological_process;GO:0004714 transmembrane receptor protein tyrosine kinase activity molecular_function;GO:0000165 MAPK cascade biological_process;EC:2.7.11.25;EC:2.7.10.1
Cko_contig_86388	gi|356529521|ref|XP_003533339.1|	1.6e-63	2	PREDICTED: uncharacterized protein LOC100788742 [Glycine max]	NR	GO:0046777 protein autophosphorylation biological_process;GO:0009620 response to fungus biological_process;GO:0009414 response to water deprivation biological_process;GO:0008219 cell death biological_process;GO:0009651 response to salt stress biological_process;GO:0009617 response to bacterium biological_process;GO:0005524 ATP binding molecular_function;GO:0000186 activation of MAPKK activity bio…
Cko_contig_86398	gi|356567418|ref|XP_003551917.1|	1.6e-38	2	PREDICTED: mitogen-activated protein kinase 10-like [Glycine max]	NR	GO:0004707 MAP kinase activity molecular_function;GO:0000165 MAPK cascade biological_process;GO:0006468 protein phosphorylation biological_process;GO:0005524 ATP binding molecular_function;EC:2.7.11.24
Cko_contig_86672	gi|356533369|ref|XP_003535237.1|	0	-2	PREDICTED: probable leucine-rich repeat receptor-like protein kinase At2g33170-like [Glycine max]	NR	GO:0055114 oxidation-reduction process biological_process;GO:0016021 integral to membrane cellular_component;GO:0005524 ATP binding molecular_function;GO:0000186 activation of MAPKK activity biological_process;GO:0004709 MAP kinase kinase kinase activity molecular_function;GO:0032440 2-alkenal reductase [NAD(P)] activity molecular_function;GO:0000165 MAPK cascade biological_process;EC:2.7.11.25;E…
Cko_contig_87214	gi|224062744|ref|XP_002300882.1|	3.3e-61	-2	predicted protein [Populus trichocarpa]	NR	GO:0004707 MAP kinase activity molecular_function;GO:0000165 MAPK cascade biological_process;GO:0006468 protein phosphorylation biological_process;GO:0005524 ATP binding molecular_function;EC:2.7.11.24
Cko_contig_87215	gi|224062744|ref|XP_002300882.1|	3.3e-61	-1	predicted protein [Populus trichocarpa]	NR	GO:0004707 MAP kinase activity molecular_function;GO:0000165 MAPK cascade biological_process;GO:0006468 protein phosphorylation biological_process;GO:0005524 ATP binding molecular_function;EC:2.7.11.24
Cko_contig_87224	gi|237651866|gb|ACR08623.1|	1.6e-46	2	mitogen activated protein kinase 20-2 [Oryza sativa Indica Group]	NR	GO:0004707 MAP kinase activity molecular_function;GO:0000165 MAPK cascade biological_process;GO:0006468 protein phosphorylation biological_process;GO:0005524 ATP binding molecular_function;EC:2.7.11.24
Cko_contig_87339	gi|255636447|gb|ACU18562.1|	2.3e-35	1	unknown [Glycine max]	NR	GO:0005739 mitochondrion cellular_component;GO:0005524 ATP binding molecular_function;GO:0000186 activation of MAPKK activity biological_process;GO:0004709 MAP kinase kinase kinase activity molecular_function;GO:0000165 MAPK cascade biological_process;EC:2.7.11.25
Cko_contig_87340	gi|356501465|ref|XP_003519545.1|	6.6e-136	-2	PREDICTED: serine/threonine-protein kinase PBS1-like [Glycine max]	NR	GO:0005524 ATP binding molecular_function;GO:0000186 activation of MAPKK activity biological_process;GO:0004709 MAP kinase kinase kinase activity molecular_function;GO:0000165 MAPK cascade biological_process;EC:2.7.11.25
Cko_contig_87341	gi|356524071|ref|XP_003530656.1|	7.1e-137	-1	PREDICTED: serine/threonine-protein kinase PBS1-like [Glycine max]	NR	GO:0005524 ATP binding molecular_function;GO:0000186 activation of MAPKK activity biological_process;GO:0004709 MAP kinase kinase kinase activity molecular_function;GO:0000165 MAPK cascade biological_process;EC:2.7.11.25
Cko_contig_87342	gi|357516767|ref|XP_003628672.1|	8.6e-15	-3	Protein kinase 2A [Medicago truncatula]	NR	GO:0005524 ATP binding molecular_function;GO:0000186 activation of MAPKK activity biological_process;GO:0004709 MAP kinase kinase kinase activity molecular_function;GO:0000165 MAPK cascade biological_process;EC:2.7.11.25
Cko_contig_87343	gi|357486023|ref|XP_003613299.1|	6.1e-63	-1	Protein kinase family protein [Medicago truncatula]	NR	GO:0005524 ATP binding molecular_function;GO:0000186 activation of MAPKK activity biological_process;GO:0004709 MAP kinase kinase kinase activity molecular_function;GO:0000165 MAPK cascade biological_process;EC:2.7.11.25
Cko_contig_88080	gi|242037967|ref|XP_002466378.1|	8.8e-57	1	hypothetical protein SORBIDRAFT_01g006690 [Sorghum bicolor]	NR	GO:0009934 regulation of meristem structural organization biological_process;GO:0016023 cytoplasmic membrane-bounded vesicle cellular_component;GO:0000186 activation of MAPKK activity biological_process;GO:0010480 microsporocyte differentiation biological_process;GO:0043621 protein self-association molecular_function;GO:0010075 regulation of meristem growth biological_process;GO:0032440 2-alkenal…
Cko_contig_88081	gi|351721253|ref|NP_001237715.1|	0	2	receptor-like protein kinase 2 precursor [Glycine max]	NR	GO:0009934 regulation of meristem structural organization biological_process;GO:0000186 activation of MAPKK activity biological_process;GO:0010480 microsporocyte differentiation biological_process;GO:0043621 protein self-association molecular_function;GO:0010075 regulation of meristem growth biological_process;GO:0032440 2-alkenal reductase [NAD(P)] activity molecular_function;GO:0016021 integral…
Cko_contig_88247	gi|356509460|ref|XP_003523467.1|	9.8e-68	2	PREDICTED: mitogen-activated protein kinase kinase kinase 1-like [Glycine max]	NR	GO:0019900 kinase binding molecular_function;GO:0009651 response to salt stress biological_process;GO:0009409 response to cold biological_process;GO:0009611 response to wounding biological_process;GO:0003677 DNA binding molecular_function;GO:0005524 ATP binding molecular_function;GO:0000186 activation of MAPKK activity biological_process;GO:0004709 MAP kinase kinase kinase activity molecular_func…
Cko_contig_88468	gi|356495657|ref|XP_003516691.1|	6.2e-104	-1	PREDICTED: uncharacterized protein LOC100813707 [Glycine max]	NR	GO:0006355 regulation of transcription, DNA-dependent biological_process;GO:0005524 ATP binding molecular_function;GO:0000186 activation of MAPKK activity biological_process;GO:0004709 MAP kinase kinase kinase activity molecular_function;GO:0000165 MAPK cascade biological_process;EC:2.7.11.25
Cko_contig_88469	gi|356495657|ref|XP_003516691.1|	7.6e-51	-1	PREDICTED: uncharacterized protein LOC100813707 [Glycine max]	NR	GO:0006355 regulation of transcription, DNA-dependent biological_process;GO:0005524 ATP binding molecular_function;GO:0000186 activation of MAPKK activity biological_process;GO:0004709 MAP kinase kinase kinase activity molecular_function;GO:0000165 MAPK cascade biological_process;EC:2.7.11.25
Cko_contig_89175	gi|357437463|ref|XP_003589007.1|	8.1e-08	1	MAP kinase kinase kinase [Medicago truncatula]	NR	GO:0006468 protein phosphorylation biological_process;GO:0004674 protein serine/threonine kinase activity molecular_function;GO:0005524 ATP binding molecular_function;EC:2.7.11.0
Cko_contig_89176	gi|356564057|ref|XP_003550273.1|	1.1e-58	1	PREDICTED: uncharacterized protein LOC100779137 [Glycine max]	NR	GO:0005524 ATP binding molecular_function;GO:0000186 activation of MAPKK activity biological_process;GO:0004709 MAP kinase kinase kinase activity molecular_function;GO:0044424 intracellular part cellular_component;GO:0000165 MAPK cascade biological_process;EC:2.7.11.25
Cko_contig_90654	gi|356575783|ref|XP_003556016.1|	3.4e-94	2	PREDICTED: cysteine-rich receptor-like protein kinase 25-like isoform 4 [Glycine max]	NR	GO:0005524 ATP binding molecular_function;GO:0000186 activation of MAPKK activity biological_process;GO:0004709 MAP kinase kinase kinase activity molecular_function;GO:0000165 MAPK cascade biological_process;EC:2.7.11.25
Cko_contig_91755	gi|357494709|ref|XP_003617643.1|	3.1e-90	1	Microtubule-associated protein MAP65-1a [Medicago truncatula]	NR	GO:0055028 cortical microtubule cellular_component;GO:0046785 microtubule polymerization biological_process
Cko_contig_92031	gi|356567426|ref|XP_003551921.1|	2.4e-290	3	PREDICTED: probable receptor-like protein kinase At2g42960-like [Glycine max]	NR	GO:0005524 ATP binding molecular_function;GO:0000186 activation of MAPKK activity biological_process;GO:0004709 MAP kinase kinase kinase activity molecular_function;GO:0005886 plasma membrane cellular_component;GO:0000165 MAPK cascade biological_process;EC:2.7.11.25
Cko_contig_92032	gi|356567426|ref|XP_003551921.1|	0	1	PREDICTED: probable receptor-like protein kinase At2g42960-like [Glycine max]	NR	GO:0005524 ATP binding molecular_function;GO:0000186 activation of MAPKK activity biological_process;GO:0004709 MAP kinase kinase kinase activity molecular_function;GO:0005886 plasma membrane cellular_component;GO:0000165 MAPK cascade biological_process;EC:2.7.11.25
Cko_contig_92033	gi|356501467|ref|XP_003519546.1|	4.9e-287	1	PREDICTED: probable receptor-like protein kinase At2g42960-like [Glycine max]	NR	GO:0005524 ATP binding molecular_function;GO:0000186 activation of MAPKK activity biological_process;GO:0004709 MAP kinase kinase kinase activity molecular_function;GO:0005886 plasma membrane cellular_component;GO:0000165 MAPK cascade biological_process;EC:2.7.11.25
Cko_contig_92928	gi|357447643|ref|XP_003594097.1|	0	1	Mitogen activated protein kinase 16-2 [Medicago truncatula]	NR	GO:0004707 MAP kinase activity molecular_function;GO:0005773 vacuole cellular_component;GO:0005886 plasma membrane cellular_component;GO:0000165 MAPK cascade biological_process;GO:0006468 protein phosphorylation biological_process;GO:0005524 ATP binding molecular_function;EC:2.7.11.24
Cko_contig_92930	gi|356555610|ref|XP_003546123.1|	1.8e-71	-2	PREDICTED: mitogen-activated protein kinase 16-like [Glycine max]	NR	GO:0004707 MAP kinase activity molecular_function;GO:0005773 vacuole cellular_component;GO:0005886 plasma membrane cellular_component;GO:0000165 MAPK cascade biological_process;GO:0006468 protein phosphorylation biological_process;GO:0005524 ATP binding molecular_function;EC:2.7.11.24
Cko_contig_92931	gi|297812079|ref|XP_002873923.1|	1.8e-70	-3	mitogen-activated protein kinase 16 [Arabidopsis lyrata subsp. lyrata]	NR	GO:0004707 MAP kinase activity molecular_function;GO:0005773 vacuole cellular_component;GO:0005886 plasma membrane cellular_component;GO:0000165 MAPK cascade biological_process;GO:0006468 protein phosphorylation biological_process;GO:0005524 ATP binding molecular_function;EC:2.7.11.24
Cko_contig_93094	gi|357521593|ref|XP_003631085.1|	0	2	Mitogen-activated protein kinase 21-2 [Medicago truncatula]	NR	GO:0004707 MAP kinase activity molecular_function;GO:0005829 cytosol cellular_component;GO:0006468 protein phosphorylation biological_process;GO:0005739 mitochondrion cellular_component;GO:0005524 ATP binding molecular_function;GO:0009738 abscisic acid mediated signaling pathway biological_process;GO:0005634 nucleus cellular_component;GO:0000165 MAPK cascade biological_process;EC:2.7.11.24
Cko_contig_94526	gi|356502698|ref|XP_003520154.1|	0	-1	PREDICTED: proline-rich receptor-like protein kinase PERK10-like [Glycine max]	NR	GO:0005524 ATP binding molecular_function;GO:0000186 activation of MAPKK activity biological_process;GO:0004709 MAP kinase kinase kinase activity molecular_function;GO:0005886 plasma membrane cellular_component;GO:0000165 MAPK cascade biological_process;EC:2.7.11.25
Cko_contig_94527	gi|356502698|ref|XP_003520154.1|	9e-264	-1	PREDICTED: proline-rich receptor-like protein kinase PERK10-like [Glycine max]	NR	GO:0005524 ATP binding molecular_function;GO:0000186 activation of MAPKK activity biological_process;GO:0004709 MAP kinase kinase kinase activity molecular_function;GO:0005886 plasma membrane cellular_component;GO:0000165 MAPK cascade biological_process;EC:2.7.11.25
Cko_contig_94716	gi|217074642|gb|ACJ85681.1|	9.8e-57	-1	unknown [Medicago truncatula]	NR	GO:0004707 MAP kinase activity molecular_function;GO:0006468 protein phosphorylation biological_process;GO:0005524 ATP binding molecular_function;GO:0043622 cortical microtubule organization biological_process;GO:0005737 cytoplasm cellular_component;GO:0000165 MAPK cascade biological_process;EC:2.7.11.24
Cko_contig_94919	gi|356570730|ref|XP_003553538.1|	0	1	PREDICTED: probable LRR receptor-like serine/threonine-protein kinase At1g67720-like [Glycine max]	NR	GO:0016023 cytoplasmic membrane-bounded vesicle cellular_component;GO:0005524 ATP binding molecular_function;GO:0000186 activation of MAPKK activity biological_process;GO:0004709 MAP kinase kinase kinase activity molecular_function;GO:0005886 plasma membrane cellular_component;GO:0000165 MAPK cascade biological_process;EC:2.7.11.25
Cko_contig_94921	gi|356536917|ref|XP_003536979.1|	3.9e-23	1	PREDICTED: probable LRR receptor-like serine/threonine-protein kinase At1g67720-like [Glycine max]	NR	GO:0005524 ATP binding molecular_function;GO:0000186 activation of MAPKK activity biological_process;GO:0004709 MAP kinase kinase kinase activity molecular_function;GO:0005886 plasma membrane cellular_component;GO:0000165 MAPK cascade biological_process;EC:2.7.11.25
Cko_contig_95113	gi|140053517|gb|ABE79572.2|	6.8e-146	-1	Protein kinase [Medicago truncatula]	NR	GO:0055114 oxidation-reduction process biological_process;GO:0016021 integral to membrane cellular_component;GO:0033612 receptor serine/threonine kinase binding molecular_function;GO:0009536 plastid cellular_component;GO:0043621 protein self-association molecular_function;GO:0016023 cytoplasmic membrane-bounded vesicle cellular_component;GO:0005524 ATP binding molecular_function;GO:0000186 activa…
Cko_contig_95114	gi|357445293|ref|XP_003592924.1|	3.9e-21	-3	Receptor-like protein kinase [Medicago truncatula]	NR	GO:0055114 oxidation-reduction process biological_process;GO:0016021 integral to membrane cellular_component;GO:0005524 ATP binding molecular_function;GO:0000186 activation of MAPKK activity biological_process;GO:0004709 MAP kinase kinase kinase activity molecular_function;GO:0032440 2-alkenal reductase [NAD(P)] activity molecular_function;GO:0000165 MAPK cascade biological_process;EC:2.7.11.25;E…
Cko_contig_95867	gi|356560633|ref|XP_003548595.1|	1.5e-68	2	PREDICTED: LRR receptor-like serine/threonine-protein kinase HSL2-like [Glycine max]	NR	GO:0055114 oxidation-reduction process biological_process;GO:0016021 integral to membrane cellular_component;GO:0005524 ATP binding molecular_function;GO:0000186 activation of MAPKK activity biological_process;GO:0004709 MAP kinase kinase kinase activity molecular_function;GO:0032440 2-alkenal reductase [NAD(P)] activity molecular_function;GO:0005886 plasma membrane cellular_component;GO:0000165 …
Cko_contig_95874	gi|356561798|ref|XP_003549165.1|	6.1e-46	-2	PREDICTED: receptor-like protein kinase HSL1-like [Glycine max]	NR	GO:0055114 oxidation-reduction process biological_process;GO:0016021 integral to membrane cellular_component;GO:0005524 ATP binding molecular_function;GO:0000186 activation of MAPKK activity biological_process;GO:0004709 MAP kinase kinase kinase activity molecular_function;GO:0032440 2-alkenal reductase [NAD(P)] activity molecular_function;GO:0005886 plasma membrane cellular_component;GO:0000165 …
Cko_contig_96788	gi|357507521|ref|XP_003624049.1|	9e-248	1	Mitogen-activated protein kinase [Medicago truncatula]	NR	GO:0004707 MAP kinase activity molecular_function;GO:0042539 hypotonic salinity response biological_process;GO:0006468 protein phosphorylation biological_process;GO:0009862 systemic acquired resistance, salicylic acid mediated signaling pathway biological_process;GO:0009620 response to fungus biological_process;GO:0009409 response to cold biological_process;GO:0007047;GO:0005975 carbohydrate meta…
Cko_contig_96789	gi|356530050|ref|XP_003533597.1|	0	-1	PREDICTED: probable polygalacturonase-like [Glycine max]	NR	GO:0004707 MAP kinase activity molecular_function;GO:0006468 protein phosphorylation biological_process;GO:0016021 integral to membrane cellular_component;GO:0007047;GO:0005975 carbohydrate metabolic process biological_process;GO:0005524 ATP binding molecular_function;GO:0004650 polygalacturonase activity molecular_function;GO:0005576 extracellular region cellular_component;GO:0000165 MAPK cascad…
Cko_contig_96790	gi|2499613|sp|Q40353.1|MMK2_MEDSA	7.1e-249	1	RecName: Full=Mitogen-activated protein kinase homolog MMK2	NR	GO:0004707 MAP kinase activity molecular_function;GO:0042539 hypotonic salinity response biological_process;GO:0006468 protein phosphorylation biological_process;GO:0009862 systemic acquired resistance, salicylic acid mediated signaling pathway biological_process;GO:0009620 response to fungus biological_process;GO:0009409 response to cold biological_process;GO:0005524 ATP binding molecular_functi…
Cko_contig_96862	gi|255554483|ref|XP_002518280.1|	1.2e-57	-3	kinase, putative [Ricinus communis]	NR	GO:0046777 protein autophosphorylation biological_process;GO:0048573 photoperiodism, flowering biological_process;GO:0005524 ATP binding molecular_function;GO:0000186 activation of MAPKK activity biological_process;GO:0004709 MAP kinase kinase kinase activity molecular_function;GO:0005737 cytoplasm cellular_component;GO:0005634 nucleus cellular_component;GO:0000165 MAPK cascade biological_process…
Cko_contig_96863	gi|356570080|ref|XP_003553219.1|	9e-51	-3	PREDICTED: probable serine/threonine-protein kinase WNK4-like [Glycine max]	NR	GO:0046777 protein autophosphorylation biological_process;GO:0043424 protein histidine kinase binding molecular_function;GO:0005524 ATP binding molecular_function;GO:0000186 activation of MAPKK activity biological_process;GO:0004709 MAP kinase kinase kinase activity molecular_function;GO:0005737 cytoplasm cellular_component;GO:0005634 nucleus cellular_component;GO:0000165 MAPK cascade biological_…
Cko_contig_96866	gi|356570080|ref|XP_003553219.1|	1e-86	-3	PREDICTED: probable serine/threonine-protein kinase WNK4-like [Glycine max]	NR	GO:0046777 protein autophosphorylation biological_process;GO:0048573 photoperiodism, flowering biological_process;GO:0005524 ATP binding molecular_function;GO:0000186 activation of MAPKK activity biological_process;GO:0004709 MAP kinase kinase kinase activity molecular_function;GO:0005737 cytoplasm cellular_component;GO:0005634 nucleus cellular_component;GO:0000165 MAPK cascade biological_process…
Cko_contig_97762	gi|356552725|ref|XP_003544713.1|	4.2e-199	-1	PREDICTED: probable serine/threonine-protein kinase WNK11-like [Glycine max]	NR	GO:0005524 ATP binding molecular_function;GO:0000186 activation of MAPKK activity biological_process;GO:0004709 MAP kinase kinase kinase activity molecular_function;GO:0000165 MAPK cascade biological_process;EC:2.7.11.25
Cko_contig_97889	gi|356554681|ref|XP_003545672.1|	1e-95	2	PREDICTED: wall-associated receptor kinase 2-like [Glycine max]	NR	GO:0009615 response to virus biological_process;GO:0007166 cell surface receptor signaling pathway biological_process;GO:0000186 activation of MAPKK activity biological_process;GO:0009505 plant-type cell wall cellular_component;GO:0009311 oligosaccharide metabolic process biological_process;GO:0005773 vacuole cellular_component;GO:0030247 polysaccharide binding molecular_function;GO:0005509 calci…
Cko_contig_97890	gi|356554693|ref|XP_003545678.1|	1.9e-97	2	PREDICTED: wall-associated receptor kinase 2-like [Glycine max]	NR	GO:0009615 response to virus biological_process;GO:0007166 cell surface receptor signaling pathway biological_process;GO:0000186 activation of MAPKK activity biological_process;GO:0009505 plant-type cell wall cellular_component;GO:0009311 oligosaccharide metabolic process biological_process;GO:0005773 vacuole cellular_component;GO:0030247 polysaccharide binding molecular_function;GO:0005509 calci…
Cko_contig_98025	gi|356540990|ref|XP_003538967.1|	0	-1	PREDICTED: serine/threonine-protein kinase sepA-like [Glycine max]	NR	GO:0051301 cell division biological_process;GO:0005524 ATP binding molecular_function;GO:0000186 activation of MAPKK activity biological_process;GO:0004709 MAP kinase kinase kinase activity molecular_function;GO:0044464 cell part cellular_component;GO:0000165 MAPK cascade biological_process;EC:2.7.11.25
Cko_contig_98026	gi|356544399|ref|XP_003540639.1|	0	-1	PREDICTED: serine/threonine-protein kinase sepA-like [Glycine max]	NR	GO:0051301 cell division biological_process;GO:0005524 ATP binding molecular_function;GO:0000186 activation of MAPKK activity biological_process;GO:0044444 cytoplasmic part cellular_component;GO:0004709 MAP kinase kinase kinase activity molecular_function;GO:0000165 MAPK cascade biological_process;EC:2.7.11.25
Cko_contig_98027	gi|356540990|ref|XP_003538967.1|	3.2e-209	-1	PREDICTED: serine/threonine-protein kinase sepA-like [Glycine max]	NR	GO:0005829 cytosol cellular_component;GO:0007009 plasma membrane organization biological_process;GO:0051301 cell division biological_process;GO:0005524 ATP binding molecular_function;GO:0000186 activation of MAPKK activity biological_process;GO:0009555 pollen development biological_process;GO:0004709 MAP kinase kinase kinase activity molecular_function;GO:0005773 vacuole cellular_component;GO:000…
Cko_contig_98028	gi|356544399|ref|XP_003540639.1|	2.3e-186	-1	PREDICTED: serine/threonine-protein kinase sepA-like [Glycine max]	NR	GO:0005829 cytosol cellular_component;GO:0007009 plasma membrane organization biological_process;GO:0051301 cell division biological_process;GO:0005524 ATP binding molecular_function;GO:0000186 activation of MAPKK activity biological_process;GO:0009555 pollen development biological_process;GO:0004709 MAP kinase kinase kinase activity molecular_function;GO:0005773 vacuole cellular_component;GO:000…
Cko_contig_98138	gi|356530846|ref|XP_003533990.1|	1.8e-42	2	PREDICTED: uncharacterized protein LOC100819762 [Glycine max]	NR	GO:0010103 stomatal complex morphogenesis biological_process;GO:0005524 ATP binding molecular_function;GO:0000186 activation of MAPKK activity biological_process;GO:0004709 MAP kinase kinase kinase activity molecular_function;GO:0009793 embryo development ending in seed dormancy biological_process;GO:0000165 MAPK cascade biological_process;EC:2.7.11.25
Cko_contig_98866	gi|357516301|ref|XP_003628439.1|	4.6e-122	2	Leucine-rich repeat family protein / protein kinase family protein [Medicago truncatula]	NR	GO:0055114 oxidation-reduction process biological_process;GO:0008270 zinc ion binding molecular_function;GO:0003676 nucleic acid binding molecular_function;GO:0005524 ATP binding molecular_function;GO:0000186 activation of MAPKK activity biological_process;GO:0004709 MAP kinase kinase kinase activity molecular_function;GO:0032440 2-alkenal reductase [NAD(P)] activity molecular_function;GO:0005886…
Cko_contig_98869	gi|356542336|ref|XP_003539623.1|	6e-28	2	PREDICTED: probable LRR receptor-like serine/threonine-protein kinase At1g53430-like [Glycine max]	NR	GO:0055114 oxidation-reduction process biological_process;GO:0008270 zinc ion binding molecular_function;GO:0003676 nucleic acid binding molecular_function;GO:0005524 ATP binding molecular_function;GO:0000186 activation of MAPKK activity biological_process;GO:0004709 MAP kinase kinase kinase activity molecular_function;GO:0032440 2-alkenal reductase [NAD(P)] activity molecular_function;GO:0000165…
Cko_contig_99576	gi|356543239|ref|XP_003540070.1|	1.6e-110	3	PREDICTED: G-type lectin S-receptor-like serine/threonine-protein kinase At4g27290-like [Glycine max]	NR	GO:0005524 ATP binding molecular_function;GO:0000186 activation of MAPKK activity biological_process;GO:0004709 MAP kinase kinase kinase activity molecular_function;GO:0048544 recognition of pollen biological_process;GO:0004714 transmembrane receptor protein tyrosine kinase activity molecular_function;GO:0000165 MAPK cascade biological_process;EC:2.7.11.25;EC:2.7.10.1
Cko_contig_99943	gi|356557517|ref|XP_003547062.1|	5.2e-85	-3	PREDICTED: mitogen-activated protein kinase kinase kinase 1-like [Glycine max]	NR	GO:0019900 kinase binding molecular_function;GO:0009651 response to salt stress biological_process;GO:0009409 response to cold biological_process;GO:0009611 response to wounding biological_process;GO:0003677 DNA binding molecular_function;GO:0005524 ATP binding molecular_function;GO:0000186 activation of MAPKK activity biological_process;GO:0004709 MAP kinase kinase kinase activity molecular_func…
Cko_contig_99944	gi|359486016|ref|XP_002264549.2|	2.3e-82	-2	PREDICTED: mitogen-activated protein kinase kinase kinase 1-like [Vitis vinifera]	NR	GO:0019900 kinase binding molecular_function;GO:0009651 response to salt stress biological_process;GO:0009409 response to cold biological_process;GO:0009611 response to wounding biological_process;GO:0009536 plastid cellular_component;GO:0003677 DNA binding molecular_function;GO:0005524 ATP binding molecular_function;GO:0000186 activation of MAPKK activity biological_process;GO:0004709 MAP kinase…
Cko_contig_100819	gi|356568740|ref|XP_003552568.1|	7.4e-50	-1	PREDICTED: putative endo-1,3(4)-beta-glucanase 2-like [Glycine max]	NR	GO:0005507 copper ion binding molecular_function;GO:0052736 beta-glucanase activity molecular_function;GO:0009055 electron carrier activity molecular_function;GO:0005524 ATP binding molecular_function;GO:0000186 activation of MAPKK activity biological_process;GO:0004709 MAP kinase kinase kinase activity molecular_function;GO:0030246 carbohydrate binding molecular_function;GO:0000165 MAPK cascade …
Cko_contig_101095	gi|217073556|gb|ACJ85138.1|	9.2e-16	3	unknown [Medicago truncatula]	NR	GO:0004707 MAP kinase activity molecular_function;GO:0000165 MAPK cascade biological_process;GO:0006468 protein phosphorylation biological_process;GO:0005524 ATP binding molecular_function;EC:2.7.11.24
Cko_contig_102294	gi|351722391|ref|NP_001238522.1|	9.7e-296	-2	serine/threonine protein kinase-like protein [Glycine max]	NR	GO:0005524 ATP binding molecular_function;GO:0000186 activation of MAPKK activity biological_process;GO:0004709 MAP kinase kinase kinase activity molecular_function;GO:0005886 plasma membrane cellular_component;GO:0000165 MAPK cascade biological_process;EC:2.7.11.25
Cko_contig_102295	gi|351720793|ref|NP_001237700.1|	7.3e-289	-1	serine/threonine protein kinase-like protein [Glycine max]	NR	GO:0005524 ATP binding molecular_function;GO:0000186 activation of MAPKK activity biological_process;GO:0004709 MAP kinase kinase kinase activity molecular_function;GO:0005886 plasma membrane cellular_component;GO:0000165 MAPK cascade biological_process;EC:2.7.11.25
Cko_contig_102516	gi|356526421|ref|XP_003531816.1|	2.8e-17	3	PREDICTED: probable LRR receptor-like serine/threonine-protein kinase At1g56130-like [Glycine max]	NR	GO:0006508 proteolysis biological_process;GO:0005524 ATP binding molecular_function;GO:0000186 activation of MAPKK activity biological_process;GO:0004709 MAP kinase kinase kinase activity molecular_function;GO:0004190 aspartic-type endopeptidase activity molecular_function;GO:0005886 plasma membrane cellular_component;GO:0000165 MAPK cascade biological_process;EC:2.7.11.25;EC:3.4.23.0
Cko_contig_102517	gi|356526421|ref|XP_003531816.1|	2.8e-17	1	PREDICTED: probable LRR receptor-like serine/threonine-protein kinase At1g56130-like [Glycine max]	NR	GO:0006508 proteolysis biological_process;GO:0005524 ATP binding molecular_function;GO:0000186 activation of MAPKK activity biological_process;GO:0004709 MAP kinase kinase kinase activity molecular_function;GO:0004190 aspartic-type endopeptidase activity molecular_function;GO:0005886 plasma membrane cellular_component;GO:0000165 MAPK cascade biological_process;EC:2.7.11.25;EC:3.4.23.0
Cko_contig_102533	gi|356554681|ref|XP_003545672.1|	4e-29	-2	PREDICTED: wall-associated receptor kinase 2-like [Glycine max]	NR	GO:0071944 cell periphery cellular_component;GO:0016020 membrane cellular_component;GO:0000186 activation of MAPKK activity biological_process;GO:0030247 polysaccharide binding molecular_function;GO:0051707 response to other organism biological_process;GO:0005509 calcium ion binding molecular_function;GO:0048856 anatomical structure development biological_process;GO:0000165 MAPK cascade biologica…
Cko_contig_102824	gi|356523826|ref|XP_003530535.1|	1.1e-222	-3	PREDICTED: probable leucine-rich repeat receptor-like protein kinase At5g49770-like [Glycine max]	NR	GO:0055114 oxidation-reduction process biological_process;GO:0016021 integral to membrane cellular_component;GO:0005524 ATP binding molecular_function;GO:0000186 activation of MAPKK activity biological_process;GO:0004709 MAP kinase kinase kinase activity molecular_function;GO:0032440 2-alkenal reductase [NAD(P)] activity molecular_function;GO:0000165 MAPK cascade biological_process;EC:2.7.11.25;E…
Cko_contig_103316	gi|356558021|ref|XP_003547307.1|	3.3e-53	3	PREDICTED: probable leucine-rich repeat receptor-like protein kinase At5g49770-like [Glycine max]	NR	GO:0055114 oxidation-reduction process biological_process;GO:0016021 integral to membrane cellular_component;GO:0016023 cytoplasmic membrane-bounded vesicle cellular_component;GO:0005524 ATP binding molecular_function;GO:0000186 activation of MAPKK activity biological_process;GO:0004709 MAP kinase kinase kinase activity molecular_function;GO:0032440 2-alkenal reductase [NAD(P)] activity molecular…
Cko_contig_103438	gi|356534238|ref|XP_003535664.1|	0	1	PREDICTED: cysteine-rich receptor-like protein kinase 25-like [Glycine max]	NR	GO:0005524 ATP binding molecular_function;GO:0000186 activation of MAPKK activity biological_process;GO:0004709 MAP kinase kinase kinase activity molecular_function;GO:0000165 MAPK cascade biological_process;EC:2.7.11.25
Cko_contig_103939	gi|356518437|ref|XP_003527885.1|	2.7e-121	-2	PREDICTED: serine/threonine-protein kinase CTR1-like [Glycine max]	NR	GO:0005524 ATP binding molecular_function;GO:0000186 activation of MAPKK activity biological_process;GO:0004709 MAP kinase kinase kinase activity molecular_function;GO:0000165 MAPK cascade biological_process;EC:2.7.11.25
Cko_contig_103940	gi|357465219|ref|XP_003602891.1|	9.8e-41	-1	Serine/threonine protein kinase [Medicago truncatula]	NR	GO:0005524 ATP binding molecular_function;GO:0000186 activation of MAPKK activity biological_process;GO:0004709 MAP kinase kinase kinase activity molecular_function;GO:0000165 MAPK cascade biological_process;EC:2.7.11.25
Cko_contig_103941	gi|357490055|ref|XP_003615315.1|	7.4e-30	3	Serine/threonine protein kinase CTR1 [Medicago truncatula]	NR	GO:0005524 ATP binding molecular_function;GO:0000186 activation of MAPKK activity biological_process;GO:0004709 MAP kinase kinase kinase activity molecular_function;GO:0000165 MAPK cascade biological_process;EC:2.7.11.25
Cko_contig_103942	gi|357465219|ref|XP_003602891.1|	6.2e-30	3	Serine/threonine protein kinase [Medicago truncatula]	NR	GO:0005524 ATP binding molecular_function;GO:0000186 activation of MAPKK activity biological_process;GO:0004709 MAP kinase kinase kinase activity molecular_function;GO:0000165 MAPK cascade biological_process;EC:2.7.11.25
Cko_contig_104318	gi|356523547|ref|XP_003530399.1|	1.7e-223	3	PREDICTED: probable LRR receptor-like serine/threonine-protein kinase At1g56130-like [Glycine max]	NR	GO:0006508 proteolysis biological_process;GO:0005524 ATP binding molecular_function;GO:0000186 activation of MAPKK activity biological_process;GO:0004709 MAP kinase kinase kinase activity molecular_function;GO:0004190 aspartic-type endopeptidase activity molecular_function;GO:0005886 plasma membrane cellular_component;GO:0000165 MAPK cascade biological_process;EC:2.7.11.25;EC:3.4.23.0
Cko_contig_105093	gi|388502248|gb|AFK39190.1|	6.1e-91	-2	unknown [Medicago truncatula]	NR	GO:0006470 protein dephosphorylation biological_process;GO:0010193 response to ozone biological_process;GO:0005516 calmodulin binding molecular_function;GO:0000188 inactivation of MAPK activity biological_process;GO:0008138 protein tyrosine/serine/threonine phosphatase activity molecular_function;GO:0033549 MAP kinase phosphatase activity molecular_function;GO:0006950 response to stress biologica…
Cko_contig_106396	gi|356513349|ref|XP_003525376.1|	3.7e-40	2	PREDICTED: mitogen-activated protein kinase 4-like [Glycine max]	NR	GO:0004707 MAP kinase activity molecular_function;GO:0042539 hypotonic salinity response biological_process;GO:0006468 protein phosphorylation biological_process;GO:0009620 response to fungus biological_process;GO:0009409 response to cold biological_process;GO:0004713 protein tyrosine kinase activity molecular_function;GO:0005524 ATP binding molecular_function;GO:0009861 jasmonic acid and ethylen…
Cko_contig_108844	gi|312285456|gb|ADQ64418.1|	4.4e-155	-3	mitogen-activated protein kinase [Penicillium digitatum]	NR	GO:0004707 MAP kinase activity molecular_function;GO:0006468 protein phosphorylation biological_process;GO:0006355 regulation of transcription, DNA-dependent biological_process;GO:0005524 ATP binding molecular_function;GO:0005737 cytoplasm cellular_component;GO:0005634 nucleus cellular_component;GO:0000165 MAPK cascade biological_process;EC:2.7.11.24
Cko_contig_108890	gi|255930341|ref|XP_002556730.1|	2e-100	-2	Pc06g01230 [Penicillium chrysogenum Wisconsin 54-1255]	NR	GO:0004707 MAP kinase activity molecular_function;GO:0006468 protein phosphorylation biological_process;GO:0006355 regulation of transcription, DNA-dependent biological_process;GO:0005524 ATP binding molecular_function;GO:0005737 cytoplasm cellular_component;GO:0005634 nucleus cellular_component;GO:0000165 MAPK cascade biological_process;EC:2.7.11.24
Cko_contig_109261	gi|356523967|ref|XP_003530605.1|	7.1e-50	-2	PREDICTED: receptor-like cytosolic serine/threonine-protein kinase RBK1-like [Glycine max]	NR	GO:0046777 protein autophosphorylation biological_process;GO:0071369 cellular response to ethylene stimulus biological_process;GO:0009623 response to parasitic fungus biological_process;GO:0005524 ATP binding molecular_function;GO:0000186 activation of MAPKK activity biological_process;GO:0004709 MAP kinase kinase kinase activity molecular_function;GO:0051020 GTPase binding molecular_function;GO:…
Cko_contig_111033	gi|154294387|ref|XP_001547635.1|	1.7e-51	-2	mitogen-activated protein kinase [Botryotinia fuckeliana B05.10]	NR	GO:0004707 MAP kinase activity molecular_function;GO:0000165 MAPK cascade biological_process;GO:0006468 protein phosphorylation biological_process;GO:0005524 ATP binding molecular_function;EC:2.7.11.24
Cko_contig_112345	gi|224057652|ref|XP_002299290.1|	5.7e-68	3	predicted protein [Populus trichocarpa]	NR	GO:0055114 oxidation-reduction process biological_process;GO:0003676 nucleic acid binding molecular_function;GO:0016021 integral to membrane cellular_component;GO:0005524 ATP binding molecular_function;GO:0000186 activation of MAPKK activity biological_process;GO:0004709 MAP kinase kinase kinase activity molecular_function;GO:0032440 2-alkenal reductase [NAD(P)] activity molecular_function;GO:000…
Cko_contig_112875	gi|356536856|ref|XP_003536949.1|	1.7e-125	1	PREDICTED: leucine-rich repeat receptor-like protein kinase PXL2-like [Glycine max]	NR	GO:0004707 MAP kinase activity molecular_function;GO:0006468 protein phosphorylation biological_process;GO:0055114 oxidation-reduction process biological_process;GO:0016021 integral to membrane cellular_component;GO:0016023 cytoplasmic membrane-bounded vesicle cellular_component;GO:0005524 ATP binding molecular_function;GO:0032440 2-alkenal reductase [NAD(P)] activity molecular_function;GO:000016…
Cko_contig_113474	gi|356574479|ref|XP_003555374.1|	1.9e-157	-3	PREDICTED: leucine-rich repeat receptor protein kinase EXS-like [Glycine max]	NR	GO:0004721 phosphoprotein phosphatase activity molecular_function;GO:0000186 activation of MAPKK activity biological_process;GO:0032440 2-alkenal reductase [NAD(P)] activity molecular_function;GO:0016021 integral to membrane cellular_component;GO:0000165 MAPK cascade biological_process;GO:0004709 MAP kinase kinase kinase activity molecular_function;GO:0055114 oxidation-reduction process biologica…
Cko_contig_114185	gi|356534151|ref|XP_003535621.1|	2.3e-89	-1	PREDICTED: leucine-rich repeat receptor protein kinase EXS-like [Glycine max]	NR	GO:0004721 phosphoprotein phosphatase activity molecular_function;GO:0000186 activation of MAPKK activity biological_process;GO:0032440 2-alkenal reductase [NAD(P)] activity molecular_function;GO:0016021 integral to membrane cellular_component;GO:0000165 MAPK cascade biological_process;GO:0004709 MAP kinase kinase kinase activity molecular_function;GO:0055114 oxidation-reduction process biologica…
Cko_contig_114352	gi|356574479|ref|XP_003555374.1|	2.2e-47	1	PREDICTED: leucine-rich repeat receptor protein kinase EXS-like [Glycine max]	NR	GO:0055114 oxidation-reduction process biological_process;GO:0016021 integral to membrane cellular_component;GO:0005524 ATP binding molecular_function;GO:0000186 activation of MAPKK activity biological_process;GO:0004709 MAP kinase kinase kinase activity molecular_function;GO:0032440 2-alkenal reductase [NAD(P)] activity molecular_function;GO:0004721 phosphoprotein phosphatase activity molecular_…
Cko_contig_114378	gi|119611708|gb|EAW91302.1|	3.7e-123	1	protein tyrosine phosphatase, receptor type, C, isoform CRA_c [Homo sapiens]	NR	GO:0043065 positive regulation of apoptotic process biological_process;GO:0005925 focal adhesion cellular_component;GO:0007411 axon guidance biological_process;GO:0008201 heparin binding molecular_function;GO:0010332 response to gamma radiation biological_process;GO:0045060 negative thymic T cell selection biological_process;GO:2000648 positive regulation of stem cell proliferation biological_pro…
Cko_contig_115740	gi|121700140|ref|XP_001268335.1|	2.5e-104	-2	MAP kinase MpkB/Fus3 [Aspergillus clavatus NRRL 1]	NR	GO:0004707 MAP kinase activity molecular_function;GO:0000165 MAPK cascade biological_process;GO:0006468 protein phosphorylation biological_process;GO:0005524 ATP binding molecular_function;EC:2.7.11.24
Cko_contig_118732	gi|121700791|ref|XP_001268660.1|	4.7e-49	3	MAP kinase kinase (Pbs2), putative [Aspergillus clavatus NRRL 1]	NR	GO:0006468 protein phosphorylation biological_process;GO:0005524 ATP binding molecular_function;GO:0004674 protein serine/threonine kinase activity molecular_function;EC:2.7.11.0
Cko_contig_121891	gi|357441259|ref|XP_003590907.1|	7.3e-53	-3	Pentatricopeptide repeat-containing protein [Medicago truncatula]	NR	GO:0055114 oxidation-reduction process biological_process;GO:0003676 nucleic acid binding molecular_function;GO:0016021 integral to membrane cellular_component;GO:0005524 ATP binding molecular_function;GO:0000186 activation of MAPKK activity biological_process;GO:0004709 MAP kinase kinase kinase activity molecular_function;GO:0032440 2-alkenal reductase [NAD(P)] activity molecular_function;GO:000…
Cko_contig_122324	gi|255946892|ref|XP_002564213.1|	1.2e-52	-1	Pc22g01690 [Penicillium chrysogenum Wisconsin 54-1255]	NR	GO:0004707 MAP kinase activity molecular_function;GO:0008270 zinc ion binding molecular_function;GO:0000139 Golgi membrane cellular_component;GO:0030127 COPII vesicle coat cellular_component;GO:0006888 ER to Golgi vesicle-mediated transport biological_process;GO:0006886 intracellular protein transport biological_process;GO:0005789 endoplasmic reticulum membrane cellular_component;GO:0000165 MAPK …
Cko_contig_122334	gi|224157029|ref|XP_002337788.1|	1.7e-11	2	predicted protein [Populus trichocarpa]	NR	GO:0003676 nucleic acid binding molecular_function;GO:0005524 ATP binding molecular_function;GO:0000186 activation of MAPKK activity biological_process;GO:0004709 MAP kinase kinase kinase activity molecular_function;GO:0048544 recognition of pollen biological_process;GO:0004715 non-membrane spanning protein tyrosine kinase activity molecular_function;GO:0000165 MAPK cascade biological_process;EC:…
Cko_contig_125479	gi|358371924|dbj|GAA88530.1|	5.2e-26	2	mitogen-activated protein kinase Hog1 [Aspergillus kawachii IFO 4308]	NR	GO:0004707 MAP kinase activity molecular_function;GO:0006468 protein phosphorylation biological_process;GO:0006355 regulation of transcription, DNA-dependent biological_process;GO:0005524 ATP binding molecular_function;GO:0005737 cytoplasm cellular_component;GO:0005634 nucleus cellular_component;GO:0000165 MAPK cascade biological_process;EC:2.7.11.24
Cko_contig_125895	gi|240281552|gb|EER45055.1|	2.7e-45	3	MAP kinase skh1/pek1 [Ajellomyces capsulatus H143]	NR	GO:0006468 protein phosphorylation biological_process;GO:0005524 ATP binding molecular_function;GO:0004674 protein serine/threonine kinase activity molecular_function;EC:2.7.11.0
Cko_contig_10124	gi|357489127|ref|XP_003614851.1|	2.3e-283	-2	Mitogen-activated protein kinase kinase kinase [Medicago truncatula]	NR	GO:0006468 protein phosphorylation biological_process;GO:0004674 protein serine/threonine kinase activity molecular_function;GO:0005524 ATP binding molecular_function;GO:0006950 response to stress biological_process;EC:2.7.11.0
Cko_contig_220	gi|356511672|ref|XP_003524547.1|	0	-1	PREDICTED: mitogen-activated protein kinase kinase 6-like [Glycine max]	NR	GO:0009864 induced systemic resistance, jasmonic acid mediated signaling pathway biological_process;GO:0006468 protein phosphorylation biological_process;GO:0004674 protein serine/threonine kinase activity molecular_function;GO:0009866 induced systemic resistance, ethylene mediated signaling pathway biological_process;GO:0005524 ATP binding molecular_function;GO:0009814 defense response, incompat…
