# Supplementary material for: Effects of drought and salt-stresses on gene expression in Caragana korshinskii seedlings revealed by RNA-seq
Source: BMC Genomics. 2016 Mar 8;17:200. doi: 10.1186/s12864-016-2562-0 (PMC4782325; doi:10.1186/s12864-016-2562-0)
Supplement: Additional file 15: — Differentially expressed transcription factors responded to drought and salt treatments in C. korshinskii. (XLS 28 kb) [file 12864_2016_2562_MOESM15_ESM.xls]

## Sheet: Sheet1
Additional file 15 Differentially expressed transcription factors responded to drought and salt treatments in C. korshinskii
DEGs of transcription factor members responded to drought treatment in C. korshinskii
gene_id	log2(fold_change)	p_value	Function	GO_annotation
Cko_contig_59055	-6.09818	4.35429e-11	RING-H2 finger protein ATL5F [Medicago truncatula]	GO:0008270 zinc ion binding molecular_function
Cko_contig_49962	5.73437	1.37231e-10	PREDICTED: probable WRKY transcription factor 40-like [Glycine max]	GO:0006355 regulation of transcription, DNA-dependent biological_process;GO:0043565 sequence-specific DNA binding molecular_function;GO:0003700 sequence-specific DNA binding transcription factor activity molecular_function;GO:0006950 response to stress biological_process
Cko_contig_71130	4.00604	9.88601e-09	PREDICTED: probable WRKY transcription factor 40-like isoform 1 [Glycine max]	GO:0006952 defense response biological_process;GO:0050789 regulation of biological process biological_process
Cko_contig_104681	4.09656	2.88561e-08	PREDICTED: dehydration-responsive element-binding protein 1F-like [Glycine max]	GO:0006355 regulation of transcription, DNA-dependent biological_process;GO:0003677 DNA binding molecular_function;GO:0003700 sequence-specific DNA binding transcription factor activity molecular_function;GO:0005634 nucleus cellular_component
Cko_contig_79632	8.0047	5.06502e-08	PREDICTED: zinc finger protein ZAT10-like [Glycine max]	GO:0009628 response to abiotic stimulus biological_process;GO:0006950 response to stress biological_process
Cko_contig_23833	7.93218	6.84602e-08	G-box binding factor bZIP transcription factor [Medicago truncatula]	-
Cko_contig_26346	-5.51322	1.63878e-07	GRAS family transcription factor [Medicago truncatula]	-
Cko_contig_47069	3.41485	7.0686e-07	PREDICTED: dehydration-responsive element-binding protein 1C-like [Glycine max]	-
Cko_contig_1222	2.61938	7.81104e-07	PREDICTED: probable WRKY transcription factor 41-like [Glycine max]	-
Cko_contig_48937	6.99524	2.62967e-06	PREDICTED: probable WRKY transcription factor 41-like [Glycine max]	-
Cko_contig_68952	3.32736	2.71803e-06	WRKY transcription factor [Medicago truncatula]	-
Cko_contig_58219	4.13963	0.000107837	WRKY transcription factor [Medicago truncatula]	-
Cko_contig_105407	-4.74454	0.000129796	PREDICTED: dehydration-responsive element-binding protein 1F-like isoform 1 [Glycine max]	-
Cko_contig_76740	2.20544	0.000147495	RING-H2 finger protein ATL1E [Medicago truncatula]	GO:0005488 binding molecular_function
Cko_contig_66962	-3.98061	0.000161974	PREDICTED: myb-related protein 308-like [Glycine max]	GO:0003677 DNA binding molecular_function
Cko_contig_90381	4.04499	0.000163088	PREDICTED: zinc finger protein NUTCRACKER-like [Glycine max]	-
Cko_contig_72476	3.06924	0.000168283	PREDICTED: myb-related protein 308-like [Glycine max]	GO:0003677 DNA binding molecular_function
Cko_contig_32382	-3.92512	0.000206107	zinc finger protein, putative [Ricinus communis]	GO:0006629 lipid metabolic process biological_process;GO:0016788 hydrolase activity, acting on ester bonds molecular_function
Cko_contig_65079	-1.843	0.000244232	Dehydration-responsive element-binding protein 1F [Medicago truncatula]	GO:0044249 cellular biosynthetic process biological_process;GO:0050789 regulation of biological process biological_process;GO:0044238 primary metabolic process biological_process
Cko_contig_23022	3.50981	0.000270472	NAC domain-containing protein [Medicago truncatula]	GO:0003677 DNA binding molecular_function;GO:0006355 regulation of transcription, DNA-dependent biological_process
Cko_contig_56227	-3.37822	0.000288262	PREDICTED: zinc finger CCCH domain-containing protein 64-like [Glycine max]	GO:0005488 binding molecular_function
Cko_contig_45527	-2.83765	0.000374157	MYB transcription factor MYB164 [Medicago truncatula]	-
Cko_contig_60061	2.07746	0.000489175	nuclear transcription factor Y subunit A2 [Medicago truncatula]	GO:0006355 regulation of transcription, DNA-dependent biological_process;GO:0003700 sequence-specific DNA binding transcription factor activity molecular_function;GO:0005634 nucleus cellular_component
Cko_contig_43424	3.77706	0.000493134	PREDICTED: transcription factor bHLH36-like [Glycine max]	-
Cko_contig_89261	-2.76003	0.000492858	PREDICTED: probable transcription factor PosF21 [Glycine max]	GO:0003700 sequence-specific DNA binding transcription factor activity molecular_function;GO:0043565 sequence-specific DNA binding molecular_function;GO:0046983 protein dimerization activity molecular_function;GO:0006355 regulation of transcription, DNA-dependent biological_process
Cko_contig_6921	-3.57462	0.00055415	PREDICTED: RING-H2 finger protein ATL7-like [Glycine max]	GO:0008270 zinc ion binding molecular_function
Cko_contig_13350	1.97015	0.000589286	PREDICTED: probable WRKY transcription factor 19-like [Glycine max]	-
Cko_contig_76016	-2.98204	0.00062507	Zinc finger CCCH domain-containing protein [Medicago truncatula]	GO:0003676 nucleic acid binding molecular_function;GO:0008270 zinc ion binding molecular_function
Cko_contig_37278	4.03271	0.000628305	PREDICTED: WRKY transcription factor 6-like [Glycine max]	GO:0003700 sequence-specific DNA binding transcription factor activity molecular_function;GO:0043565 sequence-specific DNA binding molecular_function;GO:0006355 regulation of transcription, DNA-dependent biological_process
Cko_contig_70110	2.84684	0.000670426	PREDICTED: probable WRKY transcription factor 41 [Glycine max]	-
Cko_contig_48808	2.4605	0.000679909	PREDICTED: NAC domain-containing protein 90-like [Glycine max]	GO:0003677 DNA binding molecular_function;GO:0006355 regulation of transcription, DNA-dependent biological_process
Cko_contig_95979	-1.71197	0.000788952	PREDICTED: zinc finger protein CONSTANS-LIKE 16-like [Glycine max]	-
Cko_contig_50925	2.91723	0.000842794	PREDICTED: transcription factor bHLH25-like [Glycine max]	-
Cko_contig_27686	-5.50062	0.000877863	RING finger family protein [Medicago truncatula]	GO:0008270 zinc ion binding molecular_function
Cko_contig_42714	3.47523	0.00090342	PREDICTED: NAC domain-containing protein 42-like [Glycine max]	-
Cko_contig_26939	2.76361	0.000912806	WRKY53 [Glycine max]	GO:0003700 sequence-specific DNA binding transcription factor activity molecular_function;GO:0043565 sequence-specific DNA binding molecular_function;GO:0006355 regulation of transcription, DNA-dependent biological_process
Cko_contig_46775	-2.60548	0.000970345	zinc finger protein [Phaseolus vulgaris]	GO:0005488 binding molecular_function
Cko_contig_2064	3.58861	0.00101539	PREDICTED: transcription factor PIF1-like [Glycine max]	-
Cko_contig_3083	-3.50062	0.00113409	RING finger protein [Medicago truncatula]	GO:0046872 metal ion binding molecular_function
Cko_contig_11688	2.09571	0.00116483	PREDICTED: probable WRKY transcription factor 70-like [Glycine max]	GO:0003677 DNA binding molecular_function
Cko_contig_59144	-2.80289	0.00118139	PREDICTED: dehydration-responsive element-binding protein 3-like [Glycine max]	GO:0003700 sequence-specific DNA binding transcription factor activity molecular_function;GO:0003677 DNA binding molecular_function;GO:0009825 multidimensional cell growth biological_process;GO:0005634 nucleus cellular_component;GO:0006355 regulation of transcription, DNA-dependent biological_process
Cko_contig_52997	4.99524	0.00120464	PREDICTED: probable WRKY transcription factor 40-like [Glycine max]	GO:0051707 response to other organism biological_process;GO:0006355 regulation of transcription, DNA-dependent biological_process;GO:0043565 sequence-specific DNA binding molecular_function;GO:0003700 sequence-specific DNA binding transcription factor activity molecular_function;GO:0031347 regulation of defense response biological_process;GO:0010033 response to organic substance biological_process
Cko_contig_69643	-2.33552	0.0017004	MYB transcription factor MYB164 [Glycine max]	GO:0044707 single-multicellular organism process biological_process;GO:0003677 DNA binding molecular_function;GO:0009628 response to abiotic stimulus biological_process;GO:0005634 nucleus cellular_component
DEGs of transcription factor members responded to salt treatment in C. korshinskii
Cko_contig_59055	-4.14933	6.36422e-07	RING-H2 finger protein ATL5F [Medicago truncatula]	GO:0008270 zinc ion binding molecular_function
Cko_contig_45527	-4.04011	9.42082e-06	MYB transcription factor MYB164 [Medicago truncatula]	-
Cko_contig_23833	6.3966	3.38948e-05	G-box binding factor bZIP transcription factor [Medicago truncatula]	-
Cko_contig_26346	-4.14933	3.57686e-05	GRAS family transcription factor [Medicago truncatula]	-
Cko_contig_23032	-4.6137	4.32054e-05	transcription factor ERF [Medicago truncatula]	GO:0006351 transcription, DNA-dependent biological_process
Cko_contig_21155	4.81954	4.7444e-05	Myb-like transcription factor [Medicago truncatula]	-
Cko_contig_90381	4.45359	7.0233e-05	PREDICTED: zinc finger protein NUTCRACKER-like [Glycine max]	-
Cko_contig_106565	5.99733	0.000114195	Ethylene-responsive transcription factor ERF071 [Medicago truncatula]	-
Cko_contig_71125	2.57885	0.000154171	PREDICTED: zinc finger protein CONSTANS-LIKE 2-like [Glycine max]	GO:0009416 response to light stimulus biological_process
Cko_contig_50712	-1.71235	0.000205643	PREDICTED: ethylene-responsive transcription factor 5-like [Glycine max]	-
Cko_contig_89261	-3.10396	0.000215318	PREDICTED: probable transcription factor PosF21 [Glycine max]	GO:0003700 sequence-specific DNA binding transcription factor activity molecular_function;GO:0043565 sequence-specific DNA binding molecular_function;GO:0046983 protein dimerization activity molecular_function;GO:0006355 regulation of transcription, DNA-dependent biological_process
Cko_contig_46776	-4.01809	0.000261925	PREDICTED: zinc finger protein NUTCRACKER-like [Glycine max]	GO:0008270 zinc ion binding molecular_function;GO:0003676 nucleic acid binding molecular_function;GO:0005622 intracellular cellular_component
Cko_contig_67319	-2.4364	0.00030337	PREDICTED: ethylene-responsive transcription factor 13-like [Glycine max]	GO:0006351 transcription, DNA-dependent biological_process
Cko_contig_55932	-4.0498	0.000439635	PREDICTED: ethylene-responsive transcription factor ERF023-like [Glycine max]	GO:0006351 transcription, DNA-dependent biological_process
Cko_contig_3757	-2.47048	0.000641923	PREDICTED: transcription factor RF2b-like [Glycine max]	GO:0005488 binding molecular_function
Cko_contig_36390	-3.91855	0.000715234	PREDICTED: transcription factor LAF1 [Glycine max]	GO:0003677 DNA binding molecular_function
Cko_contig_69643	-2.58306	0.000866843	MYB transcription factor MYB164 [Glycine max]	GO:0044707 single-multicellular organism process biological_process;GO:0003677 DNA binding molecular_function;GO:0009628 response to abiotic stimulus biological_process;GO:0005634 nucleus cellular_component
Cko_contig_57906	1.6087	0.000902743	NAC-domain protein [Medicago truncatula]	GO:0003677 DNA binding molecular_function;GO:0043424 protein histidine kinase binding molecular_function;GO:0006355 regulation of transcription, DNA-dependent biological_process
Cko_contig_59609	-1.79769e+308	0.00131398	Zinc finger A20 and AN1 domain-containing stress-associated protein [Medicago truncatula]	GO:0016740 transferase activity molecular_function;GO:0046872 metal ion binding molecular_function
Cko_contig_26417	-3.57063	0.00144401	PREDICTED: AP2-like ethylene-responsive transcription factor At1g16060-like [Glycine max]	GO:0050896 response to stimulus biological_process;GO:0050789 regulation of biological process biological_process
