# Supplementary material for: Effects of drought and salt-stresses on gene expression in Caragana korshinskii seedlings revealed by RNA-seq
Source: BMC Genomics. 2016 Mar 8;17:200. doi: 10.1186/s12864-016-2562-0 (PMC4782325; doi:10.1186/s12864-016-2562-0)
Supplement: Additional file 16: — Similarities and differences analysis of contigs between C. korshinskii and Arabidopsis datasets. (XLS 777 kb) [file 12864_2016_2562_MOESM16_ESM.xls]

## Sheet: ck-drought
Additional file 13 Similarities and differences analysis of contigs between C. korshinskii and Arabidopsis datasets
DEGs upregulated in drought stressed C. korshinskii were upregulated in drought treated Arabidopsis
gene_id	log2(fold_change)	p_value	E-value	GO_annotation	gene_id	S3_S1 log2(fold_change)	S3_S1 q_value	Function
Cko_contig_100457	5.62995	0.000220002	3.3e-65	GO:0006032 chitin catabolic process biological_process;GO:0009628 response to abiotic stimulus biological_process;GO:0005975 carbohydrate metabolic process biological_process;GO:0016023 cytoplasmic membrane-bounded vesicle cellular_component;GO:0004568 chitinase activity molecular_function;GO:0050832 defense response to fungus biological_process;EC:3.2.1.14	AT5G24090	2.12215	1.12e-10	PREDICTED: LOW QUALITY PROTEIN: hevamine-A-like [Glycine max]
Cko_contig_100501	2.78415	0.000446792	3.4e-61	GO:0003700 sequence-specific DNA binding transcription factor activity molecular_function;GO:0043565 sequence-specific DNA binding molecular_function;GO:0006355 regulation of transcription, DNA-dependent biological_process	AT5G64810	0.734078	0.710941	uncharacterized protein LOC100500248 [Glycine max]
Cko_contig_100502	2.78158	9.97782e-05	2.6e-87	GO:0003700 sequence-specific DNA binding transcription factor activity molecular_function;GO:0043565 sequence-specific DNA binding molecular_function;GO:0006355 regulation of transcription, DNA-dependent biological_process	AT5G64810	0.734078	0.710941	unknown [Lotus japonicus]
Cko_contig_100556	3.1773	0.000754186	3.5e-51	GO:0016818 hydrolase activity, acting on acid anhydrides, in phosphorus-containing anhydrides molecular_function;GO:0005524 ATP binding molecular_function;GO:0005634 nucleus cellular_component;GO:0006355 regulation of transcription, DNA-dependent biological_process;EC:3.6.1.0	AT2G45480	1.07053	1	Growth-regulating factor [Medicago truncatula]
Cko_contig_100875	1.72388	0.000656821	1.1e-294	GO:0042802 identical protein binding molecular_function;GO:0009414 response to water deprivation biological_process;GO:0004645 phosphorylase activity molecular_function;GO:0005975 carbohydrate metabolic process biological_process;GO:0030170 pyridoxal phosphate binding molecular_function;GO:0009501 amyloplast cellular_component;GO:0009570 chloroplast stroma cellular_component;GO:0009266 response t…	AT3G29320	0.00331957	0.996143	PREDICTED: alpha-1,4 glucan phosphorylase L isozyme, chloroplastic/amyloplastic-like [Glycine max]
Cko_contig_100886	1.88396	0.000254827	0	GO:0042802 identical protein binding molecular_function;GO:0009414 response to water deprivation biological_process;GO:0004645 phosphorylase activity molecular_function;GO:0005975 carbohydrate metabolic process biological_process;GO:0030170 pyridoxal phosphate binding molecular_function;GO:0009501 amyloplast cellular_component;GO:0009570 chloroplast stroma cellular_component;GO:0009266 response t…	AT3G29320	0.00331957	0.996143	RecName: Full=Alpha-1,4 glucan phosphorylase L isozyme, chloroplastic/amyloplastic; AltName: Full=Starch phosphorylase L; Flags: Precursor
Cko_contig_101221	3.87659	0.000168312	5.8e-277	GO:0020037 heme binding molecular_function;GO:0016705 oxidoreductase activity, acting on paired donors, with incorporation or reduction of molecular oxygen molecular_function;GO:0004497 monooxygenase activity molecular_function;GO:0005506 iron ion binding molecular_function;GO:0009055 electron carrier activity molecular_function;GO:0055114 oxidation-reduction process biological_process	AT3G26290	1.77	1.31e-11	Cytochrome P450 [Medicago truncatula]
Cko_contig_101693	4.06924	1.08543e-05	9.8e-110	GO:0005886 plasma membrane cellular_component;GO:0006468 protein phosphorylation biological_process;GO:0005524 ATP binding molecular_function;GO:0004674 protein serine/threonine kinase activity molecular_function;EC:2.7.11.0	AT1G25390	1.01144	0.0153535	hypothetical protein MTR_1g110130 [Medicago truncatula]
Cko_contig_10244	2.19834	0.00084419	1.3e-295	GO:0043086 negative regulation of catalytic activity biological_process;GO:0032440 2-alkenal reductase [NAD(P)] activity molecular_function;GO:0006508 proteolysis biological_process;GO:0042802 identical protein binding molecular_function;GO:0004252 serine-type endopeptidase activity molecular_function;GO:0055114 oxidation-reduction process biological_process;EC:1.3.1.74;EC:3.4.21.0	AT2G04160	1.60093	2.51e-09	subtilisin-like protease [Glycine max]
Cko_contig_103193	5.52867	0.000292959	2e-87	GO:0016301 kinase activity molecular_function;GO:0016310 phosphorylation biological_process	AT1G47890	0.959588	0.33701	Verticillium wilt disease resistance protein [Medicago truncatula]
Cko_contig_103258	4.48427	2.15584e-05	1.1e-74	GO:0030170 pyridoxal phosphate binding molecular_function;GO:0008353 RNA polymerase II carboxy-terminal domain kinase activity molecular_function;GO:0004795 threonine synthase activity molecular_function;GO:0030247 polysaccharide binding molecular_function;GO:0006468 protein phosphorylation biological_process;GO:0005524 ATP binding molecular_function;EC:2.7.11.23;EC:4.2.3.1	AT1G66920	1.06866	0.00896486	serine/threonine protein kinase [Medicago truncatula]
Cko_contig_103264	3.03682	0.00137059	3.4e-19	GO:0008353 RNA polymerase II carboxy-terminal domain kinase activity molecular_function;GO:0030247 polysaccharide binding molecular_function;GO:0006468 protein phosphorylation biological_process;GO:0005524 ATP binding molecular_function;EC:2.7.11.23	AT5G38260	2.25496	0.000714902	Kinase-like protein [Medicago truncatula]
Cko_contig_103451	3.10988	0.00150731	3.3e-225	GO:0016310 phosphorylation biological_process;GO:0004672 protein kinase activity molecular_function	AT4G27290	2.48536	0.046249	PREDICTED: G-type lectin S-receptor-like serine/threonine-protein kinase At4g27290-like [Glycine max]
Cko_contig_103542	6.12235	5.03524e-05	1.8e-73	GO:0006071 glycerol metabolic process biological_process;GO:0004371 glycerone kinase activity molecular_function;GO:0016310 phosphorylation biological_process;GO:0005524 ATP binding molecular_function;EC:2.7.1.29	AT1G48430	0.259309	0.496463	PREDICTED: putative 3,4-dihydroxy-2-butanone kinase [Glycine max]
Cko_contig_104020	3.48427	0.00148553	5.6e-37	GO:0016021 integral to membrane cellular_component;GO:0009941 chloroplast envelope cellular_component;GO:0015662 ATPase activity, coupled to transmembrane movement of ions, phosphorylative mechanism molecular_function;GO:0005524 ATP binding molecular_function;GO:0015914 phospholipid transport biological_process;GO:0000287 magnesium ion binding molecular_function;GO:0004012 phospholipid-translocat…	AT3G25610	0.312094	0.603205	PREDICTED: putative phospholipid-transporting ATPase 9-like [Glycine max]
Cko_contig_104197	5.48878	1.69361e-08	0	GO:0006357 regulation of transcription from RNA polymerase II promoter biological_process;GO:0016788 hydrolase activity, acting on ester bonds molecular_function;GO:0003723 RNA binding molecular_function;GO:0032784 regulation of DNA-dependent transcription, elongation biological_process	AT1G65440	0.173612	0.718757	PREDICTED: transcription elongation factor SPT6-like [Glycine max]
Cko_contig_104901	1.79769e+308	0.000192613	3.3e-65	-	AT3G06250	0.0350345	0.95372	hypothetical protein VITISV_026047 [Vitis vinifera]
Cko_contig_105089	1.79769e+308	0.00122731	3.7e-64	GO:0005488 binding molecular_function	AT4G38180	0.0566084	0.944175	hypothetical protein VITISV_026047 [Vitis vinifera]
Cko_contig_105200	6.85583	4.34085e-06	4.4e-72	GO:0005730 nucleolus cellular_component;GO:0032508 DNA duplex unwinding biological_process;GO:0003678 DNA helicase activity molecular_function;GO:0005524 ATP binding molecular_function;GO:0009507 chloroplast cellular_component	AT5G67630	0.246016	0.569891	PREDICTED: ruvB-like 2-like [Glycine max]
Cko_contig_106415	5.10486	7.79331e-07	2.5e-214	GO:0055114 oxidation-reduction process biological_process;GO:0016706 oxidoreductase activity, acting on paired donors, with incorporation or reduction of molecular oxygen, 2-oxoglutarate as one donor, and incorporation of one atom each of oxygen into both donors molecular_function;EC:1.14.11.0	AT1G03400	1.47426	8.39e-07	1-aminocyclopropane-1-carboxylate oxidase [Medicago truncatula]
Cko_contig_107741	5.03271	0.00109636	4.4e-53	GO:0006468 protein phosphorylation biological_process;GO:0005524 ATP binding molecular_function;GO:0016021 integral to membrane cellular_component;GO:0004674 protein serine/threonine kinase activity molecular_function;EC:2.7.11.0	AT3G47090	0.0512162	0.95501	kinase-like protein [Corylus avellana]
Cko_contig_109313	5.13963	0.000834481	3.8e-53	GO:0000166 nucleotide binding molecular_function	AT1G75280	1.32371	1.83e-06	Isoflavone reductase-like protein [Medicago truncatula]
Cko_contig_11111	4.9115	3.39064e-09	3.4e-296	GO:0016020 membrane cellular_component;GO:0005739 mitochondrion cellular_component;GO:0009941 chloroplast envelope cellular_component;GO:0055085 transmembrane transport biological_process	AT4G00290	0.26503	0.575513	PREDICTED: uncharacterized MscS family protein aq_812-like [Glycine max]
Cko_contig_11279	2.94525	0.000651687	3.1e-110	GO:0009987 cellular process biological_process;GO:0009056 catabolic process biological_process;GO:0005488 binding molecular_function;GO:0004553 hydrolase activity, hydrolyzing O-glycosyl compounds molecular_function;GO:0009628 response to abiotic stimulus biological_process;GO:0005975 carbohydrate metabolic process biological_process;GO:0043170 macromolecule metabolic process biological_process;G…	AT3G16030	1.90289	0.00567367	PREDICTED: G-type lectin S-receptor-like serine/threonine-protein kinase CES101-like [Glycine max]
Cko_contig_11338	2.20048	4.47409e-05	0	GO:0032040 small-subunit processome cellular_component;GO:0006364 rRNA processing biological_process;GO:0000250 lanosterol synthase activity molecular_function;EC:5.4.99.7	AT4G04940	0.0527418	0.956666	PREDICTED: uncharacterized WD repeat-containing protein C1672.07-like [Glycine max]
Cko_contig_11847	4.83477	2.55214e-05	1e-230	GO:0010047 fruit dehiscence biological_process;GO:0048235 pollen sperm cell differentiation biological_process;GO:0007047;GO:0016023 cytoplasmic membrane-bounded vesicle cellular_component;GO:0045490 pectin catabolic process biological_process;GO:0004650 polygalacturonase activity molecular_function;GO:0005576 extracellular region cellular_component;GO:0009901 anther dehiscence biological_process…	AT1G80170	0.199658	0.8398	PREDICTED: probable polygalacturonase At1g80170-like [Glycine max]
Cko_contig_1185	6.1567	4.51988e-05	1.2e-51	-	AT2G25010	0.521258	0.14552	PREDICTED: uncharacterized protein LOC100818236 [Glycine max]
Cko_contig_12129	3.12582	0.000354346	5.1e-155	GO:0016301 kinase activity molecular_function;GO:0009987 cellular process biological_process	AT4G27290	2.48536	0.046249	PREDICTED: G-type lectin S-receptor-like serine/threonine-protein kinase At4g27290-like [Glycine max]
Cko_contig_12130	2.46977	0.00149761	1.1e-195	GO:0016310 phosphorylation biological_process;GO:0004672 protein kinase activity molecular_function	AT4G27300	3.714	0	PREDICTED: G-type lectin S-receptor-like serine/threonine-protein kinase At4g27290-like [Glycine max]
Cko_contig_12131	3.7015	8.00754e-05	9.2e-260	GO:0048544 recognition of pollen biological_process;GO:0006468 protein phosphorylation biological_process;GO:0005524 ATP binding molecular_function;GO:0004674 protein serine/threonine kinase activity molecular_function;EC:2.7.11.0	AT4G27300	3.714	0	Serine/threonine protein kinase [Medicago truncatula]
Cko_contig_1222	2.61938	7.81104e-07	1.4e-134	-	AT4G23810	1.09666	0.00207322	PREDICTED: probable WRKY transcription factor 41-like [Glycine max]
Cko_contig_12265	6.6542	8.78162e-06	1.2e-67	-	AT3G44400	0.508251	0.258812	Tir-nbs-lrr resistance protein [Medicago truncatula]
Cko_contig_12296	2.98508	0.000133485	1.9e-245	GO:0016758 transferase activity, transferring hexosyl groups molecular_function;GO:0008152 metabolic process biological_process;EC:2.4.1.0	AT4G01070	0.358567	0.332305	UDP-glucosyltransferase [Medicago truncatula]
Cko_contig_12330	1.8204	0.00113375	0	GO:0055085 transmembrane transport biological_process;GO:0051707 response to other organism biological_process;GO:0016021 integral to membrane cellular_component;GO:0000325 plant-type vacuole cellular_component;GO:0010290 chlorophyll catabolite transmembrane transporter activity molecular_function;GO:0006200 ATP catabolic process biological_process;GO:0005774 vacuolar membrane cellular_component;…	AT3G13080	0.385932	0.303628	PREDICTED: ABC transporter C family member 3-like [Glycine max]
Cko_contig_12378	2.61521	0.000307039	6.1e-291	GO:0016301 kinase activity molecular_function;GO:0044237 cellular metabolic process biological_process;GO:1901363 heterocyclic compound binding molecular_function;GO:0097159 organic cyclic compound binding molecular_function	AT1G66920	1.06866	0.00896486	PREDICTED: probable receptor-like protein kinase At1g67000-like [Glycine max]
Cko_contig_12379	2.99988	2.83795e-05	1.8e-285	GO:0016301 kinase activity molecular_function;GO:0044237 cellular metabolic process biological_process;GO:1901363 heterocyclic compound binding molecular_function;GO:0097159 organic cyclic compound binding molecular_function	AT1G66920	1.06866	0.00896486	PREDICTED: probable receptor-like protein kinase At1g67000-like [Glycine max]
Cko_contig_12474	5.55466	0.000272346	1.8e-242	GO:0016020 membrane cellular_component	AT1G68820	0.285944	0.431304	PREDICTED: uncharacterized protein LOC100794581 [Glycine max]
Cko_contig_12488	2.57871	0.000917561	3e-42	GO:0016301 kinase activity molecular_function;GO:0016310 phosphorylation biological_process	AT2G25470	1.26515	1	Receptor-like protein kinase [Medicago truncatula]
Cko_contig_12534	7.40552	5.64018e-07	1e-181	-	AT4G13820	0.689261	0.375542	Receptor-like protein kinase [Medicago truncatula]
Cko_contig_12586	3.70615	5.36854e-06	0	GO:0043086 negative regulation of catalytic activity biological_process;GO:0006508 proteolysis biological_process;GO:0042802 identical protein binding molecular_function;GO:0004252 serine-type endopeptidase activity molecular_function;EC:3.4.21.0	AT5G59810	1.79769e+308	1	Subtilisin-like serine protease [Medicago truncatula]
Cko_contig_12810	8.98929	0	1.5e-241	GO:0000166 nucleotide binding molecular_function	AT5G17680	1.37198	1	Tir-nbs-lrr resistance protein [Medicago truncatula]
Cko_contig_13018	6.74199	0	8.8e-291	GO:0000166 nucleotide binding molecular_function	AT5G17680	1.37198	1	disease resistance protein [Phaseolus vulgaris]
Cko_contig_13275	3.08408	8.17246e-05	0	GO:0050896 response to stimulus biological_process;GO:0009987 cellular process biological_process;GO:0032559 adenyl ribonucleotide binding molecular_function	AT5G17680	1.37198	1	Tir-nbs-lrr resistance protein [Medicago truncatula]
Cko_contig_13336	3.07951	9.28341e-05	1.5e-96	-	AT1G51340	0.413886	0.45207	PREDICTED: LOW QUALITY PROTEIN: MATE efflux family protein 1-like [Glycine max]
Cko_contig_13349	4.36202	1.61462e-05	9.8e-244	-	AT5G17680	1.37198	1	Tir-nbs-lrr resistance protein [Medicago truncatula]
Cko_contig_13350	1.97015	0.000589286	2.7e-56	-	AT4G19510	2.58651	6.41e-06	PREDICTED: probable WRKY transcription factor 19-like [Glycine max]
Cko_contig_1708	1.86748	0.00109783	4.9e-44	-	AT4G27410	0.363505	0.526203	unknown [Glycine max]
Cko_contig_1714	2.68775	0.000516679	9.2e-268	GO:0008236 serine-type peptidase activity molecular_function;GO:0006508 proteolysis biological_process	AT5G22860	2.0243	1.3e-10	PREDICTED: lysosomal Pro-X carboxypeptidase-like [Glycine max]
Cko_contig_1767	3.92352	1.10578e-13	2.2e-102	GO:0048046 apoplast cellular_component;GO:0030145 manganese ion binding molecular_function;GO:0045735 nutrient reservoir activity molecular_function	AT3G05950	1.79769e+308	1	uncharacterized protein LOC100527781 precursor [Glycine max]
Cko_contig_1929	3.00094	3.25284e-06	9.7e-118	GO:0009507 chloroplast cellular_component;GO:0009408 response to heat biological_process	AT4G27670	2.93518	1	PREDICTED: small heat shock protein, chloroplastic [Glycine max]
Cko_contig_1942	1.87768	0.000274298	9.7e-140	GO:0046914 transition metal ion binding molecular_function;GO:0016491 oxidoreductase activity molecular_function;GO:0009536 plastid cellular_component	AT5G01600	1.15427	0.000261831	unknown [Lotus japonicus]
Cko_contig_1943	1.84042	0.000821398	6.3e-135	GO:0046914 transition metal ion binding molecular_function;GO:0016491 oxidoreductase activity molecular_function;GO:0009536 plastid cellular_component	AT5G01600	1.15427	0.000261831	chloroplast ferritin [Glycine soja]
Cko_contig_2064	3.58861	0.00101539	9.8e-194	-	AT2G20180	1.46985	6.71e-05	PREDICTED: transcription factor PIF1-like [Glycine max]
Cko_contig_2143	4.95887	0	0	GO:0033773 isoflavone 2'-hydroxylase activity molecular_function;GO:0009055 electron carrier activity molecular_function;GO:0005506 iron ion binding molecular_function;GO:0020037 heme binding molecular_function;GO:0016020 membrane cellular_component;GO:0070330 aromatase activity molecular_function;GO:0055114 oxidation-reduction process biological_process;EC:1.14.13.89;EC:1.14.14.1	AT4G37370	2.08824	9.58e-12	cytochrome P450 monooxygenase [Cicer arietinum]
Cko_contig_220	3.14449	1.64953e-08	0	GO:0009864 induced systemic resistance, jasmonic acid mediated signaling pathway biological_process;GO:0006468 protein phosphorylation biological_process;GO:0004674 protein serine/threonine kinase activity molecular_function;GO:0009866 induced systemic resistance, ethylene mediated signaling pathway biological_process;GO:0005524 ATP binding molecular_function;GO:0009814 defense response, incompat…	AT5G40440	0.234064	0.629949	PREDICTED: mitogen-activated protein kinase kinase 6-like [Glycine max]
Cko_contig_22988	1.79769e+308	0.00126752	5.1e-44	GO:0044444 cytoplasmic part cellular_component;GO:0043231 intracellular membrane-bounded organelle cellular_component	AT4G00290	0.26503	0.575513	Mechanosensitive ion channel domain-containing protein / MS ion channel domain-containing protein [Medicago truncatula]
Cko_contig_23072	4.17357	0.000376941	5.4e-23	-	AT4G05460	0.30195	0.557947	F-box protein SKIP19 [Medicago truncatula]
Cko_contig_23649	3.6592	8.10264e-09	7.1e-157	GO:0080040 positive regulation of cellular response to phosphate starvation biological_process	AT2G45130	1.79769e+308	1	PREDICTED: SPX domain-containing protein 3-like [Glycine max]
Cko_contig_23721	7.81877	0	3.1e-61	GO:0008289 lipid binding molecular_function;GO:0006869 lipid transport biological_process	AT2G38540	0.12395	0.843785	unknown [Lotus japonicus]
Cko_contig_23815	4.10806	6.94717e-09	9.4e-38	GO:0005978 glycogen biosynthetic process biological_process;GO:0004373 glycogen (starch) synthase activity molecular_function;GO:0009011 starch synthase activity molecular_function;GO:0009536 plastid cellular_component;EC:2.4.1.11;EC:2.4.1.21	AT1G32900	2.94368	0	granule-bound glycogen (starch) synthase [Astragalus membranaceus]
Cko_contig_25799	3.16235	0.00155457	2e-201	GO:0006817 phosphate ion transport biological_process;GO:0016021 integral to membrane cellular_component;GO:0005315 inorganic phosphate transmembrane transporter activity molecular_function;GO:0055085 transmembrane transport biological_process	AT2G38940	2.73498	0.00298955	phosphate transporter 6 [Glycine max]
Cko_contig_2667	2.5022	0.000537529	0	GO:0009228 thiamine biosynthetic process biological_process;GO:0008661 1-deoxy-D-xylulose-5-phosphate synthase activity molecular_function;GO:0016114 terpenoid biosynthetic process biological_process;GO:0030976 thiamine pyrophosphate binding molecular_function;GO:0000287 magnesium ion binding molecular_function;EC:2.2.1.7	AT4G15560	0.629506	0.0487902	PREDICTED: probable 1-deoxy-D-xylulose-5-phosphate synthase, chloroplastic-like [Glycine max]
Cko_contig_26939	2.76361	0.000912806	5.8e-87	GO:0003700 sequence-specific DNA binding transcription factor activity molecular_function;GO:0043565 sequence-specific DNA binding molecular_function;GO:0006355 regulation of transcription, DNA-dependent biological_process	AT5G13080	2.01587	0.0340941	WRKY53 [Glycine max]
Cko_contig_27755	3.46155	0.000259304	3.9e-265	GO:0048544 recognition of pollen biological_process;GO:0006468 protein phosphorylation biological_process;GO:0005524 ATP binding molecular_function;GO:0004674 protein serine/threonine kinase activity molecular_function;EC:2.7.11.0	AT4G27300	3.714	0	S-receptor kinase-like protein [Medicago truncatula]
Cko_contig_28449	2.93186	1.63745e-08	5.5e-126	-	AT4G14746	0.292101	0.422716	uncharacterized protein LOC100500690 precursor [Glycine max]
Cko_contig_28597	3.77394	1.69537e-09	1.8e-113	-	AT3G54040	1.07396	0.22665	uncharacterized protein LOC100500181 precursor [Glycine max]
Cko_contig_29192	3.74731	0.0016578	2e-69	GO:0016758 transferase activity, transferring hexosyl groups molecular_function;GO:0008152 metabolic process biological_process;EC:2.4.1.0	AT3G02100	1.79769e+308	1	PREDICTED: UDP-glycosyltransferase 83A1-like [Glycine max]
Cko_contig_29643	5.28129	1.05776e-08	7.5e-52	GO:0033773 isoflavone 2'-hydroxylase activity molecular_function;GO:0071456 cellular response to hypoxia biological_process;GO:0009055 electron carrier activity molecular_function;GO:0005506 iron ion binding molecular_function;GO:0020037 heme binding molecular_function;GO:0016020 membrane cellular_component;GO:0070330 aromatase activity molecular_function;GO:0055114 oxidation-reduction process bi…	AT4G37370	2.08824	9.58e-12	cytochrome P450 [Glycyrrhiza echinata]
Cko_contig_3136	3.82366	6.67107e-08	4.4e-218	-	AT1G13530	3.15348	1	hypothetical protein MTR_5g035690 [Medicago truncatula]
Cko_contig_31914	5.39116	0.000428226	1.4e-37	GO:0020037 heme binding molecular_function;GO:0016705 oxidoreductase activity, acting on paired donors, with incorporation or reduction of molecular oxygen molecular_function;GO:0004497 monooxygenase activity molecular_function;GO:0005506 iron ion binding molecular_function;GO:0009055 electron carrier activity molecular_function;GO:0055114 oxidation-reduction process biological_process	AT3G48280	1.16021	0.116738	PREDICTED: cytochrome P450 71D8-like [Glycine max]
Cko_contig_32118	5.76968	0.000146801	3.3e-35	GO:0016301 kinase activity molecular_function;GO:0016310 phosphorylation biological_process	AT4G20140	0.163247	0.947107	Receptor-like protein kinase [Medicago truncatula]
Cko_contig_3531	2.78684	0.000519886	1.1e-66	GO:0006355 regulation of transcription, DNA-dependent biological_process;GO:0051782 negative regulation of cell division biological_process;GO:0032875 regulation of DNA endoreduplication biological_process;GO:0009555 pollen development biological_process;GO:0051128 regulation of cellular component organization biological_process;GO:0048513 organ development biological_process;GO:0048468 cell deve…	AT3G12280	0.350229	0.430569	RecName: Full=Retinoblastoma-related protein; Short=MsRBR
Cko_contig_37278	4.03271	0.000628305	1.2e-79	GO:0003700 sequence-specific DNA binding transcription factor activity molecular_function;GO:0043565 sequence-specific DNA binding molecular_function;GO:0006355 regulation of transcription, DNA-dependent biological_process	AT4G04450	0.480013	0.559985	PREDICTED: WRKY transcription factor 6-like [Glycine max]
Cko_contig_37359	5.08716	8.00467e-06	1.5e-56	GO:0003333 amino acid transmembrane transport biological_process;GO:0043090 amino acid import biological_process;GO:0005886 plasma membrane cellular_component;GO:0015171 amino acid transmembrane transporter activity molecular_function;GO:0016021 integral to membrane cellular_component;GO:0009536 plastid cellular_component;GO:0080167 response to karrikin biological_process	AT5G40780	0.208762	0.68272	PREDICTED: lysine histidine transporter 1-like [Glycine max]
Cko_contig_3842	5.13963	6.23174e-06	2.5e-184	GO:0051260 protein homooligomerization biological_process	AT5G55000	0.268811	0.547691	PREDICTED: FH protein interacting protein FIP2-like [Glycine max]
Cko_contig_38885	2.26382	1.03334e-05	4.5e-131	-	AT4G11650	5.46846	0.00092138	unknown [Medicago truncatula]
Cko_contig_3901	9.40641	0	4.6e-58	GO:0005536 glucose binding molecular_function;GO:0000771 agglutination involved in conjugation biological_process;GO:0005537 mannose binding molecular_function	AT1G19715	0.64072	0.0581551	predicted protein [Populus trichocarpa]
Cko_contig_39198	4.0141	8.97623e-05	5.5e-73	GO:0004672 protein kinase activity molecular_function;GO:0006468 protein phosphorylation biological_process;GO:0000166 nucleotide binding molecular_function	AT1G11300	0.474328	0.381925	PREDICTED: G-type lectin S-receptor-like serine/threonine-protein kinase At1g11330-like [Glycine max]
Cko_contig_40077	5.64616	6.40973e-10	8.2e-43	-	AT5G52390	1.48644	0.00403333	uncharacterized protein LOC100787709 precursor [Glycine max]
Cko_contig_40199	8.29677	0	3.2e-51	GO:0050826 response to freezing biological_process;GO:0000062 fatty-acyl-CoA binding molecular_function;GO:0031210 phosphatidylcholine binding molecular_function;GO:0005886 plasma membrane cellular_component;GO:0006869 lipid transport biological_process;GO:0005829 cytosol cellular_component	AT1G31812	0.091413	0.859429	unknown [Lotus japonicus]
Cko_contig_40365	5.4048	0	2.7e-89	GO:0009627 systemic acquired resistance biological_process;GO:0042742 defense response to bacterium biological_process;GO:0009817 defense response to fungus, incompatible interaction biological_process;GO:0005618 cell wall cellular_component;GO:0008061 chitin binding molecular_function;GO:0005576 extracellular region cellular_component;GO:0009723 response to ethylene stimulus biological_process;G…	AT3G04720	0.217551	0.753497	uncharacterized protein LOC100526916 precursor [Glycine max]
Cko_contig_4094	2.26484	0.000207159	0	-	AT1G04650	0.0990413	0.938987	PREDICTED: uncharacterized protein LOC100806834 [Glycine max]
Cko_contig_41187	3.52607	3.74514e-08	2.6e-62	GO:0005978 glycogen biosynthetic process biological_process;GO:0009507 chloroplast cellular_component;GO:0008878 glucose-1-phosphate adenylyltransferase activity molecular_function;EC:2.7.7.27	AT4G39210	1.30573	1.04e-06	PREDICTED: glucose-1-phosphate adenylyltransferase large subunit 1-like [Glycine max]
Cko_contig_41188	3.17804	3.94753e-06	1.2e-63	GO:0005978 glycogen biosynthetic process biological_process;GO:0009501 amyloplast cellular_component;GO:0010170 glucose-1-phosphate adenylyltransferase complex cellular_component;GO:0005524 ATP binding molecular_function;GO:0019252 starch biosynthetic process biological_process;GO:0009507 chloroplast cellular_component;GO:0008878 glucose-1-phosphate adenylyltransferase activity molecular_function…	AT4G39210	1.30573	1.04e-06	unknown [Medicago truncatula]
Cko_contig_42350	5.01677	3.67699e-08	6.1e-123	GO:0033773 isoflavone 2'-hydroxylase activity molecular_function;GO:0071456 cellular response to hypoxia biological_process;GO:0009055 electron carrier activity molecular_function;GO:0005506 iron ion binding molecular_function;GO:0020037 heme binding molecular_function;GO:0016020 membrane cellular_component;GO:0070330 aromatase activity molecular_function;GO:0055114 oxidation-reduction process bi…	AT1G66540	1.12458	0.119283	PREDICTED: isoflavone 2'-hydroxylase-like [Glycine max]
Cko_contig_42360	3.46977	0.000612845	1.5e-202	GO:0005829 cytosol cellular_component;GO:0005773 vacuole cellular_component;GO:0006904 vesicle docking involved in exocytosis biological_process;GO:0005886 plasma membrane cellular_component	AT1G02010	0.219339	0.665475	SNARE-interacting protein KEULE [Medicago truncatula]
Cko_contig_42370	6.12235	5.03524e-05	2.8e-166	GO:0046872 metal ion binding molecular_function;GO:0016705 oxidoreductase activity, acting on paired donors, with incorporation or reduction of molecular oxygen molecular_function;GO:0004497 monooxygenase activity molecular_function	AT3G48320	0.903238	0.0146879	PREDICTED: cytochrome P450 71A1-like [Glycine max]
Cko_contig_42714	3.47523	0.00090342	6.6e-48	-	AT3G12910	3.06609	0.119056	PREDICTED: NAC domain-containing protein 42-like [Glycine max]
Cko_contig_4459	3.74731	0.000182679	5.8e-96	GO:0016866 intramolecular transferase activity molecular_function;GO:0008152 metabolic process biological_process	AT1G78960	0.900592	0.0244286	PREDICTED: beta-amyrin synthase-like isoform 1 [Glycine max]
Cko_contig_45214	4.36202	0.000183945	1.6e-15	GO:0005737 cytoplasm cellular_component;GO:0046872 metal ion binding molecular_function;GO:0004721 phosphoprotein phosphatase activity molecular_function;GO:0005886 plasma membrane cellular_component;GO:2000012 regulation of auxin polar transport biological_process;GO:0005634 nucleus cellular_component;EC:3.1.3.16	AT1G59830	0.288324	0.433809	type 2A protein phosphtase-II [Vicia faba]
Cko_contig_45269	3.03682	0.00137059	2.7e-162	GO:0004806 triglyceride lipase activity molecular_function;GO:0009507 chloroplast cellular_component;GO:0047714 galactolipase activity molecular_function;GO:0006629 lipid metabolic process biological_process;GO:0008970 phosphatidylcholine 1-acylhydrolase activity molecular_function;EC:3.1.1.3;EC:3.1.1.26;EC:3.1.1.32	AT1G06800	0.593299	0.210857	PREDICTED: phospholipase A1-Igamma1, chloroplastic-like [Glycine max]
Cko_contig_46971	2.30164	4.84514e-05	1.1e-78	GO:0050832 defense response to fungus biological_process;GO:0005576 extracellular region cellular_component;GO:0008061 chitin binding molecular_function;GO:0042742 defense response to bacterium biological_process;GO:0005618 cell wall cellular_component	AT3G04720	0.217551	0.753497	unknown [Medicago truncatula]
Cko_contig_47114	3.15997	5.44372e-06	5e-224	GO:0016787 hydrolase activity molecular_function;GO:0006629 lipid metabolic process biological_process	AT2G26560	0.427409	0.292044	Patatin-like protein [Medicago truncatula]
Cko_contig_47154	2.95676	0.000700072	8.7e-218	GO:0005488 binding molecular_function	AT1G74520	0.0516865	0.918393	PREDICTED: uncharacterized protein LOC100787629 [Glycine max]
Cko_contig_48323	4.44775	0.000131002	2.9e-75	GO:0008233 peptidase activity molecular_function	AT3G48340	3.94632	1	Cysteine proteinase [Medicago truncatula]
Cko_contig_49124	2.8657	0.00075639	1.6e-273	GO:0004672 protein kinase activity molecular_function;GO:0000166 nucleotide binding molecular_function	AT5G06740	1.79769e+308	1	PREDICTED: probable L-type lectin-domain containing receptor kinase S.5-like [Glycine max]
Cko_contig_49272	5.10486	0.000912562	2.1e-68	GO:0016310 phosphorylation biological_process;GO:0004672 protein kinase activity molecular_function;GO:0000166 nucleotide binding molecular_function	AT1G11300	0.474328	0.381925	PREDICTED: uncharacterized protein LOC100800829 [Glycine max]
Cko_contig_49356	2.55466	0.00164862	1.2e-143	GO:0016706 oxidoreductase activity, acting on paired donors, with incorporation or reduction of molecular oxygen, 2-oxoglutarate as one donor, and incorporation of one atom each of oxygen into both donors molecular_function;GO:0055114 oxidation-reduction process biological_process;EC:1.14.11.0	AT1G17020	3.31786	0	SRG1-like protein [Medicago truncatula]
Cko_contig_49975	2.72593	0.000419885	7.1e-161	GO:0046872 metal ion binding molecular_function;GO:0042744 hydrogen peroxide catabolic process biological_process;GO:0020037 heme binding molecular_function;GO:0004601 peroxidase activity molecular_function;GO:0005576 extracellular region cellular_component;GO:0055114 oxidation-reduction process biological_process;EC:1.11.1.7	AT5G05340	0.48884	0.281423	PREDICTED: cationic peroxidase 1-like [Glycine max]
Cko_contig_50033	2.73337	0.000744013	1e-75	GO:0005507 copper ion binding molecular_function;GO:0009055 electron carrier activity molecular_function	AT2G15780	0.995028	0.0482683	unknown [Lotus japonicus]
Cko_contig_50725	2.7727	6.18133e-08	1.2e-99	-	AT5G42500	1.64394	0.0279766	Disease resistance response protein [Medicago truncatula]
Cko_contig_50979	4.10486	4.47725e-06	2.3e-127	-	AT1G65690	1.45784	4.2e-05	uncharacterized protein LOC100778798 [Glycine max]
Cko_contig_51227	4.53739	1.25183e-07	7.3e-245	GO:0005886 plasma membrane cellular_component;GO:0016021 integral to membrane cellular_component	AT3G28960	1.96343	0.0738736	PREDICTED: vacuolar amino acid transporter 1-like isoform 1 [Glycine max]
Cko_contig_51273	5.10486	0.000912562	2.5e-140	GO:0022626 cytosolic ribosome cellular_component;GO:0042254 ribosome biogenesis biological_process	AT1G25260	0.0779156	0.8896	unknown [Lotus japonicus]
Cko_contig_51418	5.75854	2.54155e-07	5.3e-135	GO:0016787 hydrolase activity molecular_function	AT5G40990	1.79769e+308	1	PREDICTED: LOW QUALITY PROTEIN: GDSL esterase/lipase 2-like [Glycine max]
Cko_contig_51569	3.78293	0.000155086	1.1e-97	-	AT5G13200	0.060299	0.910979	unknown [Lotus japonicus]
Cko_contig_5170	2.36264	0.000308113	2.3e-06	-	AT2G01190	1.01578	0.00101393	PREDICTED: uncharacterized protein LOC100775954 [Glycine max]
Cko_contig_51788	4.48878	8.25961e-06	8.3e-84	-	AT1G22900	0.0331796	0.965558	unknown [Medicago truncatula]
Cko_contig_5218	5.46841	1.95226e-08	3e-31	GO:0016020 membrane cellular_component;GO:0055085 transmembrane transport biological_process;GO:0022857 transmembrane transporter activity molecular_function	AT1G47530	0.415265	0.207656	PREDICTED: protein TRANSPARENT TESTA 12-like [Glycine max]
Cko_contig_52691	2.72131	0.00122609	5.2e-73	GO:0005743 mitochondrial inner membrane cellular_component;GO:0055085 transmembrane transport biological_process;GO:0016021 integral to membrane cellular_component;GO:0005215 transporter activity molecular_function	AT4G28390	1.40959	0.001007	unknown [Glycine max]
Cko_contig_52707	3.5022	0.000378431	5.5e-49	GO:0006468 protein phosphorylation biological_process;GO:0005524 ATP binding molecular_function;GO:0016021 integral to membrane cellular_component;GO:0004674 protein serine/threonine kinase activity molecular_function;EC:2.7.11.0	AT5G25930	0.0775653	0.931311	PREDICTED: receptor-like protein kinase HSL1-like [Glycine max]
Cko_contig_52997	4.99524	0.00120464	7.4e-64	GO:0051707 response to other organism biological_process;GO:0006355 regulation of transcription, DNA-dependent biological_process;GO:0043565 sequence-specific DNA binding molecular_function;GO:0003700 sequence-specific DNA binding transcription factor activity molecular_function;GO:0031347 regulation of defense response biological_process;GO:0010033 response to organic substance biological_process	AT2G25000	3.73812	0	PREDICTED: probable WRKY transcription factor 40-like [Glycine max]
Cko_contig_53247	2.35701	0.000240006	1.1e-230	GO:0009555 pollen development biological_process;GO:0004715 non-membrane spanning protein tyrosine kinase activity molecular_function;GO:0006468 protein phosphorylation biological_process;GO:0005524 ATP binding molecular_function;GO:0004674 protein serine/threonine kinase activity molecular_function;EC:2.7.10.2;EC:2.7.11.0	AT5G58940	0.891535	0.0861133	PREDICTED: probable leucine-rich repeat receptor-like protein kinase At4g00330-like [Glycine max]
Cko_contig_536	1.97712	0.000768835	6.6e-172	GO:0016023 cytoplasmic membrane-bounded vesicle cellular_component;GO:0005886 plasma membrane cellular_component	AT5G40670	0.435647	0.183682	PREDICTED: cystinosin homolog [Glycine max]
Cko_contig_54003	4.52821	4.44089e-16	3.7e-189	GO:0042973 glucan endo-1,3-beta-D-glucosidase activity molecular_function;GO:0005975 carbohydrate metabolic process biological_process;GO:0043169 cation binding molecular_function;EC:3.2.1.39	AT4G16260	3.88407	0.00216748	endo-1,3-beta-glucanase precursor [Glycine max]
Cko_contig_54209	5.06924	2.77038e-07	4.8e-130	GO:0043231 intracellular membrane-bounded organelle cellular_component;GO:0016787 hydrolase activity molecular_function	AT1G20960	0.018613	0.980789	PREDICTED: U5 small nuclear ribonucleoprotein 200 kDa helicase-like [Glycine max]
Cko_contig_54240	2.412	0.00126416	4.3e-127	GO:0009987 cellular process biological_process;GO:0006810 transport biological_process;GO:0016829 lyase activity molecular_function;GO:0009628 response to abiotic stimulus biological_process;GO:0042221 response to chemical stimulus biological_process;GO:0016740 transferase activity molecular_function;GO:0009791 post-embryonic development biological_process	AT1G10360	0.376094	0.275416	unknown [Lotus japonicus]
Cko_contig_54253	3.97906	1.6942e-13	0	GO:0020037 heme binding molecular_function;GO:0016705 oxidoreductase activity, acting on paired donors, with incorporation or reduction of molecular oxygen molecular_function;GO:0004497 monooxygenase activity molecular_function;GO:0005506 iron ion binding molecular_function;GO:0009055 electron carrier activity molecular_function;GO:0055114 oxidation-reduction process biological_process	AT3G61040	1.79769e+308	1	unknown [Medicago truncatula]
Cko_contig_55089	3.94371	0.000250564	5.2e-57	GO:0006952 defense response biological_process;GO:0043531 ADP binding molecular_function;GO:0007165 signal transduction biological_process;GO:0005622 intracellular cellular_component	AT4G16920	1.57102	1.64e-08	resistance gene analog protein [Medicago sativa]
Cko_contig_5557	4.97613	1.34535e-05	1.4e-29	GO:0004519 endonuclease activity molecular_function;GO:0003676 nucleic acid binding molecular_function	AT2G23840	1.0569	0.000133853	PREDICTED: uncharacterized protein LOC100787021 isoform 1 [Glycine max]
Cko_contig_55572	4.19025	5.33053e-06	5.6e-126	GO:0080167 response to karrikin biological_process;GO:0016021 integral to membrane cellular_component;GO:0043090 amino acid import biological_process;GO:0009536 plastid cellular_component;GO:0005886 plasma membrane cellular_component	AT5G40780	0.208762	0.68272	PREDICTED: lysine histidine transporter 1-like [Glycine max]
Cko_contig_55754	4.05109	7.54379e-05	2.2e-30	-	AT1G52690	2.93084	0	PREDICTED: late embryogenesis abundant protein 2-like [Glycine max]
Cko_contig_56126	7.36692	0	1.9e-172	GO:0042973 glucan endo-1,3-beta-D-glucosidase activity molecular_function;GO:0005975 carbohydrate metabolic process biological_process;GO:0043169 cation binding molecular_function;EC:3.2.1.39	AT4G16260	3.88407	0.00216748	Glucan endo-1,3-beta-glucosidase [Medicago truncatula]
Cko_contig_56213	5.5802	0.000253418	1.9e-52	GO:0016023 cytoplasmic membrane-bounded vesicle cellular_component;GO:0016020 membrane cellular_component	AT4G17790	0.266827	0.52446	unknown [Glycine max]
Cko_contig_5680	2.72768	0.000338789	6.1e-91	GO:0006468 protein phosphorylation biological_process;GO:0005524 ATP binding molecular_function;GO:0004674 protein serine/threonine kinase activity molecular_function;EC:2.7.11.0	AT5G38240	1.7148	8.43e-08	Cysteine-rich receptor-like protein kinase [Medicago truncatula]
Cko_contig_56847	5.21561	1.9984e-15	9.8e-125	GO:0050832 defense response to fungus biological_process;GO:0005576 extracellular region cellular_component;GO:0031640 killing of cells of other organism biological_process	AT4G11650	5.46846	0.00092138	PREDICTED: PR-5 protein [Glycine max]
Cko_contig_57545	5.62995	5.13166e-07	2.5e-144	GO:0004364 glutathione transferase activity molecular_function;GO:0006749 glutathione metabolic process biological_process;GO:0042221 response to chemical stimulus biological_process;GO:0007154 cell communication biological_process;GO:0009507 chloroplast cellular_component;GO:0051716 cellular response to stimulus biological_process;GO:0080167 response to karrikin biological_process;GO:0006950 res…	AT1G17180	1.3566	1	unknown [Medicago truncatula]
Cko_contig_5783	4.39756	9.87911e-07	3.7e-52	GO:0008270 zinc ion binding molecular_function;GO:0030247 polysaccharide binding molecular_function	AT5G53110	0.181414	0.776118	predicted protein [Populus trichocarpa]
Cko_contig_57830	4.2314	2.07244e-08	6.4e-248	GO:0016787 hydrolase activity molecular_function	AT5G42930	0.367397	1	PREDICTED: uncharacterized protein LOC100782667 [Glycine max]
Cko_contig_5844	2.49454	0.000643044	5.6e-279	GO:0006952 defense response biological_process;GO:0043531 ADP binding molecular_function;GO:0005622 intracellular cellular_component;GO:0005524 ATP binding molecular_function;GO:0007165 signal transduction biological_process;GO:0017111 nucleoside-triphosphatase activity molecular_function;EC:3.6.1.15	AT5G17680	1.37198	1	Disease resistance-like protein GS4-1 [Medicago truncatula]
Cko_contig_59435	4.29848	1.87324e-06	5.6e-158	GO:0046872 metal ion binding molecular_function;GO:0042744 hydrogen peroxide catabolic process biological_process;GO:0016023 cytoplasmic membrane-bounded vesicle cellular_component;GO:0020037 heme binding molecular_function;GO:0004601 peroxidase activity molecular_function;GO:0005576 extracellular region cellular_component;GO:0055114 oxidation-reduction process biological_process;EC:1.11.1.7	AT5G05340	0.48884	0.281423	PREDICTED: cationic peroxidase 1-like [Glycine max]
Cko_contig_59569	6.86625	4.18293e-06	3.5e-80	GO:0003676 nucleic acid binding molecular_function;GO:0000166 nucleotide binding molecular_function	AT5G12190	0.359903	0.448289	unknown [Medicago truncatula]
Cko_contig_59713	4.20674	0.000333168	1.8e-68	GO:0016491 oxidoreductase activity molecular_function;GO:0000166 nucleotide binding molecular_function;GO:0055114 oxidation-reduction process biological_process;GO:0008270 zinc ion binding molecular_function	AT1G23740	1.43888	1.02e-07	Quinone oxidoreductase-like protein [Medicago truncatula]
Cko_contig_60058	2.78058	3.43516e-05	7e-268	GO:0008152 metabolic process biological_process;GO:0016874 ligase activity molecular_function	AT1G20560	0.286086	0.415108	2-succinylbenzoate-CoA ligase [Medicago truncatula]
Cko_contig_60061	2.07746	0.000489175	1.2e-183	GO:0006355 regulation of transcription, DNA-dependent biological_process;GO:0003700 sequence-specific DNA binding transcription factor activity molecular_function;GO:0005634 nucleus cellular_component	AT5G06510	3.82913	1.9e-08	nuclear transcription factor Y subunit A2 [Medicago truncatula]
Cko_contig_60108	2.97613	0.000638542	1.3e-23	GO:0006952 defense response biological_process;GO:0043531 ADP binding molecular_function;GO:0007165 signal transduction biological_process;GO:0005622 intracellular cellular_component	AT4G12010	0.712403	0.111709	Tir-nbs-lrr resistance protein [Medicago truncatula]
Cko_contig_60547	2.89931	0.000720588	1.7e-61	GO:0046872 metal ion binding molecular_function	AT1G67856	0.311172	0.518224	PREDICTED: E3 ubiquitin-protein ligase RNF181-like [Glycine max]
Cko_contig_60978	1.7993	0.000527522	3e-126	-	AT3G15810	1.38674	2.45e-06	hypothetical protein MTR_4g010180 [Medicago truncatula]
Cko_contig_61434	2.35731	4.3805e-06	5.6e-158	-	AT1G70900	0.780119	0.00677866	hypothetical protein MTR_1g031620 [Medicago truncatula]
Cko_contig_61894	4.18194	7.87371e-08	6.1e-79	GO:0006950 response to stress biological_process	AT1G53540	1.70774	0.397347	18.2 kDa class I heat shock protein [Medicago truncatula]
Cko_contig_62356	6.47523	1.6089e-05	0	GO:0000256 allantoin catabolic process biological_process;GO:0004038 allantoinase activity molecular_function;GO:0050897 cobalt ion binding molecular_function;GO:0016023 cytoplasmic membrane-bounded vesicle cellular_component;GO:0008270 zinc ion binding molecular_function;EC:3.5.2.5	AT4G04955	0.782973	0.0140708	Allantoinase [Medicago truncatula]
Cko_contig_62375	5.99524	7.46491e-05	5.4e-256	GO:0035251 UDP-glucosyltransferase activity molecular_function;GO:0008152 metabolic process biological_process	AT2G36780	0.244245	0.655244	glucosyltransferase-14 [Vigna angularis]
Cko_contig_6251	1.79769e+308	0.0008221	3.4e-44	GO:0006952 defense response biological_process;GO:0043531 ADP binding molecular_function;GO:0005622 intracellular cellular_component;GO:0007165 signal transduction biological_process	AT1G72930	0.261431	0.76728	Disease-resistance protein [Medicago truncatula]
Cko_contig_62967	4.44775	2.82163e-06	4.6e-14	GO:0005507 copper ion binding molecular_function;GO:0009055 electron carrier activity molecular_function	AT2G15780	0.995028	0.0482683	hypothetical protein MTR_4g086750 [Medicago truncatula]
Cko_contig_63009	1.63446	0.00150798	2.2e-242	GO:0047213 anthocyanidin 3-O-glucosyltransferase activity molecular_function;GO:0047893 flavonol 3-O-glucosyltransferase activity molecular_function;GO:0016023 cytoplasmic membrane-bounded vesicle cellular_component;GO:0010294 abscisic acid glucosyltransferase activity molecular_function;GO:0032940 secretion by cell biological_process;GO:0080043 quercetin 3-O-glucosyltransferase activity molecula…	AT4G34135	0.104195	0.88195	PREDICTED: UDP-glycosyltransferase 73B3-like [Glycine max]
Cko_contig_63035	3.13558	3.68431e-05	1.7e-164	GO:0016788 hydrolase activity, acting on ester bonds molecular_function;GO:0006629 lipid metabolic process biological_process	AT1G29670	0.491913	0.153016	PREDICTED: GDSL esterase/lipase At1g29670-like [Glycine max]
Cko_contig_63577	2.53987	0.00164906	1.2e-49	GO:0016020 membrane cellular_component;GO:0005506 iron ion binding molecular_function;GO:0016702 oxidoreductase activity, acting on single donors with incorporation of molecular oxygen, incorporation of two atoms of oxygen molecular_function;GO:0055114 oxidation-reduction process biological_process;GO:0016707 gibberellin 3-beta-dioxygenase activity molecular_function;EC:1.13.11.0;EC:1.14.11.15	AT1G52820	0.829956	0.229768	PREDICTED: gibberellin 20 oxidase 1-like [Glycine max]
Cko_contig_64193	3.81954	6.42572e-07	1.1e-89	GO:0071917 triose-phosphate transmembrane transporter activity molecular_function;GO:0009790 embryo development biological_process;GO:0015760 glucose-6-phosphate transport biological_process;GO:0009553 embryo sac development biological_process;GO:0009624 response to nematode biological_process;GO:0015120 phosphoglycerate transmembrane transporter activity molecular_function;GO:0015713 phosphoglyc…	AT1G61800	3.58422	0	PREDICTED: glucose-6-phosphate/phosphate translocator 2, chloroplastic-like [Glycine max]
Cko_contig_64630	1.9444	0.000161195	2.1e-288	GO:0080167 response to karrikin biological_process;GO:0016021 integral to membrane cellular_component;GO:0043090 amino acid import biological_process;GO:0009536 plastid cellular_component;GO:0005886 plasma membrane cellular_component	AT5G40780	0.208762	0.68272	PREDICTED: lysine histidine transporter 1-like [Glycine max]
Cko_contig_64669	2.21679	0.00017282	1e-254	GO:0004842 ubiquitin-protein ligase activity molecular_function;GO:0000151 ubiquitin ligase complex cellular_component;GO:0016567 protein ubiquitination biological_process;EC:6.3.2.19	AT5G37490	0.54261	1	PREDICTED: U-box domain-containing protein 21-like [Glycine max]
Cko_contig_64882	3.0634	6.34058e-08	8.3e-123	GO:0020037 heme binding molecular_function;GO:0033773 isoflavone 2'-hydroxylase activity molecular_function;GO:0005506 iron ion binding molecular_function;GO:0009055 electron carrier activity molecular_function;GO:0070330 aromatase activity molecular_function;GO:0055114 oxidation-reduction process biological_process;EC:1.14.13.89;EC:1.14.14.1	AT1G66540	1.12458	0.119283	PREDICTED: isoflavone 2'-hydroxylase-like [Glycine max]
Cko_contig_64927	2.05515	0.000282913	3.6e-203	GO:0046872 metal ion binding molecular_function;GO:0005743 mitochondrial inner membrane cellular_component;GO:0016491 oxidoreductase activity molecular_function;GO:0007585 respiratory gaseous exchange biological_process;GO:0070469 respiratory chain cellular_component;GO:0016021 integral to membrane cellular_component;GO:0022900 electron transport chain biological_process	AT5G64210	0.757224	0.490044	putative alternative oxidase [Vigna unguiculata]
Cko_contig_65110	5.7844	2.10283e-10	3e-174	GO:0016301 kinase activity molecular_function;GO:0016310 phosphorylation biological_process	AT1G07390	1.89563	4.77e-08	Receptor-like protein kinase [Medicago truncatula]
Cko_contig_65247	3.83477	7.98873e-05	1.8e-95	GO:0005737 cytoplasm cellular_component;GO:0031408 oxylipin biosynthetic process biological_process;GO:0005506 iron ion binding molecular_function;GO:0016165 lipoxygenase activity molecular_function;GO:0055114 oxidation-reduction process biological_process;EC:1.13.11.12	AT1G55020	0.311495	0.407878	Seed lipoxygenase-3 [Medicago truncatula]
Cko_contig_65487	3.68591	0.000703313	1.1e-55	-	AT1G72510	1.05849	0.00255476	PREDICTED: uncharacterized protein LOC100800490 [Glycine max]
Cko_contig_65626	2.43536	0.00167891	1.3e-136	GO:0035798 2-alkenal reductase (NADP+) activity molecular_function;GO:0000166 nucleotide binding molecular_function;GO:0055114 oxidation-reduction process biological_process;GO:0035671 enone reductase activity molecular_function;GO:0008270 zinc ion binding molecular_function	AT1G23740	1.43888	1.02e-07	unknown [Medicago truncatula]
Cko_contig_6581	4.11887	4.1052e-06	7.5e-203	GO:0097159 organic cyclic compound binding molecular_function;GO:1901363 heterocyclic compound binding molecular_function	AT5G17680	1.37198	1	PREDICTED: TMV resistance protein N-like [Glycine max]
Cko_contig_66183	1.96814	0.000784088	1.4e-233	GO:0005789 endoplasmic reticulum membrane cellular_component;GO:0016720 delta12-fatty acid dehydrogenase activity molecular_function;GO:0016717 oxidoreductase activity, acting on paired donors, with oxidation of a pair of donors resulting in the reduction of molecular oxygen to two molecules of water molecular_function;GO:0006636 unsaturated fatty acid biosynthetic process biological_process;GO:0…	AT3G12120	0.368113	0.523519	unknown [Glycine max]
Cko_contig_66744	3.45944	3.76326e-08	0	GO:0016747 transferase activity, transferring acyl groups other than amino-acyl groups molecular_function;EC:2.3.1.0	AT3G44830	1.79769e+308	1	PREDICTED: putative phospholipid:diacylglycerol acyltransferase 2 [Vitis vinifera]
Cko_contig_67312	3.5022	3.96203e-05	6.7e-268	GO:0016746 transferase activity, transferring acyl groups molecular_function;GO:0008152 metabolic process biological_process	AT1G02390	1.4005	5.81e-06	PREDICTED: probable glycerol-3-phosphate acyltransferase 3-like [Glycine max]
Cko_contig_67321	7.42722	0	1.7e-87	GO:0016023 cytoplasmic membrane-bounded vesicle cellular_component;GO:0006952 defense response biological_process;GO:0051704 multi-organism process biological_process;GO:0009607 response to biotic stimulus biological_process	AT4G11650	5.46846	0.00092138	thaumatin-like protein PR-5a [Cicer arietinum]
Cko_contig_67570	2.06924	0.00106962	0	GO:0017111 nucleoside-triphosphatase activity molecular_function;GO:0006952 defense response biological_process;GO:0043531 ADP binding molecular_function;GO:0005524 ATP binding molecular_function;EC:3.6.1.15	AT1G50180	1.14341	0.0919666	Disease resistance RPP8-like protein [Medicago truncatula]
Cko_contig_68115	1.64763	0.00112114	0	GO:0016023 cytoplasmic membrane-bounded vesicle cellular_component;GO:0006468 protein phosphorylation biological_process;GO:0005524 ATP binding molecular_function;GO:0004674 protein serine/threonine kinase activity molecular_function;EC:2.7.11.0	AT1G11050	0.944413	0.0286364	PREDICTED: probable receptor-like protein kinase At1g11050-like [Glycine max]
Cko_contig_68480	7.17551	0	9e-160	GO:0005576 extracellular region cellular_component	AT1G20030	0.388019	0.379537	unknown [Medicago truncatula]
Cko_contig_69001	3.21168	3.34641e-07	1.6e-214	GO:0016210 naringenin-chalcone synthase activity molecular_function;GO:0009813 flavonoid biosynthetic process biological_process;EC:2.3.1.74	AT5G13930	0.362218	0.349267	PREDICTED: chalcone synthase [Vitis vinifera]
Cko_contig_69249	3.94371	0.000250564	2.8e-45	-	AT3G55470	0.804524	0.209865	uncharacterized protein LOC100805025 [Glycine max]
Cko_contig_69463	2.23355	0.00156747	1.7e-75	GO:0016023 cytoplasmic membrane-bounded vesicle cellular_component;GO:0009055 electron carrier activity molecular_function;GO:0005506 iron ion binding molecular_function;GO:0020037 heme binding molecular_function;GO:0009536 plastid cellular_component;GO:0070330 aromatase activity molecular_function;GO:0055114 oxidation-reduction process biological_process;EC:1.14.14.1	AT3G56630	0.851783	0.00700839	PREDICTED: cytochrome P450 94A1-like [Glycine max]
Cko_contig_69694	3.06019	0.000424718	1.3e-40	GO:0042561 alpha-amyrin synthase activity molecular_function;GO:0042300 beta-amyrin synthase activity molecular_function;GO:0019745 pentacyclic triterpenoid biosynthetic process biological_process	AT1G78955	0.398262	0.69004	putative beta-amyrin synthase [Lotus japonicus]
Cko_contig_69697	4.86279	3.03845e-06	1.7e-73	GO:0016866 intramolecular transferase activity molecular_function;GO:0008152 metabolic process biological_process	AT1G78955	0.398262	0.69004	beta-amyrin synthase [Glycyrrhiza uralensis]
Cko_contig_70110	2.84684	0.000670426	4.2e-83	-	AT4G23810	1.09666	0.00207322	PREDICTED: probable WRKY transcription factor 41 [Glycine max]
Cko_contig_70312	2.73068	1.40935e-06	7.2e-144	GO:0005887 integral to plasma membrane cellular_component;GO:0016023 cytoplasmic membrane-bounded vesicle cellular_component;GO:0051119 sugar transmembrane transporter activity molecular_function;GO:0008643 carbohydrate transport biological_process	AT1G21460	0.560066	0.0696006	PREDICTED: bidirectional sugar transporter SWEET1-like [Glycine max]
Cko_contig_71783	5.55466	2.0409e-11	8.6e-114	GO:0008233 peptidase activity molecular_function	AT3G49340	1.88935	1	Cysteine proteinase [Medicago truncatula]
Cko_contig_7234	5.33227	2.41721e-06	1.4e-61	GO:0016310 phosphorylation biological_process;GO:0004672 protein kinase activity molecular_function;GO:0000166 nucleotide binding molecular_function	AT5G53110	0.181414	0.776118	Kinase R-like protein [Medicago truncatula]
Cko_contig_7236	4.29163	7.03187e-06	3e-52	GO:0016310 phosphorylation biological_process;GO:0004672 protein kinase activity molecular_function;GO:0000166 nucleotide binding molecular_function	AT2G46495	0.00113786	1	Receptor serine/threonine kinase [Medicago truncatula]
Cko_contig_72649	5.66855	1.4118e-09	3.5e-53	GO:0016772 transferase activity, transferring phosphorus-containing groups molecular_function	AT5G62230	0.445545	1	Receptor-like protein kinase [Medicago truncatula]
Cko_contig_72881	2.37302	0.000135685	1e-36	-	AT4G36600	1.892	4.74e-05	Group 3 LEA protein [Medicago truncatula]
Cko_contig_7311	3.01082	6.78433e-08	1.6e-170	GO:0005978 glycogen biosynthetic process biological_process;GO:0009501 amyloplast cellular_component;GO:0010170 glucose-1-phosphate adenylyltransferase complex cellular_component;GO:0005524 ATP binding molecular_function;GO:0019252 starch biosynthetic process biological_process;GO:0009507 chloroplast cellular_component;GO:0008878 glucose-1-phosphate adenylyltransferase activity molecular_function…	AT2G21590	3.54635	0	Glucose-1-phosphate adenylyltransferase [Medicago truncatula]
Cko_contig_74038	2.93318	1.29912e-06	2e-241	GO:0016758 transferase activity, transferring hexosyl groups molecular_function;GO:0008152 metabolic process biological_process;EC:2.4.1.0	AT4G01070	0.358567	0.332305	PREDICTED: hydroquinone glucosyltransferase-like isoform 1 [Glycine max]
Cko_contig_74193	3.36469	0.000213887	2.9e-60	GO:0016020 membrane cellular_component	AT4G01870	0.98519	0.000586415	PREDICTED: uncharacterized protein LOC100814036 [Glycine max]
Cko_contig_74194	4.33227	0.000206541	1.6e-46	GO:0016020 membrane cellular_component;GO:0006508 proteolysis biological_process	AT4G01870	0.98519	0.000586415	PREDICTED: uncharacterized protein LOC100814036 [Glycine max]
Cko_contig_76942	2.39587	2.23449e-06	9e-273	GO:0043231 intracellular membrane-bounded organelle cellular_component;GO:0044444 cytoplasmic part cellular_component;GO:0005524 ATP binding molecular_function;GO:0017111 nucleoside-triphosphatase activity molecular_function;EC:3.6.1.15	AT5G40010	1.76164	1	Mitochondrial chaperone BCS1 [Medicago truncatula]
Cko_contig_76996	2.19477	0.000106119	3.4e-298	GO:0022891 substrate-specific transmembrane transporter activity molecular_function;GO:0016021 integral to membrane cellular_component;GO:0032440 2-alkenal reductase [NAD(P)] activity molecular_function;GO:0055114 oxidation-reduction process biological_process;GO:0055085 transmembrane transport biological_process;GO:0008643 carbohydrate transport biological_process;EC:1.3.1.74	AT1G34580	1.31062	0.260159	PREDICTED: sugar transport protein 5-like [Glycine max]
Cko_contig_77303	4.29575	1.18076e-05	7.5e-129	-	AT3G20720	0.12984	0.771288	hypothetical protein MTR_4g081300 [Medicago truncatula]
Cko_contig_77476	6.13963	4.76947e-05	3.2e-239	GO:0004402 histone acetyltransferase activity molecular_function;GO:0016573 histone acetylation biological_process;EC:2.3.1.48	AT2G43770	0.0479362	0.953675	U5 snRNP-specific protein-like factor [Medicago truncatula]
Cko_contig_77596	4.18543	2.17284e-08	3.7e-270	GO:0020037 heme binding molecular_function;GO:0016705 oxidoreductase activity, acting on paired donors, with incorporation or reduction of molecular oxygen molecular_function;GO:0004497 monooxygenase activity molecular_function;GO:0005506 iron ion binding molecular_function;GO:0009055 electron carrier activity molecular_function;GO:0055114 oxidation-reduction process biological_process	AT3G26210	2.13698	3.1e-11	Cytochrome P450 [Medicago truncatula]
Cko_contig_78133	4.93713	1.60897e-05	1.3e-112	GO:0044464 cell part cellular_component	AT5G58430	0.459912	0.1532	Exocyst complex component [Medicago truncatula]
Cko_contig_78738	3.09126	0.000565032	0	GO:0008810 cellulase activity molecular_function;GO:0009835 fruit ripening biological_process;GO:0030245 cellulose catabolic process biological_process;EC:3.2.1.4	AT1G02800	1.06203	1	PREDICTED: endoglucanase 1 [Glycine max]
Cko_contig_7914	1.94191	0.00135533	4.4e-199	GO:0044237 cellular metabolic process biological_process;GO:0000166 nucleotide binding molecular_function;GO:0050662 coenzyme binding molecular_function;GO:0003824 catalytic activity molecular_function	AT2G45400	0.295125	0.718757	Dihydroflavonol-4-reductase [Medicago truncatula]
Cko_contig_79381	3.18471	0.00142408	1.3e-67	GO:0004715 non-membrane spanning protein tyrosine kinase activity molecular_function;GO:0048544 recognition of pollen biological_process;GO:0006468 protein phosphorylation biological_process;GO:0005524 ATP binding molecular_function;GO:0004674 protein serine/threonine kinase activity molecular_function;EC:2.7.10.2;EC:2.7.11.0	AT1G65790	0.795413	0.0820115	S-locus receptor kinase-like protein, partial [Olea europaea]
Cko_contig_79514	3.68591	0.000703313	7.1e-129	GO:0016023 cytoplasmic membrane-bounded vesicle cellular_component	AT1G10740	0.454814	0.163036	uncharacterized protein LOC100792292 [Glycine max]
Cko_contig_80036	3.48427	0.000409498	1.2e-71	GO:0050356 tropine dehydrogenase activity molecular_function;GO:0055114 oxidation-reduction process biological_process;GO:0000166 nucleotide binding molecular_function;EC:1.1.1.206	AT2G29360	0.569938	0.0651556	uncharacterized protein LOC100306108 [Glycine max]
Cko_contig_80038	3.17712	1.08014e-06	3.2e-115	GO:0016491 oxidoreductase activity molecular_function;GO:0055114 oxidation-reduction process biological_process;GO:0000166 nucleotide binding molecular_function	AT5G06060	0.446471	0.21415	PREDICTED: tropinone reductase homolog isoform 1 [Glycine max]
Cko_contig_80039	5.39116	1.79382e-06	1.2e-91	GO:0050356 tropine dehydrogenase activity molecular_function;GO:0055114 oxidation-reduction process biological_process;GO:0000166 nucleotide binding molecular_function;EC:1.1.1.206	AT1G07440	1.57915	2.89e-09	unknown [Medicago truncatula]
Cko_contig_81424	2.51763	5.29535e-05	7.3e-242	-	AT1G13480	2.25704	1	unknown [Glycine max]
Cko_contig_81772	1.95239	0.000163842	4.5e-259	GO:0008152 metabolic process biological_process;GO:0035251 UDP-glucosyltransferase activity molecular_function	AT1G07250	0.466645	0.145611	PREDICTED: anthocyanidin 3-O-glucosyltransferase 1-like [Glycine max]
Cko_contig_8184	4.08518	6.99024e-06	4.2e-75	GO:0004575 sucrose alpha-glucosidase activity molecular_function;GO:0005975 carbohydrate metabolic process biological_process;EC:3.2.1.26;EC:3.2.1.48	AT1G55120	1.13124	0.000525447	PREDICTED: beta-fructofuranosidase, cell wall isozyme-like isoform 2 [Glycine max]
Cko_contig_81844	7.52867	3.48944e-07	5.5e-235	GO:0006952 defense response biological_process;GO:0043531 ADP binding molecular_function;GO:0005622 intracellular cellular_component;GO:0005524 ATP binding molecular_function;GO:0007165 signal transduction biological_process;GO:0017111 nucleoside-triphosphatase activity molecular_function;EC:3.6.1.15	AT5G17680	1.37198	1	Tir-nbs-lrr resistance protein [Medicago truncatula]
Cko_contig_82030	3.5022	0.000812689	2.2e-66	GO:0006468 protein phosphorylation biological_process;GO:0005524 ATP binding molecular_function;GO:0004674 protein serine/threonine kinase activity molecular_function;EC:2.7.11.0	AT4G00970	1.30248	0.00257788	Cysteine-rich receptor-like protein kinase [Medicago truncatula]
Cko_contig_82418	3.8764	8.79052e-12	7.8e-281	GO:0020037 heme binding molecular_function;GO:0016709 oxidoreductase activity, acting on paired donors, with incorporation or reduction of molecular oxygen, NAD(P)H as one donor, and incorporation of one atom of oxygen molecular_function;GO:0005506 iron ion binding molecular_function;GO:0009055 electron carrier activity molecular_function;GO:0055114 oxidation-reduction process biological_process;…	AT4G37370	2.08824	9.58e-12	CYP81E8 [Medicago truncatula]
Cko_contig_82813	3.09929	8.51495e-06	1.2e-278	GO:0006952 defense response biological_process;GO:0051707 response to other organism biological_process;GO:0055114 oxidation-reduction process biological_process;GO:0070330 aromatase activity molecular_function;GO:0009055 electron carrier activity molecular_function;GO:0042343 indole glucosinolate metabolic process biological_process;GO:0020037 heme binding molecular_function;GO:0044464 cell part…	AT4G37370	2.08824	9.58e-12	cytochrome P450 [Cicer arietinum]
Cko_contig_82841	4.2198	1.7748e-05	5e-31	GO:0008152 metabolic process biological_process;GO:0016757 transferase activity, transferring glycosyl groups molecular_function	AT4G02280	4.09681	0	RecName: Full=Sucrose synthase 2; AltName: Full=Sucrose-UDP glucosyltransferase 2
Cko_contig_83067	6.27869	4.25626e-11	8.9e-40	-	AT2G03440	0.85441	0.0029165	PREDICTED: uncharacterized protein LOC100807274 [Glycine max]
Cko_contig_83611	3.48878	0.00022805	0	GO:0005737 cytoplasm cellular_component;GO:0016787 hydrolase activity molecular_function;GO:0045604 regulation of epidermal cell differentiation biological_process;GO:0005634 nucleus cellular_component	AT5G61060	0.476901	0.143203	PREDICTED: histone deacetylase 5-like [Glycine max]
Cko_contig_84389	3.41973	0.00111975	5.6e-94	GO:0070212 protein poly-ADP-ribosylation biological_process;GO:0006979 response to oxidative stress biological_process;GO:0051287 NAD binding molecular_function;GO:0010193 response to ozone biological_process;GO:0009626 plant-type hypersensitive response biological_process;GO:0009651 response to salt stress biological_process;GO:0042742 defense response to bacterium biological_process;GO:0035529 …	AT5G47650	1.01195	0.338885	PREDICTED: nudix hydrolase 2-like [Glycine max]
Cko_contig_84506	3.14275	1.51853e-05	1.4e-184	GO:0006468 protein phosphorylation biological_process;GO:0005524 ATP binding molecular_function;GO:0004674 protein serine/threonine kinase activity molecular_function;GO:0005739 mitochondrion cellular_component;EC:2.7.11.0	AT5G24080	0.0619337	0.904023	Cysteine-rich receptor-like protein kinase [Medicago truncatula]
Cko_contig_84593	3.55466	0.00115093	2.6e-169	GO:0042802 identical protein binding molecular_function;GO:0009505 plant-type cell wall cellular_component;GO:0004252 serine-type endopeptidase activity molecular_function;GO:0048359 mucilage metabolic process involved seed coat development biological_process;GO:0080001 mucilage extrusion from seed coat biological_process;GO:0006508 proteolysis biological_process;GO:0043086 negative regulation of…	AT5G67360	0.593452	0.0763645	PREDICTED: subtilisin-like protease-like [Glycine max]
Cko_contig_84840	4.75854	1.82587e-06	2e-68	-	AT5G53110	0.181414	0.776118	predicted protein [Populus trichocarpa]
Cko_contig_85502	2.65953	0.000527077	4.5e-59	GO:0031408 oxylipin biosynthetic process biological_process;GO:0005506 iron ion binding molecular_function;GO:0016165 lipoxygenase activity molecular_function;GO:0055114 oxidation-reduction process biological_process;EC:1.13.11.12	AT1G55020	0.311495	0.407878	lipoxygenase [Pisum sativum]
Cko_contig_8596	4.06924	0.000146855	1.5e-27	GO:1901363 heterocyclic compound binding molecular_function;GO:0097159 organic cyclic compound binding molecular_function	AT3G20010	0.329825	0.542177	unnamed protein product [Vitis vinifera]
Cko_contig_86057	3.70667	4.12703e-08	1e-46	GO:0003824 catalytic activity molecular_function	AT2G25470	1.26515	1	PREDICTED: LRR receptor-like serine/threonine-protein kinase GSO2-like [Vitis vinifera]
Cko_contig_86130	3.17357	9.06693e-06	6e-196	GO:0016491 oxidoreductase activity molecular_function;GO:0005488 binding molecular_function	AT2G45580	1.07868	1	unknown [Glycine max]
Cko_contig_86204	1.97685	0.000825664	1.7e-191	GO:0009627 systemic acquired resistance biological_process;GO:0005975 carbohydrate metabolic process biological_process;GO:0005773 vacuole cellular_component;GO:0043169 cation binding molecular_function;GO:0009409 response to cold biological_process;GO:0009617 response to bacterium biological_process;GO:0042973 glucan endo-1,3-beta-D-glucosidase activity molecular_function;GO:0005618 cell wall ce…	AT3G57270	1.79769e+308	1	PREDICTED: glucan endo-1,3-beta-glucosidase-like [Glycine max]
Cko_contig_86419	4.41027	3.08846e-05	1.9e-145	GO:0006952 defense response biological_process;GO:0043531 ADP binding molecular_function;GO:0005622 intracellular cellular_component;GO:0005524 ATP binding molecular_function;GO:0007165 signal transduction biological_process;GO:0017111 nucleoside-triphosphatase activity molecular_function;EC:3.6.1.15	AT5G17680	1.37198	1	TMV resistance protein N-like [Glycine max]
Cko_contig_86659	6.35652	0	2.3e-178	GO:0004568 chitinase activity molecular_function;GO:0005615 extracellular space cellular_component;GO:0000272 polysaccharide catabolic process biological_process;GO:0043169 cation binding molecular_function;GO:0006032 chitin catabolic process biological_process;EC:3.2.1.14	AT5G24090	2.12215	1.12e-10	RecName: Full=Acidic endochitinase; Flags: Precursor
Cko_contig_86908	6.68395	8.84092e-10	1.1e-155	GO:0006952 defense response biological_process;GO:0043531 ADP binding molecular_function;GO:0005622 intracellular cellular_component;GO:0007165 signal transduction biological_process	AT5G17680	1.37198	1	Disease-resistance protein [Medicago truncatula]
Cko_contig_87361	1.90537	0.000252224	6.4e-57	-	AT3G13950	1.54056	0.0630281	hypothetical protein MTR_7g055630 [Medicago truncatula]
Cko_contig_8746	5.3019	0.000544814	3.8e-177	GO:0016567 protein ubiquitination biological_process;GO:0004672 protein kinase activity molecular_function;GO:0006468 protein phosphorylation biological_process;GO:0005524 ATP binding molecular_function;GO:0004842 ubiquitin-protein ligase activity molecular_function;GO:0000151 ubiquitin ligase complex cellular_component;EC:6.3.2.19	AT5G65500	1.01216	1	U-box domain-containing protein [Medicago truncatula]
Cko_contig_87790	2.68438	0.000336259	1.1e-141	GO:0004185 serine-type carboxypeptidase activity molecular_function;GO:0006508 proteolysis biological_process;GO:0016746 transferase activity, transferring acyl groups molecular_function;EC:3.4.16.0	AT2G22970	1.25735	6.92e-06	uncharacterized protein LOC100794342 [Glycine max]
Cko_contig_88245	8.02343	4.6837e-08	6.2e-95	GO:0050896 response to stimulus biological_process	AT5G17680	1.37198	1	PREDICTED: TMV resistance protein N-like [Glycine max]
Cko_contig_88251	3.68591	0.000703313	2.2e-112	GO:0006952 defense response biological_process;GO:0043531 ADP binding molecular_function;GO:0005622 intracellular cellular_component;GO:0005524 ATP binding molecular_function;GO:0007165 signal transduction biological_process;GO:0017111 nucleoside-triphosphatase activity molecular_function;EC:3.6.1.15	AT1G27170	0.518921	0.211878	TIR-NBS-LRR RCT1 resistance protein [Medicago truncatula]
Cko_contig_88474	2.18408	0.000391075	2.5e-180	GO:0046872 metal ion binding molecular_function;GO:0045333 cellular respiration biological_process;GO:0009409 response to cold biological_process;GO:0005743 mitochondrial inner membrane cellular_component;GO:0007585 respiratory gaseous exchange biological_process;GO:0070469 respiratory chain cellular_component;GO:0005515 protein binding molecular_function;GO:0009916 alternative oxidase activity m…	AT3G22370	0.595104	0.0495793	mitochondrial alternative oxidase 1 [Vigna unguiculata]
Cko_contig_88492	2.0175	0.000714793	0	GO:0071366 cellular response to indolebutyric acid stimulus biological_process;GO:0031348 negative regulation of defense response biological_process;GO:0009941 chloroplast envelope cellular_component;GO:0070574 cadmium ion transmembrane transport biological_process;GO:0042344 indole glucosinolate catabolic process biological_process;GO:0015086 cadmium ion transmembrane transporter activity molecu…	AT1G59870	0.0437542	0.948122	unnamed protein product [Vitis vinifera]
Cko_contig_88934	4.89706	1.93028e-05	3.4e-212	-	AT5G35560	0.845268	0.00282809	PREDICTED: uncharacterized protein LOC100795172 [Glycine max]
Cko_contig_89120	1.85475	0.00165771	1.4e-155	GO:0004553 hydrolase activity, hydrolyzing O-glycosyl compounds molecular_function;GO:0008152 metabolic process biological_process;EC:3.2.1.0	AT4G19810	0.178802	0.862625	unknown [Lotus japonicus]
Cko_contig_89205	7.90478	0	6.6e-148	GO:0005576 extracellular region cellular_component	AT1G20030	0.388019	0.379537	PREDICTED: thaumatin-like protein 1a-like [Glycine max]
Cko_contig_89557	2.55466	1.3162e-05	0	GO:0042545 cell wall modification biological_process;GO:0005618 cell wall cellular_component;GO:0030599 pectinesterase activity molecular_function;GO:0045330 aspartyl esterase activity molecular_function;GO:0004857 enzyme inhibitor activity molecular_function;GO:0016020 membrane cellular_component;GO:0043086 negative regulation of catalytic activity biological_process;EC:3.1.1.11	AT2G45220	4.01277	0	PREDICTED: pectinesterase 2-like [Glycine max]
Cko_contig_90687	4.36202	0.000183945	7.9e-30	-	AT4G16390	0.166993	0.717275	PREDICTED: pentatricopeptide repeat-containing protein At4g16390, chloroplastic-like [Glycine max]
Cko_contig_90696	6.12235	5.03524e-05	2.5e-144	GO:0090305 nucleic acid phosphodiester bond hydrolysis biological_process;GO:0003676 nucleic acid binding molecular_function;GO:0006388 tRNA splicing, via endonucleolytic cleavage and ligation biological_process;GO:0000213 tRNA-intron endonuclease activity molecular_function;EC:3.1.27.9	AT3G45590	0.310594	0.867197	tRNA-splicing endonuclease subunit Sen2-2 [Medicago truncatula]
Cko_contig_91571	3.19209	0.000706867	3.9e-26	GO:0044237 cellular metabolic process biological_process;GO:0000166 nucleotide binding molecular_function;GO:0050662 coenzyme binding molecular_function;GO:0003824 catalytic activity molecular_function	AT2G45400	0.295125	0.718757	Dihydroflavonol-4-reductase [Medicago truncatula]
Cko_contig_91586	5.16522	0	7e-253	GO:0016787 hydrolase activity molecular_function;GO:0006629 lipid metabolic process biological_process	AT2G26560	0.427409	0.292044	Patatin-like protein [Medicago truncatula]
Cko_contig_9206	2.08727	0.0001366	1.4e-278	GO:0006952 defense response biological_process;GO:0016787 hydrolase activity molecular_function;GO:0009987 cellular process biological_process;GO:0008152 metabolic process biological_process	AT1G28380	0.18051	0.675039	predicted protein [Populus trichocarpa]
Cko_contig_92376	4.47666	5.3239e-10	0	GO:0006468 protein phosphorylation biological_process;GO:0005524 ATP binding molecular_function;GO:0004674 protein serine/threonine kinase activity molecular_function;EC:2.7.11.0	AT1G70520	1.44431	8e-08	Cysteine-rich receptor-like protein kinase [Medicago truncatula]
Cko_contig_92479	2.93053	0.0013434	6.5e-251	GO:0016020 membrane cellular_component	AT3G09470	0.466255	0.288158	PREDICTED: UNC93-like protein-like [Glycine max]
Cko_contig_93432	3.98547	3.74479e-08	2.2e-206	GO:0005975 carbohydrate metabolic process biological_process;GO:0005576 extracellular region cellular_component;GO:0004650 polygalacturonase activity molecular_function;GO:0007047;EC:3.2.1.15	AT3G59850	3.64047	1	PREDICTED: polygalacturonase-like [Glycine max]
Cko_contig_94114	2.92565	0.00056465	2.2e-68	GO:0006468 protein phosphorylation biological_process;GO:0004674 protein serine/threonine kinase activity molecular_function;GO:0016023 cytoplasmic membrane-bounded vesicle cellular_component;GO:0000166 nucleotide binding molecular_function;EC:2.7.11.0	AT5G02070	0.664506	0.213363	protein kinase-related protein precursor [Glycine max]
Cko_contig_94519	3.41973	0.00111975	1.5e-81	GO:0046873 metal ion transmembrane transporter activity molecular_function;GO:0050896 response to stimulus biological_process;GO:0055085 transmembrane transport biological_process	AT5G53550	0.854339	0.0179506	PREDICTED: metal-nicotianamine transporter YSL1-like [Glycine max]
Cko_contig_95006	2.70951	1.78665e-07	2.9e-294	GO:0005975 carbohydrate metabolic process biological_process;GO:0004553 hydrolase activity, hydrolyzing O-glycosyl compounds molecular_function;GO:0043169 cation binding molecular_function;EC:3.2.1.0	AT2G44480	1.95101	0.0496005	Beta-glucosidase D4 [Medicago truncatula]
Cko_contig_9517	1.79769e+308	0.00144674	1.7e-79	GO:0000166 nucleotide binding molecular_function	AT5G44510	0.831096	0.00748979	Disease resistance-like protein [Medicago truncatula]
Cko_contig_95320	2.26645	0.00102613	0	GO:0006979 response to oxidative stress biological_process;GO:0010224 response to UV-B biological_process;GO:0045548 phenylalanine ammonia-lyase activity molecular_function;GO:0009800 cinnamic acid biosynthetic process biological_process;GO:0006559 L-phenylalanine catabolic process biological_process;GO:0009555 pollen development biological_process;GO:0046274 lignin catabolic process biological_p…	AT2G37040	0.430979	0.233237	Phenylalanine ammonia-lyase [Medicago truncatula]
Cko_contig_95695	3.9603	6.29214e-07	2.8e-122	GO:0006950 response to stress biological_process;GO:0004364 glutathione transferase activity molecular_function;EC:2.5.1.18	AT3G09270	2.55089	0.00199827	probable glutathione S-transferase [Glycine max]
Cko_contig_95829	3.84885	1.20983e-05	1.8e-73	GO:0050660 flavin adenine dinucleotide binding molecular_function;GO:0050468 reticuline oxidase activity molecular_function;GO:0055114 oxidation-reduction process biological_process;GO:0008762 UDP-N-acetylmuramate dehydrogenase activity molecular_function;EC:1.21.3.3;EC:1.1.1.158	AT5G44410	2.28159	7.06e-06	Reticuline oxidase [Medicago truncatula]
Cko_contig_95868	3.18788	0.00109948	9.5e-75	GO:0006468 protein phosphorylation biological_process;GO:0004674 protein serine/threonine kinase activity molecular_function;GO:0016021 integral to membrane cellular_component;GO:0016491 oxidoreductase activity molecular_function;GO:0005524 ATP binding molecular_function;GO:0050794 regulation of cellular process biological_process;EC:2.7.11.0	AT5G25930	0.0775653	0.931311	PREDICTED: receptor-like protein kinase HSL1-like [Glycine max]
Cko_contig_96044	2.665	1.15612e-05	2e-178	GO:0016301 kinase activity molecular_function	AT4G23180	2.75274	0	Cysteine-rich receptor-like protein kinase [Medicago truncatula]
Cko_contig_96045	4.34424	9.05809e-06	4.3e-55	GO:0006468 protein phosphorylation biological_process;GO:0005524 ATP binding molecular_function;GO:0004674 protein serine/threonine kinase activity molecular_function;EC:2.7.11.0	AT4G23180	2.75274	0	Cysteine-rich receptor-like protein kinase [Medicago truncatula]
Cko_contig_97822	2.31777	0.00159123	0	GO:0006468 protein phosphorylation biological_process;GO:0005524 ATP binding molecular_function;GO:0016020 membrane cellular_component;GO:0004674 protein serine/threonine kinase activity molecular_function;GO:0005739 mitochondrion cellular_component;EC:2.7.11.0	AT4G32300	0.0697836	0.884821	PREDICTED: G-type lectin S-receptor-like serine/threonine-protein kinase SD2-5-like [Glycine max]
Cko_contig_97885	7.62995	2.33683e-07	2.4e-225	-	AT3G61600	0.629513	0.108288	PREDICTED: BTB/POZ domain-containing protein POB1-like [Glycine max]
Cko_contig_98901	4.22844	7.23414e-05	3.8e-21	GO:0016740 transferase activity molecular_function	AT1G04920	0.0151242	0.990868	Sucrose-phosphate synthase [Medicago truncatula]
Cko_contig_99542	2.69023	0.00073025	3.8e-72	GO:0006887 exocytosis biological_process;GO:0000145 exocyst cellular_component	AT5G58430	0.459912	0.1532	PREDICTED: uncharacterized protein LOC100803694 [Glycine max]
Cko_contig_99573	4.56038	3.32228e-07	8.1e-233	GO:0016301 kinase activity molecular_function;GO:0016310 phosphorylation biological_process	AT1G11330	0.908415	0.0643657	PREDICTED: G-type lectin S-receptor-like serine/threonine-protein kinase At1g11300-like [Glycine max]
DEGs upregulated in drought stressed C. korshinskii were downregulated in drought treated Arabidopsis
gene_id	log2(fold_change)	p_value	E-value	GO_annotation	gene_id	S3_S1 log2(fold_change)	S3_S1 q_value	Description
Cko_contig_100808	6.23916	3.47838e-05	3.3e-259	GO:0050896 response to stimulus biological_process;GO:0032559 adenyl ribonucleotide binding molecular_function	AT5G36930	-0.861477	0.313191	PREDICTED: TMV resistance protein N-like [Glycine max]
Cko_contig_100820	2.98938	0.0009017	1.6e-115	GO:0003677 DNA binding molecular_function	AT2G31180	-0.433583	0.658134	unknown [Medicago truncatula]
Cko_contig_101129	2.87069	0.000304694	2.9e-110	GO:0016874 ligase activity molecular_function;GO:0016491 oxidoreductase activity molecular_function;GO:0008152 metabolic process biological_process	AT1G65060	-1.47049	0.0694335	4-coumarate:CoA ligase isoenzyme 3 [Glycine max]
Cko_contig_102134	5.23916	0.00064356	2.2e-54	GO:0009524 phragmoplast cellular_component;GO:0009958 positive gravitropism biological_process;GO:0008017 microtubule binding molecular_function;GO:0010005 cortical microtubule, transverse to long axis cellular_component;GO:0005815 microtubule organizing center cellular_component;GO:0009574 preprophase band cellular_component;GO:0009652 thigmotropism biological_process;GO:0005634 nucleus cellular…	AT3G47690	-1.02855	0.190532	PREDICTED: microtubule-associated protein RP/EB family member 1-like isoform 2 [Glycine max]
Cko_contig_102444	2.0514	0.000554573	0	GO:0007205 protein kinase C-activating G-protein coupled receptor signaling pathway biological_process;GO:0016310 phosphorylation biological_process;GO:0009507 chloroplast cellular_component;GO:0004143 diacylglycerol kinase activity molecular_function;EC:2.7.1.107	AT2G20900	-0.365391	0.916069	PREDICTED: diacylglycerol kinase 1-like [Glycine max]
Cko_contig_102954	1.84263	0.000372775	2.8e-234	GO:0009414 response to water deprivation biological_process;GO:0051865 protein autoubiquitination biological_process;GO:0010200 response to chitin biological_process;GO:0002679 respiratory burst involved in defense response biological_process;GO:0004842 ubiquitin-protein ligase activity molecular_function;GO:0005829 cytosol cellular_component;GO:0000151 ubiquitin ligase complex cellular_component…	AT3G52450	-0.777271	0.477695	PREDICTED: E3 ubiquitin-protein ligase PUB22-like [Glycine max]
Cko_contig_103083	2.51646	0.000160471	6.2e-146	GO:0010193 response to ozone biological_process;GO:0006200 ATP catabolic process biological_process;GO:0015692 lead ion transport biological_process;GO:0005524 ATP binding molecular_function;GO:0016887 ATPase activity molecular_function;GO:0080168 abscisic acid transport biological_process;GO:0005886 plasma membrane cellular_component;EC:3.6.1.3	AT1G15520	-0.333539	0.396828	Pleiotropic drug resistance protein [Medicago truncatula]
Cko_contig_103085	2.0591	0.000108743	0	GO:0015416 organic phosphonate transmembrane-transporting ATPase activity molecular_function;GO:0006200 ATP catabolic process biological_process;GO:0005524 ATP binding molecular_function;GO:0016020 membrane cellular_component;EC:3.6.3.28	AT1G15520	-0.333539	0.396828	Pleiotropic drug resistance protein [Medicago truncatula]
Cko_contig_10309	1.76438	0.00071651	0	GO:0006952 defense response biological_process;GO:0043531 ADP binding molecular_function;GO:0016787 hydrolase activity molecular_function	AT3G07040	-0.0319433	0.962499	Disease resistance protein RPP8 [Medicago truncatula]
Cko_contig_103648	2.6688	0.000144086	6.9e-35	GO:0006468 protein phosphorylation biological_process;GO:0005524 ATP binding molecular_function;GO:0004674 protein serine/threonine kinase activity molecular_function;EC:2.7.11.0	AT1G51800	-0.0505367	0.967525	Receptor-like protein kinase [Medicago truncatula]
Cko_contig_104063	4.21328	2.266e-06	8.5e-23	-	AT5G35210	-0.135065	0.811513	Chromodomain-helicase-DNA-binding protein [Medicago truncatula]
Cko_contig_104535	3.45467	5.20887e-05	3e-95	GO:0044699 single-organism process biological_process;GO:0050896 response to stimulus biological_process;GO:0032559 adenyl ribonucleotide binding molecular_function;GO:0007154 cell communication biological_process	AT3G25510	-0.404172	1	Disease-resistance protein [Medicago truncatula]
Cko_contig_104662	2.33732	1.24453e-05	8.7e-62	-	AT3G22160	-0.533257	0.233172	hypothetical protein MTR_2g035850 [Medicago truncatula]
Cko_contig_104681	4.09656	2.88561e-08	5.1e-47	GO:0006355 regulation of transcription, DNA-dependent biological_process;GO:0003677 DNA binding molecular_function;GO:0003700 sequence-specific DNA binding transcription factor activity molecular_function;GO:0005634 nucleus cellular_component	AT1G12610	-1.9066	0.242876	PREDICTED: dehydration-responsive element-binding protein 1F-like [Glycine max]
Cko_contig_104829	5.33227	2.41721e-06	7.4e-34	GO:0009627 systemic acquired resistance biological_process;GO:0005975 carbohydrate metabolic process biological_process;GO:0005773 vacuole cellular_component;GO:0043169 cation binding molecular_function;GO:0009409 response to cold biological_process;GO:0009617 response to bacterium biological_process;GO:0042973 glucan endo-1,3-beta-D-glucosidase activity molecular_function;GO:0005618 cell wall ce…	AT3G57240	-3.87957	0.029675	beta 1-3 glucanase [Vitis hybrid cultivar]
Cko_contig_105490	5.72459	0.000167473	1.6e-30	GO:0005737 cytoplasm cellular_component;GO:0044262 cellular carbohydrate metabolic process biological_process;GO:0005886 plasma membrane cellular_component;GO:0004459 L-lactate dehydrogenase activity molecular_function;GO:0009737 response to abscisic acid stimulus biological_process;GO:0006096 glycolysis biological_process;GO:0009651 response to salt stress biological_process;GO:0000166 nucleotid…	AT4G17260	-0.556475	0.209368	L-lactate dehydrogenase [Medicago truncatula]
Cko_contig_105501	3.60529	0.000537252	6.7e-91	GO:0005615 extracellular space cellular_component	AT1G29140	-1.79769e+308	1	unknown [Lotus japonicus]
Cko_contig_105543	6.03271	6.65306e-05	3.2e-61	GO:0006468 protein phosphorylation biological_process;GO:0005524 ATP binding molecular_function;GO:0004674 protein serine/threonine kinase activity molecular_function;EC:2.7.11.0	AT4G35030	-0.0915949	0.938232	Wall-associated receptor kinase-like protein [Medicago truncatula]
Cko_contig_105674	4.28647	2.37981e-05	1.3e-61	GO:0046872 metal ion binding molecular_function	AT2G42360	-0.823506	0.16873	PREDICTED: E3 ubiquitin-protein ligase ATL41-like [Glycine max]
Cko_contig_105699	1.79769e+308	0.00169991	1.1e-159	GO:0005488 binding molecular_function;GO:0009536 plastid cellular_component	AT4G23160	-0.21101	0.842798	copia-type polyprotein, putative [Arabidopsis thaliana]
Cko_contig_105710	1.79769e+308	0.00132386	3.8e-101	GO:0003676 nucleic acid binding molecular_function;GO:0008270 zinc ion binding molecular_function;GO:0015074 DNA integration biological_process;GO:0005739 mitochondrion cellular_component	AT4G23160	-0.21101	0.842798	putative gag-pol polyprotein [Citrus sinensis]
Cko_contig_105736	4.91723	0.00146189	1.3e-18	GO:0005622 intracellular cellular_component;GO:0007165 signal transduction biological_process;GO:0032559 adenyl ribonucleotide binding molecular_function	AT4G16900	-0.161246	0.712472	unknown [Lotus japonicus]
Cko_contig_105960	5.10486	0.000912562	4e-57	GO:0050896 response to stimulus biological_process;GO:0006468 protein phosphorylation biological_process;GO:0004674 protein serine/threonine kinase activity molecular_function;GO:0016021 integral to membrane cellular_component;GO:0005524 ATP binding molecular_function;EC:2.7.11.0	AT3G47110	-0.607775	0.243161	PREDICTED: LRR receptor-like serine/threonine-protein kinase EFR-like [Glycine max]
Cko_contig_10664	8.6542	3.05772e-09	1.5e-100	GO:0046872 metal ion binding molecular_function;GO:0050896 response to stimulus biological_process;GO:0010334 sesquiterpene synthase activity molecular_function;GO:0016114 terpenoid biosynthetic process biological_process;GO:0009536 plastid cellular_component	AT2G24210	-8.80238	9.03e-07	PREDICTED: myrcene synthase, chloroplastic [Vitis vinifera]
Cko_contig_106640	4.05109	7.54379e-05	3.4e-151	GO:0050896 response to stimulus biological_process;GO:0006468 protein phosphorylation biological_process;GO:0004674 protein serine/threonine kinase activity molecular_function;GO:0005739 mitochondrion cellular_component;GO:0016021 integral to membrane cellular_component;GO:0009536 plastid cellular_component;GO:0016491 oxidoreductase activity molecular_function;GO:0005524 ATP binding molecular_fun…	AT5G20480	-1.13549	0.00787531	PREDICTED: probable LRR receptor-like serine/threonine-protein kinase At3g47570-like [Glycine max]
Cko_contig_1094	4.23916	0.000294953	2.4e-65	-	AT1G09070	-0.363921	0.289597	hypothetical protein MTR_4g119780 [Medicago truncatula]
Cko_contig_109814	3.74731	0.0016578	3.4e-42	GO:0005875 microtubule associated complex cellular_component;GO:0007017 microtubule-based process biological_process	AT5G20110	-0.180834	0.813945	unnamed protein product [Vitis vinifera]
Cko_contig_11032	3.35217	1.34967e-05	0	GO:0016310 phosphorylation biological_process;GO:0004672 protein kinase activity molecular_function;GO:0000166 nucleotide binding molecular_function	AT1G51800	-0.0505367	0.967525	PREDICTED: putative leucine-rich repeat receptor-like protein kinase At2g19210-like [Glycine max]
Cko_contig_11346	3.23916	0.0007075	1.1e-114	GO:0003676 nucleic acid binding molecular_function;GO:0008270 zinc ion binding molecular_function;GO:0015074 DNA integration biological_process;GO:0016772 transferase activity, transferring phosphorus-containing groups molecular_function	ATMG00810	-0.110654	1	hypothetical protein VITISV_034574 [Vitis vinifera]
Cko_contig_11459	3.30674	7.42758e-05	5e-73	GO:0004672 protein kinase activity molecular_function;GO:0006468 protein phosphorylation biological_process;GO:0005524 ATP binding molecular_function;GO:0016020 membrane cellular_component	AT5G48380	-0.0261646	0.961884	PREDICTED: probably inactive leucine-rich repeat receptor-like protein kinase At5g48380-like [Glycine max]
Cko_contig_11576	4.60529	4.36469e-06	7.9e-110	GO:0016772 transferase activity, transferring phosphorus-containing groups molecular_function;GO:0050896 response to stimulus biological_process;GO:0009987 cellular process biological_process	AT1G21270	-0.327985	0.689595	PREDICTED: wall-associated receptor kinase 2-like [Glycine max]
Cko_contig_11579	3.41027	1.31692e-05	2.1e-78	GO:0009615 response to virus biological_process;GO:0009992 cellular water homeostasis biological_process;GO:0006468 protein phosphorylation biological_process;GO:0004674 protein serine/threonine kinase activity molecular_function;GO:0005509 calcium ion binding molecular_function;GO:0030247 polysaccharide binding molecular_function;GO:0009751 response to salicylic acid stimulus biological_process;…	AT1G21250	-1.22672	0.000180318	PREDICTED: uncharacterized protein LOC100784078 [Glycine max]
Cko_contig_11625	4.14605	2.57749e-08	3.5e-184	GO:0000166 nucleotide binding molecular_function	AT3G14470	-0.123649	0.822339	Cc-nbs-lrr resistance protein [Medicago truncatula]
Cko_contig_11665	3.17357	0.000936798	1.7e-75	GO:0006952 defense response biological_process;GO:0043531 ADP binding molecular_function;GO:0005622 intracellular cellular_component;GO:0007165 signal transduction biological_process	AT1G17600	-1.68425	0.0410735	TMV resistance protein N [Medicago truncatula]
Cko_contig_11681	2.43112	6.99894e-05	0	GO:0030246 carbohydrate binding molecular_function;GO:0048544 recognition of pollen biological_process;GO:0006468 protein phosphorylation biological_process;GO:0005524 ATP binding molecular_function;GO:0004674 protein serine/threonine kinase activity molecular_function;EC:2.7.11.0	AT4G03230	-0.23123	0.593958	PREDICTED: G-type lectin S-receptor-like serine/threonine-protein kinase At4g03230-like [Glycine max]
Cko_contig_11688	2.09571	0.00116483	3.8e-90	GO:0003677 DNA binding molecular_function	AT3G56400	-0.627914	0.205143	PREDICTED: probable WRKY transcription factor 70-like [Glycine max]
Cko_contig_11863	7.68395	6.83675e-13	1.4e-43	-	AT4G23160	-0.21101	0.842798	Polynucleotidyl transferase, Ribonuclease H fold, putative [Medicago truncatula]
Cko_contig_11916	4.2198	1.7748e-05	2.3e-46	GO:0008152 metabolic process biological_process;GO:0003824 catalytic activity molecular_function	AT2G34930	-2.56849	0	Receptor-like protein kinase [Medicago truncatula]
Cko_contig_12027	3.02617	0.000439023	7.9e-123	GO:0016310 phosphorylation biological_process;GO:0004672 protein kinase activity molecular_function;GO:0000166 nucleotide binding molecular_function	AT5G28680	-1.79769e+308	1	serine-threonine kinase [Glycine max]
Cko_contig_12100	3.17615	6.46253e-05	9.6e-100	-	AT5G04700	-0.543397	0.43435	PREDICTED: uncharacterized protein LOC100813582 [Glycine max]
Cko_contig_12535	4.62995	3.80326e-06	1.8e-153	-	AT3G05660	-0.979877	0.00382786	PREDICTED: receptor-like protein 12-like [Glycine max]
Cko_contig_12578	3.10486	0.00124791	4.6e-63	GO:0008353 RNA polymerase II carboxy-terminal domain kinase activity molecular_function;GO:0030247 polysaccharide binding molecular_function;GO:0006468 protein phosphorylation biological_process;GO:0005524 ATP binding molecular_function;EC:2.7.11.23	AT5G38280	-0.220736	0.77681	LRR receptor-like serine/threonine-protein kinase ERL2 [Medicago truncatula]
Cko_contig_12579	4.06924	0.000551477	1e-38	GO:0008353 RNA polymerase II carboxy-terminal domain kinase activity molecular_function;GO:0030247 polysaccharide binding molecular_function;GO:0006468 protein phosphorylation biological_process;GO:0005524 ATP binding molecular_function;EC:2.7.11.23	AT5G38280	-0.220736	0.77681	Receptor-like kinase [Medicago truncatula]
Cko_contig_12812	3.44775	4.54443e-05	4.8e-58	GO:0050896 response to stimulus biological_process	AT1G72920	-2.43535	0.0100183	TIR-NBS-LRR type disease resistance protein [Medicago truncatula]
Cko_contig_12839	3.46977	0.000612845	7.2e-67	GO:0033808 6'-deoxychalcone synthase activity molecular_function;GO:0016491 oxidoreductase activity molecular_function;GO:0055114 oxidation-reduction process biological_process;EC:2.3.1.170	AT1G59960	-1.13591	0.0213052	NAD(P)H-dependent 6'-deoxychalcone synthase [Medicago truncatula]
Cko_contig_13251	4.72459	1.6849e-07	3.1e-99	GO:0016301 kinase activity molecular_function;GO:0016020 membrane cellular_component	AT3G23750	-0.389005	0.268526	Receptor-like kinase [Medicago truncatula]
Cko_contig_13370	1.99955	0.0015875	5.7e-214	GO:0006952 defense response biological_process;GO:0043531 ADP binding molecular_function;GO:0005622 intracellular cellular_component;GO:0005524 ATP binding molecular_function;GO:0007165 signal transduction biological_process;GO:0017111 nucleoside-triphosphatase activity molecular_function;EC:3.6.1.15	AT5G36930	-0.861477	0.313191	Disease resistance protein [Medicago truncatula]
Cko_contig_1349	1.61762	0.00122334	1.9e-226	GO:0030746 isoflavone 4'-O-methyltransferase activity molecular_function;GO:0046983 protein dimerization activity molecular_function;GO:0008171 O-methyltransferase activity molecular_function;GO:0032259 methylation biological_process;GO:0009701 isoflavonoid phytoalexin biosynthetic process biological_process;EC:2.1.1.46	AT4G35160	-3.73832	1.38e-09	RecName: Full=Isoflavone 4'-O-methyltransferase; Short=GeHI4'OMT; AltName: Full=2,7,4'-trihydroxyisoflavanone 4'-O-methyltransferase; AltName: Full=S-adenosyl-L-methionine:2,7,4'-trihydroxyisoflavanone 4'-O-methyltransferase
Cko_contig_1576	6.44775	1.76283e-05	4.1e-145	GO:0046872 metal ion binding molecular_function;GO:1901363 heterocyclic compound binding molecular_function;GO:0016020 membrane cellular_component;GO:0097159 organic cyclic compound binding molecular_function	AT4G23160	-0.21101	0.842798	copia-type polyprotein, putative [Arabidopsis thaliana]
Cko_contig_198	2.2208	0.00157781	3e-32	-	AT1G29290	-0.928566	0.299286	unknown [Medicago truncatula]
Cko_contig_22969	3.73082	3.08317e-05	1.4e-53	-	AT1G30135	-3.20465	0.00712076	PREDICTED: protein TIFY 5A-like [Glycine max]
Cko_contig_23022	3.50981	0.000270472	1.4e-94	GO:0003677 DNA binding molecular_function;GO:0006355 regulation of transcription, DNA-dependent biological_process	AT2G43000	-0.699905	0.644664	NAC domain-containing protein [Medicago truncatula]
Cko_contig_23154	3.36202	0.00139364	4.1e-19	-	AT5G43420	-2.28127	2.68e-05	predicted protein [Populus trichocarpa]
Cko_contig_234	4.91723	0.00146189	1.1e-62	-	AT1G11925	-6.01963	0.00182822	PREDICTED: uncharacterized protein LOC100795793 [Glycine max]
Cko_contig_23634	3.20674	0.000813518	8.7e-109	GO:0009536 plastid cellular_component	AT1G54520	-0.401982	0.246131	PREDICTED: uncharacterized protein LOC100810018 [Glycine max]
Cko_contig_23748	1.78633	0.000597384	1.4e-66	GO:0005509 calcium ion binding molecular_function	AT1G21550	-1.02173	0.00448828	uncharacterized protein LOC100527117 [Glycine max]
Cko_contig_23772	1.79769e+308	0.000202851	8.4e-43	-	AT4G10270	-2.19419	0.726017	predicted protein [Populus trichocarpa]
Cko_contig_23845	7.48878	4.08033e-07	9.2e-22	GO:0043686 co-translational protein modification biological_process;GO:0009505 plant-type cell wall cellular_component;GO:0008463 formylmethionine deformylase activity molecular_function;GO:0005506 iron ion binding molecular_function;GO:0009570 chloroplast stroma cellular_component;GO:0042586 peptide deformylase activity molecular_function;GO:0006412 translation biological_process;GO:0005739 mito…	AT1G15390	-0.90341	0.367578	Formylmethionine deformylase [Medicago truncatula]
Cko_contig_24170	4.99524	0.00120464	4.4e-83	-	AT1G62262	-1.13582	1	PREDICTED: S-type anion channel SLAH1 [Vitis vinifera]
Cko_contig_24571	6.03271	6.65306e-05	4.2e-110	GO:0055114 oxidation-reduction process biological_process;GO:0009626 plant-type hypersensitive response biological_process;GO:0042742 defense response to bacterium biological_process;GO:0031227 intrinsic to endoplasmic reticulum membrane cellular_component;GO:0009870 defense response signaling pathway, resistance gene-dependent biological_process;GO:0009627 systemic acquired resistance biological…	AT1G19250	-0.46076	1	PREDICTED: probable flavin-containing monooxygenase 1-like [Glycine max]
Cko_contig_24927	3.08716	0.00134197	1.1e-19	-	AT5G42905	-1.79769e+308	1	F1L3.4 [Arabidopsis thaliana]
Cko_contig_2505	5.05555	0	0	GO:0016301 kinase activity molecular_function;GO:0016310 phosphorylation biological_process	AT2G34930	-2.56849	0	Receptor protein kinase-like protein [Medicago truncatula]
Cko_contig_25813	3.33227	0.00155729	2.3e-45	GO:0031348 negative regulation of defense response biological_process;GO:0005886 plasma membrane cellular_component;GO:0004672 protein kinase activity molecular_function;GO:0006468 protein phosphorylation biological_process;GO:0005524 ATP binding molecular_function;GO:0016021 integral to membrane cellular_component	AT5G48380	-0.0261646	0.961884	Receptor-like-kinase [Medicago truncatula]
Cko_contig_25887	2.88481	0.00110755	1.4e-112	GO:0016021 integral to membrane cellular_component;GO:0015662 ATPase activity, coupled to transmembrane movement of ions, phosphorylative mechanism molecular_function;GO:0006754 ATP biosynthetic process biological_process;GO:0005524 ATP binding molecular_function;GO:0015914 phospholipid transport biological_process;GO:0000287 magnesium ion binding molecular_function;GO:0004012 phospholipid-transl…	AT5G04930	-0.0476297	0.924437	Phospholipid-translocating P-type ATPase flippase family protein [Medicago truncatula]
Cko_contig_2596	2.94558	1.16597e-06	1.3e-90	GO:0006952 defense response biological_process;GO:0050789 regulation of biological process biological_process	AT1G80840	-3.53242	0	WRKY78 [Glycine max]
Cko_contig_27108	3.53739	0.000323653	3.8e-145	GO:0009694 jasmonic acid metabolic process biological_process;GO:0080131 hydroxyjasmonate sulfotransferase activity molecular_function;GO:0009753 response to jasmonic acid stimulus biological_process;GO:0004027 alcohol sulfotransferase activity molecular_function;EC:2.8.2.2	AT5G07010	-3.2436	0	Sulfotransferase [Medicago truncatula]
Cko_contig_2964	3.31024	0.000279283	3e-281	GO:0004069 L-aspartate:2-oxoglutarate aminotransferase activity molecular_function;GO:0080130 L-phenylalanine:2-oxoglutarate aminotransferase activity molecular_function;GO:0010285 L,L-diaminopimelate aminotransferase activity molecular_function;GO:0033362 lysine biosynthetic process via diaminopimelate, diaminopimelate-aminotransferase pathway biological_process;GO:0009507 chloroplast cellular_c…	AT2G13810	-1.08441	1	PREDICTED: LL-diaminopimelate aminotransferase, chloroplastic-like [Glycine max]
Cko_contig_31255	4.0141	8.97623e-05	3e-49	GO:0005524 ATP binding molecular_function;GO:0009698 phenylpropanoid metabolic process biological_process;GO:0016207 4-coumarate-CoA ligase activity molecular_function;EC:6.2.1.12	AT1G65060	-1.47049	0.0694335	4-coumarate--CoA ligase 2 [Oryza sativa Indica Group]
Cko_contig_3137	2.12106	0.000365737	2.7e-181	GO:0005773 vacuole cellular_component;GO:0006508 proteolysis biological_process;GO:0008234 cysteine-type peptidase activity molecular_function	AT1G09850	-1.10379	0.000135707	P34 probable thiol protease precursor [Glycine max]
Cko_contig_31770	4.04499	0.000163088	3.8e-68	GO:0006629 lipid metabolic process biological_process;GO:0010053 root epidermal cell differentiation biological_process;GO:0006071 glycerol metabolic process biological_process;GO:0000902 cell morphogenesis biological_process;GO:0008889 glycerophosphodiester phosphodiesterase activity molecular_function;GO:0048468 cell development biological_process;GO:0005886 plasma membrane cellular_component;E…	AT4G26690	-1.42704	2.41e-07	PREDICTED: probable glycerophosphoryl diester phosphodiesterase 1-like [Glycine max]
Cko_contig_324	3.62995	0.000485542	7.9e-22	-	AT1G48120	-0.450141	0.202169	hypothetical protein VITISV_003261 [Vitis vinifera]
Cko_contig_3312	1.7658	0.000809797	6.6e-184	GO:0016192 vesicle-mediated transport biological_process;GO:0010363 regulation of plant-type hypersensitive response biological_process;GO:0043495 protein anchor molecular_function;GO:0009867 jasmonic acid mediated signaling pathway biological_process;GO:0005622 intracellular cellular_component;GO:0005484 SNAP receptor activity molecular_function;GO:0006612 protein targeting to membrane biologica…	AT3G11820	-0.467597	0.339614	unknown [Medicago truncatula]
Cko_contig_34357	5.72459	0.000167473	1e-87	-	AT3G01680	-0.905828	0.00191702	Sieve element-occluding protein [Medicago truncatula]
Cko_contig_35901	3.48427	0.00148553	2.4e-24	-	AT2G28690	-1.79769e+308	1	hypothetical protein VITISV_003142 [Vitis vinifera]
Cko_contig_36276	4.99524	0.00120464	6.9e-91	GO:0030246 carbohydrate binding molecular_function;GO:0048544 recognition of pollen biological_process;GO:0006468 protein phosphorylation biological_process;GO:0005524 ATP binding molecular_function;GO:0004674 protein serine/threonine kinase activity molecular_function;EC:2.7.11.0	AT4G21390	-1.09729	0.00089775	PREDICTED: G-type lectin S-receptor-like serine/threonine-protein kinase At4g27290-like [Glycine max]
Cko_contig_39854	3.72459	7.11423e-05	3.3e-37	-	AT4G15120	-0.0269659	0.981704	PREDICTED: uncharacterized protein LOC100778760 [Glycine max]
Cko_contig_42330	5.16537	8.88178e-16	4.8e-136	GO:0006952 defense response biological_process;GO:0043531 ADP binding molecular_function;GO:0005622 intracellular cellular_component;GO:0005524 ATP binding molecular_function;GO:0007165 signal transduction biological_process;GO:0017111 nucleoside-triphosphatase activity molecular_function;EC:3.6.1.15	AT2G15220	-1.23762	0.33341	uncharacterized protein LOC100499938 precursor [Glycine max]
Cko_contig_43111	2.40335	1.22505e-05	9.8e-173	GO:0006629 lipid metabolic process biological_process;GO:0016788 hydrolase activity, acting on ester bonds molecular_function	AT5G03610	-0.2359	0.700561	unknown [Glycine max]
Cko_contig_43424	3.77706	0.000493134	3.8e-100	-	AT4G20970	-3.42037	5.01e-08	PREDICTED: transcription factor bHLH36-like [Glycine max]
Cko_contig_43831	4.99524	0.00120464	1.3e-73	GO:0016310 phosphorylation biological_process;GO:0004672 protein kinase activity molecular_function;GO:0043231 intracellular membrane-bounded organelle cellular_component;GO:0044444 cytoplasmic part cellular_component;GO:0016020 membrane cellular_component;GO:0000166 nucleotide binding molecular_function	AT3G47110	-0.607775	0.243161	PREDICTED: LRR receptor-like serine/threonine-protein kinase EFR-like [Glycine max]
Cko_contig_43832	3.84534	4.81248e-06	5.1e-285	GO:0050896 response to stimulus biological_process;GO:0006468 protein phosphorylation biological_process;GO:0004674 protein serine/threonine kinase activity molecular_function;GO:0016021 integral to membrane cellular_component;GO:0009536 plastid cellular_component;GO:0016491 oxidoreductase activity molecular_function;GO:0005524 ATP binding molecular_function;EC:2.7.11.0	AT3G47570	-0.845501	0.0167787	PREDICTED: LRR receptor-like serine/threonine-protein kinase EFR-like [Glycine max]
Cko_contig_4385	5.17357	0.000764195	0	GO:0050660 flavin adenine dinucleotide binding molecular_function;GO:0031304 intrinsic to mitochondrial inner membrane cellular_component;GO:0008137 NADH dehydrogenase (ubiquinone) activity molecular_function;GO:0055114 oxidation-reduction process biological_process;EC:1.6.5.3	AT2G29990	-0.182812	0.679115	External NADH-ubiquinone oxidoreductase [Medicago truncatula]
Cko_contig_4439	4.90381	2.86217e-08	4.1e-154	GO:0042742 defense response to bacterium biological_process;GO:0022626 cytosolic ribosome cellular_component;GO:0019773 proteasome core complex, alpha-subunit complex cellular_component;GO:0006511 ubiquitin-dependent protein catabolic process biological_process;GO:0010043 response to zinc ion biological_process;GO:0005634 nucleus cellular_component;GO:0004298 threonine-type endopeptidase activity…	AT1G16470	-0.318061	0.371804	uncharacterized protein LOC100799108 [Glycine max]
Cko_contig_45216	4.8134	9.03735e-08	5.2e-181	GO:0005737 cytoplasm cellular_component;GO:0044262 cellular carbohydrate metabolic process biological_process;GO:0005886 plasma membrane cellular_component;GO:0004459 L-lactate dehydrogenase activity molecular_function;GO:0009737 response to abscisic acid stimulus biological_process;GO:0006096 glycolysis biological_process;GO:0009651 response to salt stress biological_process;GO:0000166 nucleotid…	AT4G17260	-0.556475	0.209368	PREDICTED: L-lactate dehydrogenase A-like [Glycine max]
Cko_contig_48808	2.4605	0.000679909	7.5e-115	GO:0003677 DNA binding molecular_function;GO:0006355 regulation of transcription, DNA-dependent biological_process	AT5G22380	-4.5837	0.0229736	PREDICTED: NAC domain-containing protein 90-like [Glycine max]
Cko_contig_49896	8.63909	3.27089e-09	6.3e-67	GO:0030246 carbohydrate binding molecular_function	AT5G65600	-0.748877	1	RecName: Full=Bark agglutinin I polypeptide B; AltName: Full=LECRPA2; AltName: Full=RPbAI; Flags: Precursor
Cko_contig_4991	2.78048	0.000169379	5.9e-77	GO:0006468 protein phosphorylation biological_process;GO:0005524 ATP binding molecular_function;GO:0004674 protein serine/threonine kinase activity molecular_function;EC:2.7.11.0	AT4G21410	-1.16375	0.000672145	PREDICTED: cysteine-rich receptor-like protein kinase 29-like [Glycine max]
Cko_contig_49962	5.73437	1.37231e-10	1.4e-113	GO:0006355 regulation of transcription, DNA-dependent biological_process;GO:0043565 sequence-specific DNA binding molecular_function;GO:0003700 sequence-specific DNA binding transcription factor activity molecular_function;GO:0006950 response to stress biological_process	AT1G80840	-3.53242	0	PREDICTED: probable WRKY transcription factor 40-like [Glycine max]
Cko_contig_50084	4.95676	0.00132586	8.8e-33	GO:0016310 phosphorylation biological_process;GO:0004672 protein kinase activity molecular_function;GO:0016020 membrane cellular_component;GO:0000166 nucleotide binding molecular_function	AT4G08850	-0.134019	0.760055	Receptor-like protein kinase [Medicago truncatula]
Cko_contig_50248	3.10486	0.000122942	1.4e-92	GO:0005509 calcium ion binding molecular_function	AT3G50770	-0.491849	0.554818	PREDICTED: probable calcium-binding protein CML41-like [Glycine max]
Cko_contig_50354	4.71926	0	2.3e-116	GO:0080037 negative regulation of cytokinin mediated signaling pathway biological_process;GO:0016337 cell-cell adhesion biological_process;GO:0044373 cytokinin binding molecular_function;GO:0030246 carbohydrate binding molecular_function	AT5G10530	-0.405974	0.650456	lectin [Sophora flavescens]
Cko_contig_50614	3.26604	0.000242256	6.6e-96	GO:0005681 spliceosomal complex cellular_component;GO:0007067 mitosis biological_process;GO:0009536 plastid cellular_component	AT5G08290	-0.0450306	0.929818	predicted protein [Populus trichocarpa]
Cko_contig_50925	2.91723	0.000842794	7.1e-114	-	AT2G22750	-1.79769e+308	1	PREDICTED: transcription factor bHLH25-like [Glycine max]
Cko_contig_5288	2.48822	0.000258142	0	GO:0006855 drug transmembrane transport biological_process;GO:0016020 membrane cellular_component;GO:0015297 antiporter activity molecular_function;GO:0015238 drug transmembrane transporter activity molecular_function	AT4G23030	-0.74771	0.318991	PREDICTED: MATE efflux family protein 6-like [Glycine max]
Cko_contig_53359	3.78544	7.13128e-05	1.2e-17	GO:0001666 response to hypoxia biological_process;GO:0005507 copper ion binding molecular_function;GO:0005739 mitochondrion cellular_component;GO:0008483 transaminase activity molecular_function;GO:0009058 biosynthetic process biological_process;GO:0005524 ATP binding molecular_function;GO:0019481 L-alanine catabolic process, by transamination biological_process;GO:0009507 chloroplast cellular_co…	AT1G17290	-0.54458	0.104952	PREDICTED: alanine aminotransferase 2 [Vitis vinifera]
Cko_contig_53706	3.22389	1.42961e-05	4.1e-231	GO:0016747 transferase activity, transferring acyl groups other than amino-acyl groups molecular_function;EC:2.3.1.0	AT5G17540	-0.612298	0.769341	Benzoyl coenzyme A benzyl alcohol benzoyl transferase [Medicago truncatula]
Cko_contig_53771	4.99524	4.40387e-07	2.3e-53	-	AT1G11925	-6.01963	0.00182822	predicted protein [Populus trichocarpa]
Cko_contig_53787	3.99524	0.000201732	4.1e-98	GO:0004401 histidinol-phosphatase activity molecular_function;GO:0046854 phosphatidylinositol phosphorylation biological_process;GO:0010347 L-galactose-1-phosphate phosphatase activity molecular_function;GO:0000105 histidine biosynthetic process biological_process;GO:0009507 chloroplast cellular_component;GO:0008934 inositol monophosphate 1-phosphatase activity molecular_function;GO:0052832 inosi…	AT4G39120	-0.24338	0.742921	PREDICTED: LOW QUALITY PROTEIN: bifunctional phosphatase IMPL2, chloroplastic-like [Glycine max]
Cko_contig_53913	4.44775	1.02884e-05	1.9e-215	GO:0032259 methylation biological_process;GO:0030795 jasmonate O-methyltransferase activity molecular_function;EC:2.1.1.141	AT1G19640	-7.94696	0	salicylic acid methyl transferase-like protein [Glycine max]
Cko_contig_54033	3.55466	1.03523e-05	2.1e-177	-	AT5G06600	-0.124649	0.812624	PREDICTED: uncharacterized protein LOC100797919 [Glycine max]
Cko_contig_54042	1.62415	0.00115386	9.7e-193	GO:0016206 catechol O-methyltransferase activity molecular_function;GO:0046983 protein dimerization activity molecular_function;GO:0032259 methylation biological_process;EC:2.1.1.6	AT3G53140	-0.912999	1	Caffeic acid 3-O-methyltransferase [Medicago truncatula]
Cko_contig_54314	5.38151	1.47586e-07	1.4e-265	GO:0005840 ribosome cellular_component;GO:0003735 structural constituent of ribosome molecular_function;GO:0005774 vacuolar membrane cellular_component;GO:0006412 translation biological_process	AT1G43170	-0.536628	0.190971	PREDICTED: 60S ribosomal protein L3-like [Glycine max]
Cko_contig_55333	3.31636	7.53993e-06	1.6e-54	GO:0006810 transport biological_process;GO:0016573 histone acetylation biological_process;GO:0004402 histone acetyltransferase activity molecular_function;EC:2.3.1.48	AT1G52360	-0.102967	0.820527	PREDICTED: coatomer subunit beta'-2-like [Glycine max]
Cko_contig_55334	3.24654	0.000267017	1.2e-91	GO:0030117 membrane coat cellular_component;GO:0004402 histone acetyltransferase activity molecular_function;GO:0016192 vesicle-mediated transport biological_process;GO:0006886 intracellular protein transport biological_process;GO:0016573 histone acetylation biological_process;GO:0005198 structural molecule activity molecular_function;EC:2.3.1.48	AT3G15980	-0.823747	0.0193221	PREDICTED: coatomer subunit beta'-2-like [Glycine max]
Cko_contig_55336	2.85773	0.000573581	9.6e-37	GO:0005198 structural molecule activity molecular_function;GO:0016192 vesicle-mediated transport biological_process;GO:0006886 intracellular protein transport biological_process;GO:0030117 membrane coat cellular_component	AT1G79990	-0.258197	0.557884	PREDICTED: coatomer subunit beta'-2-like [Glycine max]
Cko_contig_558	3.34722	0.000438829	4e-178	GO:0009717 isoflavonoid biosynthetic process biological_process;GO:0046983 protein dimerization activity molecular_function;GO:0032259 methylation biological_process;GO:0033800 isoflavone 7-O-methyltransferase activity molecular_function;EC:2.1.1.150	AT4G35160	-3.73832	1.38e-09	Caffeate O-methyltransferase-1 [Medicago truncatula]
Cko_contig_56685	3.59957	1.22479e-07	8.8e-168	GO:0009824 AMP dimethylallyltransferase activity molecular_function;GO:0008033 tRNA processing biological_process;GO:0005524 ATP binding molecular_function;EC:2.5.1.27	AT5G19040	-1.48908	0.175715	adenylate isopentenyltransferase [Pisum sativum]
Cko_contig_56756	1.79769e+308	0.00106032	3e-71	-	AT3G18670	-2.21123	0.00820642	hypothetical protein MTR_5g028100 [Medicago truncatula]
Cko_contig_57003	2.33719	2.21225e-05	7.6e-65	-	AT5G20900	-0.549648	0.13674	unknown [Lotus japonicus]
Cko_contig_57189	1.87689	0.00018342	1.3e-224	GO:0009626 plant-type hypersensitive response biological_process;GO:0045551 cinnamyl-alcohol dehydrogenase activity molecular_function;GO:0009617 response to bacterium biological_process;GO:0018456 aryl-alcohol dehydrogenase (NAD+) activity molecular_function;GO:0009809 lignin biosynthetic process biological_process;GO:0008270 zinc ion binding molecular_function;GO:0000166 nucleotide binding mole…	AT4G37990	-2.89626	0	PREDICTED: probable mannitol dehydrogenase-like [Glycine max]
Cko_contig_57210	4.87659	2.11683e-05	1.1e-126	GO:0005743 mitochondrial inner membrane cellular_component;GO:0005886 plasma membrane cellular_component;GO:0005515 protein binding molecular_function;GO:0005618 cell wall cellular_component;GO:0006810 transport biological_process;GO:0016021 integral to membrane cellular_component;GO:0009507 chloroplast cellular_component	AT5G14040	-0.6779	0.0223267	phosphate transporter [Glycine max]
Cko_contig_57212	3.75601	6.73671e-07	6.7e-26	GO:0016021 integral to membrane cellular_component;GO:0044444 cytoplasmic part cellular_component;GO:0006810 transport biological_process;GO:0043231 intracellular membrane-bounded organelle cellular_component;GO:0071944 cell periphery cellular_component	AT5G14040	-0.6779	0.0223267	PREDICTED: phosphate carrier protein, mitochondrial [Vitis vinifera]
Cko_contig_57562	5.22142	1.87406e-13	0	-	AT3G01680	-0.905828	0.00191702	Sieve element-occluding protein [Medicago truncatula]
Cko_contig_5764	2.1157	0.000997849	2.5e-229	GO:0016491 oxidoreductase activity molecular_function;GO:0008152 metabolic process biological_process	AT4G05160	-0.00504423	0.993805	AMP dependent CoA ligase, putative [Ricinus communis]
Cko_contig_57958	1.81002	0.00093212	3.5e-199	GO:0009717 isoflavonoid biosynthetic process biological_process;GO:0046983 protein dimerization activity molecular_function;GO:0032259 methylation biological_process;GO:0033800 isoflavone 7-O-methyltransferase activity molecular_function;EC:2.1.1.150	AT4G35160	-3.73832	1.38e-09	RecName: Full=Isoflavone-7-O-methyltransferase 9; AltName: Full=7 IOMT-9; AltName: Full=Isoflavone-O-methyltransferase 9
Cko_contig_57985	4.10046	8.64461e-07	2.6e-142	GO:0003677 DNA binding molecular_function	AT4G21750	-0.180285	0.709888	Homeodomain protein (HB2) [Medicago truncatula]
Cko_contig_58219	4.13963	0.000107837	6.6e-60	-	AT3G56400	-0.627914	0.205143	WRKY transcription factor [Medicago truncatula]
Cko_contig_58901	7.0047	2.54069e-06	2e-98	GO:0016301 kinase activity molecular_function;GO:0016310 phosphorylation biological_process	AT2G34930	-2.56849	0	Receptor-like kinase [Medicago truncatula]
Cko_contig_5897	2.98435	8.70396e-05	4.9e-174	GO:0006468 protein phosphorylation biological_process;GO:0004674 protein serine/threonine kinase activity molecular_function;GO:0044699 single-organism process biological_process;GO:0000166 nucleotide binding molecular_function;GO:0050794 regulation of cellular process biological_process;GO:0007154 cell communication biological_process;EC:2.7.11.0	AT5G60900	-1.72162	1.96e-05	Kinase-like protein [Medicago truncatula]
Cko_contig_58986	2.60588	1.45364e-06	0	GO:0005886 plasma membrane cellular_component;GO:0055085 transmembrane transport biological_process;GO:0008643 carbohydrate transport biological_process;GO:0032440 2-alkenal reductase [NAD(P)] activity molecular_function;GO:0016021 integral to membrane cellular_component;GO:0005358 high-affinity hydrogen:glucose symporter activity molecular_function;GO:0055114 oxidation-reduction process biologic…	AT5G26340	-0.329979	0.427748	Hexose transporter [Medicago truncatula]
Cko_contig_59083	1.85756	0.000272359	0	GO:0005507 copper ion binding molecular_function;GO:0005576 extracellular region cellular_component;GO:0008447 L-ascorbate oxidase activity molecular_function;GO:0055114 oxidation-reduction process biological_process;EC:1.10.3.3	AT4G39830	-1.13961	0.0511316	L-ascorbate oxidase [Medicago truncatula]
Cko_contig_593	9.6602	2.8143e-11	4.1e-46	-	AT5G42905	-1.79769e+308	1	RNA-directed DNA polymerase (Reverse transcriptase); Polynucleotidyl transferase, Ribonuclease H fold [Medicago truncatula]
Cko_contig_59867	3.85583	0.000184628	7.1e-33	GO:0009753 response to jasmonic acid stimulus biological_process;GO:0009651 response to salt stress biological_process;GO:0009751 response to salicylic acid stimulus biological_process;GO:0010228 vegetative to reproductive phase transition of meristem biological_process;GO:0003677 DNA binding molecular_function;GO:0048629 trichome patterning biological_process;GO:2000039 regulation of trichome mo…	AT2G46410	-0.476998	0.746621	unknown [Lotus japonicus]
Cko_contig_60942	3.5199	0.00130655	1.9e-67	GO:0016301 kinase activity molecular_function;GO:0016310 phosphorylation biological_process	AT2G34930	-2.56849	0	Receptor-like protein kinase [Medicago truncatula]
Cko_contig_61165	2.34298	9.49779e-06	2.1e-51	-	AT1G19180	-2.74374	0	Protein TIFY [Medicago truncatula]
Cko_contig_61228	2.43683	0.000809284	8e-224	GO:0030170 pyridoxal phosphate binding molecular_function;GO:0003962 cystathionine gamma-synthase activity molecular_function;GO:0018826 methionine gamma-lyase activity molecular_function;GO:0006520 cellular amino acid metabolic process biological_process;GO:0005829 cytosol cellular_component;EC:2.5.1.48;EC:4.4.1.11	AT1G64660	-0.0919292	0.843785	Cystathionine gamma-lyase [Medicago truncatula]
Cko_contig_61342	1.62337	0.00122608	3.8e-118	GO:0003677 DNA binding molecular_function	AT3G56400	-0.627914	0.205143	unknown [Glycine max]
Cko_contig_61636	3.70814	0.000104956	1.6e-42	GO:0016301 kinase activity molecular_function;GO:0016310 phosphorylation biological_process	AT3G05660	-0.979877	0.00382786	Receptor-like protein kinase [Medicago truncatula]
Cko_contig_61676	3.52564	2.0009e-08	2e-142	-	AT2G16900	-1.30618	0.000540784	PREDICTED: uncharacterized protein LOC100811116 [Glycine max]
Cko_contig_6176	4.10486	0.000484932	1.1e-94	GO:0045454 cell redox homeostasis biological_process;GO:0009055 electron carrier activity molecular_function;GO:0015035 protein disulfide oxidoreductase activity molecular_function	AT5G13810	-0.31116	0.382421	PREDICTED: uncharacterized protein At5g39865-like [Glycine max]
Cko_contig_62281	3.27782	0.000482175	3.6e-21	GO:0005635 nuclear envelope cellular_component;GO:0005783 endoplasmic reticulum cellular_component;GO:0005819 spindle cellular_component;GO:0009524 phragmoplast cellular_component;GO:0009536 plastid cellular_component	AT5G04990	-0.118631	0.789982	PREDICTED: SUN domain-containing protein 1-like [Glycine max]
Cko_contig_62625	6.00384	9.31255e-13	1.9e-207	GO:0080167 response to karrikin biological_process;GO:0050589 leucocyanidin oxygenase activity molecular_function;GO:0005506 iron ion binding molecular_function;GO:0016702 oxidoreductase activity, acting on single donors with incorporation of molecular oxygen, incorporation of two atoms of oxygen molecular_function;GO:0055114 oxidation-reduction process biological_process;EC:1.14.11.19;EC:1.13.11…	AT5G05600	-3.39262	0	Leucoanthocyanidin dioxygenase [Medicago truncatula]
Cko_contig_62668	2.73779	0.000299474	8.4e-149	GO:0016021 integral to membrane cellular_component;GO:0009941 chloroplast envelope cellular_component;GO:0015662 ATPase activity, coupled to transmembrane movement of ions, phosphorylative mechanism molecular_function;GO:0005524 ATP binding molecular_function;GO:0015914 phospholipid transport biological_process;GO:0000287 magnesium ion binding molecular_function;GO:0004012 phospholipid-translocat…	AT1G68710	-0.3744	0.294612	PREDICTED: putative phospholipid-transporting ATPase 9-like [Glycine max]
Cko_contig_627	2.44976	0.000636385	0	GO:0006468 protein phosphorylation biological_process;GO:0005524 ATP binding molecular_function;GO:0004674 protein serine/threonine kinase activity molecular_function;EC:2.7.11.0	AT4G29180	-1.11966	1	probable LRR receptor-like serine/threonine-protein kinase At4g29180-like [Glycine max]
Cko_contig_62757	5.5022	0.000315431	4.6e-54	GO:0009753 response to jasmonic acid stimulus biological_process;GO:0006511 ubiquitin-dependent protein catabolic process biological_process;GO:0042752 regulation of circadian rhythm biological_process;GO:0000794 condensed nuclear chromosome cellular_component;GO:0010265 SCF complex assembly biological_process;GO:0031461 cullin-RING ubiquitin ligase complex cellular_component;GO:0009941 chloropla…	AT4G02570	-0.0803472	0.88195	predicted protein [Populus trichocarpa]
Cko_contig_63388	2.80031	2.96632e-07	1.6e-213	GO:0004190 aspartic-type endopeptidase activity molecular_function;GO:0006508 proteolysis biological_process;EC:3.4.23.0	AT1G03230	-0.307492	0.58441	putative extracellular dermal glycoprotein [Cicer arietinum]
Cko_contig_63557	2.24481	0.00126522	9.8e-200	GO:0006468 protein phosphorylation biological_process;GO:0005524 ATP binding molecular_function;GO:0004674 protein serine/threonine kinase activity molecular_function;EC:2.7.11.0	AT2G05940	-0.712019	0.0339752	PREDICTED: putative receptor-like protein kinase At1g72540-like [Glycine max]
Cko_contig_64395	3.13131	4.72497e-07	1.3e-129	GO:0009941 chloroplast envelope cellular_component;GO:0009269 response to desiccation biological_process;GO:0009409 response to cold biological_process;GO:0046423 allene-oxide cyclase activity molecular_function;GO:0005886 plasma membrane cellular_component;GO:0010319 stromule cellular_component;GO:0009570 chloroplast stroma cellular_component;GO:0009535 chloroplast thylakoid membrane cellular_co…	AT1G13280	-0.514236	0.160351	allene oxide cyclase 4, chloroplastic-like [Glycine max]
Cko_contig_64481	2.01601	0.00135691	1.1e-146	GO:0055114 oxidation-reduction process biological_process;GO:0047526 2'-hydroxyisoflavone reductase activity molecular_function;GO:0000166 nucleotide binding molecular_function;EC:1.3.1.45	AT4G39230	-0.298557	0.701786	isoflavone reductase [Medicago sativa]
Cko_contig_64918	3.83477	0.0012427	9.8e-85	GO:0003955 NAD(P)H dehydrogenase (quinone) activity molecular_function;GO:0042742 defense response to bacterium biological_process;GO:0005886 plasma membrane cellular_component;GO:0009570 chloroplast stroma cellular_component;GO:0009651 response to salt stress biological_process;GO:0055114 oxidation-reduction process biological_process;EC:1.6.5.2	AT3G27890	-0.358426	0.299682	NADPH:quinone oxidoreductase [Medicago truncatula]
Cko_contig_65089	3.69484	0.000112059	1.6e-59	GO:0046592 polyamine oxidase activity molecular_function;GO:0005777 peroxisome cellular_component;GO:0006598 polyamine catabolic process biological_process;GO:0055114 oxidation-reduction process biological_process;EC:1.5.3.11	AT3G59050	-1.69609	2.43e-10	PREDICTED: probable polyamine oxidase 2-like [Glycine max]
Cko_contig_65361	2.74731	0.00131948	4.4e-44	-	AT4G14200	-0.119593	0.917911	hypothetical salt-inducible protein [Prunus mume]
Cko_contig_65362	3.82823	1.07138e-05	1.8e-118	-	AT4G14200	-0.119593	0.917911	PREDICTED: uncharacterized protein LOC100820280 [Glycine max]
Cko_contig_65596	4.03271	0.000628305	1.9e-48	-	AT1G48200	-0.971653	0.0738097	uncharacterized protein LOC100782626 [Glycine max]
Cko_contig_65922	1.78891	0.00136824	1.8e-188	GO:0009737 response to abscisic acid stimulus biological_process;GO:0009414 response to water deprivation biological_process;GO:0009651 response to salt stress biological_process;GO:0005544 calcium-dependent phospholipid binding molecular_function;GO:0005509 calcium ion binding molecular_function;GO:0009409 response to cold biological_process;GO:0009408 response to heat biological_process	AT2G38750	-3.17063	0	annexin D4-like [Glycine max]
Cko_contig_66891	3.5221	6.54567e-07	0	GO:0020037 heme binding molecular_function;GO:0033770 2-hydroxyisoflavanone synthase activity molecular_function;GO:0005506 iron ion binding molecular_function;GO:0009055 electron carrier activity molecular_function;GO:0016853 isomerase activity molecular_function;GO:0055114 oxidation-reduction process biological_process;EC:1.14.13.86	AT5G06900	-1.79769e+308	1	isoflavone synthase [Caragana arborescens]
Cko_contig_67884	4.93933	2.19575e-08	3.2e-198	GO:0031967 organelle envelope cellular_component;GO:0005773 vacuole cellular_component;GO:0006810 transport biological_process;GO:0031090 organelle membrane cellular_component;GO:0009507 chloroplast cellular_component;GO:0005739 mitochondrion cellular_component;GO:0071944 cell periphery cellular_component;GO:0005215 transporter activity molecular_function	AT3G08580	-1.16438	0.00172053	PREDICTED: ADP,ATP carrier protein, mitochondrial-like [Glycine max]
Cko_contig_68715	1.75903	0.000533603	0	-	AT2G37980	-2.82902	1.68e-13	PREDICTED: DUF246 domain-containing protein At1g04910-like [Glycine max]
Cko_contig_68952	3.32736	2.71803e-06	1.1e-41	-	AT5G22570	-1.99886	1	WRKY transcription factor [Medicago truncatula]
Cko_contig_69218	4.54821	5.57393e-07	7.6e-25	-	AT5G63900	-2.67656	1	Chromodomain-helicase-DNA-binding protein [Medicago truncatula]
Cko_contig_69222	8.21898	2.04883e-08	2.2e-20	GO:0008233 peptidase activity molecular_function;GO:0008152 metabolic process biological_process	AT1G04110	-2.57457	0.0033389	predicted protein [Populus trichocarpa]
Cko_contig_69427	4.64678	3.91839e-08	7.4e-142	GO:0009815 1-aminocyclopropane-1-carboxylate oxidase activity molecular_function;GO:0046872 metal ion binding molecular_function;GO:0031418 L-ascorbic acid binding molecular_function;GO:0016706 oxidoreductase activity, acting on paired donors, with incorporation or reduction of molecular oxygen, 2-oxoglutarate as one donor, and incorporation of one atom each of oxygen into both donors molecular_f…	AT1G05010	-3.15211	0	ACC-oxidase [Vigna angularis]
Cko_contig_69428	5.22304	1.02751e-07	1.9e-26	GO:0055114 oxidation-reduction process biological_process;GO:0009693 ethylene biosynthetic process biological_process;GO:0071281 cellular response to iron ion biological_process;GO:0009815 1-aminocyclopropane-1-carboxylate oxidase activity molecular_function;GO:0046872 metal ion binding molecular_function;GO:0071398 cellular response to fatty acid biological_process;GO:0016706 oxidoreductase acti…	AT1G05010	-3.15211	0	ACC oxidase 3 [Gossypium hirsutum]
Cko_contig_6959	2.865	0.000412642	8.2e-63	-	AT1G61340	-1.59056	1.87e-08	PREDICTED: F-box protein At1g61340-like [Glycine max]
Cko_contig_69661	2.05224	0.000308312	0	GO:0019001 guanyl nucleotide binding molecular_function;GO:0009746 response to hexose stimulus biological_process;GO:0007165 signal transduction biological_process	AT2G23460	-0.853249	0.00571381	PREDICTED: uncharacterized protein LOC100802300 [Glycine max]
Cko_contig_69707	5.72459	0.000167473	1.8e-06	GO:0050896 response to stimulus biological_process;GO:0032559 adenyl ribonucleotide binding molecular_function	AT1G69550	-0.0267923	0.967722	Disease resistance protein [Medicago truncatula]
Cko_contig_70393	2.22905	0.00130099	0	GO:0016820 hydrolase activity, acting on acid anhydrides, catalyzing transmembrane movement of substances molecular_function;GO:0000166 nucleotide binding molecular_function;EC:3.6.3.0	AT3G63380	-1.7846	0.00102298	Calcium-transporting ATPase [Medicago truncatula]
Cko_contig_70566	8.12669	3.03362e-08	1.4e-29	GO:0016301 kinase activity molecular_function	AT5G56040	-1.43513	0.0016343	Receptor-like protein kinase [Medicago truncatula]
Cko_contig_7086	3.3718	1.65929e-06	2.9e-193	GO:0004672 protein kinase activity molecular_function;GO:0006468 protein phosphorylation biological_process;GO:0005524 ATP binding molecular_function;GO:0016021 integral to membrane cellular_component	AT5G48380	-0.0261646	0.961884	Receptor-like-kinase [Medicago truncatula]
Cko_contig_71009	2.40503	0.000727276	1.5e-149	GO:0008152 metabolic process biological_process;GO:0052689 carboxylic ester hydrolase activity molecular_function;EC:3.1.1.0	AT5G62180	-0.799056	0.238182	PREDICTED: carboxylesterase 1-like [Glycine max]
Cko_contig_71017	3.91723	0.000140172	2.3e-107	GO:0005739 mitochondrion cellular_component	AT1G26750	-0.615559	0.107037	hypothetical protein MTR_2g087760 [Medicago truncatula]
Cko_contig_71130	4.00604	9.88601e-09	4e-33	GO:0006952 defense response biological_process;GO:0050789 regulation of biological process biological_process	AT1G80840	-3.53242	0	PREDICTED: probable WRKY transcription factor 40-like isoform 1 [Glycine max]
Cko_contig_71256	5.60303	3.52214e-11	1.6e-69	GO:0010466 negative regulation of peptidase activity biological_process;GO:0004866 endopeptidase inhibitor activity molecular_function	AT1G73260	-0.216873	0.607447	Kunitz-type trypsin inhibitor alpha chain [Medicago truncatula]
Cko_contig_71372	1.76346	0.000544929	0	GO:0006598 polyamine catabolic process biological_process;GO:0005777 peroxisome cellular_component;GO:0046592 polyamine oxidase activity molecular_function;GO:0055114 oxidation-reduction process biological_process;EC:1.5.3.11	AT1G65840	-0.710266	0.0165657	PREDICTED: probable polyamine oxidase 4-like [Glycine max]
Cko_contig_71782	3.97613	0.000107073	1.3e-119	GO:0008152 metabolic process biological_process;GO:0008233 peptidase activity molecular_function	AT2G34080	-0.765587	0.581931	unknown [Lotus japonicus]
Cko_contig_72476	3.06924	0.000168283	4.3e-91	GO:0003677 DNA binding molecular_function	AT5G16770	-0.397087	0.672187	PREDICTED: myb-related protein 308-like [Glycine max]
Cko_contig_72538	2.50812	4.21822e-06	7.8e-49	GO:0005739 mitochondrion cellular_component	AT5G05220	-1.44073	8.51e-08	hypothetical protein MTR_5g067740 [Medicago truncatula]
Cko_contig_7258	2.17892	0.000575839	0	GO:0006633 fatty acid biosynthetic process biological_process;GO:0046872 metal ion binding molecular_function;GO:0016702 oxidoreductase activity, acting on single donors with incorporation of molecular oxygen, incorporation of two atoms of oxygen molecular_function;GO:0048443 stamen development biological_process;GO:0009507 chloroplast cellular_component;EC:1.13.11.0	AT1G17420	-4.65661	0	PREDICTED: linoleate 13S-lipoxygenase 3-1, chloroplastic-like [Glycine max]
Cko_contig_72650	1.79769e+308	0.00147976	7e-33	GO:0008152 metabolic process biological_process;GO:0016772 transferase activity, transferring phosphorus-containing groups molecular_function	AT5G27060	-2.8241	3.14e-06	Receptor-like protein kinase [Medicago truncatula]
Cko_contig_73018	4.31209	6.2538e-06	1.2e-29	GO:0005975 carbohydrate metabolic process biological_process;GO:0004553 hydrolase activity, hydrolyzing O-glycosyl compounds molecular_function;GO:0043169 cation binding molecular_function;EC:3.2.1.0	AT3G60120	-2.74273	1	unknown [Medicago truncatula]
Cko_contig_74098	3.35217	0.000187921	1.7e-21	-	AT2G34930	-2.56849	0	Receptor-like kinase [Medicago truncatula]
Cko_contig_74118	1.63096	0.00116513	3.1e-78	-	AT2G35980	-4.05504	3.02e-05	unknown [Medicago truncatula]
Cko_contig_7418	7.76968	1.33235e-07	3.8e-117	GO:0006412 translation biological_process;GO:0009955 adaxial/abaxial pattern specification biological_process;GO:0005730 nucleolus cellular_component;GO:0019843 rRNA binding molecular_function;GO:0003735 structural constituent of ribosome molecular_function;GO:0009941 chloroplast envelope cellular_component;GO:0005774 vacuolar membrane cellular_component;GO:0022625 cytosolic large ribosomal subun…	AT1G33140	-0.526132	0.0969561	uncharacterized protein LOC100500079 [Glycine max]
Cko_contig_74698	2.96454	0.00041408	1.1e-212	GO:0016021 integral to membrane cellular_component;GO:0015662 ATPase activity, coupled to transmembrane movement of ions, phosphorylative mechanism molecular_function;GO:0006754 ATP biosynthetic process biological_process;GO:0005524 ATP binding molecular_function;GO:0015914 phospholipid transport biological_process;GO:0000287 magnesium ion binding molecular_function;GO:0004012 phospholipid-transl…	AT5G04930	-0.0476297	0.924437	Phospholipid-translocating P-type ATPase flippase family protein [Medicago truncatula]
Cko_contig_75292	1.79769e+308	0.000320539	7e-86	GO:0016747 transferase activity, transferring acyl groups other than amino-acyl groups molecular_function;EC:2.3.1.0	AT5G01210	-1.23962	0.182871	PREDICTED: BAHD acyltransferase DCR-like [Glycine max]
Cko_contig_76549	1.79769e+308	0.00139898	1.4e-115	-	AT2G34930	-2.56849	0	Receptor kinase-like protein [Medicago truncatula]
Cko_contig_7666	3.25334	1.40678e-05	1.1e-114	GO:0009987 cellular process biological_process;GO:0004672 protein kinase activity molecular_function	AT5G28680	-1.79769e+308	1	unknown [Glycine max]
Cko_contig_7714	3.44775	0.00169174	1.7e-40	GO:0044267 cellular protein metabolic process biological_process;GO:0016788 hydrolase activity, acting on ester bonds molecular_function;GO:0003676 nucleic acid binding molecular_function;GO:0016740 transferase activity molecular_function;GO:0016853 isomerase activity molecular_function	AT5G42905	-1.79769e+308	1	hypothetical protein MTR_5g026940 [Medicago truncatula]
Cko_contig_78159	3.04009	0.00113962	4.4e-23	GO:0003735 structural constituent of ribosome molecular_function;GO:0022625 cytosolic large ribosomal subunit cellular_component;GO:0006412 translation biological_process;GO:0019843 rRNA binding molecular_function	AT5G45775	-0.396559	0.274457	ribosomal protein RL5 [Cicer arietinum]
Cko_contig_7817	2.93597	0.000126452	7.5e-293	GO:0016132 brassinosteroid biosynthetic process biological_process;GO:0022900 electron transport chain biological_process;GO:0001578 microtubule bundle formation biological_process;GO:0010268 brassinosteroid homeostasis biological_process;GO:0016021 integral to membrane cellular_component;GO:0009647 skotomorphogenesis biological_process;GO:0016705 oxidoreductase activity, acting on paired donors,…	AT3G30180	-1.7426	1.48e-07	Cytochrome P450 85A1 [Medicago truncatula]
Cko_contig_78750	2.67254	3.26219e-05	0	GO:0016023 cytoplasmic membrane-bounded vesicle cellular_component;GO:0016310 phosphorylation biological_process;GO:0004672 protein kinase activity molecular_function;GO:0016787 hydrolase activity molecular_function;GO:0016020 membrane cellular_component;GO:0000166 nucleotide binding molecular_function	AT1G74360	-0.732331	0.165882	PREDICTED: probable LRR receptor-like serine/threonine-protein kinase At1g74360-like [Glycine max]
Cko_contig_79385	3.41027	0.000260649	2.2e-253	GO:0048544 recognition of pollen biological_process;GO:0006468 protein phosphorylation biological_process;GO:0005524 ATP binding molecular_function;GO:0004674 protein serine/threonine kinase activity molecular_function;EC:2.7.11.0	AT4G21380	-1.71295	1.12e-05	Serine/threonine protein kinase [Medicago truncatula]
Cko_contig_79632	8.0047	5.06502e-08	1.6e-19	GO:0009628 response to abiotic stimulus biological_process;GO:0006950 response to stress biological_process	AT1G27730	-0.184744	0.648966	PREDICTED: zinc finger protein ZAT10-like [Glycine max]
Cko_contig_80818	3.33227	0.000783911	0	GO:0006508 proteolysis biological_process;GO:0009570 chloroplast stroma cellular_component;GO:0008236 serine-type peptidase activity molecular_function	AT2G47390	-0.504726	0.173029	PREDICTED: probable glutamyl endopeptidase, chloroplastic-like [Glycine max]
Cko_contig_8183	4.04193	1.29606e-06	1.9e-265	GO:0004575 sucrose alpha-glucosidase activity molecular_function;GO:0005975 carbohydrate metabolic process biological_process;EC:3.2.1.26;EC:3.2.1.48	AT3G13790	-1.73306	4.19e-10	unknown [Medicago truncatula]
Cko_contig_81950	2.7917	2.6081e-05	2.4e-113	-	AT2G27310	-2.15978	6.73e-12	PREDICTED: F-box protein At2g27310-like [Glycine max]
Cko_contig_82173	7.33227	7.47559e-07	8.3e-20	GO:0033773 isoflavone 2'-hydroxylase activity molecular_function;GO:0071456 cellular response to hypoxia biological_process;GO:0009055 electron carrier activity molecular_function;GO:0005506 iron ion binding molecular_function;GO:0020037 heme binding molecular_function;GO:0016020 membrane cellular_component;GO:0070330 aromatase activity molecular_function;GO:0055114 oxidation-reduction process bi…	AT4G37410	-3.92177	0.000176225	unknown [Medicago truncatula]
Cko_contig_82750	2.14303	0.000502288	9.8e-89	GO:0005886 plasma membrane cellular_component;GO:0005774 vacuolar membrane cellular_component;GO:0006886 intracellular protein transport biological_process;GO:0016021 integral to membrane cellular_component;GO:0005783 endoplasmic reticulum cellular_component	AT5G42570	-0.851268	0.00315432	PREDICTED: uncharacterized protein LOC100790767 [Glycine max]
Cko_contig_82961	1.84461	0.000349296	0	GO:0005388 calcium-transporting ATPase activity molecular_function;GO:0070588 calcium ion transmembrane transport biological_process;GO:0016021 integral to membrane cellular_component;GO:0046872 metal ion binding molecular_function;GO:0006754 ATP biosynthetic process biological_process;GO:0005524 ATP binding molecular_function;EC:3.6.3.8	AT3G63380	-1.7846	0.00102298	unnamed protein product [Vitis vinifera]
Cko_contig_83719	5.56201	5.64763e-10	1.4e-15	GO:0005618 cell wall cellular_component;GO:0010501 RNA secondary structure unwinding biological_process;GO:0032508 DNA duplex unwinding biological_process;GO:0003690 double-stranded DNA binding molecular_function;GO:0005777 peroxisome cellular_component;GO:0005730 nucleolus cellular_component;GO:0009651 response to salt stress biological_process;GO:0009409 response to cold biological_process;GO:0…	AT2G21660	-0.250755	0.701913	putative glycine-rich RNA-binding protein 1 [Malus prunifolia]
Cko_contig_84531	2.82475	9.52116e-06	0	GO:0015439 heme-transporting ATPase activity molecular_function;GO:0009536 plastid cellular_component;GO:0006200 ATP catabolic process biological_process;GO:0005524 ATP binding molecular_function;GO:0005886 plasma membrane cellular_component;EC:3.6.3.41	AT5G60790	-1.10231	0.000579438	PREDICTED: ABC transporter F family member 1-like [Glycine max]
Cko_contig_84850	1.79769e+308	0.000159451	6.3e-130	-	AT2G05642	-6.86687	1.42e-06	Replication protein A 70 kDa DNA-binding subunit [Medicago truncatula]
Cko_contig_84851	3.99524	0.000717195	5.4e-14	GO:0032862 activation of Rho GTPase activity biological_process;GO:0070382 exocytic vesicle cellular_component;GO:0035024 negative regulation of Rho protein signal transduction biological_process;GO:0005543 phospholipid binding molecular_function;GO:0009846 pollen germination biological_process;GO:0005096 GTPase activator activity molecular_function;GO:0017048 Rho GTPase binding molecular_functio…	AT4G24580	-0.823962	1	Rho GTPase-activating protein [Medicago truncatula]
Cko_contig_85210	1.79769e+308	0.000298635	3.5e-77	GO:0004672 protein kinase activity molecular_function;GO:0009987 cellular process biological_process;GO:1901363 heterocyclic compound binding molecular_function;GO:0097159 organic cyclic compound binding molecular_function	AT5G60900	-1.72162	1.96e-05	PREDICTED: G-type lectin S-receptor-like serine/threonine-protein kinase RLK1-like [Glycine max]
Cko_contig_85930	2.95676	0.000430802	5.2e-89	GO:0050321 tau-protein kinase activity molecular_function;GO:0046777 protein autophosphorylation biological_process;GO:0005524 ATP binding molecular_function;GO:0009933 meristem structural organization biological_process;GO:0005829 cytosol cellular_component;GO:0004674 protein serine/threonine kinase activity molecular_function;EC:2.7.11.26;EC:2.7.11.0	AT3G05840	-0.334169	0.494179	Glycogen synthase kinase [Medicago truncatula]
Cko_contig_86058	7.2942	8.64429e-07	2.7e-49	-	AT2G34930	-2.56849	0	Receptor-like protein kinase [Medicago truncatula]
Cko_contig_86348	1.9853	0.00139018	6.8e-226	GO:0016788 hydrolase activity, acting on ester bonds molecular_function;GO:0006952 defense response biological_process;GO:0009505 plant-type cell wall cellular_component;GO:0019863 IgE binding molecular_function;GO:0004560 alpha-L-fucosidase activity molecular_function;GO:0006629 lipid metabolic process biological_process;EC:3.2.1.51	AT3G26430	-0.049343	0.945672	Early nodulin [Medicago truncatula]
Cko_contig_86732	2.93053	0.0013434	3.4e-110	GO:0003677 DNA binding molecular_function;GO:0009536 plastid cellular_component;GO:0006310 DNA recombination biological_process	AT4G23160	-0.21101	0.842798	hypothetical protein VITISV_017741 [Vitis vinifera]
Cko_contig_87249	5.11654	7.28198e-07	6.1e-35	-	AT3G13660	-1.33529	1	Disease resistance response protein [Medicago truncatula]
Cko_contig_89515	3.62866	7.55709e-07	2.1e-33	-	AT3G07600	-0.431954	1	hypothetical protein MTR_3g082210 [Medicago truncatula]
Cko_contig_89912	4.74731	2.41906e-07	0	GO:0046872 metal ion binding molecular_function;GO:0004222 metalloendopeptidase activity molecular_function;GO:0046686 response to cadmium ion biological_process;GO:0009570 chloroplast stroma cellular_component;GO:0006508 proteolysis biological_process;GO:0005829 cytosol cellular_component;GO:0048046 apoplast cellular_component;EC:3.4.24.0	AT5G65620	-0.0473803	0.963192	PREDICTED: oligopeptidase A-like [Glycine max]
Cko_contig_90053	7.39836	5.7984e-07	3e-118	GO:0006412 translation biological_process;GO:0009955 adaxial/abaxial pattern specification biological_process;GO:0005730 nucleolus cellular_component;GO:0019843 rRNA binding molecular_function;GO:0003735 structural constituent of ribosome molecular_function;GO:0009941 chloroplast envelope cellular_component;GO:0005774 vacuolar membrane cellular_component;GO:0022625 cytosolic large ribosomal subun…	AT1G33140	-0.526132	0.0969561	uncharacterized protein LOC100306058 [Glycine max]
Cko_contig_90871	2.33627	0.000991499	0	GO:0016021 integral to membrane cellular_component;GO:0009941 chloroplast envelope cellular_component;GO:0015662 ATPase activity, coupled to transmembrane movement of ions, phosphorylative mechanism molecular_function;GO:0005524 ATP binding molecular_function;GO:0015914 phospholipid transport biological_process;GO:0000287 magnesium ion binding molecular_function;GO:0004012 phospholipid-translocat…	AT1G68710	-0.3744	0.294612	Phospholipid-transporting ATPase [Medicago truncatula]
Cko_contig_91120	1.79654	0.000472614	0	GO:0006468 protein phosphorylation biological_process;GO:0005488 binding molecular_function;GO:0004674 protein serine/threonine kinase activity molecular_function;GO:0044699 single-organism process biological_process;GO:0007154 cell communication biological_process;EC:2.7.11.0	AT4G21390	-1.09729	0.00089775	PREDICTED: LOW QUALITY PROTEIN: putative G-type lectin S-receptor-like serine/threonine-protein kinase At1g61610-like [Glycine max]
Cko_contig_91743	3.27087	0.000407649	9.2e-215	GO:0005886 plasma membrane cellular_component	AT1G27460	-1.63688	0.00330001	PREDICTED: tetratricopeptide repeat protein 7B-like [Glycine max]
Cko_contig_92161	3.53739	0.000323653	1.1e-26	GO:0016206 catechol O-methyltransferase activity molecular_function;GO:0046983 protein dimerization activity molecular_function;GO:0032259 methylation biological_process;EC:2.1.1.6	AT3G53140	-0.912999	1	unnamed protein product [Vitis vinifera]
Cko_contig_92495	3.3019	0.000537403	1e-98	-	AT5G41980	-0.00711067	0.998251	PREDICTED: uncharacterized protein LOC100855100 [Vitis vinifera]
Cko_contig_93348	3.28406	9.05955e-07	0	GO:0006468 protein phosphorylation biological_process;GO:0004674 protein serine/threonine kinase activity molecular_function;GO:0005524 ATP binding molecular_function;GO:0048544 recognition of pollen biological_process;EC:2.7.11.0	AT5G60900	-1.72162	1.96e-05	Kinase-like protein [Medicago truncatula]
Cko_contig_9380	9.51687	0	1.5e-184	GO:0008152 metabolic process biological_process;GO:0003824 catalytic activity molecular_function	AT2G34930	-2.56849	0	Receptor-like protein kinase [Medicago truncatula]
Cko_contig_94343	2.20931	0.00066511	0	GO:0048544 recognition of pollen biological_process;GO:0006468 protein phosphorylation biological_process;GO:0005524 ATP binding molecular_function;GO:0004674 protein serine/threonine kinase activity molecular_function;EC:2.7.11.0	AT4G21380	-1.71295	1.12e-05	Serine/threonine protein kinase [Medicago truncatula]
Cko_contig_94371	2.50047	0.00163573	2.4e-223	GO:0006952 defense response biological_process;GO:0043531 ADP binding molecular_function	AT5G36930	-0.861477	0.313191	NBS-containing resistance-like protein [Medicago truncatula]
Cko_contig_947	3.07893	2.03215e-06	4.6e-88	-	AT1G55210	-0.410414	0.315474	Disease resistance response protein [Medicago truncatula]
Cko_contig_95486	6.54172	1.28749e-05	1.9e-81	-	AT1G09070	-0.363921	0.289597	src2 protein [Glycine max]
Cko_contig_95827	4.0174	1.20728e-06	5.3e-270	GO:0016614 oxidoreductase activity, acting on CH-OH group of donors molecular_function	AT5G44440	-1.83257	1	PREDICTED: reticuline oxidase-like protein-like [Glycine max]
Cko_contig_95883	5.5802	0.000253418	5.2e-16	-	AT3G21510	-0.224857	0.732989	uncharacterized protein LOC100305640 [Glycine max]
Cko_contig_96388	1.78684	0.0008289	0	GO:0005887 integral to plasma membrane cellular_component;GO:0016174 NAD(P)H oxidase activity molecular_function;GO:0043069 negative regulation of programmed cell death biological_process;GO:0002679 respiratory burst involved in defense response biological_process;GO:0052542 defense response by callose deposition biological_process;GO:0005509 calcium ion binding molecular_function;GO:0004601 pero…	AT1G64060	-0.0890043	0.849775	PREDICTED: respiratory burst oxidase homolog protein F-like isoform 1 [Glycine max]
Cko_contig_96886	2.43831	0.000579052	1.7e-14	GO:0005488 binding molecular_function	AT5G45400	-0.025768	0.976057	PREDICTED: uncharacterized protein LOC100812465 [Glycine max]
Cko_contig_97392	4.84885	3.27764e-06	2.4e-102	-	AT4G28300	-1.13289	0.000192729	PREDICTED: uncharacterized protein LOC100782994 [Glycine max]
Cko_contig_97407	3.12235	0.0011609	1.9e-114	-	AT5G41980	-0.00711067	0.998251	PREDICTED: uncharacterized protein LOC100803756 [Glycine max]
Cko_contig_97891	2.21426	0.000904048	1.2e-39	GO:0009987 cellular process biological_process;GO:0016740 transferase activity molecular_function	AT1G21250	-1.22672	0.000180318	PREDICTED: wall-associated receptor kinase 2-like [Glycine max]
Cko_contig_98020	2.93401	0.000541771	1.6e-62	GO:0020037 heme binding molecular_function;GO:0016705 oxidoreductase activity, acting on paired donors, with incorporation or reduction of molecular oxygen molecular_function;GO:0004497 monooxygenase activity molecular_function;GO:0005506 iron ion binding molecular_function;GO:0009055 electron carrier activity molecular_function;GO:0055114 oxidation-reduction process biological_process	AT2G02580	-1.58382	1	cytochrome P450 monooxygenase CYP71D54 [Glycine max]
Cko_contig_98078	1.79769e+308	0.00034483	2.5e-10	GO:0016023 cytoplasmic membrane-bounded vesicle cellular_component;GO:0004713 protein tyrosine kinase activity molecular_function;GO:0006468 protein phosphorylation biological_process;GO:0005524 ATP binding molecular_function;GO:0016020 membrane cellular_component;EC:2.7.10.0	AT4G13880	-0.151662	0.833851	Receptor-like kinase [Medicago truncatula]
Cko_contig_98079	1.79769e+308	0.000131263	8.3e-24	GO:0004713 protein tyrosine kinase activity molecular_function;GO:0006468 protein phosphorylation biological_process;GO:0005524 ATP binding molecular_function;EC:2.7.10.0	AT1G35710	-0.806888	0.0643657	Receptor protein kinase-like protein [Medicago truncatula]
Cko_contig_98335	1.79769e+308	0.000225979	9e-284	GO:0005789 endoplasmic reticulum membrane cellular_component;GO:0009055 electron carrier activity molecular_function;GO:0004497 monooxygenase activity molecular_function;GO:0005506 iron ion binding molecular_function;GO:0020037 heme binding molecular_function;GO:0016705 oxidoreductase activity, acting on paired donors, with incorporation or reduction of molecular oxygen molecular_function;GO:0016…	AT5G63450	-4.92702	0	cytochrome P450 monooxygenase CYP94A14 [Medicago truncatula]
Cko_contig_98647	2.18814	7.48299e-05	5.3e-296	GO:0006468 protein phosphorylation biological_process;GO:0005524 ATP binding molecular_function;GO:0004674 protein serine/threonine kinase activity molecular_function;EC:2.7.11.0	AT5G60900	-1.72162	1.96e-05	Kinase-like protein [Medicago truncatula]
DEGs upregulated in drought stressed C. korshinskii were unchanged in drought treated Arabidopsis
gene_id	log2(fold_change)	p_value	E-value	GO_annotation	gene_id	S3_S1 log2(fold_change)	S3_S1 q_value	Description
Cko_contig_102532	5.46155	1.24916e-06	1.9e-32	GO:0071944 cell periphery cellular_component;GO:0016020 membrane cellular_component;GO:0051707 response to other organism biological_process;GO:0006468 protein phosphorylation biological_process;GO:0004674 protein serine/threonine kinase activity molecular_function;GO:0007165 signal transduction biological_process;GO:0005524 ATP binding molecular_function;EC:2.7.11.0	AT1G21245	0	1	PREDICTED: uncharacterized protein LOC100784078 [Glycine max]
Cko_contig_104876	1.79769e+308	7.90617e-05	5.5e-06	-	AT3G21850	0	1	SKP1 [Nicotiana benthamiana]
Cko_contig_10626	7.35464	6.86148e-07	1.3e-178	-	AT5G35810	0	1	PREDICTED: uncharacterized protein LOC100811106 [Glycine max]
Cko_contig_106284	5.83477	0.000121129	1e-85	GO:0030170 pyridoxal phosphate binding molecular_function;GO:0042218 1-aminocyclopropane-1-carboxylate biosynthetic process biological_process;GO:0016740 transferase activity molecular_function;GO:0016847 1-aminocyclopropane-1-carboxylate synthase activity molecular_function;EC:4.4.1.14	AT3G61510	0	1	1-aminocyclopropane-1-carboxylate synthase [Medicago truncatula]
Cko_contig_11329	6.74731	6.36188e-06	2.5e-12	-	AT3G09140	0	1	PREDICTED: uncharacterized protein LOC100778734 [Glycine max]
Cko_contig_11580	4.45565	1.61329e-06	2.9e-56	GO:0009615 response to virus biological_process;GO:0009992 cellular water homeostasis biological_process;GO:0006468 protein phosphorylation biological_process;GO:0004674 protein serine/threonine kinase activity molecular_function;GO:0009751 response to salicylic acid stimulus biological_process;GO:0009505 plant-type cell wall cellular_component;GO:0005524 ATP binding molecular_function;GO:0007166…	AT1G21230	0	1	PREDICTED: wall-associated receptor kinase 3-like [Glycine max]
Cko_contig_1471	3.54655	1.70579e-11	0	GO:0008233 peptidase activity molecular_function	AT5G59100	0	1	PREDICTED: cucumisin-like [Glycine max]
Cko_contig_24153	5.3829	2.34447e-09	8.7e-48	GO:0020037 heme binding molecular_function;GO:0016020 membrane cellular_component;GO:0033773 isoflavone 2'-hydroxylase activity molecular_function;GO:0005506 iron ion binding molecular_function;GO:0009055 electron carrier activity molecular_function;GO:0048000 isoflavone 3'-hydroxylase activity molecular_function;GO:0070330 aromatase activity molecular_function;GO:0055114 oxidation-reduction proc…	AT4G37340	0	1	cytochrome P450 [Glycyrrhiza echinata]
Cko_contig_2537	3.23274	9.80185e-05	2.5e-85	GO:0006468 protein phosphorylation biological_process;GO:0005524 ATP binding molecular_function;GO:0004674 protein serine/threonine kinase activity molecular_function;EC:2.7.11.0	AT4G05200	0	1	Cysteine-rich receptor-like protein kinase [Medicago truncatula]
Cko_contig_2840	4.74731	3.74918e-05	2.6e-90	-	ATMG00310	0	1	contains similarity to reverse trancriptase , related [Medicago truncatula]
Cko_contig_30560	3.42538	0.00073594	4.3e-185	GO:0055114 oxidation-reduction process biological_process;GO:0045486 naringenin 3-dioxygenase activity molecular_function;GO:0005506 iron ion binding molecular_function;EC:1.14.11.9	AT4G10490	0	1	PREDICTED: flavonol synthase/flavanone 3-hydroxylase-like [Glycine max]
Cko_contig_403	5.38474	6.64174e-10	3.7e-293	GO:0008810 cellulase activity molecular_function;GO:0009835 fruit ripening biological_process;GO:0030245 cellulose catabolic process biological_process;EC:3.2.1.4	AT4G23560	0	1	Cellulase [Medicago truncatula]
Cko_contig_42349	4.92168	2.50553e-08	4.1e-139	GO:0071456 cellular response to hypoxia biological_process;GO:0009055 electron carrier activity molecular_function;GO:0004497 monooxygenase activity molecular_function;GO:0005506 iron ion binding molecular_function;GO:0020037 heme binding molecular_function;GO:0016705 oxidoreductase activity, acting on paired donors, with incorporation or reduction of molecular oxygen molecular_function;GO:005511…	AT4G37340	0	1	PREDICTED: isoflavone 2'-hydroxylase-like [Glycine max]
Cko_contig_54435	5.49049	0	6e-91	GO:0010266 response to vitamin B1 biological_process;GO:0005576 extracellular region cellular_component;GO:0009751 response to salicylic acid stimulus biological_process;GO:0005618 cell wall cellular_component;GO:0009627 systemic acquired resistance biological_process;GO:0009753 response to jasmonic acid stimulus biological_process;GO:0009723 response to ethylene stimulus biological_process	AT2G14580	0	1	PREDICTED: basic form of pathogenesis-related protein 1-like [Glycine max]
Cko_contig_60155	2.75245	0.000338023	2.7e-39	GO:0045431 flavonol synthase activity molecular_function;GO:0016702 oxidoreductase activity, acting on single donors with incorporation of molecular oxygen, incorporation of two atoms of oxygen molecular_function;GO:0051555 flavonol biosynthetic process biological_process;GO:0055114 oxidation-reduction process biological_process;EC:1.14.11.23;EC:1.13.11.0	AT1G17010	0	1	PREDICTED: protein SRG1-like [Glycine max]
Cko_contig_64883	2.81573	2.37807e-06	9.3e-125	GO:0046872 metal ion binding molecular_function;GO:0016709 oxidoreductase activity, acting on paired donors, with incorporation or reduction of molecular oxygen, NAD(P)H as one donor, and incorporation of one atom of oxygen molecular_function;EC:1.14.13.0	AT2G23220	0	1	unknown [Medicago truncatula]
Cko_contig_66625	6.66617	8.42755e-06	2.9e-227	GO:0010334 sesquiterpene synthase activity molecular_function;GO:0000287 magnesium ion binding molecular_function;GO:0008152 metabolic process biological_process	AT5G23960	0	1	PREDICTED: (-)-germacrene D synthase [Vitis vinifera]
Cko_contig_68168	1.95894	0.000540872	9.2e-281	GO:0004672 protein kinase activity molecular_function	AT1G05280	0	1	PREDICTED: uncharacterized protein LOC100784602 [Glycine max]
Cko_contig_68870	1.64897	0.0016138	0	GO:0016174 NAD(P)H oxidase activity molecular_function;GO:0005886 plasma membrane cellular_component;GO:0005509 calcium ion binding molecular_function;GO:0004601 peroxidase activity molecular_function;GO:0016021 integral to membrane cellular_component;GO:0009408 response to heat biological_process;GO:0009845 seed germination biological_process;GO:0055114 oxidation-reduction process biological_pro…	AT1G09090	0	1	PREDICTED: respiratory burst oxidase homolog protein B-like [Glycine max]
Cko_contig_82895	2.86279	0.0012224	0	GO:0050896 response to stimulus biological_process;GO:0003723 RNA binding molecular_function;GO:0006278 RNA-dependent DNA replication biological_process;GO:0003964 RNA-directed DNA polymerase activity molecular_function;GO:0015074 DNA integration biological_process;GO:0005634 nucleus cellular_component;EC:2.7.7.49	ATMG00860	0	1	hypothetical protein [Lotus japonicus]
Cko_contig_83915	3.8384	7.2632e-09	5.9e-209	-	AT2G37730	0	1	predicted protein [Populus trichocarpa]
Cko_contig_86909	5.27087	0.000591759	4.5e-45	GO:0006952 defense response biological_process;GO:0043531 ADP binding molecular_function;GO:0005622 intracellular cellular_component;GO:0005524 ATP binding molecular_function;GO:0007165 signal transduction biological_process;GO:0017111 nucleoside-triphosphatase activity molecular_function;EC:3.6.1.15	AT5G38350	0	1	TIR-NBS-LRR-TIR type disease resistance protein [Medicago truncatula]
Cko_contig_89657	2.72916	0.00129984	3e-173	GO:0003676 nucleic acid binding molecular_function;GO:0006259 DNA metabolic process biological_process;GO:0034645 cellular macromolecule biosynthetic process biological_process;GO:0016740 transferase activity molecular_function;GO:0005634 nucleus cellular_component	AT3G29750	0	1	hypothetical protein [Lotus japonicus]
Cko_contig_92492	4.13963	0.000107837	1e-17	-	AT5G63720	0	1	predicted protein [Populus trichocarpa]
Cko_contig_99860	3.81144	1.828e-06	1.5e-36	GO:0016310 phosphorylation biological_process;GO:0004672 protein kinase activity molecular_function;GO:0000166 nucleotide binding molecular_function	AT4G20450	0	1	PREDICTED: probable LRR receptor-like protein kinase At1g51890-like [Glycine max]
DEGs downregulated in drought stressed C. korshinskii were upregulated in drought treated Arabidopsis
gene_id	log2(fold_change)	p_value	E-value	GO_annotation	gene_id	S3_S1 log2(fold_change)	S3_S1 q_value	Description
Cko_contig_100266	-6.13533	0.000177177	2.5e-47	-	AT2G23470	0.266974	0.875105	hypothetical protein MTR_7g058500 [Medicago truncatula]
Cko_contig_100369	-4.11067	9.05576e-05	8.2e-164	GO:0016758 transferase activity, transferring hexosyl groups molecular_function;GO:0008152 metabolic process biological_process;EC:2.4.1.0	AT1G05675	2.47687	8.72e-05	UDP-glucosyltransferase, putative [Medicago truncatula]
Cko_contig_100736	-6.7203	1.20272e-08	1.6e-33	GO:0006952 defense response biological_process;GO:0043531 ADP binding molecular_function;GO:0005622 intracellular cellular_component;GO:0005524 ATP binding molecular_function;GO:0007165 signal transduction biological_process;GO:0017111 nucleoside-triphosphatase activity molecular_function;GO:0016020 membrane cellular_component;EC:3.6.1.15	AT5G46470	0.452119	0.163011	TMV resistance protein N [Medicago truncatula]
Cko_contig_101592	-3.19129	0.000956605	2.7e-10	GO:0008152 metabolic process biological_process;GO:0050896 response to stimulus biological_process;GO:0004497 monooxygenase activity molecular_function	AT1G58440	0.301198	0.429383	Squalene epoxidase [Solanum lycopersicum]
Cko_contig_102384	-2.93452	4.04386e-05	7.1e-105	-	AT5G15780	0.230609	0.55803	PREDICTED: uncharacterized protein LOC100776610 [Glycine max]
Cko_contig_104528	-6.59254	2.46898e-08	4.1e-35	GO:0044249 cellular biosynthetic process biological_process;GO:0055114 oxidation-reduction process biological_process;GO:0051537 2 iron, 2 sulfur cluster binding molecular_function;GO:0018488 aryl-aldehyde oxidase activity molecular_function;GO:0009055 electron carrier activity molecular_function;GO:0004854 xanthine dehydrogenase activity molecular_function;GO:0050660 flavin adenine dinucleotide …	AT5G20960	1.16552	0.0059715	PREDICTED: aldehyde oxidase 2-like [Glycine max]
Cko_contig_104597	-2.14799	2.89965e-05	2e-32	GO:0005507 copper ion binding molecular_function	AT3G15353	1.2159	0.00394561	PREDICTED: uncharacterized protein LOC100305954 [Glycine max]
Cko_contig_104619	-1.7816	0.000393919	2.3e-251	GO:0009772 photosynthetic electron transport in photosystem II biological_process;GO:0016491 oxidoreductase activity molecular_function;GO:0009635 response to herbicide biological_process;GO:0030076 light-harvesting complex cellular_component;GO:0045156 electron transporter, transferring electrons within the cyclic electron transport pathway of photosynthesis activity molecular_function;GO:000550…	ATCG00020	1.10374	0.000187957	photosystem II protein D1 [Phaseolus vulgaris]
Cko_contig_104858	-7.36122	4.72393e-06	1.5e-45	-	AT2G34357	0.10938	0.81363	RRP12-like protein [Medicago truncatula]
Cko_contig_104926	-4.83765	9.5371e-07	8.2e-18	-	AT1G26820	1.89094	4.02e-06	ribonuclease T2 family protein [Arabidopsis lyrata subsp. lyrata]
Cko_contig_104963	-7.88205	8.17956e-07	2.1e-121	-	AT2G34357	0.10938	0.81363	PREDICTED: RRP12-like protein-like [Glycine max]
Cko_contig_105014	-1.79769e+308	0.00164412	9.9e-98	-	AT2G34357	0.10938	0.81363	PREDICTED: RRP12-like protein-like [Glycine max]
Cko_contig_105121	-6.88205	4.73196e-09	8.3e-168	GO:0055114 oxidation-reduction process biological_process;GO:0006355 regulation of transcription, DNA-dependent biological_process;GO:0004316 3-oxoacyl-[acyl-carrier-protein] reductase (NADPH) activity molecular_function;GO:0003677 DNA binding molecular_function;GO:0003700 sequence-specific DNA binding transcription factor activity molecular_function;GO:0000166 nucleotide binding molecular_functi…	AT5G10050	0.0110735	0.991755	PREDICTED: uncharacterized oxidoreductase C23D3.11-like [Glycine max]
Cko_contig_105172	-6.44252	5.6297e-08	8.7e-81	GO:0044267 cellular protein metabolic process biological_process;GO:0016853 isomerase activity molecular_function	AT4G38740	0.149074	0.750826	cyclophilin A isoform 2 [Ruditapes philippinarum]
Cko_contig_105176	-6.08558	6.08896e-10	4.4e-75	GO:0016023 cytoplasmic membrane-bounded vesicle cellular_component	AT4G23690	0.884411	0.165657	disease resistance-responsive family protein [Arabidopsis lyrata subsp. lyrata]
Cko_contig_105351	-7.36643	2.51696e-10	1.7e-283	GO:0020037 heme binding molecular_function;GO:0016705 oxidoreductase activity, acting on paired donors, with incorporation or reduction of molecular oxygen molecular_function;GO:0004497 monooxygenase activity molecular_function;GO:0005506 iron ion binding molecular_function;GO:0009055 electron carrier activity molecular_function;GO:0055114 oxidation-reduction process biological_process	AT2G30750	3.14708	4.22e-07	Cytochrome P450 [Medicago truncatula]
Cko_contig_105773	-7.24138	5.47307e-10	9.2e-187	GO:0016772 transferase activity, transferring phosphorus-containing groups molecular_function;GO:0097159 organic cyclic compound binding molecular_function;GO:1901363 heterocyclic compound binding molecular_function;GO:0044237 cellular metabolic process biological_process	AT3G24255	1.12208	0.0122695	PREDICTED: uncharacterized protein LOC100804594 [Glycine max]
Cko_contig_106207	-5.42262	0.00105497	3.7e-72	GO:0005856 cytoskeleton cellular_component;GO:0005737 cytoplasm cellular_component;GO:0005524 ATP binding molecular_function	AT3G12110	0.419991	0.658134	actin, partial [Gaertneriomyces semiglobifer]
Cko_contig_107507	-5.74454	0.000485231	2.3e-63	GO:0016036 cellular response to phosphate starvation biological_process	AT5G20150	2.23542	5.11e-10	uncharacterized protein LOC100499977 [Glycine max]
Cko_contig_108178	-3.71212	0.000499761	1e-105	GO:0016301 kinase activity molecular_function;GO:0016310 phosphorylation biological_process;GO:0005622 intracellular cellular_component;GO:0006886 intracellular protein transport biological_process;GO:0005886 plasma membrane cellular_component	AT5G16880	0.0355753	0.950787	PREDICTED: TOM1-like protein 2-like [Glycine max]
Cko_contig_11089	-3.53531	7.00731e-08	0	-	AT3G21480	0.540388	0.311497	Mediator of DNA damage checkpoint protein [Medicago truncatula]
Cko_contig_11248	-4.07712	3.6535e-05	7.7e-45	GO:0003676 nucleic acid binding molecular_function;GO:0005739 mitochondrion cellular_component;GO:0000166 nucleotide binding molecular_function	AT5G61030	0.105539	0.89385	Glycine-rich RNA-binding protein [Medicago truncatula]
Cko_contig_12427	-4.51573	5.81085e-07	5e-171	GO:0050896 response to stimulus biological_process;GO:0009987 cellular process biological_process;GO:0032559 adenyl ribonucleotide binding molecular_function	AT5G17680	1.37198	1	TIR-NBS-LRR type disease resistance protein [Medicago truncatula]
Cko_contig_12584	-8.67476	4.5511e-08	0	GO:0043086 negative regulation of catalytic activity biological_process;GO:0006508 proteolysis biological_process;GO:0042802 identical protein binding molecular_function;GO:0004252 serine-type endopeptidase activity molecular_function;EC:3.4.21.0	AT5G59810	1.79769e+308	1	PREDICTED: subtilisin-like protease-like [Glycine max]
Cko_contig_12764	-3.27259	0.000676759	6e-57	GO:0004672 protein kinase activity molecular_function;GO:0044237 cellular metabolic process biological_process;GO:1901363 heterocyclic compound binding molecular_function;GO:0097159 organic cyclic compound binding molecular_function	AT4G28350	2.17972	1.76e-10	PREDICTED: L-type lectin-domain containing receptor kinase VII.1-like [Glycine max]										4.53066
Cko_contig_13152	-5.34015	0.00127729	2.6e-80	GO:0008152 metabolic process biological_process;GO:0008236 serine-type peptidase activity molecular_function	AT5G47690	0.41822	0.285384	PREDICTED: sister chromatid cohesion protein PDS5 homolog B-like [Glycine max]
Cko_contig_1641	-3.71212	0.000928015	8.6e-88	GO:0006952 defense response biological_process;GO:0043531 ADP binding molecular_function;GO:0005622 intracellular cellular_component;GO:0005524 ATP binding molecular_function;GO:0007165 signal transduction biological_process;GO:0017111 nucleoside-triphosphatase activity molecular_function;EC:3.6.1.15	AT1G72930	0.261431	0.76728	Resistance gene analog protein [Medicago truncatula]
Cko_contig_1658	-2.41472	2.01906e-06	6.9e-63	GO:0006869 lipid transport biological_process	AT2G45180	2.06796	0	Proline-rich protein [Medicago truncatula]
Cko_contig_16991	-5.67896	0.000570636	1.7e-123	GO:0009941 chloroplast envelope cellular_component;GO:0015865 purine nucleotide transport biological_process;GO:0005743 mitochondrial inner membrane cellular_component;GO:0055085 transmembrane transport biological_process;GO:0016021 integral to membrane cellular_component;GO:0005215 transporter activity molecular_function	AT4G28390	1.40959	0.001007	PREDICTED: ADP,ATP carrier protein 3, mitochondrial-like [Glycine max]
Cko_contig_1978	-2.75858	0.00102999	2.5e-44	GO:0003735 structural constituent of ribosome molecular_function;GO:0016023 cytoplasmic membrane-bounded vesicle cellular_component;GO:0022627 cytosolic small ribosomal subunit cellular_component;GO:0006412 translation biological_process	AT5G27700	0.344058	0.319423	PREDICTED: 40S ribosomal protein S21 [Glycine max]
Cko_contig_22839	-6.13533	0.000177177	8.4e-195	GO:0006200 ATP catabolic process biological_process;GO:0005524 ATP binding molecular_function;GO:0016887 ATPase activity molecular_function;GO:0016020 membrane cellular_component;EC:3.6.1.3	AT1G17840	0.225186	0.641893	PREDICTED: ABC transporter G family member 11-like [Glycine max]
Cko_contig_23106	-8.83201	1.22125e-14	9.7e-121	-	AT4G38180	0.0566084	0.944175	hypothetical protein VITISV_011051 [Vitis vinifera]
Cko_contig_23240	-6.76049	3.04915e-05	2.2e-83	GO:0050896 response to stimulus biological_process;GO:0016491 oxidoreductase activity molecular_function;GO:0006508 proteolysis biological_process;GO:0008234 cysteine-type peptidase activity molecular_function	AT2G27420	2.49355	1	PREDICTED: thiol protease SEN102-like [Glycine max]
Cko_contig_23253	-3.57462	0.00055415	5.4e-32	GO:0020037 heme binding molecular_function;GO:0016709 oxidoreductase activity, acting on paired donors, with incorporation or reduction of molecular oxygen, NAD(P)H as one donor, and incorporation of one atom of oxygen molecular_function;GO:0005506 iron ion binding molecular_function;GO:0009055 electron carrier activity molecular_function;GO:0055114 oxidation-reduction process biological_process;…	AT3G26290	1.77	1.31e-11	PREDICTED: cytochrome P450 71D11-like [Glycine max]
Cko_contig_23309	-5.64501	0.000620099	2.9e-15	GO:0016787 hydrolase activity molecular_function	AT2G27190	1.71932	3.94e-10	uncharacterized protein LOC100794124 [Glycine max]
Cko_contig_2346	-8.72842	3.70981e-08	5.2e-104	-	AT2G35140	0.663951	0.470896	hypothetical protein MTR_101s0024 [Medicago truncatula]
Cko_contig_23569	-5.20689	2.09054e-05	3.4e-20	GO:0080167 response to karrikin biological_process	AT3G11600	1.8282	2.79e-05	PREDICTED: uncharacterized protein LOC100782294 [Glycine max]
Cko_contig_23715	-7.89819	0	3.8e-45	GO:0006869 lipid transport biological_process	AT4G33550	6.17777	0	unknown [Lotus japonicus]
Cko_contig_2378	-3.92197	3.58879e-06	0	GO:0005777 peroxisome cellular_component;GO:0008152 metabolic process biological_process;GO:0008756 o-succinylbenzoate-CoA ligase activity molecular_function;EC:6.2.1.26	AT5G16340	0.644336	0.422565	2-succinylbenzoate-CoA ligase [Medicago truncatula]
Cko_contig_23942	-2.17453	0.000735777	1.2e-99	GO:0010199 organ boundary specification between lateral organs and the meristem biological_process	AT3G11090	1.173	0.0697019	uncharacterized protein LOC100305534 [Glycine max]
Cko_contig_2419	-1.71375	0.00082437	4.8e-166	GO:0009536 plastid cellular_component	AT3G29240	1.65243	1.21e-10	PREDICTED: uncharacterized protein LOC100783218 [Glycine max]
Cko_contig_2453	-2.50307	0.00053396	1.6e-60	GO:0004553 hydrolase activity, hydrolyzing O-glycosyl compounds molecular_function;GO:0005975 carbohydrate metabolic process biological_process;GO:0043169 cation binding molecular_function;GO:0016310 phosphorylation biological_process;GO:0004672 protein kinase activity molecular_function;EC:3.2.1.0	AT5G01930	1.01446	0.00563394	unknown [Glycine max]
Cko_contig_2494	-2.18028	0.000560492	0	GO:0050660 flavin adenine dinucleotide binding molecular_function;GO:0031304 intrinsic to mitochondrial inner membrane cellular_component;GO:0008137 NADH dehydrogenase (ubiquinone) activity molecular_function;GO:0055114 oxidation-reduction process biological_process;EC:1.6.5.3	AT1G07180	1.00747	0.000537992	PREDICTED: probable NADH dehydrogenase-like [Glycine max]
Cko_contig_25349	-6.22997	0.000137341	7.9e-81	GO:0097159 organic cyclic compound binding molecular_function;GO:1901363 heterocyclic compound binding molecular_function	AT1G12290	1.23309	0.00438585	Disease resistance protein RPS5 [Medicago truncatula]
Cko_contig_25474	-4.68398	1.59077e-10	5.6e-82	-	AT1G09310	0.278516	0.628422	PREDICTED: uncharacterized protein LOC100791850 [Glycine max]
Cko_contig_25815	-5.42262	0.00105497	5.6e-23	GO:0006833 water transport biological_process;GO:0055085 transmembrane transport biological_process;GO:0016021 integral to membrane cellular_component;GO:0005215 transporter activity molecular_function	AT4G10380	0.283665	0.798102	PREDICTED: nodulin-26-like [Glycine max]
Cko_contig_25951	-6.62773	2.02845e-08	1.7e-62	GO:0016758 transferase activity, transferring hexosyl groups molecular_function;GO:0008152 metabolic process biological_process;EC:2.4.1.0	AT2G15480	3.59006	0	PREDICTED: UDP-glycosyltransferase 73C4-like [Glycine max]
Cko_contig_26235	-7.35072	0	1.8e-67	GO:0003677 DNA binding molecular_function	AT2G01060	0.510921	0.134428	PREDICTED: uncharacterized protein LOC100243697 [Vitis vinifera]
Cko_contig_26268	-5.50062	0.000877863	9.8e-107	GO:0044464 cell part cellular_component	AT3G29810	0.783847	0.370137	PREDICTED: COBRA-like protein 2-like [Glycine max]
Cko_contig_26386	-4.06005	0.00133715	6.6e-81	GO:0009987 cellular process biological_process;GO:0003677 DNA binding molecular_function;GO:0048513 organ development biological_process	AT4G04890	0.171471	0.678191	homeobox protein, putative [Ricinus communis]
Cko_contig_26514	-4.38197	0.00047126	7.2e-88	GO:0016760 cellulose synthase (UDP-forming) activity molecular_function;GO:0030244 cellulose biosynthetic process biological_process;GO:0016021 integral to membrane cellular_component;GO:0007047;EC:2.4.1.12	AT2G32540	2.47648	2.79e-11	PREDICTED: cellulose synthase-like protein H1-like [Glycine max]
Cko_contig_27554	-5.29709	1.42911e-05	1.2e-43	-	AT5G11090	1.25619	5.57e-06	unknown [Medicago truncatula]
Cko_contig_27635	-6.27259	7.10543e-15	6.1e-128	GO:0016491 oxidoreductase activity molecular_function;GO:0005488 binding molecular_function	AT2G45630	0.758597	0.0244286	PREDICTED: glyoxylate reductase-like [Glycine max]
Cko_contig_27962	-5.5226	1.15705e-10	2.5e-98	GO:0005737 cytoplasm cellular_component;GO:0031408 oxylipin biosynthetic process biological_process;GO:0005506 iron ion binding molecular_function;GO:0016165 lipoxygenase activity molecular_function;GO:0055114 oxidation-reduction process biological_process;EC:1.13.11.12	AT1G55020	0.311495	0.407878	RecName: Full=Linoleate 9S-lipoxygenase 1; AltName: Full=Lipoxygenase 1
Cko_contig_28406	-4.25994	1.77636e-15	1.9e-51	GO:0008289 lipid binding molecular_function;GO:0006869 lipid transport biological_process	AT5G59310	3.69847	0	Non-specific lipid-transfer protein [Medicago truncatula]
Cko_contig_28452	-1.68892	0.00164333	1.5e-163	GO:0033473 indoleacetic acid conjugate metabolic process biological_process;GO:0080030 methyl indole-3-acetate esterase activity molecular_function;GO:0048367 shoot system development biological_process;EC:3.1.1.1	AT3G10870	0.659417	0.110696	unknown [Medicago truncatula]
Cko_contig_28559	-4.14022	4.32339e-05	3.3e-40	GO:0005509 calcium ion binding molecular_function;GO:0005886 plasma membrane cellular_component	AT5G08580	1.03164	0.0149905	PREDICTED: calumenin-like [Glycine max]
Cko_contig_28597	3.77394	1.69537e-09	1.8e-113	-	AT3G54040	1.07396	0.22665	uncharacterized protein LOC100500181 precursor [Glycine max]
Cko_contig_29476	-1.79769e+308	0.000109727	3.1e-73	GO:0043086 negative regulation of catalytic activity biological_process;GO:0006508 proteolysis biological_process;GO:0042802 identical protein binding molecular_function;GO:0004252 serine-type endopeptidase activity molecular_function;EC:3.4.21.0	AT2G05920	0.387481	0.291605	Subtilisin-like serine protease [Medicago truncatula]
Cko_contig_2970	-3.79035	1.08312e-06	2.7e-17	-	AT5G08580	1.03164	0.0149905	PREDICTED: calumenin-like [Glycine max]
Cko_contig_3033	-5.8674	0.000356223	0	GO:0016020 membrane cellular_component;GO:0006857 oligopeptide transport biological_process;GO:0005215 transporter activity molecular_function	AT1G27040	1.79769e+308	1	Nitrate/chlorate transporter [Medicago truncatula]
Cko_contig_30630	-7.60142	2.13624e-06	9.8e-61	-	AT4G36720	0.390734	0.732789	hypothetical protein BATDEDRAFT_91085 [Batrachochytrium dendrobatidis JAM81]
Cko_contig_30790	-7.57462	2.33707e-06	1.1e-116	-	AT5G52290	1.23631	0.0282312	predicted protein [Populus trichocarpa]
Cko_contig_3083	-3.50062	0.00113409	8.3e-101	GO:0046872 metal ion binding molecular_function	AT1G49230	1.94465	0.0411565	RING finger protein [Medicago truncatula]
Cko_contig_309	-3.47867	1.14176e-09	4.2e-102	-	AT2G42840	1.46166	0.00351475	PREDICTED: sialidase-like [Glycine max]
Cko_contig_30913	-5.82255	1.32961e-06	2.6e-114	GO:0050896 response to stimulus biological_process	AT5G50200	0.14181	0.794704	PREDICTED: high-affinity nitrate transporter 3.1-like [Glycine max]
Cko_contig_3132	-4.62193	2.01588e-05	1.3e-236	GO:0042545 cell wall modification biological_process;GO:0005777 peroxisome cellular_component;GO:0005618 cell wall cellular_component;GO:0030599 pectinesterase activity molecular_function;GO:0045330 aspartyl esterase activity molecular_function;GO:0004857 enzyme inhibitor activity molecular_function;GO:0043086 negative regulation of catalytic activity biological_process;GO:0009536 plastid cellula…	AT1G07010	1.05601	0.00225745	Pectinesterase [Medicago truncatula]
Cko_contig_32671	-6.50062	6.47834e-05	3.1e-48	GO:0009817 defense response to fungus, incompatible interaction biological_process;GO:0007568 aging biological_process;GO:0032440 2-alkenal reductase [NAD(P)] activity molecular_function;GO:0010282 senescence-associated vacuole cellular_component;GO:0006508 proteolysis biological_process;GO:0009723 response to ethylene stimulus biological_process;GO:0008234 cysteine-type peptidase activity molecu…	AT5G50260	1.28934	0.372729	Cysteine proteinase [Medicago truncatula]
Cko_contig_33445	-6.22997	1.51027e-09	1.3e-30	-	AT4G14746	0.292101	0.422716	predicted protein [Populus trichocarpa]
Cko_contig_3377	-2.03846	0.000113151	6.1e-243	GO:0008233 peptidase activity molecular_function	AT5G10770	1.98193	1.77e-11	PREDICTED: aspartic proteinase nepenthesin-2-like [Glycine max]
Cko_contig_34180	-3.6901	0.000233121	1.8e-21	GO:0016021 integral to membrane cellular_component;GO:0006857 oligopeptide transport biological_process;GO:0005215 transporter activity molecular_function	AT5G01180	0.31147	0.614884	PREDICTED: LOW QUALITY PROTEIN: peptide transporter PTR1-like [Glycine max]
Cko_contig_34181	-4.81748	5.37409e-07	2.5e-214	GO:0006857 oligopeptide transport biological_process;GO:0016021 integral to membrane cellular_component;GO:0005215 transporter activity molecular_function	AT5G01180	0.31147	0.614884	predicted protein [Populus trichocarpa]
Cko_contig_349	-8.93744	5.77316e-15	8.3e-103	GO:0048046 apoplast cellular_component;GO:0004784 superoxide dismutase activity molecular_function;GO:0045735 nutrient reservoir activity molecular_function;GO:0030145 manganese ion binding molecular_function;GO:0055114 oxidation-reduction process biological_process;EC:1.15.1.1	AT1G09560	0.864217	0.0023313	PREDICTED: germin-like protein 9-3-like [Glycine max]
Cko_contig_3557	-2.69158	0.000394452	3e-171	GO:0016740 transferase activity molecular_function;GO:0008152 metabolic process biological_process;GO:0005542 folic acid binding molecular_function	AT2G20830	0.218045	0.695311	PREDICTED: formimidoyltransferase-cyclodeaminase-like [Glycine max]
Cko_contig_3885	-3.93452	7.42997e-05	2.4e-45	-	AT5G04000	3.06027	0.000368351	hypothetical protein MTR_7g090930 [Medicago truncatula]
Cko_contig_3896	-5.53809	4.97383e-06	4e-49	GO:0003824 catalytic activity molecular_function	AT5G48350	0.615758	0.383469	Werner syndrome ATP-dependent helicase [Medicago truncatula]
Cko_contig_40034	-3.50062	0.00113409	6e-50	GO:0005975 carbohydrate metabolic process biological_process;GO:0004553 hydrolase activity, hydrolyzing O-glycosyl compounds molecular_function;EC:3.2.1.0	AT5G49720	0.135042	0.771713	cellulase [Medicago truncatula]
Cko_contig_40037	-4.71212	1.30097e-05	9.8e-96	-	AT1G44750	1.15985	0.000166425	PREDICTED: probable purine permease 11-like [Vitis vinifera]
Cko_contig_41224	-1.64442	0.00100614	5.9e-228	GO:0003960 NADPH:quinone reductase activity molecular_function;GO:0042558 pteridine-containing compound metabolic process biological_process;GO:0009941 chloroplast envelope cellular_component;GO:0009409 response to cold biological_process;GO:0010319 stromule cellular_component;GO:0009570 chloroplast stroma cellular_component;GO:0009579 thylakoid cellular_component;GO:0008270 zinc ion binding mole…	AT1G23740	1.43888	1.02e-07	PREDICTED: quinone oxidoreductase-like protein At1g23740, chloroplastic-like [Glycine max]
Cko_contig_4269	-3.31159	0.00114745	2.7e-84	GO:0009611 response to wounding biological_process	AT3G61060	2.71109	1.25e-09	PREDICTED: F-box protein PP2-A13-like [Glycine max]
Cko_contig_43820	-8.24893	0	3e-181	GO:0005975 carbohydrate metabolic process biological_process;GO:0003796 lysozyme activity molecular_function;GO:0043169 cation binding molecular_function;EC:3.2.1.17	AT5G24090	2.12215	1.12e-10	PREDICTED: hevamine-A-like [Glycine max]
Cko_contig_44107	-3.11673	3.83425e-06	2.3e-59	GO:0008289 lipid binding molecular_function;GO:0006869 lipid transport biological_process	AT2G38540	0.12395	0.843785	uncharacterized protein LOC100499726 precursor [Glycine max]
Cko_contig_44650	-5.66632	3.00755e-10	1.3e-34	-	AT5G25610	0.807608	0.175242	Dehydration-responsive protein RD22 [Medicago truncatula]
Cko_contig_44820	-3.95313	0.000105884	1.4e-68	-	AT2G26660	0.707083	0.0283779	uncharacterized protein LOC100499977 [Glycine max]
Cko_contig_45114	-4.92512	6.51913e-05	2.7e-113	GO:0050896 response to stimulus biological_process;GO:0006879 cellular iron ion homeostasis biological_process;GO:0008199 ferric iron binding molecular_function;GO:0004322 ferroxidase activity molecular_function;GO:0009507 chloroplast cellular_component;GO:0006826 iron ion transport biological_process;GO:0055114 oxidation-reduction process biological_process;EC:1.16.3.1	AT2G40300	0.0677898	0.888298	predicted protein [Populus trichocarpa]
Cko_contig_45217	-4.70173	9.49636e-09	3.2e-59	-	AT1G74670	1.3997	0.0077557	Gibberellin induced protein [Medicago truncatula]
Cko_contig_45225	-6.89221	1.11022e-15	9.3e-237	-	AT1G67480	0.142216	0.806529	PREDICTED: kelch-like protein 8-like [Glycine max]
Cko_contig_45355	-3.35693	1.3769e-10	2.2e-202	GO:0016491 oxidoreductase activity molecular_function;GO:0055114 oxidation-reduction process biological_process	AT3G21360	0.329139	0.392456	PREDICTED: clavaminate synthase-like protein At3g21360-like [Glycine max]
Cko_contig_45653	-1.6241	0.00117252	5.6e-195	GO:0008152 metabolic process biological_process;GO:0052689 carboxylic ester hydrolase activity molecular_function;EC:3.1.1.0	AT3G48690	1.05478	0.00030061	2-Hydroxyisoflavanone dehydratase [Glycyrrhiza echinata]
Cko_contig_45675	-2.71356	5.19227e-05	1.1e-86	-	AT2G25770	2.3014	1	unknown [Medicago truncatula]
Cko_contig_45970	-2.35598	6.71869e-06	5.9e-62	-	AT3G26740	1.18548	0.00483647	Light-regulated protein [Medicago truncatula]
Cko_contig_46012	-6.40695	2.32703e-13	1.6e-252	GO:0016758 transferase activity, transferring hexosyl groups molecular_function;GO:0008152 metabolic process biological_process;EC:2.4.1.0	AT2G36750	1.3053	0.0075897	PREDICTED: UDP-glycosyltransferase 73C5-like [Glycine max]
Cko_contig_46112	-2.22602	1.03285e-05	8.3e-227	GO:0006096 glycolysis biological_process;GO:0001666 response to hypoxia biological_process;GO:0004332 fructose-bisphosphate aldolase activity molecular_function;GO:0009507 chloroplast cellular_component;EC:4.1.2.13	AT4G26530	1.27341	4.26e-06	fructose-bisphosphate aldolase [Glycine max]
Cko_contig_46606	-1.76291	0.000473206	1.7e-215	GO:0016788 hydrolase activity, acting on ester bonds molecular_function;GO:0016023 cytoplasmic membrane-bounded vesicle cellular_component;GO:0048046 apoplast cellular_component;GO:0006629 lipid metabolic process biological_process	AT3G16370	0.155708	0.764694	PREDICTED: GDSL esterase/lipase APG-like [Glycine max]
Cko_contig_4678	-2.19746	0.000206366	0	GO:0031957 very long-chain fatty acid-CoA ligase activity molecular_function;GO:0001676 long-chain fatty acid metabolic process biological_process;GO:0004467 long-chain fatty acid-CoA ligase activity molecular_function;GO:0010025 wax biosynthetic process biological_process;GO:0010143 cutin biosynthetic process biological_process;EC:6.2.1.3	AT2G47240	0.187329	0.728721	Annotation was added to scaffolds in November 2011~Long chain fatty acid-CoA ligase [Medicago truncatula]
Cko_contig_46873	-4.06847	4.42609e-09	5.4e-97	GO:0016023 cytoplasmic membrane-bounded vesicle cellular_component	AT2G42840	1.46166	0.00351475	hypothetical protein MTR_3g089570 [Medicago truncatula]
Cko_contig_476	-6.54271	1.70941e-11	1.4e-153	GO:0000166 nucleotide binding molecular_function	AT1G72950	0.380921	0.721324	Resistance protein [Medicago truncatula]
Cko_contig_48280	-4.94199	5.03648e-07	1.6e-80	-	AT1G03055	1.41498	0.171408	PREDICTED: uncharacterized protein LOC100782912 [Glycine max]
Cko_contig_48580	-4.40033	1.24463e-08	0	GO:0006200 ATP catabolic process biological_process;GO:0005524 ATP binding molecular_function;GO:0016887 ATPase activity molecular_function;GO:0016020 membrane cellular_component;EC:3.6.1.3	AT2G37360	2.53129	1	ABC transporter G family member [Medicago truncatula]
Cko_contig_48764	-6.13533	0.000177177	1.7e-33	GO:0016310 phosphorylation biological_process;GO:0004672 protein kinase activity molecular_function;GO:0000166 nucleotide binding molecular_function	AT1G07650	1.67721	1.57e-08	LRR receptor-like serine/threonine-protein kinase FEI [Medicago truncatula]
Cko_contig_49831	-1.68584	0.00075257	4.5e-202	GO:0020037 heme binding molecular_function;GO:0046872 metal ion binding molecular_function;GO:0009651 response to salt stress biological_process;GO:0005737 cytoplasm cellular_component;GO:0004601 peroxidase activity molecular_function;GO:0055114 oxidation-reduction process biological_process;GO:0006979 response to oxidative stress biological_process;EC:1.11.1.7	AT4G37530	0.0603381	0.936146	peroxidase [Trifolium repens]
Cko_contig_49838	-2.83617	8.93457e-08	4.6e-67	GO:0045454 cell redox homeostasis biological_process;GO:0009739 response to gibberellin stimulus biological_process	AT1G74670	1.3997	0.0077557	unknown [Medicago truncatula]
Cko_contig_49927	-2.11674	3.30531e-05	0	GO:0050392 vicianin beta-glucosidase activity molecular_function;GO:0016052 carbohydrate catabolic process biological_process;GO:0043169 cation binding molecular_function;EC:3.2.1.119	AT2G44480	1.95101	0.0496005	RecName: Full=Vicianin hydrolase; Short=VH; Flags: Precursor
Cko_contig_50553	-3.31159	0.00114745	1.5e-98	GO:0016702 oxidoreductase activity, acting on single donors with incorporation of molecular oxygen, incorporation of two atoms of oxygen molecular_function;GO:0016706 oxidoreductase activity, acting on paired donors, with incorporation or reduction of molecular oxygen, 2-oxoglutarate as one donor, and incorporation of one atom each of oxygen into both donors molecular_function;GO:0055114 oxidatio…	AT1G52800	1.55383	0.085794	PREDICTED: gibberellin 3-beta-dioxygenase 3-like [Glycine max]
Cko_contig_51067	-6.24624	4.78018e-12	2e-181	GO:0003960 NADPH:quinone reductase activity molecular_function;GO:0008270 zinc ion binding molecular_function;GO:0009536 plastid cellular_component;GO:0055114 oxidation-reduction process biological_process;GO:0000166 nucleotide binding molecular_function;EC:1.6.5.5	AT1G23740	1.43888	1.02e-07	Quinone oxidoreductase-like protein [Medicago truncatula]
Cko_contig_51604	-1.95276	0.000553538	1.9e-134	-	AT1G44000	0.331725	0.435036	PREDICTED: uncharacterized protein LOC100795181 [Glycine max]
Cko_contig_51684	-1.69624	0.0010235	3.7e-75	GO:0005730 nucleolus cellular_component;GO:0000786 nucleosome cellular_component;GO:0003677 DNA binding molecular_function;GO:0006334 nucleosome assembly biological_process	AT5G27670	0.202565	0.617796	histone 2 [Populus trichocarpa]
Cko_contig_51752	-4.79701	6.11476e-07	4.8e-63	GO:0007127 meiosis I biological_process;GO:0048229 gametophyte development biological_process	AT1G01690	1.35879	0.012677	unknown [Populus trichocarpa]
Cko_contig_51767	-1.68345	0.00135148	2e-89	GO:0071840 cellular component organization or biogenesis biological_process;GO:0031325 positive regulation of cellular metabolic process biological_process;GO:0044464 cell part cellular_component;GO:0016020 membrane cellular_component	AT1G75500	0.05429	0.944321	Auxin-induced protein 5NG4 [Medicago truncatula]
Cko_contig_5198	-5.35423	4.79967e-10	0	GO:0009749 response to glucose stimulus biological_process;GO:0048364 root development biological_process;GO:0042742 defense response to bacterium biological_process;GO:0080008 Cul4-RING ubiquitin ligase complex cellular_component;GO:0009870 defense response signaling pathway, resistance gene-dependent biological_process;GO:0006508 proteolysis biological_process;GO:0009755 hormone-mediated signal…	AT4G15900	0.0362957	0.945739	PREDICTED: protein pleiotropic regulatory locus 1-like [Glycine max]
Cko_contig_52358	-3.01381	1.03474e-05	2.2e-66	-	AT5G56550	0.210337	0.688681	uncharacterized protein LOC100775516 [Glycine max]
Cko_contig_52607	-2.66078	0.00150848	4.5e-221	GO:0004553 hydrolase activity, hydrolyzing O-glycosyl compounds molecular_function;GO:0005975 carbohydrate metabolic process biological_process;GO:0044464 cell part cellular_component;EC:3.2.1.0	AT5G49720	0.135042	0.771713	PREDICTED: endoglucanase 25-like [Glycine max]
Cko_contig_52729	-8.23405	0	0	GO:0043086 negative regulation of catalytic activity biological_process;GO:0016491 oxidoreductase activity molecular_function;GO:0006508 proteolysis biological_process;GO:0042802 identical protein binding molecular_function;GO:0004252 serine-type endopeptidase activity molecular_function;EC:3.4.21.0	AT3G14067	0.381625	0.463502	Subtilisin-like serine protease [Medicago truncatula]
Cko_contig_52765	-2.01469	0.000558934	1.6e-204	GO:0046872 metal ion binding molecular_function;GO:0009693 ethylene biosynthetic process biological_process;GO:0009835 fruit ripening biological_process;GO:0031418 L-ascorbic acid binding molecular_function;GO:0009815 1-aminocyclopropane-1-carboxylate oxidase activity molecular_function;GO:0016706 oxidoreductase activity, acting on paired donors, with incorporation or reduction of molecular oxyge…	AT1G77330	0.698365	0.582419	1-aminocyclopropane-1-carboxylic acid oxidase [Cicer arietinum]
Cko_contig_53458	-3.81069	5.22422e-05	5.5e-126	-	AT5G25610	0.807608	0.175242	Embryonic abundant protein-like protein [Medicago truncatula]
Cko_contig_53507	-3.97516	9.55449e-05	8.3e-19	GO:0006952 defense response biological_process;GO:0043531 ADP binding molecular_function;GO:0005622 intracellular cellular_component;GO:0007165 signal transduction biological_process	AT5G46270	0.932329	0.00318543	NBS-containing resistance-like protein [Medicago truncatula]
Cko_contig_53529	-4.85755	6.27577e-06	5.1e-269	GO:0016020 membrane cellular_component;GO:0016740 transferase activity molecular_function	AT5G27730	0.790952	0.0059133	PREDICTED: heparan-alpha-glucosaminide N-acetyltransferase-like [Glycine max]
Cko_contig_53789	-3.40681	1.46129e-07	0	GO:0003333 amino acid transmembrane transport biological_process;GO:0015174 basic amino acid transmembrane transporter activity molecular_function;GO:0015179 L-amino acid transmembrane transporter activity molecular_function;GO:0015802 basic amino acid transport biological_process;GO:0016021 integral to membrane cellular_component;GO:0043092 L-amino acid import biological_process	AT4G21120	0.689105	0.220699	PREDICTED: high affinity cationic amino acid transporter 1-like [Glycine max]
Cko_contig_53792	-3.20311	3.18162e-05	0	GO:0005488 binding molecular_function;GO:0044237 cellular metabolic process biological_process;GO:0044238 primary metabolic process biological_process	AT4G23160	-0.21101	0.842798	hypothetical protein VITISV_003191 [Vitis vinifera]
Cko_contig_53983	-1.79769e+308	0.00091629	4.8e-09	GO:0003824 catalytic activity molecular_function	AT2G33060	0.840665	0.017026	Receptor-like kinase [Medicago truncatula]
Cko_contig_54048	-2.48727	5.30193e-05	1.2e-91	GO:0005576 extracellular region cellular_component;GO:0009664 plant-type cell wall organization biological_process;GO:0016020 membrane cellular_component	AT2G40610	0.475049	0.772179	PREDICTED: expansin-A8 [Glycine max]
Cko_contig_54049	-2.23914	0.000729997	3e-82	-	AT2G40610	0.475049	0.772179	alpha-expansin [Cicer arietinum]
Cko_contig_54071	-3.24432	4.7532e-07	1.3e-189	GO:0046872 metal ion binding molecular_function;GO:0006979 response to oxidative stress biological_process;GO:0016023 cytoplasmic membrane-bounded vesicle cellular_component;GO:0020037 heme binding molecular_function;GO:0004601 peroxidase activity molecular_function;GO:0055114 oxidation-reduction process biological_process;EC:1.11.1.7	AT4G33420	2.01213	2.37e-11	PREDICTED: peroxidase 47-like [Glycine max]
Cko_contig_54175	-5.64501	3.05776e-06	7e-172	GO:0015416 organic phosphonate transmembrane-transporting ATPase activity molecular_function;GO:0006200 ATP catabolic process biological_process;GO:0005524 ATP binding molecular_function;GO:0016020 membrane cellular_component;EC:3.6.3.28	AT1G17840	0.225186	0.641893	PREDICTED: ABC transporter G family member 11-like [Glycine max]
Cko_contig_54260	-4.98966	3.15765e-06	2.5e-112	GO:0009628 response to abiotic stimulus biological_process;GO:0006950 response to stress biological_process	AT2G15970	0.708	0.169593	unknown [Lotus japonicus]
Cko_contig_5445	-1.99592	0.00135798	1.1e-123	GO:0016758 transferase activity, transferring hexosyl groups molecular_function;EC:2.4.1.0	AT3G02100	1.79769e+308	1	PREDICTED: UDP-glycosyltransferase 83A1-like [Glycine max]
Cko_contig_54460	-3.25783	2.67721e-05	4.1e-130	GO:0005887 integral to plasma membrane cellular_component;GO:0016023 cytoplasmic membrane-bounded vesicle cellular_component;GO:0051119 sugar transmembrane transporter activity molecular_function;GO:0008643 carbohydrate transport biological_process	AT1G21460	0.560066	0.0696006	PREDICTED: bidirectional sugar transporter SWEET1-like [Glycine max]
Cko_contig_54590	-8.84515	2.36989e-08	0	GO:0016023 cytoplasmic membrane-bounded vesicle cellular_component;GO:0006468 protein phosphorylation biological_process;GO:0005524 ATP binding molecular_function;GO:0004674 protein serine/threonine kinase activity molecular_function;EC:2.7.11.0	AT1G56720	1.49927	0.000394721	Wall-associated receptor kinase-like protein [Medicago truncatula]
Cko_contig_54737	-2.64996	6.69813e-05	3.2e-119	-	AT4G27670	2.93518	1	Chloroplast small heat shock protein [Medicago truncatula]
Cko_contig_54815	-3.34721	4.95946e-05	3.9e-65	-	AT4G24660	0.298712	0.65543	zinc finger homeodomain protein SZF-HD2 [Glycine max]
Cko_contig_54872	-8.16198	0	2.7e-133	GO:0016829 lyase activity molecular_function;GO:0006749 glutathione metabolic process biological_process;GO:0016740 transferase activity molecular_function;GO:0009507 chloroplast cellular_component;GO:0046686 response to cadmium ion biological_process;GO:0080167 response to karrikin biological_process;GO:0006950 response to stress biological_process	AT1G17180	1.3566	1	Glutathione S-transferase [Medicago truncatula]
Cko_contig_54935	-2.06005	0.000982323	4.3e-119	GO:0042546 cell wall biogenesis biological_process	AT2G15440	0.275935	0.861106	predicted protein [Populus trichocarpa]
Cko_contig_55037	-4.20171	5.92871e-06	1.3e-44	-	AT5G17210	0.580743	0.16566	unknown [Medicago truncatula]
Cko_contig_55046	-1.93014	0.000349947	2.5e-108	GO:0055085 transmembrane transport biological_process;GO:0016021 integral to membrane cellular_component;GO:0006833 water transport biological_process;GO:0005215 transporter activity molecular_function	AT5G60660	0.903066	0.162707	unknown [Medicago truncatula]
Cko_contig_55052	-3.99685	8.62879e-05	6.8e-19	-	AT1G29430	0.418031	0.804063	PREDICTED: uncharacterized protein LOC100802572 [Glycine max]
Cko_contig_5521	-5.00758	4.71076e-05	2.5e-51	GO:0050896 response to stimulus biological_process;GO:0009536 plastid cellular_component	AT5G20935	0.504198	0.374677	uncharacterized protein LOC100305889 [Glycine max]
Cko_contig_5558	-2.97209	1.1987e-08	6e-43	GO:0006979 response to oxidative stress biological_process;GO:0005739 mitochondrion cellular_component	AT4G39235	1.2298	0.082969	hypothetical protein MTR_3g013450 [Medicago truncatula]
Cko_contig_5574	-1.94444	0.0001556	0	GO:0005975 carbohydrate metabolic process biological_process;GO:0009505 plant-type cell wall cellular_component;GO:0046556 alpha-N-arabinofuranosidase activity molecular_function;GO:0010214 seed coat development biological_process;GO:0048046 apoplast cellular_component;GO:0008422 beta-glucosidase activity molecular_function;EC:3.2.1.55;EC:3.2.1.21	AT5G49360	3.70203	0	Beta xylosidase [Medicago truncatula]
Cko_contig_55755	-4.81166	3.0879e-07	5.4e-16	-	AT1G52690	2.93084	0	seed maturation protein PM30 [Glycine max]
Cko_contig_55833	-4.51635	1.27515e-08	5.2e-165	GO:0005975 carbohydrate metabolic process biological_process;GO:0004568 chitinase activity molecular_function;GO:0005618 cell wall cellular_component;GO:0016998 cell wall macromolecule catabolic process biological_process;GO:0006032 chitin catabolic process biological_process;EC:3.2.1.14	AT4G01700	0.300607	0.800563	unknown [Lotus japonicus]
Cko_contig_55892	-3.65641	5.83512e-05	6.3e-161	GO:0043231 intracellular membrane-bounded organelle cellular_component	AT5G46690	0.324486	0.650468	PREDICTED: transcription factor bHLH96-like [Glycine max]
Cko_contig_55896	-6.51196	2.22045e-16	3.1e-290	GO:0080167 response to karrikin biological_process;GO:0016021 integral to membrane cellular_component;GO:0043090 amino acid import biological_process;GO:0009536 plastid cellular_component;GO:0005886 plasma membrane cellular_component	AT5G40780	0.208762	0.68272	PREDICTED: lysine histidine transporter 1-like [Glycine max]
Cko_contig_55932	-3.77625	0.000385257	1.8e-19	GO:0006351 transcription, DNA-dependent biological_process	AT1G01250	1.41572	9.86e-06	PREDICTED: ethylene-responsive transcription factor ERF023-like [Glycine max]
Cko_contig_57061	-6.24704	1.77864e-10	7.1e-41	GO:0080167 response to karrikin biological_process;GO:0006749 glutathione metabolic process biological_process;GO:0004364 glutathione transferase activity molecular_function;GO:0004462 lactoylglutathione lyase activity molecular_function;EC:2.5.1.18;EC:4.4.1.5	AT1G78320	1.64714	0.13822	unknown [Medicago truncatula]
Cko_contig_57382	-2.24257	9.55869e-06	2e-68	GO:0006869 lipid transport biological_process;GO:0006508 proteolysis biological_process;GO:0008233 peptidase activity molecular_function	AT3G53980	7.32706	0	unknown [Lotus japonicus]
Cko_contig_57509	-3.40325	3.13191e-05	6.3e-135	GO:0010158 abaxial cell fate specification biological_process;GO:0010154 fruit development biological_process;GO:0010159 specification of organ position biological_process;GO:0010450 inflorescence meristem growth biological_process;GO:0009909 regulation of flower development biological_process;GO:0009933 meristem structural organization biological_process;GO:0010093 specification of floral organ …	AT2G45190	0.897327	0.0803685	PREDICTED: axial regulator YABBY 1-like [Glycine max]
Cko_contig_57639	-1.79769e+308	0.00149354	4.5e-68	GO:0003824 catalytic activity molecular_function	AT3G44670	0.894578	0.0282349	Resistance protein [Medicago truncatula]
Cko_contig_57765	-2.43825	0.00116753	1.9e-23	GO:0050625 2-hydroxy-1,4-benzoquinone reductase activity molecular_function;GO:0055114 oxidation-reduction process biological_process;GO:0009733 response to auxin stimulus biological_process;GO:0045892 negative regulation of transcription, DNA-dependent biological_process;GO:0005773 vacuole cellular_component;GO:0010181 FMN binding molecular_function;GO:0005886 plasma membrane cellular_component;…	AT5G54500	0.34223	0.343999	Minor allergen Alt a, putative [Ricinus communis]
Cko_contig_57992	-8.59921	6.4837e-14	2.1e-176	GO:0050660 flavin adenine dinucleotide binding molecular_function;GO:0005773 vacuole cellular_component;GO:0005886 plasma membrane cellular_component;GO:0009055 electron carrier activity molecular_function;GO:0009610 response to symbiotic fungus biological_process;GO:0006809 nitric oxide biosynthetic process biological_process;GO:0042128 nitrate assimilation biological_process;GO:0005506 iron ion…	AT1G37130	0.515884	0.14597	PREDICTED: nitrate reductase [NADH]
Cko_contig_58035	-2.42877	0.0002416	0	GO:0020037 heme binding molecular_function;GO:0033772 flavonoid 3',5'-hydroxylase activity molecular_function;GO:0005506 iron ion binding molecular_function;GO:0009055 electron carrier activity molecular_function;GO:0055114 oxidation-reduction process biological_process;EC:1.14.13.88	AT4G36220	1.41314	1.9e-07	PREDICTED: cytochrome P450 71A1-like [Glycine max]
Cko_contig_58206	-3.66773	0.00108955	5.2e-65	GO:0006869 lipid transport biological_process	AT2G48140	2.4219	1	PREDICTED: uncharacterized protein LOC100786841 [Glycine max]
Cko_contig_58576	-2.42919	0.000102636	4.4e-55	GO:0016762 xyloglucan:xyloglucosyl transferase activity molecular_function;GO:0004553 hydrolase activity, hydrolyzing O-glycosyl compounds molecular_function;GO:0005618 cell wall cellular_component;GO:0006073 cellular glucan metabolic process biological_process;GO:0007047;GO:0048046 apoplast cellular_component;EC:2.4.1.207;EC:3.2.1.0	AT5G13870	0.26261	0.698379	RecName: Full=Xyloglucan endotransglucosylase/hydrolase protein A; AltName: Full=VaXTH1; Flags: Precursor
Cko_contig_58600	-1.86274	0.00124307	0	GO:0031072 heat shock protein binding molecular_function	AT2G47440	1.00705	0.0598195	hypothetical protein MTR_1g087270 [Medicago truncatula]
Cko_contig_58647	-3.20129	0.000102627	3.9e-227	GO:0016787 hydrolase activity molecular_function	AT4G34880	0.378083	1	PREDICTED: putative amidase C869.01-like [Vitis vinifera]
Cko_contig_58648	-1.83943	0.00140453	6.6e-84	GO:0009535 chloroplast thylakoid membrane cellular_component	AT2G42975	1.44277	7.06e-06	unknown [Medicago truncatula]
Cko_contig_58721	-3.22126	5.98875e-05	2e-99	GO:0050896 response to stimulus biological_process;GO:0032559 adenyl ribonucleotide binding molecular_function	AT2G14080	0.6366	0.0393742	TIR-NBS-LRR type disease resistance protein [Medicago truncatula]
Cko_contig_59300	-8.72842	3.70981e-08	7.1e-57	GO:0046872 metal ion binding molecular_function;GO:0030246 carbohydrate binding molecular_function	AT2G37710	1.07563	0.000297265	lectin [Robinia pseudoacacia]
Cko_contig_59522	-8.40244	2.5846e-13	5.1e-23	-	AT3G11910	0.0317131	0.959836	Ubiquitin carboxyl-terminal hydrolase family protein [Medicago truncatula]
Cko_contig_59568	-5.8674	2.85575e-10	3.5e-80	GO:0003676 nucleic acid binding molecular_function;GO:0000166 nucleotide binding molecular_function	AT5G12190	0.359903	0.448289	unknown [Medicago truncatula]
Cko_contig_59809	-6.66208	4.07115e-05	9e-200	GO:0006633 fatty acid biosynthetic process biological_process;GO:0046914 transition metal ion binding molecular_function;GO:0045300 acyl-[acyl-carrier-protein] desaturase activity molecular_function;GO:0009507 chloroplast cellular_component;GO:0016020 membrane cellular_component;GO:0055114 oxidation-reduction process biological_process;EC:1.14.19.2	AT1G43800	0.00113786	1	Stearoyl acyl carrier protein desaturase [Medicago truncatula]
Cko_contig_59979	-3.55037	0.000430314	1.6e-145	GO:0005509 calcium ion binding molecular_function;GO:0005544 calcium-dependent phospholipid binding molecular_function	AT5G12380	0.583867	0.732591	PREDICTED: annexin-like protein RJ4-like [Glycine max]
Cko_contig_60000	-7.46632	0	0	GO:0020037 heme binding molecular_function;GO:0016705 oxidoreductase activity, acting on paired donors, with incorporation or reduction of molecular oxygen molecular_function;GO:0004497 monooxygenase activity molecular_function;GO:0005506 iron ion binding molecular_function;GO:0009055 electron carrier activity molecular_function;GO:0055114 oxidation-reduction process biological_process	AT5G45340	1.1331	3.43e-05	uncharacterized protein LOC100803766 [Glycine max]
Cko_contig_60133	-1.66702	0.00119104	1.7e-103	GO:0009536 plastid cellular_component	AT4G23890	1.79596	8.39e-11	uncharacterized protein LOC100527145 [Glycine max]
Cko_contig_60483	-3.35223	0.000748279	4.4e-279	GO:0005789 endoplasmic reticulum membrane cellular_component;GO:0016717 oxidoreductase activity, acting on paired donors, with oxidation of a pair of donors resulting in the reduction of molecular oxygen to two molecules of water molecular_function;GO:0006636 unsaturated fatty acid biosynthetic process biological_process;GO:0016021 integral to membrane cellular_component;GO:0050184 phosphatidylch…	AT3G12120	0.368113	0.523519	oleate desaturase [Caragana korshinskii]
Cko_contig_60533	-3.39565	8.4978e-05	7.4e-33	-	AT4G24660	0.298712	0.65543	PREDICTED: ZF-HD homeobox protein At4g24660-like [Glycine max]
Cko_contig_60724	-3.42262	0.000556122	1.2e-101	GO:0003735 structural constituent of ribosome molecular_function;GO:0015934 large ribosomal subunit cellular_component;GO:0006412 translation biological_process	AT5G46160	0.113794	0.890937	PREDICTED: 50S ribosomal protein L14-like isoform 1 [Glycine max]
Cko_contig_61133	-1.84735	0.000463037	7.9e-262	GO:0072488 ammonium transmembrane transport biological_process;GO:0016021 integral to membrane cellular_component;GO:0008519 ammonium transmembrane transporter activity molecular_function	AT1G64780	0.62775	0.269214	Ammonium transporter [Medicago truncatula]
Cko_contig_6170	-4.09399	0.000211328	0	GO:0006468 protein phosphorylation biological_process;GO:0004674 protein serine/threonine kinase activity molecular_function;GO:0016023 cytoplasmic membrane-bounded vesicle cellular_component;GO:0005524 ATP binding molecular_function;GO:0051020 GTPase binding molecular_function;GO:0010008 endosome membrane cellular_component;EC:2.7.11.0	AT2G28250	0.67615	0.406956	PREDICTED: receptor-like serine/threonine-protein kinase NCRK-like [Glycine max]
Cko_contig_61700	-4.95313	2.68439e-08	0	-	AT1G22275	0.780711	0.277926	Synaptonemal complex protein [Medicago truncatula]
Cko_contig_61936	-2.23927	0.00130483	5.2e-93	GO:0005886 plasma membrane cellular_component;GO:0016021 integral to membrane cellular_component;GO:0080167 response to karrikin biological_process	AT1G17200	1.19085	0.0010369	PREDICTED: CASP-like protein 10-like [Glycine max]
Cko_contig_61954	-2.62193	0.00137233	3.1e-80	GO:0005779 integral to peroxisomal membrane cellular_component;GO:0016559 peroxisome fission biological_process	AT3G47430	3.24378	3.96e-14	PREDICTED: peroxisomal membrane protein 11B-like [Glycine max]
Cko_contig_62057	-1.87247	0.001478	6.1e-147	GO:0042742 defense response to bacterium biological_process;GO:0005773 vacuole cellular_component;GO:0009269 response to desiccation biological_process;GO:0006508 proteolysis biological_process;GO:0005634 nucleus cellular_component;GO:0009651 response to salt stress biological_process;GO:0008234 cysteine-type peptidase activity molecular_function	AT2G21430	0.298251	0.659828	PREDICTED: cysteine proteinase RD19a-like [Glycine max]
Cko_contig_621	-5.09818	4.94286e-07	1.2e-227	GO:0016887 ATPase activity molecular_function;GO:0000166 nucleotide binding molecular_function;EC:3.6.1.3	AT1G17840	0.225186	0.641893	PREDICTED: ABC transporter G family member 11-like [Glycine max]
Cko_contig_62346	-4.36817	6.52456e-05	1.2e-199	GO:0016706 oxidoreductase activity, acting on paired donors, with incorporation or reduction of molecular oxygen, 2-oxoglutarate as one donor, and incorporation of one atom each of oxygen into both donors molecular_function;GO:0055114 oxidation-reduction process biological_process;EC:1.14.11.0	AT5G24530	1.62896	3.54e-09	PREDICTED: hyoscyamine 6-dioxygenase-like [Glycine max]
Cko_contig_62436	-1.92041	0.000829927	9e-156	GO:0042742 defense response to bacterium biological_process;GO:0050897 cobalt ion binding molecular_function;GO:0006527 arginine catabolic process biological_process;GO:0009507 chloroplast cellular_component;GO:0004053 arginase activity molecular_function;GO:0005739 mitochondrion cellular_component;EC:3.5.3.1	AT4G08900	1.16505	5.37e-05	unknown [Lotus japonicus]
Cko_contig_626	-2.27876	6.73732e-06	8.6e-215	GO:0022890 inorganic cation transmembrane transporter activity molecular_function;GO:0050896 response to stimulus biological_process;GO:0016491 oxidoreductase activity molecular_function;GO:0034220 ion transmembrane transport biological_process;GO:0046915 transition metal ion transmembrane transporter activity molecular_function;GO:0006829 zinc ion transport biological_process;GO:0016020 membrane…	AT1G10970	1.86982	0.000202709	Cytochrome c oxidase subunit [Medicago truncatula]
Cko_contig_62675	-3.6901	5.82406e-08	0	GO:0043086 negative regulation of catalytic activity biological_process;GO:0006508 proteolysis biological_process;GO:0042802 identical protein binding molecular_function;GO:0004252 serine-type endopeptidase activity molecular_function;EC:3.4.21.0	AT3G14067	0.381625	0.463502	PREDICTED: subtilisin-like protease SDD1-like [Glycine max]
Cko_contig_63400	-3.76365	3.0542e-06	5.6e-38	GO:0031408 oxylipin biosynthetic process biological_process;GO:0005506 iron ion binding molecular_function;GO:0016165 lipoxygenase activity molecular_function;GO:0055114 oxidation-reduction process biological_process;EC:1.13.11.12	AT1G55020	0.311495	0.407878	unknown [Medicago truncatula]
Cko_contig_63401	-4.68692	1.13717e-10	4.5e-270	GO:0005737 cytoplasm cellular_component;GO:0031408 oxylipin biosynthetic process biological_process;GO:0005506 iron ion binding molecular_function;GO:0016165 lipoxygenase activity molecular_function;GO:0055114 oxidation-reduction process biological_process;EC:1.13.11.12	AT1G55020	0.311495	0.407878	lipoxygenase-9 [Glycine max]
Cko_contig_63449	-2.12313	0.000607638	4.9e-60	GO:0005515 protein binding molecular_function	AT5G55570	0.44633	0.653459	hypothetical protein MTR_5g094600 [Medicago truncatula]
Cko_contig_63618	-2.93689	1.02384e-08	0	GO:0005737 cytoplasm cellular_component;GO:0008654 phospholipid biosynthetic process biological_process;GO:0004512 inositol-3-phosphate synthase activity molecular_function;GO:0006021 inositol biosynthetic process biological_process;GO:0000166 nucleotide binding molecular_function;EC:5.5.1.4	AT2G22240	2.8822	0	myo-inositol-1-phosphate synthase [Glycine max]
Cko_contig_6381	-6.5692	2.5091e-14	0	GO:0008553 hydrogen-exporting ATPase activity, phosphorylative mechanism molecular_function;GO:0016021 integral to membrane cellular_component;GO:0046872 metal ion binding molecular_function;GO:0006200 ATP catabolic process biological_process;GO:0006754 ATP biosynthetic process biological_process;GO:0005524 ATP binding molecular_function;GO:0015992 proton transport biological_process;GO:0005886 p…	AT5G62670	0.153003	0.866107	H+-ATPase [Medicago truncatula]
Cko_contig_64233	-2.37279	0.00079658	1.2e-295	GO:0016023 cytoplasmic membrane-bounded vesicle cellular_component;GO:0045480 galactose oxidase activity molecular_function;GO:0055114 oxidation-reduction process biological_process;EC:1.1.3.9	AT1G75620	0.120377	0.935894	PREDICTED: galactose oxidase-like [Glycine max]
Cko_contig_64463	-6.33188	3.77476e-15	0	GO:0005739 mitochondrion cellular_component;GO:0006200 ATP catabolic process biological_process;GO:0005524 ATP binding molecular_function;GO:0016887 ATPase activity molecular_function;GO:0016020 membrane cellular_component;EC:3.6.1.3	AT5G13580	2.74988	3.06e-05	PREDICTED: ABC transporter G family member 18-like [Glycine max]
Cko_contig_64497	-1.74594	0.000657965	9e-75	GO:0006869 lipid transport biological_process;GO:0046658 anchored to plasma membrane cellular_component;GO:0008289 lipid binding molecular_function	AT5G64080	0.0435645	0.956578	Non-specific lipid-transfer protein [Medicago truncatula]
Cko_contig_64660	-2.96694	6.43239e-05	1.9e-24	GO:0006950 response to stress biological_process;GO:0009628 response to abiotic stimulus biological_process	AT3G46230	0.368798	0.941881	PREDICTED: 18.5 kDa class I heat shock protein-like [Glycine max]
Cko_contig_65011	-2.30464	0.00106707	2.3e-126	GO:0005737 cytoplasm cellular_component;GO:0005094 Rho GDP-dissociation inhibitor activity molecular_function	AT3G07880	0.539616	0.0809613	PREDICTED: rho GDP-dissociation inhibitor 1-like [Glycine max]
Cko_contig_65579	-5.34015	0.00127729	3.5e-132	GO:0031977 thylakoid lumen cellular_component;GO:0009055 electron carrier activity molecular_function;GO:0045454 cell redox homeostasis biological_process;GO:0006662 glycerol ether metabolic process biological_process;GO:0009534 chloroplast thylakoid cellular_component;GO:0016853 isomerase activity molecular_function;GO:0015035 protein disulfide oxidoreductase activity molecular_function	AT4G37200	0.633684	0.057018	Protein disulfide-isomerase [Medicago truncatula]
Cko_contig_65899	-3.28978	6.93478e-05	2.2e-142	GO:0047911 galacturan 1,4-alpha-galacturonidase activity molecular_function;GO:0005975 carbohydrate metabolic process biological_process;GO:0005576 extracellular region cellular_component;GO:0004650 polygalacturonase activity molecular_function;GO:0007047;EC:3.2.1.67;EC:3.2.1.15	AT1G60590	1.31699	0.192724	PREDICTED: polygalacturonase At1g48100-like [Glycine max]
Cko_contig_65924	-7.92217	0	0	GO:0004185 serine-type carboxypeptidase activity molecular_function;GO:0006508 proteolysis biological_process;EC:3.4.16.0	AT3G63470	0.643491	0.739534	Serine carboxypeptidase-like protein [Medicago truncatula]
Cko_contig_66519	-2.41364	5.2031e-05	1.6e-217	GO:0016301 kinase activity molecular_function;GO:0016310 phosphorylation biological_process;GO:0005618 cell wall cellular_component;GO:0032440 2-alkenal reductase [NAD(P)] activity molecular_function;GO:0009507 chloroplast cellular_component;GO:0016020 membrane cellular_component;GO:0048046 apoplast cellular_component;GO:0055114 oxidation-reduction process biological_process;EC:1.3.1.74	AT3G20820	0.821583	0.00518328	DNA-damage-repair/toleration protein DRT100 [Medicago truncatula]
Cko_contig_66635	-4.00758	0.000143856	4.1e-230	GO:0004411 homogentisate 1,2-dioxygenase activity molecular_function;GO:0006559 L-phenylalanine catabolic process biological_process;GO:0055114 oxidation-reduction process biological_process;GO:0006570 tyrosine metabolic process biological_process;EC:1.13.11.5	AT5G54080	1.08732	0.000787206	PREDICTED: homogentisate 1,2-dioxygenase-like [Glycine max]
Cko_contig_67204	-2.1898	4.16109e-05	0	GO:0070981 L-asparagine biosynthetic process biological_process;GO:0004066 asparagine synthase (glutamine-hydrolyzing) activity molecular_function;GO:0006541 glutamine metabolic process biological_process;GO:0005524 ATP binding molecular_function;EC:6.3.5.4	AT3G47340	3.41878	0	asparagine synthetase [Astragalus sinicus]
Cko_contig_6760	-2.68981	9.80515e-05	2e-238	GO:0016758 transferase activity, transferring hexosyl groups molecular_function;GO:0008152 metabolic process biological_process;EC:2.4.1.0	AT3G55700	0.579342	1	PREDICTED: UDP-glycosyltransferase 76F1-like [Glycine max]
Cko_contig_67700	-2.41922	3.02464e-06	1.8e-236	GO:0009505 plant-type cell wall cellular_component;GO:0080167 response to karrikin biological_process	AT5G11420	0.220323	0.601988	unknown [Medicago truncatula]
Cko_contig_68141	-5.37371	2.96797e-08	3.6e-36	GO:0030127 COPII vesicle coat cellular_component;GO:0006886 intracellular protein transport biological_process;GO:0006888 ER to Golgi vesicle-mediated transport biological_process;GO:0008270 zinc ion binding molecular_function	AT2G27460	0.38652	0.345974	PREDICTED: protein transport protein SEC24-1-like [Glycine max]
Cko_contig_68278	-2.15888	4.03676e-05	8.3e-211	GO:0016301 kinase activity molecular_function;GO:0032440 2-alkenal reductase [NAD(P)] activity molecular_function;GO:0016310 phosphorylation biological_process;GO:0042493 response to drug biological_process;GO:0009650 UV protection biological_process;GO:0055114 oxidation-reduction process biological_process;EC:1.3.1.74	AT3G20820	0.821583	0.00518328	DNA-damage-repair/toleration protein DRT100 [Medicago truncatula]
Cko_contig_68289	-2.46836	5.24294e-05	3.7e-224	-	AT3G18950	2.17688	1.72e-12	PREDICTED: uncharacterized WD repeat-containing protein all2124-like [Glycine max]
Cko_contig_68786	-5.26168	2.52721e-09	1.4e-221	GO:0016788 hydrolase activity, acting on ester bonds molecular_function;GO:0048046 apoplast cellular_component;GO:0005618 cell wall cellular_component;GO:0005634 nucleus cellular_component;GO:0009507 chloroplast cellular_component;GO:0006629 lipid metabolic process biological_process	AT1G29670	0.491913	0.153016	uncharacterized protein LOC100800635 precursor [Glycine max]
Cko_contig_6893	-2.36834	2.91068e-06	7.1e-37	GO:0005777 peroxisome cellular_component;GO:0008152 metabolic process biological_process;GO:0003985 acetyl-CoA C-acetyltransferase activity molecular_function;GO:0005886 plasma membrane cellular_component;EC:2.3.1.9	AT5G47720	1.37213	0.152079	hypothetical protein MTR_3g082720 [Medicago truncatula]
Cko_contig_70390	-3.61024	0.000747118	5.2e-109	GO:0016020 membrane cellular_component;GO:0006857 oligopeptide transport biological_process;GO:0005215 transporter activity molecular_function	AT5G46040	1.18693	1	Peptide transporter PTR3-A [Medicago truncatula]
Cko_contig_70455	-5.53809	0.000802875	8.2e-21	GO:0043229 intracellular organelle cellular_component	AT2G47980	0.288028	0.442315	PREDICTED: cohesin subunit SA-1-like [Vitis vinifera]
Cko_contig_71989	-2.45236	0.000253212	4.1e-34	-	AT2G40880	0.388877	0.430318	cystatin [Spinacia oleracea]
Cko_contig_72102	-2.26935	2.23928e-05	0	GO:0016021 integral to membrane cellular_component;GO:0008271 secondary active sulfate transmembrane transporter activity molecular_function;GO:0008272 sulfate transport biological_process;GO:0055085 transmembrane transport biological_process	AT3G51895	2.11967	0	PREDICTED: sulfate transporter 3.1-like [Glycine max]
Cko_contig_72365	-3.59169	2.23107e-09	1.8e-67	-	AT1G11700	2.58285	1.97e-07	hypothetical protein MTR_4g132020 [Medicago truncatula]
Cko_contig_73370	-3.02418	1.78187e-05	0	GO:0050660 flavin adenine dinucleotide binding molecular_function;GO:0008762 UDP-N-acetylmuramate dehydrogenase activity molecular_function;GO:0055114 oxidation-reduction process biological_process;EC:1.1.1.158	AT2G34790	0.889547	0.045259	PREDICTED: reticuline oxidase-like [Glycine max]
Cko_contig_73516	-3.87328	2.86543e-05	7.9e-75	GO:0016020 membrane cellular_component;GO:0006857 oligopeptide transport biological_process;GO:0005215 transporter activity molecular_function	AT1G69850	1.22333	7.41e-06	PREDICTED: probable peptide/nitrate transporter At1g59740-like [Glycine max]
Cko_contig_7387	-2.93406	0.000123711	9.7e-261	GO:0020037 heme binding molecular_function;GO:0016705 oxidoreductase activity, acting on paired donors, with incorporation or reduction of molecular oxygen molecular_function;GO:0004497 monooxygenase activity molecular_function;GO:0005506 iron ion binding molecular_function;GO:0009055 electron carrier activity molecular_function;GO:0055114 oxidation-reduction process biological_process	AT5G05690	0.647632	0.0436302	Cytochrome P450 [Medicago truncatula]
Cko_contig_74473	-2.90944	8.69402e-05	0	GO:0016020 membrane cellular_component	AT1G27040	1.79769e+308	1	PREDICTED: probable peptide/nitrate transporter At1g27040-like [Glycine max]
Cko_contig_74959	-3.25269	0.00144305	1.6e-58	-	AT1G09155	0.0476463	1	F-box protein PP2-B15 [Medicago truncatula]
Cko_contig_75518	-1.57294	0.00169728	3.9e-245	-	AT2G15020	5.51968	3.93e-08	PREDICTED: uncharacterized protein LOC100243866 [Vitis vinifera]
Cko_contig_7595	-2.66993	0.00055305	1.4e-22	GO:0008237 metallopeptidase activity molecular_function	AT5G51740	0.0877417	0.87088	unknown [Lotus japonicus]
Cko_contig_75980	-2.71491	0.000310808	1.7e-167	GO:0005975 carbohydrate metabolic process biological_process;GO:0003796 lysozyme activity molecular_function;GO:0043169 cation binding molecular_function;EC:3.2.1.17	AT5G24090	2.12215	1.12e-10	PREDICTED: acidic endochitinase [Vitis vinifera]
Cko_contig_76016	-2.98204	0.00062507	4.6e-139	GO:0003676 nucleic acid binding molecular_function;GO:0008270 zinc ion binding molecular_function	AT2G19810	1.67763	2.79e-09	Zinc finger CCCH domain-containing protein [Medicago truncatula]
Cko_contig_76637	-4.97151	3.42837e-13	0	GO:0005576 extracellular region cellular_component;GO:0043086 negative regulation of catalytic activity biological_process;GO:0006508 proteolysis biological_process;GO:0042802 identical protein binding molecular_function;GO:0004252 serine-type endopeptidase activity molecular_function;EC:3.4.21.0	AT5G67360	0.593452	0.0763645	subtilase [Lotus japonicus]
Cko_contig_76905	-1.74839	0.000482426	3.7e-192	GO:0006073 cellular glucan metabolic process biological_process;GO:0048046 apoplast cellular_component;GO:0033946 xyloglucan-specific endo-beta-1,4-glucanase activity molecular_function;GO:0005618 cell wall cellular_component;GO:0016762 xyloglucan:xyloglucosyl transferase activity molecular_function;EC:3.2.1.151;EC:2.4.1.207	AT5G65730	0.0115618	0.990121	PREDICTED: probable xyloglucan endotransglucosylase/hydrolase protein 6-like [Glycine max]
Cko_contig_76943	-1.64781	0.00133124	9.1e-39	GO:0006869 lipid transport biological_process	AT5G48490	0.804376	0.585571	unknown [Medicago truncatula]
Cko_contig_78265	-3.57462	0.0015139	1.3e-112	-	AT1G72220	0.696824	0.604586	unknown [Glycine max]
Cko_contig_79293	-6.66208	4.07115e-05	1.6e-49	GO:0005199 structural constituent of cell wall molecular_function;GO:0030001 metal ion transport biological_process;GO:0046872 metal ion binding molecular_function	AT3G06130	0.440332	0.620437	PREDICTED: uncharacterized protein LOC100811318 [Glycine max]
Cko_contig_80265	-2.61177	0.000100423	2.3e-203	GO:0016630 protochlorophyllide reductase activity molecular_function;GO:0009860 pollen tube growth biological_process;GO:0000166 nucleotide binding molecular_function;GO:0055114 oxidation-reduction process biological_process;EC:1.3.1.33	AT5G02540	0.957828	0.152597	Retinol dehydrogenase [Medicago truncatula]
Cko_contig_8073	-6.20689	0.000146199	6.6e-34	-	AT3G13950	1.54056	0.0630281	hypothetical protein MTR_7g087560 [Medicago truncatula]
Cko_contig_81098	-5.46214	0.000961493	8.9e-34	-	AT3G54910	1.03969	0.12196	F-box/FBD/LRR-repeat protein [Medicago truncatula]
Cko_contig_81369	-2.43438	0.000290927	0	GO:0052716 hydroquinone:oxygen oxidoreductase activity molecular_function;GO:0005507 copper ion binding molecular_function;GO:0008447 L-ascorbate oxidase activity molecular_function;GO:0048046 apoplast cellular_component;GO:0046274 lignin catabolic process biological_process;GO:0055114 oxidation-reduction process biological_process;EC:1.10.3.3	AT5G60020	1.30736	9.16e-06	Laccase [Medicago truncatula]
Cko_contig_82309	-2.00863	0.00027674	4.1e-130	GO:0005737 cytoplasm cellular_component;GO:0006950 response to stress biological_process;GO:0000166 nucleotide binding molecular_function;GO:0071944 cell periphery cellular_component	AT5G52640	0.833012	0.0133534	PREDICTED: heat shock protein 83-like [Glycine max]
Cko_contig_82310	-1.80451	0.000631263	2.2e-178	GO:0042742 defense response to bacterium biological_process;GO:0006457 protein folding biological_process;GO:0005886 plasma membrane cellular_component;GO:0005618 cell wall cellular_component;GO:0046685 response to arsenic-containing substance biological_process;GO:0005524 ATP binding molecular_function;GO:0051082 unfolded protein binding molecular_function;GO:0005829 cytosol cellular_component;G…	AT5G52640	0.833012	0.0133534	heat shock protein, putative [Ricinus communis]
Cko_contig_83066	-2.26951	1.05645e-05	9.4e-40	-	AT2G03440	0.85441	0.0029165	PREDICTED: uncharacterized protein LOC100807274 [Glycine max]
Cko_contig_83529	-6.43459	9.10383e-14	5.4e-58	GO:0005507 copper ion binding molecular_function;GO:0009055 electron carrier activity molecular_function	AT2G32300	1.79769e+308	0.00348855	PREDICTED: uncharacterized protein LOC100792848 [Glycine max]
Cko_contig_84508	-2.23262	0.000188724	1.4e-204	GO:0005576 extracellular region cellular_component;GO:0016298 lipase activity molecular_function;GO:0006629 lipid metabolic process biological_process	AT1G75900	0.536179	0.0854745	PREDICTED: GDSL esterase/lipase EXL3-like isoform 1 [Glycine max]
Cko_contig_84545	-2.68196	1.63697e-05	1.2e-236	GO:0008194 UDP-glycosyltransferase activity molecular_function;GO:0016758 transferase activity, transferring hexosyl groups molecular_function;EC:2.4.1.0	AT2G36790	3.93229	1	putative glucosyltransferase [Phaseolus lunatus]
Cko_contig_84848	-2.19974	0.000853011	0	GO:0044444 cytoplasmic part cellular_component;GO:0004806 triglyceride lipase activity molecular_function;GO:0043231 intracellular membrane-bounded organelle cellular_component;GO:0006629 lipid metabolic process biological_process;EC:3.1.1.3	AT3G61680	0.509692	0.51435	hypothetical protein MTR_7g117280 [Medicago truncatula]
Cko_contig_88880	-2.4046	2.98061e-06	0	GO:0010287 plastoglobule cellular_component;GO:0005840 ribosome cellular_component;GO:0003735 structural constituent of ribosome molecular_function;GO:0016702 oxidoreductase activity, acting on single donors with incorporation of molecular oxygen, incorporation of two atoms of oxygen molecular_function;GO:0006412 translation biological_process;GO:0019843 rRNA binding molecular_function;EC:1.13.11…	AT4G19170	3.81542	0	50S ribosomal protein L14 [Medicago truncatula]
Cko_contig_91822	-3.10774	3.61154e-06	2.3e-131	GO:0016021 integral to membrane cellular_component;GO:0006810 transport biological_process;GO:0005215 transporter activity molecular_function	AT3G04090	0.272348	0.456035	unknown [Lotus japonicus]
Cko_contig_92800	-3.09704	0.00102093	6.1e-79	GO:0020037 heme binding molecular_function;GO:0016705 oxidoreductase activity, acting on paired donors, with incorporation or reduction of molecular oxygen molecular_function;GO:0004497 monooxygenase activity molecular_function;GO:0005506 iron ion binding molecular_function;GO:0009055 electron carrier activity molecular_function;GO:0055114 oxidation-reduction process biological_process	AT2G45580	1.07868	1	putative cytochrome P450 [Trifolium pratense]
Cko_contig_93541	-4.13533	8.08878e-05	3.6e-70	GO:0008601 protein phosphatase type 2A regulator activity molecular_function;GO:0005730 nucleolus cellular_component;GO:0005777 peroxisome cellular_component;GO:0000159 protein phosphatase type 2A complex cellular_component;GO:0008266 poly(U) RNA binding molecular_function;GO:0007165 signal transduction biological_process;GO:0005829 cytosol cellular_component;GO:0005739 mitochondrion cellular_com…	AT4G15415	0.106862	0.85789	PREDICTED: serine/threonine protein phosphatase 2A 59 kDa regulatory subunit B' gamma isoform-like [Glycine max]
Cko_contig_93717	-5.32704	3.96501e-10	2.5e-13	GO:0005524 ATP binding molecular_function;GO:0006298 mismatch repair biological_process;GO:0030983 mismatched DNA binding molecular_function	AT5G63190	1.01452	0.0584547	hypothetical protein VITISV_034626 [Vitis vinifera]
Cko_contig_93805	-5.32798	2.36087e-11	0	GO:0006066 alcohol metabolic process biological_process;GO:0009553 embryo sac development biological_process;GO:0050660 flavin adenine dinucleotide binding molecular_function;GO:0007267 cell-cell signaling biological_process;GO:0010430 fatty acid omega-oxidation biological_process;GO:0008812 choline dehydrogenase activity molecular_function;GO:0046593 mandelonitrile lyase activity molecular_funct…	AT1G72970	0.623966	0.18639	Protein HOTHEAD [Medicago truncatula]
Cko_contig_93806	-2.2372	0.000609106	0	GO:0006066 alcohol metabolic process biological_process;GO:0009553 embryo sac development biological_process;GO:0050660 flavin adenine dinucleotide binding molecular_function;GO:0007267 cell-cell signaling biological_process;GO:0010430 fatty acid omega-oxidation biological_process;GO:0008812 choline dehydrogenase activity molecular_function;GO:0046593 mandelonitrile lyase activity molecular_funct…	AT1G72970	0.623966	0.18639	PREDICTED: protein HOTHEAD-like [Glycine max]
Cko_contig_94196	-1.90133	0.000686401	0	GO:0009414 response to water deprivation biological_process;GO:0005507 copper ion binding molecular_function;GO:0052716 hydroquinone:oxygen oxidoreductase activity molecular_function;GO:0048046 apoplast cellular_component;GO:0046274 lignin catabolic process biological_process;GO:0055114 oxidation-reduction process biological_process	AT2G29130	0.491566	0.617523	PREDICTED: laccase-2-like [Glycine max]
Cko_contig_94650	-2.55975	3.32774e-05	0	GO:0005815 microtubule organizing center cellular_component;GO:0000226 microtubule cytoskeleton organization biological_process;GO:0000922 spindle pole cellular_component	AT5G17410	0.448347	0.26532	PREDICTED: gamma-tubulin complex component 2-like [Glycine max]
Cko_contig_94932	-1.79769e+308	0.000432988	2.1e-172	-	AT5G22550	1.79769e+308	1	hypothetical protein MTR_7g068160 [Medicago truncatula]
Cko_contig_95429	-4.00758	0.00157086	1.9e-124	GO:0016772 transferase activity, transferring phosphorus-containing groups molecular_function	AT4G15240	0.524195	0.265849	PREDICTED: uncharacterized protein LOC100813277 [Glycine max]
Cko_contig_95511	-2.72283	0.000150637	3.1e-139	GO:0016905 myosin heavy chain kinase activity molecular_function;EC:2.7.11.7	AT1G15440	0.379211	0.413493	Periodic tryptophan protein-like protein [Medicago truncatula]
Cko_contig_95512	-6.11067	3.2151e-07	8.2e-21	GO:0016905 myosin heavy chain kinase activity molecular_function;EC:2.7.11.7	AT1G15440	0.379211	0.413493	PREDICTED: periodic tryptophan protein 2 [Glycine max]
Cko_contig_95716	-3.2665	0.000350368	1.7e-58	-	AT5G02520	0.0946197	1	PREDICTED: uncharacterized protein LOC100793717 [Glycine max]
Cko_contig_95746	-7.22997	5.87103e-10	3.7e-105	-	AT4G38180	0.0566084	0.944175	hypothetical protein VITISV_011051 [Vitis vinifera]
Cko_contig_9635	-2.28511	0.000115545	7.3e-93	GO:0016772 transferase activity, transferring phosphorus-containing groups molecular_function;GO:0097159 organic cyclic compound binding molecular_function;GO:0044425 membrane part cellular_component;GO:1901363 heterocyclic compound binding molecular_function;GO:0044237 cellular metabolic process biological_process	AT5G51560	0.42543	0.622824	PREDICTED: somatic embryogenesis receptor kinase 4-like [Glycine max]
Cko_contig_97886	-8.35598	1.49855e-07	5.2e-161	-	AT3G61600	0.629513	0.108288	PREDICTED: BTB/POZ domain-containing protein POB1-like [Glycine max]
Cko_contig_98046	-2.23211	7.29921e-05	1.3e-271	GO:0005737 cytoplasm cellular_component;GO:0010143 cutin biosynthetic process biological_process;GO:0048730 epidermis morphogenesis biological_process;GO:0051179 localization biological_process;GO:0010090 trichome morphogenesis biological_process;GO:0047672 anthranilate N-benzoyltransferase activity molecular_function;EC:2.3.1.144	AT5G23940	0.872618	0.298295	PREDICTED: BAHD acyltransferase DCR-like [Glycine max]
Cko_contig_98716	-4.89655	6.66593e-07	4.5e-18	GO:0005739 mitochondrion cellular_component;GO:0016740 transferase activity molecular_function	AT2G38400	0.0182597	0.981704	PREDICTED: alanine--glyoxylate aminotransferase 2 homolog 3, mitochondrial-like [Brachypodium distachyon]
DEGs downregulated in drought stressed C. korshinskii were downregulated in drought treated Arabidopsis
gene_id	log2(fold_change)	p_value	E-value	GO_annotation	gene_id	S3_S1 log2(fold_change)	S3_S1 q_value	Description
Cko_contig_100961	-7.45236	3.50653e-06	2.6e-207	GO:0005874 microtubule cellular_component;GO:0051258 protein polymerization biological_process;GO:0006184 GTP catabolic process biological_process;GO:0007018 microtubule-based movement biological_process;GO:0003924 GTPase activity molecular_function;GO:0005198 structural molecule activity molecular_function;GO:0005737 cytoplasm cellular_component;GO:0005525 GTP binding molecular_function	AT4G14960	-0.941751	0.00312405	predicted protein [Nematostella vectensis]
Cko_contig_101500	-5.46214	0.000961493	1.4e-41	GO:0003899 DNA-directed RNA polymerase activity molecular_function;GO:0006351 transcription, DNA-dependent biological_process;GO:0003677 DNA binding molecular_function;GO:0004713 protein tyrosine kinase activity molecular_function;GO:0006468 protein phosphorylation biological_process;GO:0005524 ATP binding molecular_function;GO:0016021 integral to membrane cellular_component;EC:2.7.7.6;EC:2.7.10.0	AT1G35710	-0.806888	0.0643657	Receptor protein kinase-like protein, partial [Medicago truncatula]
Cko_contig_105027	-5.42262	8.3063e-06	1.3e-76	GO:0055085 transmembrane transport biological_process;GO:0006857 oligopeptide transport biological_process;GO:0080167 response to karrikin biological_process	AT5G64410	-1.02004	0.00401536	Oligopeptide transporter [Medicago truncatula]
Cko_contig_105050	-4.15958	4.11371e-06	9.7e-215	GO:0000166 nucleotide binding molecular_function	AT4G24220	-0.268336	0.671073	hypothetical protein MTR_4g073090 [Medicago truncatula]
Cko_contig_105094	-3.2267	0.00124712	2e-26	GO:0003676 nucleic acid binding molecular_function;GO:0000166 nucleotide binding molecular_function;GO:0009536 plastid cellular_component	AT2G37510	-1.94816	0.199871	uncharacterized protein LOC100306326 [Glycine max]
Cko_contig_105225	-7.28611	6.0211e-06	2.2e-109	GO:0003777 microtubule motor activity molecular_function;GO:0005874 microtubule cellular_component;GO:0009536 plastid cellular_component;GO:0005524 ATP binding molecular_function;GO:0007018 microtubule-based movement biological_process	AT5G27550	-0.797883	0.62605	PREDICTED: kinesin-4-like [Glycine max]
Cko_contig_105258	-5.38197	9.91833e-06	4.1e-114	GO:0043581 mycelium development biological_process;GO:0030529 ribonucleoprotein complex cellular_component	AT4G16720	-0.564399	0.0703737	ribosomal protein L15-like protein [Chaetomium thermophilum var. thermophilum DSM 1495]
Cko_contig_105309	-7.03405	1.33288e-05	1.2e-63	GO:0000786 nucleosome cellular_component;GO:0003677 DNA binding molecular_function;GO:0006334 nucleosome assembly biological_process;GO:0005634 nucleus cellular_component	AT5G22880	-3.0171	2.52e-09	hypothetical protein KAFR_0C00770 [Kazachstania africana CBS 2517]
Cko_contig_105437	-7.40244	4.13026e-06	1.8e-144	GO:0008152 metabolic process biological_process;GO:0008168 methyltransferase activity molecular_function;GO:0005739 mitochondrion cellular_component;EC:2.1.1.0	AT5G13710	-1.06884	0.00124612	sterol 24-C-methyltransferase [Aspergillus niger CBS 513.88]
Cko_contig_105457	-3.76927	9.50509e-06	1.5e-277	GO:0004713 protein tyrosine kinase activity molecular_function;GO:0006468 protein phosphorylation biological_process;GO:0005524 ATP binding molecular_function;EC:2.7.10.0	AT1G55200	-1.31216	1	Cysteine-rich receptor-like protein kinase [Medicago truncatula]
Cko_contig_105520	-5.92512	0.000307336	1.7e-63	GO:0006165 nucleoside diphosphate phosphorylation biological_process;GO:0004550 nucleoside diphosphate kinase activity molecular_function;GO:0004673 protein histidine kinase activity molecular_function;GO:0046872 metal ion binding molecular_function;GO:0006228 UTP biosynthetic process biological_process;GO:0005524 ATP binding molecular_function;GO:0006183 GTP biosynthetic process biological_proce…	AT5G63310	-2.55825	0	nucleoside diphosphate kinase [Rhizopus delemar RA 99-880]
Cko_contig_105659	-6.08558	0.000202222	1.8e-60	GO:0000184 nuclear-transcribed mRNA catabolic process, nonsense-mediated decay biological_process;GO:0006415 translational termination biological_process;GO:0006413 translational initiation biological_process;GO:0005515 protein binding molecular_function;GO:0006414 translational elongation biological_process;GO:0016787 hydrolase activity molecular_function;GO:0005730 nucleolus cellular_component;…	AT4G00100	-0.218309	0.57342	RecName: Full=40S ribosomal protein S13
Cko_contig_105707	-5.96694	6.59946e-07	6.1e-103	GO:0003746 translation elongation factor activity molecular_function;GO:0006414 translational elongation biological_process;GO:0006184 GTP catabolic process biological_process;GO:0003924 GTPase activity molecular_function;GO:0005737 cytoplasm cellular_component;GO:0005525 GTP binding molecular_function	AT5G60390	-0.865785	0.038513	RecName: Full=Elongation factor 1-alpha; Short=EF-1-alpha
Cko_contig_105737	-6.77625	2.90993e-05	7.7e-94	GO:0005509 calcium ion binding molecular_function	AT3G43810	-0.91996	0.00422965	calmodulin [Batrachochytrium dendrobatidis JAM81]
Cko_contig_105985	-6.27506	0.000121469	7.1e-128	GO:0055114 oxidation-reduction process biological_process;GO:0009897 external side of plasma membrane cellular_component;GO:0010103 stomatal complex morphogenesis biological_process;GO:0042802 identical protein binding molecular_function;GO:0006508 proteolysis biological_process;GO:0016023 cytoplasmic membrane-bounded vesicle cellular_component;GO:0043086 negative regulation of catalytic activity…	AT1G04110	-2.57457	0.0033389	Subtilisin-like protease [Medicago truncatula]
Cko_contig_105993	-4.15958	7.23275e-05	3e-62	GO:0043565 sequence-specific DNA binding molecular_function;GO:0044424 intracellular part cellular_component	AT3G48590	-0.618456	0.0641533	PREDICTED: nuclear transcription factor Y subunit C-1-like [Glycine max]
Cko_contig_106247	-6.20689	0.000146199	2.3e-70	GO:0003735 structural constituent of ribosome molecular_function;GO:0022627 cytosolic small ribosomal subunit cellular_component;GO:0000028 ribosomal small subunit assembly biological_process;GO:0006414 translational elongation biological_process	AT2G05220	-0.127195	0.799343	40S ribosomal protein S17-B [Rhizopus delemar RA 99-880]
Cko_contig_106374	-6.8674	2.21598e-05	4.7e-26	GO:0004527 exonuclease activity molecular_function;GO:0006139 nucleobase-containing compound metabolic process biological_process;GO:1901363 heterocyclic compound binding molecular_function;GO:0097159 organic cyclic compound binding molecular_function;GO:0009536 plastid cellular_component	AT5G35910	-0.00971126	0.988322	predicted protein [Populus trichocarpa]
Cko_contig_106502	-3.95313	0.000372479	5.2e-49	GO:0046872 metal ion binding molecular_function;GO:0003723 RNA binding molecular_function;GO:0030529 ribonucleoprotein complex cellular_component	AT1G52300	-0.824244	0.00463143	60S ribosomal protein L37 [Rhizopus delemar RA 99-880]
Cko_contig_106622	-5.8674	0.000356223	3e-66	GO:0005840 ribosome cellular_component;GO:0003735 structural constituent of ribosome molecular_function;GO:0006412 translation biological_process	AT4G18100	-0.370215	0.281836	hypothetical protein PHACADRAFT_247298 [Phanerochaete carnosa HHB-10118-sp]
Cko_contig_106859	-7.13533	9.72114e-06	1e-152	GO:0006810 transport biological_process	AT5G41980	-0.00711067	0.998251	Zinc transporter, putative [Asparagus officinalis]
Cko_contig_106874	-5.25269	0.00155916	3.4e-67	GO:0006413 translational initiation biological_process;GO:0019083 viral transcription biological_process;GO:0003735 structural constituent of ribosome molecular_function;GO:0006414 translational elongation biological_process;GO:0006415 translational termination biological_process;GO:0006614 SRP-dependent cotranslational protein targeting to membrane biological_process;GO:0022625 cytosolic large r…	AT1G67430	-0.585789	0.053688	60S ribosomal protein L17 [Heterocephalus glaber]
Cko_contig_106900	-5.44252	7.61086e-06	1.8e-135	GO:0005622 intracellular cellular_component	AT5G39740	-0.278787	0.447229	hypothetical protein DICSQDRAFT_86741 [Dichomitus squalens LYAD-421 SS1]
Cko_contig_107665	-5.46214	0.000961493	2.3e-51	GO:0005840 ribosome cellular_component;GO:0003735 structural constituent of ribosome molecular_function;GO:0006412 translation biological_process	AT1G69620	-0.841358	0.00345925	hypothetical protein E5Q_03533 [Mixia osmundae IAM 14324]
Cko_contig_107807	-5.83765	0.000384151	1.3e-150	GO:0072488 ammonium transmembrane transport biological_process;GO:0016021 integral to membrane cellular_component;GO:0008519 ammonium transmembrane transporter activity molecular_function	AT2G38290	-1.48253	1.98e-07	PREDICTED: ammonium transporter 3 member 1-like [Glycine max]
Cko_contig_107887	-5.20689	2.09054e-05	2.8e-144	GO:0016021 integral to membrane cellular_component;GO:0006857 oligopeptide transport biological_process;GO:0005215 transporter activity molecular_function	AT1G52190	-0.250625	0.617334	PREDICTED: probable peptide transporter At1g52190-like [Glycine max]
Cko_contig_108034	-3.39565	0.000820155	6.6e-152	-	AT5G53210	-4.39089	0.1094	Transcription factor SPEECHLESS [Medicago truncatula]
Cko_contig_10864	-5.01519	7.80946e-08	1.4e-148	GO:0005840 ribosome cellular_component;GO:0009409 response to cold biological_process;GO:0004697 protein kinase C activity molecular_function;GO:0006468 protein phosphorylation biological_process;GO:0005524 ATP binding molecular_function;GO:0005634 nucleus cellular_component;GO:0009408 response to heat biological_process;GO:0009651 response to salt stress biological_process;EC:2.7.11.13	AT3G08720	-0.982477	0.0100624	ribosomal protein S6 kinase, putative [Ricinus communis]
Cko_contig_108880	-5.34015	0.00127729	3.7e-93	GO:0005737 cytoplasm cellular_component;GO:0019773 proteasome core complex, alpha-subunit complex cellular_component;GO:0006511 ubiquitin-dependent protein catabolic process biological_process;GO:0005634 nucleus cellular_component;GO:0004298 threonine-type endopeptidase activity molecular_function;EC:3.4.25.0	AT3G22110	-0.133501	0.757077	hypothetical protein RO3G_16334 [Rhizopus delemar RA 99-880]
Cko_contig_109214	-3.57462	0.0015139	1.5e-77	GO:0006950 response to stress biological_process	AT5G47740	-2.06911	1	PREDICTED: uncharacterized protein LOC100816919 [Glycine max]
Cko_contig_114162	-3.62193	0.00128256	6e-13	GO:0044699 single-organism process biological_process;GO:0009743 response to carbohydrate stimulus biological_process;GO:0050789 regulation of biological process biological_process;GO:0000166 nucleotide binding molecular_function	AT2G23460	-0.853249	0.00571381	Guanine nucleotide-binding protein alpha-2 subunit [Medicago truncatula]
Cko_contig_11774	-6.66773	6.14266e-11	1.3e-238	-	AT3G14470	-0.123649	0.822339	PREDICTED: disease resistance protein RGA2-like [Glycine max]
Cko_contig_12903	-2.11329	0.00133531	4.9e-218	GO:0044260 cellular macromolecule metabolic process biological_process;GO:0016310 phosphorylation biological_process;GO:0004672 protein kinase activity molecular_function;GO:0016020 membrane cellular_component;GO:0044238 primary metabolic process biological_process;GO:0000166 nucleotide binding molecular_function	AT4G08850	-0.134019	0.760055	PREDICTED: probable LRR receptor-like serine/threonine-protein kinase At4g08850-like [Glycine max]
Cko_contig_1292	-4.0475	1.16088e-07	1.4e-273	GO:0016301 kinase activity molecular_function;GO:0005198 structural molecule activity molecular_function;GO:0016310 phosphorylation biological_process	AT4G32500	-1.79769e+308	1	PREDICTED: ankyrin-2-like [Glycine max]
Cko_contig_12992	-2.062	4.23127e-05	0	GO:0003918 DNA topoisomerase type II (ATP-hydrolyzing) activity molecular_function;GO:0005524 ATP binding molecular_function;GO:0005694 chromosome cellular_component;GO:0006265 DNA topological change biological_process;EC:5.99.1.3	AT3G23890	-2.07135	0.007566	DNA topoisomerase [Medicago truncatula]
Cko_contig_13000	-8.78797	1.68754e-14	1.4e-94	-	AT5G22610	-1.79769e+308	1	F-box family-4 [Medicago truncatula]
Cko_contig_13279	-3.75519	0.000792432	2.5e-154	GO:0016310 phosphorylation biological_process;GO:0004672 protein kinase activity molecular_function;GO:0000166 nucleotide binding molecular_function	AT3G14840	-0.234938	0.577432	Receptor-like serine/threonine kinase [Medicago truncatula]
Cko_contig_13375	-7.41256	3.99576e-06	1.9e-41	GO:0003676 nucleic acid binding molecular_function;GO:0000166 nucleotide binding molecular_function	AT3G23830	-0.18033	0.88464	glycine-rich RNA-binding protein [Ajellomyces dermatitidis ER-3]
Cko_contig_1516	-4.78494	1.18155e-10	0	GO:0015417 polyamine-transporting ATPase activity molecular_function;GO:0044707 single-multicellular organism process biological_process;GO:0016021 integral to membrane cellular_component;GO:0008559 xenobiotic-transporting ATPase activity molecular_function;GO:0009416 response to light stimulus biological_process;GO:0055085 transmembrane transport biological_process;GO:0006200 ATP catabolic proce…	AT3G28860	-1.07087	0.000151815	PREDICTED: ABC transporter B family member 19-like [Glycine max]
Cko_contig_1596	-5.22997	2.20405e-07	2e-98	-	AT1G60060	-0.0900646	0.958672	PREDICTED: uncharacterized protein LOC100793250 [Glycine max]
Cko_contig_16128	-4.06005	0.00133715	1.2e-82	-	AT3G63300	-0.386233	0.644299	PREDICTED: uncharacterized protein LOC100782024 [Glycine max]
Cko_contig_1645	-3.64071	2.79348e-06	4.8e-36	GO:0003735 structural constituent of ribosome molecular_function;GO:0005886 plasma membrane cellular_component;GO:0005618 cell wall cellular_component;GO:0022627 cytosolic small ribosomal subunit cellular_component;GO:0006412 translation biological_process	AT5G03850	-0.483483	0.140404	PREDICTED: 40S ribosomal protein S28-like [Glycine max]
Cko_contig_179	-6.11067	0.000189205	2.2e-82	GO:0051026 chiasma assembly biological_process;GO:0000794 condensed nuclear chromosome cellular_component;GO:0030983 mismatched DNA binding molecular_function;GO:0005524 ATP binding molecular_function;GO:0006298 mismatch repair biological_process;GO:0007131 reciprocal meiotic recombination biological_process	AT3G20475	-0.877647	0.342384	DNA mismatch repair protein mutS [Medicago truncatula]
Cko_contig_1814	-6.09818	3.4254e-07	3.1e-185	GO:0009508 plastid chromosome cellular_component;GO:0009570 chloroplast stroma cellular_component	AT1G80480	-0.71422	0.0151735	PREDICTED: COBW domain-containing protein 2-like isoform 2 [Glycine max]
Cko_contig_1850	-3.13405	0.000295759	0	GO:0000325 plant-type vacuole cellular_component;GO:0009505 plant-type cell wall cellular_component;GO:0050306 sucrose 1F-fructosyltransferase activity molecular_function;GO:0004575 sucrose alpha-glucosidase activity molecular_function;GO:0005985 sucrose metabolic process biological_process;GO:0033881 bile-acid-CoA hydrolase activity molecular_function;GO:0051669 fructan beta-fructosidase activit…	AT1G12240	-0.301784	0.42954	PREDICTED: acid beta-fructofuranosidase-like [Glycine max]
Cko_contig_1852	-2.17707	3.3236e-05	0	GO:0000325 plant-type vacuole cellular_component;GO:0009505 plant-type cell wall cellular_component;GO:0050306 sucrose 1F-fructosyltransferase activity molecular_function;GO:0004575 sucrose alpha-glucosidase activity molecular_function;GO:0005985 sucrose metabolic process biological_process;GO:0051669 fructan beta-fructosidase activity molecular_function;EC:2.4.1.99;EC:3.2.1.26;EC:3.2.1.48;EC:3.2…	AT1G12240	-0.301784	0.42954	Acid beta-fructofuranosidase [Medicago truncatula]
Cko_contig_1940	-2.44399	0.000625296	6.8e-96	GO:0046872 metal ion binding molecular_function;GO:0009055 electron carrier activity molecular_function;GO:0051536 iron-sulfur cluster binding molecular_function;GO:0009536 plastid cellular_component	AT4G32590	-1.01519	0.00031236	Electron carrier/ electron transporter/ iron ion binding protein [Medicago truncatula]
Cko_contig_2276	-5.86002	3.19748e-09	0	GO:0030983 mismatched DNA binding molecular_function;GO:0005524 ATP binding molecular_function;GO:0006298 mismatch repair biological_process;GO:0007127 meiosis I biological_process	AT4G17380	-0.533586	1	PREDICTED: mutS protein homolog 4-like [Glycine max]
Cko_contig_23046	-7.19521	7.26678e-10	4.1e-206	GO:0006355 regulation of transcription, DNA-dependent biological_process	AT1G66350	-2.06947	1.64e-10	Protein SCARECROW [Medicago truncatula]
Cko_contig_23069	-6.03405	1.35665e-11	2.1e-238	GO:0006355 regulation of transcription, DNA-dependent biological_process	AT1G66350	-2.06947	1.64e-10	PREDICTED: DELLA protein GAI1-like [Glycine max]
Cko_contig_23166	-7.64501	1.84452e-06	7.7e-82	GO:0046872 metal ion binding molecular_function;GO:0006801 superoxide metabolic process biological_process;GO:0004784 superoxide dismutase activity molecular_function;GO:0055114 oxidation-reduction process biological_process;EC:1.15.1.1	AT2G28190	-0.974094	0.00115398	Cu-Zn superoxide dismutase, partial [Rhizophagus intraradices]
Cko_contig_23214	-4.34955	2.42404e-06	8.3e-155	GO:0010279 indole-3-acetic acid amido synthetase activity molecular_function;GO:0016023 cytoplasmic membrane-bounded vesicle cellular_component;GO:0032940 secretion by cell biological_process;GO:0009733 response to auxin stimulus biological_process;GO:0009536 plastid cellular_component;GO:0009416 response to light stimulus biological_process	AT2G23170	-0.807877	0.0321073	PREDICTED: probable indole-3-acetic acid-amido synthetase GH3.1-like isoform 1 [Glycine max]
Cko_contig_23220	-7.22997	7.20597e-06	3.4e-128	-	AT4G19950	-0.162795	0.822703	PREDICTED: uncharacterized protein LOC100817862 [Glycine max]
Cko_contig_23389	-3.10684	0.000732067	3e-222	GO:0047372 acylglycerol lipase activity molecular_function;EC:3.1.1.23	AT5G16120	-0.277284	0.468421	Monoglyceride lipase [Medicago truncatula]
Cko_contig_23449	-6.59254	4.98029e-05	8.4e-120	GO:0005525 GTP binding molecular_function;GO:0007264 small GTPase mediated signal transduction biological_process;GO:0015031 protein transport biological_process	AT4G18430	-0.314744	0.861106	small GTPase [Rhizopus delemar RA 99-880]
Cko_contig_23734	-1.74363	0.000887739	4.4e-91	GO:0006869 lipid transport biological_process;GO:0048046 apoplast cellular_component;GO:0009535 chloroplast thylakoid membrane cellular_component	AT2G10940	-4.70602	0	unknown [Medicago truncatula]
Cko_contig_23744	-2.04349	9.62196e-05	1.2e-168	GO:0010114 response to red light biological_process;GO:0016020 membrane cellular_component;GO:0010218 response to far red light biological_process;GO:0009637 response to blue light biological_process;GO:0009765 photosynthesis, light harvesting biological_process;GO:0009507 chloroplast cellular_component	AT1G19150	-1.97236	6.16e-12	unknown [Lotus japonicus]
Cko_contig_23807	-2.04119	0.000285849	2.2e-36	-	AT2G33690	-1.10201	0.340924	hypothetical protein MTR_4g095330 [Medicago truncatula]
Cko_contig_2383	-3.71212	0.000499761	5.2e-53	GO:1901363 heterocyclic compound binding molecular_function;GO:0097159 organic cyclic compound binding molecular_function	AT5G42905	-1.79769e+308	1	Ribonuclease H [Medicago truncatula]
Cko_contig_2421	-5.13882	1.29216e-09	4.8e-218	GO:0030599 pectinesterase activity molecular_function;GO:0042545 cell wall modification biological_process;GO:0016020 membrane cellular_component;GO:0045330 aspartyl esterase activity molecular_function;GO:0005618 cell wall cellular_component;EC:3.1.1.11	AT5G47500	-0.578359	0.659828	Pectinesterase [Medicago truncatula]
Cko_contig_2457	-4.16492	6.94502e-07	1.9e-225	GO:0044260 cellular macromolecule metabolic process biological_process;GO:0097159 organic cyclic compound binding molecular_function;GO:0090304 nucleic acid metabolic process biological_process;GO:1901363 heterocyclic compound binding molecular_function	AT4G23160	-0.21101	0.842798	polyprotein, putative [Arabidopsis thaliana]
Cko_contig_2461	-7.74053	0	6.6e-92	GO:0005507 copper ion binding molecular_function;GO:0009055 electron carrier activity molecular_function	AT3G17675	-0.135815	1	Blue copper protein [Medicago truncatula]
Cko_contig_2462	-6.86002	1.33227e-15	8e-46	GO:0005507 copper ion binding molecular_function;GO:0009055 electron carrier activity molecular_function	AT3G17675	-0.135815	1	Blue copper protein [Medicago truncatula]
Cko_contig_2472	-6.41256	6.61898e-08	9e-163	GO:0007067 mitosis biological_process;GO:0030261 chromosome condensation biological_process;GO:0051301 cell division biological_process	AT2G32590	-0.742206	0.445275	Condensin complex subunit [Medicago truncatula]
Cko_contig_24915	-5.11067	3.1094e-05	2.5e-176	GO:0008601 protein phosphatase type 2A regulator activity molecular_function;GO:0000159 protein phosphatase type 2A complex cellular_component;GO:0007165 signal transduction biological_process;GO:0006605 protein targeting biological_process;GO:0016020 membrane cellular_component;GO:0009536 plastid cellular_component	AT3G09880	-0.15885	0.718965	PREDICTED: serine/threonine protein phosphatase 2A 57 kDa regulatory subunit B' alpha isoform-like [Glycine max]
Cko_contig_25382	-5.66773	6.34657e-08	7.3e-70	-	AT3G43230	-0.124878	0.77698	hypothetical protein BATDEDRAFT_34413 [Batrachochytrium dendrobatidis JAM81]
Cko_contig_2630	-3.39953	0.000613478	1.4e-49	GO:0030246 carbohydrate binding molecular_function;GO:0004565 beta-galactosidase activity molecular_function;GO:0005975 carbohydrate metabolic process biological_process;GO:0043169 cation binding molecular_function;EC:3.2.1.23	AT2G16730	-1.79769e+308	1	PREDICTED: beta-galactosidase 13-like [Glycine max]
Cko_contig_26582	-4.29709	0.000626157	9.3e-110	GO:0008353 RNA polymerase II carboxy-terminal domain kinase activity molecular_function;GO:0006468 protein phosphorylation biological_process;GO:0005524 ATP binding molecular_function;GO:0051301 cell division biological_process;EC:2.7.11.23	AT3G05050	-0.487559	0.149604	PREDICTED: uncharacterized protein LOC100812738 [Glycine max]
Cko_contig_2670	-6.46214	7.22369e-05	6.6e-98	GO:0043169 cation binding molecular_function;GO:0016798 hydrolase activity, acting on glycosyl bonds molecular_function;GO:0044238 primary metabolic process biological_process;GO:0032559 adenyl ribonucleotide binding molecular_function;GO:0005739 mitochondrion cellular_component	AT4G23160	-0.21101	0.842798	hypothetical protein VITISV_014855 [Vitis vinifera]
Cko_contig_2736	-4.50062	0.000313258	0	GO:0009088 threonine biosynthetic process biological_process;GO:0030170 pyridoxal phosphate binding molecular_function;GO:0004795 threonine synthase activity molecular_function;GO:0009507 chloroplast cellular_component;EC:4.2.3.1	AT4G29840	-0.697919	0.0309407	Threonine synthase [Medicago truncatula]
Cko_contig_27542	-3.90112	1.71812e-08	9.9e-93	-	AT5G01740	-1.26945	0.157214	Wound-induced protein [Medicago truncatula]
Cko_contig_27686	-5.50062	0.000877863	3e-70	GO:0008270 zinc ion binding molecular_function	AT4G17905	-1.41388	0.136991	RING finger family protein [Medicago truncatula]
Cko_contig_27788	-4.06005	0.00133715	5.4e-108	GO:0005089 Rho guanyl-nucleotide exchange factor activity molecular_function;GO:0080147 root hair cell development biological_process;GO:0009860 pollen tube growth biological_process;GO:0016310 phosphorylation biological_process;GO:0016301 kinase activity molecular_function;GO:0005737 cytoplasm cellular_component;GO:0005634 nucleus cellular_component;GO:0005886 plasma membrane cellular_component;…	AT3G24620	-1.79769e+308	1	PREDICTED: LOW QUALITY PROTEIN: rho guanine nucleotide exchange factor 8-like [Glycine max]
Cko_contig_28019	-3.40797	0.000250211	2.8e-19	GO:0016787 hydrolase activity molecular_function	AT1G09850	-1.10379	0.000135707	unnamed protein product [Blastocystis hominis]
Cko_contig_28076	-6.29709	0.000114356	1.7e-138	GO:0052593 tryptamine:oxygen oxidoreductase (deaminating) activity molecular_function;GO:0097185 cellular response to azide biological_process;GO:0005507 copper ion binding molecular_function;GO:0052595 aliphatic-amine oxidase activity molecular_function;GO:0052596 phenethylamine:oxygen oxidoreductase (deaminating) activity molecular_function;GO:0055114 oxidation-reduction process biological_proc…	AT1G31710	-4.49455	1.04e-14	PREDICTED: primary amine oxidase-like [Glycine max]
Cko_contig_28163	-1.71796	0.000899721	5.9e-209	GO:0046873 metal ion transmembrane transporter activity molecular_function;GO:0055085 transmembrane transport biological_process;GO:0043231 intracellular membrane-bounded organelle cellular_component;GO:0044444 cytoplasmic part cellular_component;GO:0016020 membrane cellular_component;GO:0030001 metal ion transport biological_process	AT3G12750	-0.562563	0.732134	PREDICTED: zinc transporter 1-like [Glycine max]
Cko_contig_28314	-5.74454	0.000485231	2.3e-23	GO:0004386 helicase activity molecular_function;GO:0003723 RNA binding molecular_function;GO:0016891 endoribonuclease activity, producing 5'-phosphomonoesters molecular_function;GO:0016070 RNA metabolic process biological_process;EC:3.1.26.0	AT1G01040	-0.791416	0.0704591	Helicase, C-terminal; Argonaute and Dicer protein, PAZ; Ribonuclease III, bacterial [Medicago truncatula]
Cko_contig_28347	-4.06766	3.28626e-14	1.1e-81	GO:0016020 membrane cellular_component;GO:0009607 response to biotic stimulus biological_process;GO:0006952 defense response biological_process	AT1G24020	-2.7626	0.00204765	unknown [Lotus japonicus]
Cko_contig_28349	1.81625	0.000325512	7.3e-72	-	AT1G15010	-4.34924	0	uncharacterized protein LOC100789312 [Glycine max]
Cko_contig_28361	-1.68787	0.00095384	3.9e-104	GO:0004047 aminomethyltransferase activity molecular_function;GO:0005960 glycine cleavage complex cellular_component;GO:0005739 mitochondrion cellular_component;GO:0019464 glycine decarboxylation via glycine cleavage system biological_process;EC:2.1.2.10	AT1G32470	-1.84108	1.13e-08	Glycine cleavage system H protein [Medicago truncatula]
Cko_contig_28471	-5.91376	9.11715e-13	5.6e-14	GO:0006606 protein import into nucleus biological_process;GO:0005634 nucleus cellular_component	AT1G27310	-0.313438	0.613357	uncharacterized protein LOC100777334 [Glycine max]
Cko_contig_28505	-2.27568	3.4677e-05	6.6e-28	GO:0005743 mitochondrial inner membrane cellular_component;GO:0070469 respiratory chain cellular_component;GO:0022900 electron transport chain biological_process	AT2G40765	-0.682857	0.205472	PREDICTED: ubiquinol-cytochrome c reductase complex 6.7 kDa protein-like [Glycine max]
Cko_contig_28779	-2.54753	6.20919e-05	0	GO:0006412 translation biological_process;GO:0042777 plasma membrane ATP synthesis coupled proton transport biological_process;GO:0046933 proton-transporting ATP synthase activity, rotational mechanism molecular_function;GO:0015935 small ribosomal subunit cellular_component;GO:0016021 integral to membrane cellular_component;GO:0003735 structural constituent of ribosome molecular_function;GO:00452…	ATCG00160	-1.37764	0.0981504	ATP synthase subunit a chloroplastic, partial [Medicago truncatula]
Cko_contig_29040	-3.35703	0.00130858	4.6e-100	GO:0005875 microtubule associated complex cellular_component;GO:0007017 microtubule-based process biological_process;GO:0005515 protein binding molecular_function	AT5G20110	-0.180834	0.813945	Dynein light chain [Medicago truncatula]
Cko_contig_294	-1.86659	0.000211319	1.1e-07	-	AT1G03870	-1.8803	0.0420154	unknown [Medicago truncatula]
Cko_contig_29623	-1.66607	0.00136418	1e-60	GO:0005840 ribosome cellular_component;GO:0003735 structural constituent of ribosome molecular_function;GO:0009507 chloroplast cellular_component;GO:0016020 membrane cellular_component;GO:0006412 translation biological_process	AT2G33450	-1.87211	1.88e-12	uncharacterized protein LOC100804320 [Glycine max]
Cko_contig_29675	-7.48151	3.18522e-06	6.1e-241	GO:0032559 adenyl ribonucleotide binding molecular_function	AT3G14460	-0.523302	0.323594	Cc-nbs-lrr resistance protein [Medicago truncatula]
Cko_contig_30020	-3.79701	0.000678305	6.4e-28	-	AT2G36550	-2.48516	0.153529	unnamed protein product [Vitis vinifera]
Cko_contig_30422	-1.79769e+308	0.00109597	2.5e-199	GO:0016788 hydrolase activity, acting on ester bonds molecular_function;GO:0006629 lipid metabolic process biological_process	AT1G71120	-2.24234	0.0658841	GDSL esterase/lipase [Medicago truncatula]
Cko_contig_30451	-5.19129	4.49068e-08	3.3e-89	GO:0005488 binding molecular_function	AT4G17810	-0.616659	0.528843	PALMATE-LIKE PENTAFOLIATA1 [Lotus japonicus]
Cko_contig_30796	-6.78407	8.35029e-09	4.2e-66	GO:0000786 nucleosome cellular_component;GO:0003677 DNA binding molecular_function;GO:0006334 nucleosome assembly biological_process;GO:0005515 protein binding molecular_function;GO:0005634 nucleus cellular_component	AT5G59970	-1.38233	0.000722216	hypothetical protein BATDEDRAFT_12603 [Batrachochytrium dendrobatidis JAM81]
Cko_contig_31	-7.74053	2.28795e-11	8.3e-269	GO:0007126 meiosis biological_process	AT5G48390	-2.03902	0.0256908	hypothetical protein VITISV_014604 [Vitis vinifera]
Cko_contig_31498	-4.53809	0.000274598	1e-45	GO:0080167 response to karrikin biological_process;GO:0006857 oligopeptide transport biological_process;GO:0005886 plasma membrane cellular_component;GO:0055085 transmembrane transport biological_process	AT5G64410	-1.02004	0.00401536	unknown [Populus trichocarpa]
Cko_contig_31499	-3.71212	0.000928015	3.8e-56	GO:0055085 transmembrane transport biological_process;GO:0006857 oligopeptide transport biological_process;GO:0080167 response to karrikin biological_process	AT5G64410	-1.02004	0.00401536	PREDICTED: oligopeptide transporter 4-like [Glycine max]
Cko_contig_3171	-2.80874	0.00024146	7.9e-120	-	AT4G34530	-1.79769e+308	1	unknown [Medicago truncatula]
Cko_contig_32976	-4.91945	5.79029e-07	1.1e-113	GO:0055085 transmembrane transport biological_process;GO:0006857 oligopeptide transport biological_process;GO:0080167 response to karrikin biological_process	AT5G64410	-1.02004	0.00401536	Oligopeptide transporter [Medicago truncatula]
Cko_contig_33364	-7.18343	8.35357e-06	2.9e-163	GO:0016295 myristoyl-[acyl-carrier-protein] hydrolase activity molecular_function;GO:0006633 fatty acid biosynthetic process biological_process;GO:0004320 oleoyl-[acyl-carrier-protein] hydrolase activity molecular_function;GO:0016296 palmitoyl-[acyl-carrier-protein] hydrolase activity molecular_function;EC:3.1.2.14	AT1G08510	-0.246275	0.544406	PREDICTED: myristoyl-acyl carrier protein thioesterase, chloroplastic-like [Glycine max]
Cko_contig_3343	-1.99438	0.00107465	2.4e-201	GO:0008299 isoprenoid biosynthetic process biological_process;GO:0016767 geranylgeranyl-diphosphate geranylgeranyltransferase activity molecular_function;GO:0009536 plastid cellular_component;EC:2.5.1.32	AT5G17230	-0.0274388	0.965976	PREDICTED: phytoene synthase, chloroplastic-like [Glycine max]
Cko_contig_33899	-3.55037	0.000430314	4.1e-62	GO:0050896 response to stimulus biological_process;GO:0032259 methylation biological_process;GO:0008168 methyltransferase activity molecular_function;EC:2.1.1.0	AT1G19640	-7.94696	0	Jasmonate O-methyltransferase [Medicago truncatula]
Cko_contig_34971	-6.73651	1.09659e-08	1e-215	GO:0072488 ammonium transmembrane transport biological_process;GO:0016021 integral to membrane cellular_component;GO:0008519 ammonium transmembrane transporter activity molecular_function	AT2G38290	-1.48253	1.98e-07	PREDICTED: ammonium transporter 3 member 1-like [Glycine max]
Cko_contig_35340	-5.34015	0.00127729	1.9e-11	GO:0009505 plant-type cell wall cellular_component;GO:0046658 anchored to plasma membrane cellular_component;GO:0010215 cellulose microfibril organization biological_process;GO:0016023 cytoplasmic membrane-bounded vesicle cellular_component;GO:0009930 longitudinal side of cell surface cellular_component;GO:0009825 multidimensional cell growth biological_process;GO:0009651 response to salt stress …	AT5G60920	-0.330598	0.381973	PREDICTED: protein COBRA-like [Glycine max]
Cko_contig_35667	-3.10069	3.31677e-05	2e-257	GO:0016747 transferase activity, transferring acyl groups other than amino-acyl groups molecular_function;GO:0006633 fatty acid biosynthetic process biological_process;GO:0009628 response to abiotic stimulus biological_process;GO:0006950 response to stress biological_process;GO:0016020 membrane cellular_component;EC:2.3.1.0	AT5G43760	-0.283299	0.469096	PREDICTED: 3-ketoacyl-CoA synthase 17-like [Glycine max]
Cko_contig_36341	-3.44909	0.000658981	3.8e-19	-	AT1G48120	-0.450141	0.202169	hypothetical protein VITISV_008825 [Vitis vinifera]
Cko_contig_39226	-2.6521	0.000264012	4.1e-100	-	AT2G26580	-0.544188	0.435633	YABBY protein [Medicago truncatula]
Cko_contig_39811	-6.01646	6.57683e-09	1.5e-79	-	AT2G15220	-1.23762	0.33341	putative NtPRp27-like protein [Atropa belladonna]
Cko_contig_39861	-4.12716	0.000184258	1.4e-74	GO:0030983 mismatched DNA binding molecular_function;GO:0005524 ATP binding molecular_function;GO:0006298 mismatch repair biological_process	AT3G20475	-0.877647	0.342384	PREDICTED: mutS protein homolog 5-like [Glycine max]
Cko_contig_40023	-1.90664	0.000260233	9e-75	GO:0016021 integral to membrane cellular_component;GO:0009522 photosystem I cellular_component;GO:0015979 photosynthesis biological_process;GO:0009535 chloroplast thylakoid membrane cellular_component	AT1G30380	-0.850784	0.0237704	uncharacterized protein LOC100527056 [Glycine max]
Cko_contig_40670	-3.99685	8.62879e-05	1.9e-110	GO:0005488 binding molecular_function;GO:0016772 transferase activity, transferring phosphorus-containing groups molecular_function	AT1G68400	-1.38484	0.0445415	PREDICTED: LRR receptor-like serine/threonine-protein kinase ERECTA-like [Glycine max]
Cko_contig_41679	-5.30797	1.34899e-07	5.2e-31	GO:0030170 pyridoxal phosphate binding molecular_function;GO:0003962 cystathionine gamma-synthase activity molecular_function;GO:0018826 methionine gamma-lyase activity molecular_function;GO:0006520 cellular amino acid metabolic process biological_process;GO:0005829 cytosol cellular_component;EC:2.5.1.48;EC:4.4.1.11	AT1G64660	-0.0919292	0.843785	PREDICTED: methionine gamma-lyase-like [Glycine max]
Cko_contig_43523	-8.37681	1.38793e-07	8.4e-24	GO:0009628 response to abiotic stimulus biological_process;GO:0016740 transferase activity molecular_function;GO:0044464 cell part cellular_component;GO:0006950 response to stress biological_process	AT1G78370	-2.27021	0	PREDICTED: LOW QUALITY PROTEIN: probable glutathione S-transferase-like [Glycine max]
Cko_contig_44816	-3.00942	0.000202332	5.8e-17	GO:0017004 cytochrome complex assembly biological_process;GO:0009512 cytochrome b6f complex cellular_component;GO:0045158 electron transporter, transferring electrons within cytochrome b6/f complex of photosystem II activity molecular_function;GO:0042651 thylakoid membrane cellular_component;GO:0009536 plastid cellular_component;GO:0055114 oxidation-reduction process biological_process	ATCG00210	-1.18076	0.79987	hypothetical protein ARALYDRAFT_893970 [Arabidopsis lyrata subsp. lyrata]
Cko_contig_45401	-1.67118	0.00108462	9.1e-85	GO:0000786 nucleosome cellular_component;GO:0005730 nucleolus cellular_component;GO:0042742 defense response to bacterium biological_process;GO:0009909 regulation of flower development biological_process;GO:0003677 DNA binding molecular_function;GO:0016048 detection of temperature stimulus biological_process;GO:0006334 nucleosome assembly biological_process	AT2G38810	-3.22091	0.0181715	unknown [Medicago truncatula]
Cko_contig_45464	-3.98401	2.19995e-07	3.4e-128	GO:0005576 extracellular region cellular_component;GO:0016023 cytoplasmic membrane-bounded vesicle cellular_component;GO:0019953 sexual reproduction biological_process;GO:0006949 syncytium formation biological_process	AT4G28250	-0.597366	0.475601	unknown [Medicago truncatula]
Cko_contig_45465	-4.8526	2.06818e-06	3.6e-23	GO:0005576 extracellular region cellular_component;GO:0006949 syncytium formation biological_process;GO:0019953 sexual reproduction biological_process	AT4G28250	-0.597366	0.475601	unknown [Medicago truncatula]
Cko_contig_45512	-1.70579	0.000715353	2e-224	GO:0071277 cellular response to calcium ion biological_process;GO:0090333 regulation of stomatal closure biological_process;GO:0009535 chloroplast thylakoid membrane cellular_component;GO:0005739 mitochondrion cellular_component	AT5G23060	-0.883068	0.00309362	Extracellular Ca2+ sensing receptor [Medicago truncatula]
Cko_contig_45524	-3.59847	7.93572e-05	3.8e-85	GO:0009607 response to biotic stimulus biological_process;GO:0006952 defense response biological_process	AT1G70890	-0.120531	0.784682	uncharacterized protein LOC100527699 [Glycine max]
Cko_contig_45526	-2.76726	0.000780544	7.1e-25	GO:0005634 nucleus cellular_component;GO:0003677 DNA binding molecular_function	AT1G19510	-1.01216	0.25751	PREDICTED: uncharacterized protein LOC100791097 [Glycine max]
Cko_contig_45533	-4.49342	2.01184e-11	2.4e-67	GO:0006633 fatty acid biosynthetic process biological_process;GO:0000036 ACP phosphopantetheine attachment site binding involved in fatty acid biosynthetic process molecular_function;GO:0009507 chloroplast cellular_component;GO:0031177 phosphopantetheine binding molecular_function	AT4G25050	-1.20843	1.69e-05	Acyl carrier protein [Medicago truncatula]
Cko_contig_45894	-1.86968	0.000201267	1.5e-70	GO:0005840 ribosome cellular_component;GO:0003735 structural constituent of ribosome molecular_function;GO:0003723 RNA binding molecular_function;GO:0009507 chloroplast cellular_component;GO:0006412 translation biological_process	AT1G79850	-1.60193	3.85e-09	unknown [Medicago truncatula]
Cko_contig_46023	-2.05709	0.000200236	1.1e-209	GO:0005829 cytosol cellular_component;GO:0004089 carbonate dehydratase activity molecular_function;GO:0008270 zinc ion binding molecular_function;GO:0042742 defense response to bacterium biological_process;GO:0009409 response to cold biological_process;GO:0009941 chloroplast envelope cellular_component;GO:0010119 regulation of stomatal movement biological_process;GO:0010037 response to carbon dio…	AT3G01500	-3.03113	0	carbonic anhydrase [Phaseolus vulgaris]
Cko_contig_46024	-1.9723	0.0012171	3e-214	GO:0005829 cytosol cellular_component;GO:0004089 carbonate dehydratase activity molecular_function;GO:0008270 zinc ion binding molecular_function;GO:0042742 defense response to bacterium biological_process;GO:0009409 response to cold biological_process;GO:0009941 chloroplast envelope cellular_component;GO:0010119 regulation of stomatal movement biological_process;GO:0010037 response to carbon dio…	AT3G01500	-3.03113	0	PREDICTED: carbonic anhydrase, chloroplastic-like isoform 2 [Glycine max]
Cko_contig_46332	-6.46214	2.84795e-10	3.2e-251	GO:0006355 regulation of transcription, DNA-dependent biological_process	AT1G50420	-1.89747	3.13e-11	PREDICTED: scarecrow-like protein 3-like [Glycine max]
Cko_contig_4644	-2.11096	0.000593877	1.1e-152	GO:0009972 cytidine deamination biological_process;GO:0004126 cytidine deaminase activity molecular_function;GO:0008270 zinc ion binding molecular_function;EC:3.5.4.5	AT2G19570	-1.68952	0.386714	unknown [Lotus japonicus]
Cko_contig_46739	-3.3252	1.72446e-08	3.8e-161	GO:0016021 integral to membrane cellular_component;GO:0071918 urea transmembrane transport biological_process;GO:0015204 urea transmembrane transporter activity molecular_function;GO:0015250 water channel activity molecular_function;GO:0006833 water transport biological_process	AT4G01470	-1.79769e+308	1	Aquaporin TIP1-1 [Medicago truncatula]
Cko_contig_46938	-2.0542	0.00055104	2.8e-25	GO:0009611 response to wounding biological_process;GO:0004867 serine-type endopeptidase inhibitor activity molecular_function;GO:0006508 proteolysis biological_process;GO:0008233 peptidase activity molecular_function	AT2G38870	-0.249053	0.557264	Glu S.griseus protease inhibitor, putative [Ricinus communis]
Cko_contig_47025	-3.03206	4.91599e-07	7.7e-94	GO:0006833 water transport biological_process;GO:0009705 plant-type vacuole membrane cellular_component;GO:0042807 central vacuole cellular_component;GO:0005886 plasma membrane cellular_component;GO:0051739 ammonia transmembrane transporter activity molecular_function;GO:0015200 methylammonium transmembrane transporter activity molecular_function;GO:0072489 methylammonium transmembrane transport …	AT4G17340	-1.25004	0.000134529	Aquaporin TIP2-3 [Medicago truncatula]
Cko_contig_47026	-3.70624	7.09331e-08	4.4e-55	GO:0006833 water transport biological_process;GO:0009705 plant-type vacuole membrane cellular_component;GO:0042807 central vacuole cellular_component;GO:0005886 plasma membrane cellular_component;GO:0051739 ammonia transmembrane transporter activity molecular_function;GO:0015200 methylammonium transmembrane transporter activity molecular_function;GO:0072489 methylammonium transmembrane transport …	AT4G17340	-1.25004	0.000134529	aquaporin [Phaseolus vulgaris]
Cko_contig_48139	-4.38197	0.00047126	5.2e-09	-	AT4G27890	-1.71986	1	uncharacterized protein LOC100813799 [Glycine max]
Cko_contig_48729	-2.8674	0.00145691	2.4e-154	GO:0009505 plant-type cell wall cellular_component;GO:0016020 membrane cellular_component	AT5G64260	-1.1023	0.000158486	PREDICTED: uncharacterized protein LOC100793070 [Glycine max]
Cko_contig_49886	-1.93641	0.000134659	3.2e-79	GO:0005840 ribosome cellular_component;GO:0009941 chloroplast envelope cellular_component;GO:0003735 structural constituent of ribosome molecular_function;GO:0006412 translation biological_process	AT1G48350	-2.1478	0	uncharacterized protein LOC100306308 [Glycine max]
Cko_contig_50393	-1.61761	0.00150008	2.3e-70	GO:0034357 photosynthetic membrane cellular_component;GO:0009507 chloroplast cellular_component;GO:0044425 membrane part cellular_component	AT2G30570	-0.572595	0.24125	uncharacterized protein LOC100306223 [Glycine max]
Cko_contig_50431	-3.44909	0.000658981	2.3e-98	GO:0030599 pectinesterase activity molecular_function;GO:0042545 cell wall modification biological_process;GO:0043086 negative regulation of catalytic activity biological_process;GO:0045330 aspartyl esterase activity molecular_function;GO:0005618 cell wall cellular_component;GO:0004857 enzyme inhibitor activity molecular_function;EC:3.1.1.11	AT4G33220	-0.0901289	0.859566	Pectinesterase [Medicago truncatula]
Cko_contig_51137	-5.80728	0.000414751	4.4e-48	GO:0046034 ATP metabolic process biological_process;GO:0006825 copper ion transport biological_process;GO:0046872 metal ion binding molecular_function;GO:0043682 copper-transporting ATPase activity molecular_function;GO:0000166 nucleotide binding molecular_function;GO:0016020 membrane cellular_component	AT1G63440	-0.911952	0.0033816	copper-transporting atpase p-type, putative [Ricinus communis]
Cko_contig_51694	-2.14989	6.95919e-05	2e-253	GO:0016747 transferase activity, transferring acyl groups other than amino-acyl groups molecular_function;EC:2.3.1.0	AT4G13840	-0.108762	0.811261	uncharacterized protein LOC100819144 [Glycine max]
Cko_contig_51776	-7.83389	1.23723e-11	4.5e-263	GO:0016020 membrane cellular_component;GO:0006857 oligopeptide transport biological_process;GO:0005215 transporter activity molecular_function	AT1G59740	-0.836302	0.0405404	PREDICTED: nitrate transporter 1.2-like [Glycine max]
Cko_contig_51929	-6.03405	8.95038e-10	4.4e-39	GO:0003677 DNA binding molecular_function;GO:0009793 embryo development ending in seed dormancy biological_process;GO:0048262 determination of dorsal/ventral asymmetry biological_process;GO:0009908 flower development biological_process;GO:0009630 gravitropism biological_process;GO:0005634 nucleus cellular_component;GO:0010114 response to red light biological_process	AT2G21650	-4.33148	0.000271219	Homeodomain-related [Medicago truncatula]
Cko_contig_52047	-2.08376	0.000628026	4.4e-79	GO:0030599 pectinesterase activity molecular_function;GO:0043086 negative regulation of catalytic activity biological_process;GO:0004857 enzyme inhibitor activity molecular_function;EC:3.1.1.11	AT5G20740	-3.37331	0.0822331	PREDICTED: 21 kDa protein-like [Glycine max]
Cko_contig_52342	-5.42833	3.88319e-09	2.5e-271	GO:0005524 ATP binding molecular_function;GO:0000186 activation of MAPKK activity biological_process;GO:0004709 MAP kinase kinase kinase activity molecular_function;GO:0000165 MAPK cascade biological_process;EC:2.7.11.25	AT4G38470	-1.04403	0.000199952	Protein kinase C [Medicago truncatula]
Cko_contig_52562	-3.68565	0.0003484	6.6e-76	GO:0016020 membrane cellular_component	AT1G73620	-1.79769e+308	1	PREDICTED: thaumatin-like protein-like [Glycine max]
Cko_contig_52563	-4.20689	0.000840768	3.2e-67	GO:0016020 membrane cellular_component	AT1G18250	-1.19055	0.45409	Protein P21, putative [Ricinus communis]
Cko_contig_52629	-6.33779	4.40092e-13	3.2e-71	-	AT1G56580	-0.810157	0.0203738	PREDICTED: uncharacterized protein LOC100784386 [Glycine max]
Cko_contig_53058	-4.97516	9.13691e-12	1.6e-218	GO:0016788 hydrolase activity, acting on ester bonds molecular_function;GO:0010226 response to lithium ion biological_process;GO:0009751 response to salicylic acid stimulus biological_process;GO:0042538 hyperosmotic salinity response biological_process;GO:0006629 lipid metabolic process biological_process	AT3G04290	-1.15619	0.38262	PREDICTED: GDSL esterase/lipase At5g33370-like [Glycine max]
Cko_contig_53294	-2.1796	0.000401609	5.2e-85	GO:0009607 response to biotic stimulus biological_process;GO:0006952 defense response biological_process	AT2G01520	-1.66239	1	MLP-like protein [Medicago truncatula]
Cko_contig_53792	-3.20311	3.18162e-05	0	GO:0005488 binding molecular_function;GO:0044237 cellular metabolic process biological_process;GO:0044238 primary metabolic process biological_process	AT4G23160	-0.21101	0.842798	hypothetical protein VITISV_003191 [Vitis vinifera]
Cko_contig_53844	-6.30145	3.17968e-13	3.2e-63	GO:0046872 metal ion binding molecular_function;GO:0030246 carbohydrate binding molecular_function	AT5G10530	-0.405974	0.650456	RecName: Full=Bark agglutinin I polypeptide B; AltName: Full=LECRPA2; AltName: Full=RPbAI; Flags: Precursor
Cko_contig_54188	-3.89235	5.80069e-11	1e-143	-	AT3G60470	-1.13582	1	hypothetical protein MTR_4g015410 [Medicago truncatula]
Cko_contig_54232	-8.46822	0	4.3e-136	GO:0030246 carbohydrate binding molecular_function	AT5G10530	-0.405974	0.650456	Concanavalin-A [Medicago truncatula]
Cko_contig_54855	-4.00758	0.00157086	3.2e-13	GO:0007010 cytoskeleton organization biological_process;GO:0003779 actin binding molecular_function	AT4G30160	-0.497021	0.233528	PREDICTED: villin-4-like isoform 2 [Glycine max]
Cko_contig_55190	-3.4608	1.00082e-06	1.6e-206	GO:0006629 lipid metabolic process biological_process;GO:0016788 hydrolase activity, acting on ester bonds molecular_function	AT2G42990	-1.79769e+308	1	GDSL esterase/lipase [Medicago truncatula]
Cko_contig_55364	-3.57462	0.000857121	3.8e-23	-	AT3G46530	-0.133486	0.787584	conserved hypothetical protein [Ricinus communis]
Cko_contig_55845	-2.02757	7.11524e-05	2.3e-171	GO:0005576 extracellular region cellular_component;GO:0016023 cytoplasmic membrane-bounded vesicle cellular_component;GO:0019953 sexual reproduction biological_process;GO:0006949 syncytium formation biological_process	AT4G28250	-0.597366	0.475601	expansin-B3-like precursor [Glycine max]
Cko_contig_56243	-1.69304	0.000835978	4.1e-62	GO:0009733 response to auxin stimulus biological_process;GO:0005509 calcium ion binding molecular_function;GO:0080167 response to karrikin biological_process	AT4G27280	-0.893609	0.0469107	unknown [Lotus japonicus]
Cko_contig_56485	-4.66451	5.36854e-08	1.1e-34	-	AT1G09070	-0.363921	0.289597	src2 protein [Glycine max]
Cko_contig_5672	-5.698	4.73683e-10	9.7e-58	GO:0005488 binding molecular_function	AT1G68090	-1.74273	1	annexin-like protein [Medicago sativa]
Cko_contig_56785	-3.34955	0.000483001	2.7e-166	GO:0016301 kinase activity molecular_function;GO:0016023 cytoplasmic membrane-bounded vesicle cellular_component;GO:0016310 phosphorylation biological_process;GO:0010103 stomatal complex morphogenesis biological_process;GO:0009737 response to abscisic acid stimulus biological_process;GO:0008356 asymmetric cell division biological_process;GO:0032440 2-alkenal reductase [NAD(P)] activity molecular_…	AT1G80080	-0.912307	0.327895	PREDICTED: protein TOO MANY MOUTHS-like [Vitis vinifera]
Cko_contig_57121	-2.48791	0.00102355	5.9e-164	GO:0016021 integral to membrane cellular_component;GO:0045038 protein import into chloroplast thylakoid membrane biological_process;GO:0010027 thylakoid membrane organization biological_process;GO:0009535 chloroplast thylakoid membrane cellular_component;GO:0009523 photosystem II cellular_component;GO:0009570 chloroplast stroma cellular_component;GO:0015979 photosynthesis biological_process;GO:00…	AT2G20890	-0.599582	0.110239	unknown [Medicago truncatula]
Cko_contig_57178	-2.0876	6.16149e-05	1.6e-58	GO:0000786 nucleosome cellular_component;GO:0009414 response to water deprivation biological_process;GO:0005730 nucleolus cellular_component;GO:0003677 DNA binding molecular_function;GO:0009579 thylakoid cellular_component;GO:0005515 protein binding molecular_function;GO:0006334 nucleosome assembly biological_process;GO:0009507 chloroplast cellular_component;GO:0005886 plasma membrane cellular_co…	AT5G59970	-1.38233	0.000722216	histone H4 [Arabidopsis thaliana]
Cko_contig_57413	-2.02799	7.70973e-05	2.6e-75	GO:0046872 metal ion binding molecular_function;GO:0009055 electron carrier activity molecular_function;GO:0009767 photosynthetic electron transport chain biological_process;GO:0009570 chloroplast stroma cellular_component;GO:0051537 2 iron, 2 sulfur cluster binding molecular_function;GO:0009416 response to light stimulus biological_process;GO:0080167 response to karrikin biological_process	AT1G60950	-0.41415	0.318478	unknown [Lotus japonicus]
Cko_contig_57769	-2.25269	0.00118186	5.1e-51	GO:0055114 oxidation-reduction process biological_process;GO:0009733 response to auxin stimulus biological_process;GO:0003960 NADPH:quinone reductase activity molecular_function;GO:0045892 negative regulation of transcription, DNA-dependent biological_process;GO:0005773 vacuole cellular_component;GO:0010181 FMN binding molecular_function;GO:0005886 plasma membrane cellular_component;EC:1.6.5.5	AT4G27270	-0.292682	0.795284	Flavoprotein wrbA [Medicago truncatula]
Cko_contig_57908	-7.90135	0	5e-134	GO:0030246 carbohydrate binding molecular_function	AT5G65600	-0.748877	1	lectin-like protein [Medicago truncatula]
Cko_contig_57910	-4.57462	1.40021e-06	6.6e-139	GO:0030246 carbohydrate binding molecular_function	AT5G10530	-0.405974	0.650456	lectin-like protein [Medicago truncatula]
Cko_contig_57993	-1.79769e+308	0.000155051	8.3e-111	GO:0050660 flavin adenine dinucleotide binding molecular_function;GO:0005773 vacuole cellular_component;GO:0005886 plasma membrane cellular_component;GO:0009055 electron carrier activity molecular_function;GO:0009610 response to symbiotic fungus biological_process;GO:0006809 nitric oxide biosynthetic process biological_process;GO:0042128 nitrate assimilation biological_process;GO:0005506 iron ion…	AT1G77760	-4.35131	0	PREDICTED: inducible nitrate reductase [NADH]
Cko_contig_58448	-7.32951	3.17011e-10	7.9e-42	-	AT2G39530	-2.06896	1	predicted protein [Populus trichocarpa]
Cko_contig_58737	-3.89315	5.27682e-06	2.3e-35	GO:0055114 oxidation-reduction process biological_process;GO:0003959 NADPH dehydrogenase activity molecular_function;GO:0015995 chlorophyll biosynthetic process biological_process;GO:0009941 chloroplast envelope cellular_component;GO:0016630 protochlorophyllide reductase activity molecular_function;GO:0009535 chloroplast thylakoid membrane cellular_component;GO:0000166 nucleotide binding molecula…	AT5G54190	-2.25307	0.0143408	unknown [Medicago truncatula]
Cko_contig_58738	-4.21848	7.64741e-06	2.2e-62	GO:0055114 oxidation-reduction process biological_process;GO:0003959 NADPH dehydrogenase activity molecular_function;GO:0015995 chlorophyll biosynthetic process biological_process;GO:0009941 chloroplast envelope cellular_component;GO:0016630 protochlorophyllide reductase activity molecular_function;GO:0009535 chloroplast thylakoid membrane cellular_component;GO:0000166 nucleotide binding molecula…	AT5G54190	-2.25307	0.0143408	short-chain dehydrogenase, putative [Ricinus communis]
Cko_contig_58739	-5.10355	4.20755e-08	9.5e-47	GO:0055114 oxidation-reduction process biological_process;GO:0015995 chlorophyll biosynthetic process biological_process;GO:0016630 protochlorophyllide reductase activity molecular_function;GO:0000166 nucleotide binding molecular_function;GO:0015979 photosynthesis biological_process;GO:0016020 membrane cellular_component;GO:0044434 chloroplast part cellular_component;EC:1.3.1.33	AT5G54190	-2.25307	0.0143408	unknown [Glycine max]
Cko_contig_58740	-7.02088	1.38823e-05	2.2e-54	GO:0055114 oxidation-reduction process biological_process;GO:0003959 NADPH dehydrogenase activity molecular_function;GO:0015995 chlorophyll biosynthetic process biological_process;GO:0009941 chloroplast envelope cellular_component;GO:0016630 protochlorophyllide reductase activity molecular_function;GO:0009535 chloroplast thylakoid membrane cellular_component;GO:0000166 nucleotide binding molecula…	AT5G54190	-2.25307	0.0143408	NADPH-protochlorophyllide oxidoreductase 1 [Amaranthus tricolor]
Cko_contig_59054	-7.07765	8.88178e-16	0	GO:0016787 hydrolase activity molecular_function	AT2G38010	-1.24914	0.0045738	PREDICTED: neutral ceramidase-like [Glycine max]
Cko_contig_59144	-2.80289	0.00118139	7.8e-59	GO:0003700 sequence-specific DNA binding transcription factor activity molecular_function;GO:0003677 DNA binding molecular_function;GO:0009825 multidimensional cell growth biological_process;GO:0005634 nucleus cellular_component;GO:0006355 regulation of transcription, DNA-dependent biological_process	AT3G16280	-0.820471	0.53653	PREDICTED: dehydration-responsive element-binding protein 3-like [Glycine max]
Cko_contig_59448	-1.60731	0.00138289	0	GO:0046961 proton-transporting ATPase activity, rotational mechanism molecular_function;GO:0009853 photorespiration biological_process;GO:0008553 hydrogen-exporting ATPase activity, phosphorylative mechanism molecular_function;GO:0046933 proton-transporting ATP synthase activity, rotational mechanism molecular_function;GO:0016984 ribulose-bisphosphate carboxylase activity molecular_function;GO:00…	ATCG00480	-1.2866	0.000101369	ATP synthase subunit beta [Medicago truncatula]
Cko_contig_59498	-2.83765	0.000180846	2.6e-276	GO:0009409 response to cold biological_process;GO:0034009 isoprene synthase activity molecular_function;GO:0043612 isoprene biosynthetic process biological_process;GO:0071485 cellular response to absence of light biological_process;GO:0000287 magnesium ion binding molecular_function;GO:0009507 chloroplast cellular_component;GO:0050993 dimethylallyl diphosphate metabolic process biological_process…	AT4G16740	-4.26267	0	isoprene synthase, partial [Wisteria sp. 101210T2Dc1]
Cko_contig_5962	-3.2473	2.96341e-06	3.8e-185	GO:0016811 hydrolase activity, acting on carbon-nitrogen (but not peptide) bonds, in linear amides molecular_function;GO:0009536 plastid cellular_component;GO:0005515 protein binding molecular_function;GO:0016020 membrane cellular_component;EC:3.5.1.0	AT1G08980	-0.263273	0.473699	Glutamyl-tRNA(Gln) amidotransferase subunit A [Medicago truncatula]
Cko_contig_59749	-1.69307	0.000734875	2.7e-118	GO:0042742 defense response to bacterium biological_process;GO:0009505 plant-type cell wall cellular_component;GO:0004601 peroxidase activity molecular_function;GO:0051920 peroxiredoxin activity molecular_function;GO:0009570 chloroplast stroma cellular_component;GO:0009579 thylakoid cellular_component;GO:0055114 oxidation-reduction process biological_process;EC:1.11.1.7;EC:1.11.1.15	AT3G52960	-1.72202	2.04e-10	unknown [Medicago truncatula]
Cko_contig_59907	-1.64275	0.0011843	4.4e-191	GO:0046406 magnesium protoporphyrin IX methyltransferase activity molecular_function;GO:0015995 chlorophyll biosynthetic process biological_process;GO:0009941 chloroplast envelope cellular_component;GO:0032259 methylation biological_process;GO:0009535 chloroplast thylakoid membrane cellular_component;EC:2.1.1.11	AT4G25080	-0.771424	0.040425	Magnesium-protoporphyrin O-methyltransferase [Medicago truncatula]
Cko_contig_60125	-7.64286	0	4.5e-123	GO:0030246 carbohydrate binding molecular_function	AT5G10530	-0.405974	0.650456	PREDICTED: agglutinin-2-like [Glycine max]
Cko_contig_60180	-2.72218	0.00113172	5.2e-169	GO:0030570 pectate lyase activity molecular_function;GO:0016020 membrane cellular_component;EC:4.2.2.2	AT1G67750	-0.151985	1	PREDICTED: probable pectate lyase 5-like [Glycine max]
Cko_contig_60253	-4.94757	2.79713e-08	1.4e-23	GO:0004672 protein kinase activity molecular_function	AT5G56790	-1.3509	1.98e-05	PREDICTED: uncharacterized protein LOC100777993 [Glycine max]
Cko_contig_60403	-1.79166	0.000383505	2.5e-136	GO:0008171 O-methyltransferase activity molecular_function;GO:0032259 methylation biological_process	AT4G26220	-0.152756	0.892586	PREDICTED: probable caffeoyl-CoA O-methyltransferase At4g26220-like [Glycine max]
Cko_contig_60530	-5.42262	0.00105497	0	GO:0042802 identical protein binding molecular_function;GO:0004252 serine-type endopeptidase activity molecular_function;GO:0016023 cytoplasmic membrane-bounded vesicle cellular_component;GO:0005576 extracellular region cellular_component;GO:0006508 proteolysis biological_process;GO:0043086 negative regulation of catalytic activity biological_process;EC:3.4.21.0	AT5G67090	-1.08724	0.00190116	Subtilisin-like protease [Medicago truncatula]
Cko_contig_60660	-3.11894	0.000180588	2.5e-84	GO:0005737 cytoplasm cellular_component;GO:0015671 oxygen transport biological_process;GO:0009399 nitrogen fixation biological_process;GO:0005344 oxygen transporter activity molecular_function;GO:0005886 plasma membrane cellular_component;GO:0005506 iron ion binding molecular_function;GO:0006950 response to stress biological_process;GO:0020037 heme binding molecular_function;GO:0005618 cell wall …	AT2G16060	-0.526495	0.768652	uncharacterized protein LOC100809295 [Glycine max]
Cko_contig_60693	-1.80641	0.00039218	4e-62	GO:0005840 ribosome cellular_component;GO:0003735 structural constituent of ribosome molecular_function;GO:0009507 chloroplast cellular_component;GO:0006412 translation biological_process	AT3G27830	-1.49703	5.71e-08	PREDICTED: 50S ribosomal protein L12, chloroplastic-like [Glycine max]
Cko_contig_607	-3.39565	0.000221738	3.3e-291	GO:0044444 cytoplasmic part cellular_component;GO:0006508 proteolysis biological_process;GO:0008234 cysteine-type peptidase activity molecular_function;GO:0043231 intracellular membrane-bounded organelle cellular_component	AT1G09850	-1.10379	0.000135707	Cysteine proteinase [Medicago truncatula]
Cko_contig_60891	-3.65357	2.74464e-05	3e-190	GO:0050660 flavin adenine dinucleotide binding molecular_function;GO:0016021 integral to membrane cellular_component;GO:0046577 long-chain-alcohol oxidase activity molecular_function;GO:0055114 oxidation-reduction process biological_process;GO:0006066 alcohol metabolic process biological_process;GO:0009409 response to cold biological_process;EC:1.1.3.20	AT3G23410	-0.370451	0.311962	RecName: Full=Long-chain-alcohol oxidase FAO1; AltName: Full=Long-chain fatty alcohol oxidase 1
Cko_contig_60893	-3.20689	0.000302683	3.2e-221	GO:0050660 flavin adenine dinucleotide binding molecular_function;GO:0016021 integral to membrane cellular_component;GO:0046577 long-chain-alcohol oxidase activity molecular_function;GO:0055114 oxidation-reduction process biological_process;GO:0006066 alcohol metabolic process biological_process;GO:0009409 response to cold biological_process;EC:1.1.3.20	AT3G23410	-0.370451	0.311962	PREDICTED: long-chain-alcohol oxidase FAO1-like [Glycine max]
Cko_contig_61547	-2.44608	0.000762524	6.3e-92	-	AT4G23930	-0.428472	0.625171	hypothetical protein MTR_5g009130 [Medicago truncatula]
Cko_contig_61681	-2.96694	2.65172e-05	0	GO:0016874 ligase activity molecular_function;GO:0046872 metal ion binding molecular_function;GO:0006979 response to oxidative stress biological_process;GO:0020037 heme binding molecular_function;GO:0004601 peroxidase activity molecular_function;GO:0047077 Photinus-luciferin 4-monooxygenase (ATP-hydrolyzing) activity molecular_function;GO:0055114 oxidation-reduction process biological_process;EC:…	AT1G20510	-2.11105	1.04e-14	PREDICTED: 4-coumarate--CoA ligase-like 5-like [Glycine max]
Cko_contig_6173	-3.57462	0.0015139	9.5e-188	GO:0045454 cell redox homeostasis biological_process;GO:0009055 electron carrier activity molecular_function;GO:0015035 protein disulfide oxidoreductase activity molecular_function	AT3G57070	-1.82322	3.51e-10	PREDICTED: uncharacterized protein At5g39865-like [Glycine max]
Cko_contig_61740	-2.24101	0.000105977	8.1e-102	GO:0006950 response to stress biological_process;GO:0009536 plastid cellular_component	AT4G25200	-1.79769e+308	1	heat shock 22 kDa protein, mitochondrial [Glycine max]
Cko_contig_61799	-4.74454	3.7701e-06	5.6e-62	GO:0045454 cell redox homeostasis biological_process;GO:0009055 electron carrier activity molecular_function;GO:0015035 protein disulfide oxidoreductase activity molecular_function	AT5G18600	-0.60307	0.047882	PREDICTED: monothiol glutaredoxin-S2-like [Glycine max]
Cko_contig_62676	-3.99765	4.20782e-07	7.4e-113	GO:0043086 negative regulation of catalytic activity biological_process;GO:0032440 2-alkenal reductase [NAD(P)] activity molecular_function;GO:0006508 proteolysis biological_process;GO:0042802 identical protein binding molecular_function;GO:0004252 serine-type endopeptidase activity molecular_function;GO:0055114 oxidation-reduction process biological_process;EC:1.3.1.74;EC:3.4.21.0	AT1G04110	-2.57457	0.0033389	PREDICTED: subtilisin-like protease SDD1-like [Glycine max]
Cko_contig_63010	-3.0303	0.000396372	1.3e-96	GO:0003700 sequence-specific DNA binding transcription factor activity molecular_function;GO:0009611 response to wounding biological_process;GO:0003677 DNA binding molecular_function;GO:0009607 response to biotic stimulus biological_process;GO:0005634 nucleus cellular_component;GO:0006355 regulation of transcription, DNA-dependent biological_process	AT5G21960	-3.14258	0.047882	unknown [Medicago truncatula]
Cko_contig_63118	-4.01063	3.60842e-09	1.1e-217	GO:0016788 hydrolase activity, acting on ester bonds molecular_function;GO:0010226 response to lithium ion biological_process;GO:0009751 response to salicylic acid stimulus biological_process;GO:0042538 hyperosmotic salinity response biological_process;GO:0006629 lipid metabolic process biological_process	AT3G04290	-1.15619	0.38262	GDSL esterase/lipase [Medicago truncatula]
Cko_contig_63806	-3.00387	7.04001e-08	2.3e-299	GO:0072488 ammonium transmembrane transport biological_process;GO:0016021 integral to membrane cellular_component;GO:0008519 ammonium transmembrane transporter activity molecular_function	AT2G38290	-1.48253	1.98e-07	high affinity ammonium transporter [Lotus japonicus]
Cko_contig_63828	-5.8276	2.2934e-08	3.5e-72	GO:0030170 pyridoxal phosphate binding molecular_function;GO:0003962 cystathionine gamma-synthase activity molecular_function;GO:0018826 methionine gamma-lyase activity molecular_function;GO:0006520 cellular amino acid metabolic process biological_process;GO:0005829 cytosol cellular_component;EC:2.5.1.48;EC:4.4.1.11	AT1G64660	-0.0919292	0.843785	PREDICTED: methionine gamma-lyase-like [Glycine max]
Cko_contig_63829	-4.26764	1.34618e-05	1.9e-44	GO:0030170 pyridoxal phosphate binding molecular_function;GO:0003962 cystathionine gamma-synthase activity molecular_function;GO:0018826 methionine gamma-lyase activity molecular_function;GO:0006520 cellular amino acid metabolic process biological_process;GO:0005829 cytosol cellular_component;EC:2.5.1.48;EC:4.4.1.11	AT1G64660	-0.0919292	0.843785	unknown [Populus trichocarpa]
Cko_contig_64262	-2.44534	0.000712717	0	GO:0055085 transmembrane transport biological_process;GO:0005886 plasma membrane cellular_component;GO:0006857 oligopeptide transport biological_process	AT4G10770	-0.00384894	0.995057	PREDICTED: oligopeptide transporter 7-like [Glycine max]
Cko_contig_64760	-4.62193	2.01588e-05	1.8e-114	-	AT5G36930	-0.861477	0.313191	Resistance protein [Medicago truncatula]
Cko_contig_64865	-5.83765	0.000384151	3.5e-52	GO:0003676 nucleic acid binding molecular_function;GO:0030529 ribonucleoprotein complex cellular_component	AT4G30330	-0.737395	0.253464	PREDICTED: small nuclear ribonucleoprotein E-like [Glycine max]
Cko_contig_64964	-2.31042	9.62022e-06	4.4e-179	GO:0009522 photosystem I cellular_component;GO:0010114 response to red light biological_process;GO:0016168 chlorophyll binding molecular_function;GO:0016021 integral to membrane cellular_component;GO:0046872 metal ion binding molecular_function;GO:0018298 protein-chromophore linkage biological_process;GO:0009941 chloroplast envelope cellular_component;GO:0005774 vacuolar membrane cellular_compone…	AT3G27690	-1.39082	1.09e-06	uncharacterized protein LOC100815789 [Glycine max]
Cko_contig_64965	-1.66235	0.000999665	1.2e-175	GO:0046872 metal ion binding molecular_function;GO:0009765 photosynthesis, light harvesting biological_process;GO:0009523 photosystem II cellular_component;GO:0018298 protein-chromophore linkage biological_process;GO:0016168 chlorophyll binding molecular_function;GO:0016021 integral to membrane cellular_component;GO:0009522 photosystem I cellular_component;GO:0009535 chloroplast thylakoid membran…	AT2G34430	-0.488141	0.429383	unknown [Medicago truncatula]
Cko_contig_65079	-1.843	0.000244232	1.1e-80	GO:0044249 cellular biosynthetic process biological_process;GO:0050789 regulation of biological process biological_process;GO:0044238 primary metabolic process biological_process	AT1G12610	-1.9066	0.242876	Dehydration-responsive element-binding protein 1F [Medicago truncatula]
Cko_contig_6548	-3.91143	7.93587e-07	1.6e-69	GO:0008152 metabolic process biological_process;GO:0016787 hydrolase activity molecular_function;GO:0009941 chloroplast envelope cellular_component;GO:0009570 chloroplast stroma cellular_component	AT4G39970	-1.60745	3.73e-07	PREDICTED: protein CbbY, chromosomal-like [Glycine max]
Cko_contig_6549	-2.36344	0.000175945	3.8e-87	GO:0009536 plastid cellular_component	AT5G23910	-1.39353	0.157409	PREDICTED: kinesin-related protein 3-like [Glycine max]
Cko_contig_65642	-1.62187	0.00158378	5.6e-83	GO:0005840 ribosome cellular_component;GO:0009941 chloroplast envelope cellular_component;GO:0003735 structural constituent of ribosome molecular_function;GO:0009295 nucleoid cellular_component;GO:0009570 chloroplast stroma cellular_component;GO:0006412 translation biological_process	AT5G65220	-0.939218	0.00196949	unknown [Lotus japonicus]
Cko_contig_65728	-2.27359	3.14862e-05	2e-230	GO:0016020 membrane cellular_component;GO:0009941 chloroplast envelope cellular_component;GO:0000166 nucleotide binding molecular_function;GO:0051744 3,8-divinyl protochlorophyllide a 8-vinyl reductase activity molecular_function	AT5G18660	-3.80905	0	PREDICTED: uncharacterized protein LOC100813325 [Glycine max]
Cko_contig_65938	-6.96694	2.04281e-14	2.3e-177	GO:0032559 adenyl ribonucleotide binding molecular_function	AT1G12220	-0.827474	0.200884	Cc-nbs resistance protein, partial [Medicago truncatula]
Cko_contig_66147	-1.9583	0.000233097	4.8e-110	GO:0006633 fatty acid biosynthetic process biological_process;GO:0005618 cell wall cellular_component;GO:0009507 chloroplast cellular_component;GO:0016020 membrane cellular_component;GO:0009245 lipid A biosynthetic process biological_process;GO:0008693 3-hydroxydecanoyl-[acyl-carrier-protein] dehydratase activity molecular_function;EC:4.2.1.60	AT5G10160	-1.8321	1.41e-06	uncharacterized protein LOC100790839 [Glycine max]
Cko_contig_66205	-3.98802	4.77946e-08	2.5e-160	GO:0006810 transport biological_process;GO:0016021 integral to membrane cellular_component;GO:0005215 transporter activity molecular_function	AT4G01470	-1.79769e+308	1	PREDICTED: aquaporin TIP1-2-like [Glycine max]
Cko_contig_66473	-2.89868	0.00043525	1.3e-95	GO:0016020 membrane cellular_component	AT4G15630	-0.004771	0.994134	hypothetical protein MTR_7g108130 [Medicago truncatula]
Cko_contig_66932	-2.84337	0.000197753	1.8e-211	GO:0005773 vacuole cellular_component;GO:0032440 2-alkenal reductase [NAD(P)] activity molecular_function;GO:0009507 chloroplast cellular_component;GO:0006508 proteolysis biological_process;GO:0048046 apoplast cellular_component;GO:0010114 response to red light biological_process;GO:0009651 response to salt stress biological_process;GO:0008234 cysteine-type peptidase activity molecular_function;G…	AT5G43060	-1.06178	0.000358538	unknown [Medicago truncatula]
Cko_contig_66935	-1.98299	0.000144952	5.2e-65	GO:0000786 nucleosome cellular_component;GO:0009414 response to water deprivation biological_process;GO:0005730 nucleolus cellular_component;GO:0003677 DNA binding molecular_function;GO:0009579 thylakoid cellular_component;GO:0005515 protein binding molecular_function;GO:0006334 nucleosome assembly biological_process;GO:0009507 chloroplast cellular_component;GO:0005886 plasma membrane cellular_co…	AT5G59970	-1.38233	0.000722216	hypothetical protein PANDA_016833 [Ailuropoda melanoleuca]
Cko_contig_66962	-3.98061	0.000161974	9.1e-126	GO:0003677 DNA binding molecular_function	AT5G49330	-5.30604	0.000431194	PREDICTED: myb-related protein 308-like [Glycine max]
Cko_contig_67340	-6.59254	4.98029e-05	1.3e-27	GO:0052726 inositol-1,3,4-trisphosphate 5-kinase activity molecular_function;GO:0047325 inositol tetrakisphosphate 1-kinase activity molecular_function;GO:0005622 intracellular cellular_component;GO:0016310 phosphorylation biological_process;GO:0005524 ATP binding molecular_function;GO:0000287 magnesium ion binding molecular_function;GO:0052725 inositol-1,3,4-trisphosphate 6-kinase activity molec…	AT2G43980	-0.425752	0.252184	PREDICTED: inositol-tetrakisphosphate 1-kinase 4-like [Glycine max]
Cko_contig_67911	-3.92512	0.000206107	4.3e-177	-	AT5G49220	-0.143713	0.763818	hypothetical protein MTR_2g035080 [Medicago truncatula]
Cko_contig_68393	-3.06005	0.00163629	8.1e-194	GO:0047213 anthocyanidin 3-O-glucosyltransferase activity molecular_function;GO:0050502 cis-zeatin O-beta-D-glucosyltransferase activity molecular_function;GO:0008152 metabolic process biological_process;GO:0050403 trans-zeatin O-beta-D-glucosyltransferase activity molecular_function;EC:2.4.1.115;EC:2.4.1.215;EC:2.4.1.203	AT1G22360	-0.266901	0.479219	Cytokinin-O-glucosyltransferase [Medicago truncatula]
Cko_contig_68627	-3.01072	0.000684777	0	GO:0050896 response to stimulus biological_process;GO:0006857 oligopeptide transport biological_process;GO:0016021 integral to membrane cellular_component;GO:0005215 transporter activity molecular_function	AT1G12110	-0.175607	0.709985	Nitrate transporter [Medicago truncatula]
Cko_contig_69112	-1.78007	0.000380407	2e-117	GO:0045735 nutrient reservoir activity molecular_function;GO:0009505 plant-type cell wall cellular_component;GO:0030145 manganese ion binding molecular_function;GO:0009409 response to cold biological_process;GO:0031012 extracellular matrix cellular_component;GO:0009734 auxin mediated signaling pathway biological_process;GO:0005634 nucleus cellular_component;GO:0048046 apoplast cellular_component	AT5G20630	-1.79769e+308	0.00716996	unknown [Medicago truncatula]
Cko_contig_6921	-3.57462	0.00055415	4.9e-95	GO:0008270 zinc ion binding molecular_function	AT4G10150	-1.33636	0.325687	PREDICTED: RING-H2 finger protein ATL7-like [Glycine max]
Cko_contig_69223	-5.99416	5.76886e-07	8.2e-17	GO:0008233 peptidase activity molecular_function;GO:0008152 metabolic process biological_process	AT1G04110	-2.57457	0.0033389	Pentatricopeptide repeat-containing protein [Medicago truncatula]
Cko_contig_69546	-2.15628	2.06974e-05	3.8e-85	GO:0000786 nucleosome cellular_component;GO:0003677 DNA binding molecular_function;GO:0051320 S phase biological_process;GO:0005515 protein binding molecular_function;GO:0060968 regulation of gene silencing biological_process;GO:0006334 nucleosome assembly biological_process;GO:0005576 extracellular region cellular_component;GO:0005654 nucleoplasm cellular_component;GO:0007596 blood coagulation b…	AT5G65360	-3.82593	0	histone H3 [Arabidopsis thaliana]
Cko_contig_69643	-2.33552	0.0017004	1.8e-50	GO:0044707 single-multicellular organism process biological_process;GO:0003677 DNA binding molecular_function;GO:0009628 response to abiotic stimulus biological_process;GO:0005634 nucleus cellular_component	AT4G39250	-1.79769e+308	1	MYB transcription factor MYB164 [Glycine max]
Cko_contig_70077	-3.71212	0.000928015	6.6e-76	GO:0010025 wax biosynthetic process biological_process;GO:0042335 cuticle development biological_process;GO:0055114 oxidation-reduction process biological_process;GO:0016021 integral to membrane cellular_component;GO:0046185 aldehyde catabolic process biological_process;GO:0043668 exine cellular_component;GO:0010143 cutin biosynthetic process biological_process;GO:0016491 oxidoreductase activity …	AT1G02190	-3.5488	1	Protein WAX2 [Medicago truncatula]
Cko_contig_70251	-6.62773	1.42109e-14	4.8e-192	GO:0016788 hydrolase activity, acting on ester bonds molecular_function;GO:0006629 lipid metabolic process biological_process	AT4G28780	-1.04678	0.056066	GDSL esterase/lipase [Medicago truncatula]
Cko_contig_70501	-5.69563	2.41906e-06	5.3e-140	GO:0007067 mitosis biological_process;GO:0030261 chromosome condensation biological_process;GO:0051301 cell division biological_process	AT2G32590	-0.742206	0.445275	Condensin complex subunit [Medicago truncatula]
Cko_contig_70603	-1.71305	0.00114275	4.2e-170	GO:0016747 transferase activity, transferring acyl groups other than amino-acyl groups molecular_function;EC:2.3.1.0	AT5G67150	-1.95596	1.71e-05	Acetyltransferase, putative [Medicago truncatula]
Cko_contig_71101	-6.37336	4.90719e-14	0	GO:0016023 cytoplasmic membrane-bounded vesicle cellular_component;GO:0008152 metabolic process biological_process;GO:0004366 glycerol-3-phosphate O-acyltransferase activity molecular_function;EC:2.3.1.15	AT2G38110	-0.497282	0.673888	ER glycerol-phosphate acyltransferase [Medicago truncatula]
Cko_contig_71307	-3.29451	0.00016878	9e-64	-	AT1G65870	-2.14078	0.390641	uncharacterized protein LOC100305909 precursor [Glycine max]
Cko_contig_71414	-4.46214	0.000358129	1.8e-272	GO:0004353 glutamate dehydrogenase [NAD(P)+] activity molecular_function;GO:0051171 regulation of nitrogen compound metabolic process biological_process;GO:0050897 cobalt ion binding molecular_function;GO:0005507 copper ion binding molecular_function;GO:0046686 response to cadmium ion biological_process;GO:0009646 response to absence of light biological_process;GO:0005524 ATP binding molecular_fu…	AT5G18170	-0.253577	0.521572	uncharacterized protein LOC100789509 [Glycine max]
Cko_contig_71526	-4.40244	2.25289e-05	6.4e-127	GO:0003676 nucleic acid binding molecular_function;GO:0008270 zinc ion binding molecular_function;GO:0015074 DNA integration biological_process;GO:0000166 nucleotide binding molecular_function	AT4G23160	-0.21101	0.842798	gag-pol polyprotein [Populus deltoides]
Cko_contig_7195	-7.4921	0	4e-115	GO:0030246 carbohydrate binding molecular_function;GO:0016772 transferase activity, transferring phosphorus-containing groups molecular_function	AT5G10530	-0.405974	0.650456	Lectin alpha chain [Medicago truncatula]
Cko_contig_72002	-2.74602	0.000109389	1.1e-129	GO:0006468 protein phosphorylation biological_process;GO:0004674 protein serine/threonine kinase activity molecular_function;GO:0000166 nucleotide binding molecular_function;GO:0050794 regulation of cellular process biological_process;EC:2.7.11.0	AT1G05100	-0.504596	0.121335	ATP binding protein, putative [Ricinus communis]
Cko_contig_72087	-1.74542	0.000659824	2.9e-177	-	AT1G70370	-1.47079	1.44e-07	PREDICTED: probable polygalacturonase non-catalytic subunit JP650-like [Glycine max]
Cko_contig_72088	-2.33174	0.000116336	9.6e-51	-	AT1G70370	-1.47079	1.44e-07	PREDICTED: probable polygalacturonase non-catalytic subunit JP650-like [Glycine max]
Cko_contig_72597	-2.51661	5.0574e-06	3.9e-96	-	AT5G05250	-1.20623	0.132056	PREDICTED: uncharacterized protein LOC100780848 [Glycine max]
Cko_contig_72609	-1.99799	0.000978513	2.2e-174	GO:0009941 chloroplast envelope cellular_component;GO:0090305 nucleic acid phosphodiester bond hydrolysis biological_process;GO:0004518 nuclease activity molecular_function;GO:0009570 chloroplast stroma cellular_component;GO:0006281 DNA repair biological_process	AT3G48420	-1.6182	1.88e-09	PREDICTED: protein CbbY-like isoform 1 [Glycine max]
Cko_contig_72665	-3.53509	3.38588e-06	6.1e-171	GO:0048868 pollen tube development biological_process;GO:0010025 wax biosynthetic process biological_process;GO:0000038 very long-chain fatty acid metabolic process biological_process;GO:0042335 cuticle development biological_process;GO:0009416 response to light stimulus biological_process;GO:0009409 response to cold biological_process;GO:0009922 fatty acid elongase activity molecular_function;GO…	AT1G68530	-0.074698	0.918393	PREDICTED: 3-ketoacyl-CoA synthase 6-like [Glycine max]
Cko_contig_72666	-2.76927	0.000439237	4.8e-58	GO:0048868 pollen tube development biological_process;GO:0010025 wax biosynthetic process biological_process;GO:0000038 very long-chain fatty acid metabolic process biological_process;GO:0042335 cuticle development biological_process;GO:0009416 response to light stimulus biological_process;GO:0009409 response to cold biological_process;GO:0009922 fatty acid elongase activity molecular_function;GO…	AT1G68530	-0.074698	0.918393	3-ketoacyl-CoA synthase [Medicago truncatula]
Cko_contig_72704	-2.51958	2.67923e-05	4.5e-182	GO:0051501 diterpene phytoalexin metabolic process biological_process;GO:0004337 geranyltranstransferase activity molecular_function;GO:0016491 oxidoreductase activity molecular_function;GO:0016114 terpenoid biosynthetic process biological_process;GO:0004311 farnesyltranstransferase activity molecular_function;GO:0008654 phospholipid biosynthetic process biological_process;GO:0000010 trans-hexapr…	AT4G36810	-1.73106	3.21e-10	PREDICTED: geranylgeranyl pyrophosphate synthase, chloroplastic-like [Glycine max]
Cko_contig_72706	-3.42262	0.000163008	4.5e-52	-	AT5G19260	-1.073	0.340236	predicted protein [Populus trichocarpa]
Cko_contig_72742	-2.25339	2.00516e-05	3.3e-113	GO:0016020 membrane cellular_component;GO:0009941 chloroplast envelope cellular_component	AT5G62720	-2.35612	0	HPP domain containing protein [Lotus japonicus]
Cko_contig_73320	-4.62193	1.79266e-06	2.5e-122	GO:0016787 hydrolase activity molecular_function;GO:0008152 metabolic process biological_process;GO:0016020 membrane cellular_component	AT5G03080	-0.588954	0.0533187	PREDICTED: dolichyldiphosphatase 1-like isoform 1 [Glycine max]
Cko_contig_73502	-2.25269	0.0013089	6.9e-63	GO:0005840 ribosome cellular_component;GO:0003735 structural constituent of ribosome molecular_function;GO:0009507 chloroplast cellular_component;GO:0006412 translation biological_process;GO:0019843 rRNA binding molecular_function;GO:0000027 ribosomal large subunit assembly biological_process	ATCG00660	-0.973565	0.429383	ribosomal protein L20 (chloroplast) [Millettia pinnata]
Cko_contig_73513	-3.8674	0.000263617	0	GO:0006400 tRNA modification biological_process;GO:0016740 transferase activity molecular_function;GO:0051539 4 iron, 4 sulfur cluster binding molecular_function;GO:0032440 2-alkenal reductase [NAD(P)] activity molecular_function;GO:0005739 mitochondrion cellular_component;GO:0055114 oxidation-reduction process biological_process;EC:1.3.1.74	AT4G36390	-0.249905	0.50439	PREDICTED: CDK5RAP1-like protein-like [Glycine max]
Cko_contig_73628	-6.93919	3.38377e-09	7e-61	GO:0005618 cell wall cellular_component;GO:0005730 nucleolus cellular_component;GO:0009651 response to salt stress biological_process;GO:0005874 microtubule cellular_component;GO:0051258 protein polymerization biological_process;GO:0006184 GTP catabolic process biological_process;GO:0007018 microtubule-based movement biological_process;GO:0003924 GTPase activity molecular_function;GO:0005198 stru…	AT5G23860	-0.735985	0.0701057	PREDICTED: tubulin beta-1 chain-like [Glycine max]
Cko_contig_73821	-2.01414	0.000912588	2e-85	GO:0000786 nucleosome cellular_component;GO:0003677 DNA binding molecular_function;GO:0051320 S phase biological_process;GO:0005515 protein binding molecular_function;GO:0060968 regulation of gene silencing biological_process;GO:0006334 nucleosome assembly biological_process;GO:0005576 extracellular region cellular_component;GO:0005654 nucleoplasm cellular_component;GO:0007596 blood coagulation b…	AT5G65360	-3.82593	0	PREDICTED: uncharacterized protein LOC101028819 [Saimiri boliviensis boliviensis]
Cko_contig_74924	-2.49662	0.000670982	5.3e-122	-	AT1G67090	-2.31203	3.2e-05	PREDICTED: uncharacterized protein LOC100817175 [Glycine max]
Cko_contig_74926	-2.18737	1.66886e-05	1.3e-52	GO:0019253 reductive pentose-phosphate cycle biological_process;GO:0016984 ribulose-bisphosphate carboxylase activity molecular_function;GO:0004497 monooxygenase activity molecular_function;GO:0009853 photorespiration biological_process;GO:0009507 chloroplast cellular_component;GO:0055114 oxidation-reduction process biological_process;EC:4.1.1.39	AT1G67090	-2.31203	3.2e-05	unknown [Lotus japonicus]
Cko_contig_75081	-3.04624	0.000739878	1.2e-33	GO:0030001 metal ion transport biological_process;GO:0046872 metal ion binding molecular_function	AT5G24580	-1.69369	0.0295207	hypothetical protein MTR_5g069180 [Medicago truncatula]
Cko_contig_7547	-4.04059	2.51382e-06	1.4e-126	-	AT3G16560	-1.32246	3.31e-05	unknown [Lotus japonicus]
Cko_contig_75691	-4.13533	8.08878e-05	4.5e-15	GO:0008270 zinc ion binding molecular_function;GO:0051726 regulation of cell cycle biological_process;GO:0070734 histone H3-K27 methylation biological_process;GO:0006275 regulation of DNA replication biological_process;GO:0009901 anther dehiscence biological_process;GO:0046976 histone methyltransferase activity (H3-K27 specific) molecular_function;GO:0005634 nucleus cellular_component	AT5G24330	-2.82947	1	Lysine-specific demethylase 5C [Medicago truncatula]
Cko_contig_76586	-1.79769e+308	0.00028445	7.7e-42	GO:0048040 UDP-glucuronate decarboxylase activity molecular_function;GO:0051287 NAD binding molecular_function;GO:0009226 nucleotide-sugar biosynthetic process biological_process;GO:0048046 apoplast cellular_component;EC:4.1.1.35	AT2G27860	-0.941282	0.00166797	nucleoside-diphopshate-sugar dehydratase [Plantago major]
Cko_contig_79556	-2.13844	2.50519e-05	3.8e-61	GO:0009523 photosystem II cellular_component;GO:0015979 photosynthesis biological_process	AT2G06520	-0.543555	0.199124	uncharacterized protein LOC100306291 [Glycine max]
Cko_contig_80817	-6.13533	2.83568e-07	0	GO:0006508 proteolysis biological_process;GO:0009570 chloroplast stroma cellular_component;GO:0008236 serine-type peptidase activity molecular_function	AT2G47390	-0.504726	0.173029	Acylamino-acid-releasing enzyme [Medicago truncatula]
Cko_contig_81042	-1.84614	0.000927437	1.2e-276	GO:0016021 integral to membrane cellular_component;GO:0006857 oligopeptide transport biological_process;GO:0009624 response to nematode biological_process;GO:0005886 plasma membrane cellular_component;GO:0005215 transporter activity molecular_function	AT1G59740	-0.836302	0.0405404	PREDICTED: probable peptide/nitrate transporter At1g59740-like [Glycine max]
Cko_contig_81265	-6.95313	1.70897e-05	0	GO:0055114 oxidation-reduction process biological_process;GO:0009897 external side of plasma membrane cellular_component;GO:0010103 stomatal complex morphogenesis biological_process;GO:0042802 identical protein binding molecular_function;GO:0006508 proteolysis biological_process;GO:0016023 cytoplasmic membrane-bounded vesicle cellular_component;GO:0043086 negative regulation of catalytic activity…	AT1G04110	-2.57457	0.0033389	Subtilisin-like protease [Medicago truncatula]
Cko_contig_81327	-3.73812	0.000278082	9.2e-31	GO:0016023 cytoplasmic membrane-bounded vesicle cellular_component;GO:0006468 protein phosphorylation biological_process;GO:0016787 hydrolase activity molecular_function;GO:0005524 ATP binding molecular_function;GO:0016021 integral to membrane cellular_component;GO:0004674 protein serine/threonine kinase activity molecular_function;GO:0005739 mitochondrion cellular_component;EC:2.7.11.0	AT1G74360	-0.732331	0.165882	PREDICTED: probable LRR receptor-like serine/threonine-protein kinase At1g74360-like [Glycine max]
Cko_contig_81589	-3.44183	1.16035e-06	1.1e-17	GO:0008233 peptidase activity molecular_function;GO:0044238 primary metabolic process biological_process;GO:0043170 macromolecule metabolic process biological_process	AT1G09850	-1.10379	0.000135707	Papain-like cysteine peptidase XBCP3 [Medicago truncatula]
Cko_contig_82159	-3.89315	5.27682e-06	9.4e-292	GO:0004315 3-oxoacyl-[acyl-carrier-protein] synthase activity molecular_function;GO:0006633 fatty acid biosynthetic process biological_process;EC:2.3.1.41	AT5G46290	-0.926734	0.00145774	PREDICTED: 3-oxoacyl-[acyl-carrier-protein]
Cko_contig_82972	-2.81102	3.60223e-05	3e-62	GO:0016630 protochlorophyllide reductase activity molecular_function;GO:0009706 chloroplast inner membrane cellular_component;GO:0005516 calmodulin binding molecular_function;GO:0055114 oxidation-reduction process biological_process;GO:0000166 nucleotide binding molecular_function;GO:0015031 protein transport biological_process;EC:1.3.1.33	AT4G23420	-1.70408	0.00216389	PREDICTED: short-chain dehydrogenase TIC 32, chloroplastic [Vitis vinifera]
Cko_contig_83064	-3.74098	7.48196e-05	6.6e-64	GO:0044260 cellular macromolecule metabolic process biological_process;GO:0044238 primary metabolic process biological_process;GO:0003824 catalytic activity molecular_function	AT3G61170	-0.0629655	0.980588	polyprotein [Glycine max]
Cko_contig_83088	-1.90256	0.000794682	2.2e-123	GO:0030246 carbohydrate binding molecular_function	AT5G65600	-0.748877	1	lectin [Robinia pseudoacacia]
Cko_contig_85255	-5.61901	1.73367e-08	5e-177	-	AT3G50120	-4.71555	1	hypothetical protein MTR_7g060320 [Medicago truncatula]
Cko_contig_85292	-5.13101	4.88416e-10	2.2e-123	GO:0008233 peptidase activity molecular_function	AT1G44130	-0.792178	1	PREDICTED: LOW QUALITY PROTEIN: aspartic proteinase Asp1-like [Glycine max]
Cko_contig_85464	-3.25269	5.50542e-05	7.7e-134	GO:0016491 oxidoreductase activity molecular_function;GO:0055114 oxidation-reduction process biological_process	AT1G59950	-1.79769e+308	1	NAD(P)H-dependent 6'-deoxychalcone synthase [Medicago truncatula]
Cko_contig_8649	-2.54385	5.51048e-07	4.7e-271	GO:0042545 cell wall modification biological_process;GO:0016023 cytoplasmic membrane-bounded vesicle cellular_component;GO:0005618 cell wall cellular_component;GO:0030599 pectinesterase activity molecular_function;GO:0045330 aspartyl esterase activity molecular_function;GO:0004857 enzyme inhibitor activity molecular_function;GO:0043086 negative regulation of catalytic activity biological_process;…	AT4G02320	-1.9066	1	PREDICTED: probable pectinesterase/pectinesterase inhibitor 39-like [Glycine max]
Cko_contig_87192	-5.06861	1.04046e-07	2.1e-204	GO:0006629 lipid metabolic process biological_process;GO:0016788 hydrolase activity, acting on ester bonds molecular_function	AT2G42990	-1.79769e+308	1	PREDICTED: GDSL esterase/lipase At2g42990-like [Glycine max]
Cko_contig_8776	-2.33769	8.51425e-06	0	GO:0030155 regulation of cell adhesion biological_process;GO:0051302 regulation of cell division biological_process;GO:0006468 protein phosphorylation biological_process;GO:0055114 oxidation-reduction process biological_process;GO:0004674 protein serine/threonine kinase activity molecular_function;GO:0010103 stomatal complex morphogenesis biological_process;GO:0005739 mitochondrion cellular_compo…	AT2G26330	-0.234495	0.554142	LRR receptor-like serine/threonine-protein kinase ERECTA [Medicago truncatula]
Cko_contig_878	-7.34015	0	6.1e-70	-	AT3G17675	-0.135815	1	Blue copper protein [Medicago truncatula]
Cko_contig_87945	-8.54271	7.49098e-08	2.5e-102	GO:0050660 flavin adenine dinucleotide binding molecular_function;GO:0005773 vacuole cellular_component;GO:0005886 plasma membrane cellular_component;GO:0009055 electron carrier activity molecular_function;GO:0009610 response to symbiotic fungus biological_process;GO:0006809 nitric oxide biosynthetic process biological_process;GO:0042128 nitrate assimilation biological_process;GO:0005506 iron ion…	AT1G77760	-4.35131	0	nitrate reductase 1 [Medicago truncatula]
Cko_contig_87969	-3.06005	0.000900979	7e-111	GO:0005975 carbohydrate metabolic process biological_process;GO:0005576 extracellular region cellular_component;GO:0004650 polygalacturonase activity molecular_function;GO:0007047;EC:3.2.1.15	AT3G61490	-0.54184	0.310625	PREDICTED: probable polygalacturonase-like [Glycine max]
Cko_contig_88130	-1.8135	0.000653601	0	-	AT1G15420	-0.840195	0.0251009	PREDICTED: WD repeat-containing protein 43-like [Glycine max]
Cko_contig_88312	-3.63736	0.000125647	1.7e-247	GO:0003677 DNA binding molecular_function;GO:0016310 phosphorylation biological_process;GO:0042644 chloroplast nucleoid cellular_component;GO:0008865 fructokinase activity molecular_function;GO:0005634 nucleus cellular_component;EC:2.7.1.4	AT3G54090	-1.3794	7.49e-06	fructokinase-like protein 1 [Vigna unguiculata]
Cko_contig_88447	-2.48973	2.15192e-06	4.1e-78	GO:0005777 peroxisome cellular_component;GO:0008152 metabolic process biological_process;GO:0003985 acetyl-CoA C-acetyltransferase activity molecular_function;GO:0005886 plasma membrane cellular_component;EC:2.3.1.9	AT5G48230	-0.392266	0.395948	acetyl-CoA C-acetyltransferase protein [Camellia oleifera]
Cko_contig_88890	-3.8716	6.99371e-05	8.4e-103	GO:0004672 protein kinase activity molecular_function;GO:0006468 protein phosphorylation biological_process;GO:0005524 ATP binding molecular_function	AT2G39190	-0.279285	0.434165	PREDICTED: uncharacterized protein sll0005-like [Glycine max]
Cko_contig_89261	-2.76003	0.000492858	9.8e-143	GO:0003700 sequence-specific DNA binding transcription factor activity molecular_function;GO:0043565 sequence-specific DNA binding molecular_function;GO:0046983 protein dimerization activity molecular_function;GO:0006355 regulation of transcription, DNA-dependent biological_process	AT2G42380	-0.951131	1	PREDICTED: probable transcription factor PosF21 [Glycine max]
Cko_contig_89333	-3.89655	0.000232941	4.8e-136	GO:0009089 lysine biosynthetic process via diaminopimelate biological_process;GO:0070402 NADPH binding molecular_function;GO:0008839 4-hydroxy-tetrahydrodipicolinate reductase molecular_function;GO:0009570 chloroplast stroma cellular_component;GO:0019684 photosynthesis, light reaction biological_process;GO:0055114 oxidation-reduction process biological_process;EC:1.3.1.26	AT5G52100	-0.997846	0.0195117	PREDICTED: putative dihydrodipicolinate reductase 3, chloroplastic-like [Glycine max]
Cko_contig_89608	-3.80289	9.80513e-05	3.7e-47	GO:1901363 heterocyclic compound binding molecular_function;GO:0097159 organic cyclic compound binding molecular_function	AT5G22610	-1.79769e+308	1	F-box family-4 [Medicago truncatula]
Cko_contig_89641	-6.88932	4.53512e-09	4.1e-238	GO:0008553 hydrogen-exporting ATPase activity, phosphorylative mechanism molecular_function;GO:0016021 integral to membrane cellular_component;GO:0046872 metal ion binding molecular_function;GO:0006200 ATP catabolic process biological_process;GO:0006754 ATP biosynthetic process biological_process;GO:0005524 ATP binding molecular_function;GO:0006812 cation transport biological_process;GO:0005886 p…	AT3G60330	-1.07279	0.315068	PREDICTED: plasma membrane ATPase 1-like isoform 1 [Glycine max]
Cko_contig_90164	-5.49962	5.4845e-14	1.3e-282	GO:0009941 chloroplast envelope cellular_component;GO:0009611 response to wounding biological_process;GO:0009055 electron carrier activity molecular_function;GO:0004497 monooxygenase activity molecular_function;GO:0005506 iron ion binding molecular_function;GO:0020037 heme binding molecular_function;GO:0016705 oxidoreductase activity, acting on paired donors, with incorporation or reduction of mo…	AT4G15440	-4.90456	0	hydroperoxide lyase [Medicago sativa]
Cko_contig_90353	-1.87119	0.000571546	9.5e-177	GO:0010287 plastoglobule cellular_component;GO:0009941 chloroplast envelope cellular_component;GO:0009765 photosynthesis, light harvesting biological_process;GO:0009523 photosystem II cellular_component;GO:0018298 protein-chromophore linkage biological_process;GO:0016168 chlorophyll binding molecular_function;GO:0010196 nonphotochemical quenching biological_process;GO:0016021 integral to membrane…	AT1G15820	-1.09313	0.00431714	PREDICTED: chlorophyll a-b binding protein CP24 10A, chloroplastic [Glycine max]
Cko_contig_90851	-2.43433	2.11694e-05	7.7e-99	GO:0009539 photosystem II reaction center cellular_component;GO:0009055 electron carrier activity molecular_function;GO:0005506 iron ion binding molecular_function;GO:0030096 plasma membrane-derived thylakoid photosystem II cellular_component;GO:0020037 heme binding molecular_function;GO:0009767 photosynthetic electron transport chain biological_process;GO:0016021 integral to membrane cellular_co…	ATCG00580	-0.0191938	0.989097	Cytochrome b559 subunit alpha [Medicago truncatula]
Cko_contig_9108	-3.02208	6.16357e-06	4.1e-188	GO:0030272 5-formyltetrahydrofolate cyclo-ligase activity molecular_function;GO:0009396 folic acid-containing compound biosynthetic process biological_process;GO:0005524 ATP binding molecular_function;GO:0009507 chloroplast cellular_component;EC:6.3.3.2	AT1G76730	-0.308496	0.387098	unknown [Medicago truncatula]
Cko_contig_91832	-3.32308	0.00148751	1.7e-36	GO:0006468 protein phosphorylation biological_process;GO:0004674 protein serine/threonine kinase activity molecular_function;GO:0000166 nucleotide binding molecular_function;GO:0044464 cell part cellular_component;EC:2.7.11.0	AT1G35710	-0.806888	0.0643657	PREDICTED: probable LRR receptor-like serine/threonine-protein kinase At4g08850-like [Glycine max]
Cko_contig_91834	-3.06005	0.00119406	1.2e-108	GO:0006468 protein phosphorylation biological_process;GO:0004672 protein kinase activity molecular_function;GO:0016491 oxidoreductase activity molecular_function;GO:0000166 nucleotide binding molecular_function;GO:0050794 regulation of cellular process biological_process;GO:0016020 membrane cellular_component	AT1G35710	-0.806888	0.0643657	PREDICTED: probable LRR receptor-like serine/threonine-protein kinase At4g08850-like [Glycine max]
Cko_contig_91853	-6.11067	0.000189205	2.4e-124	-	AT5G57910	-0.114403	0.795284	PREDICTED: uncharacterized protein LOC100782706 [Glycine max]
Cko_contig_9528	-3.25269	0.00144305	2.6e-222	GO:0006546 glycine catabolic process biological_process;GO:0005737 cytoplasm cellular_component;GO:0004047 aminomethyltransferase activity molecular_function;EC:2.1.2.10	AT4G12130	-0.650887	0.151324	PREDICTED: LOW QUALITY PROTEIN: putative transferase CAF17 homolog, mitochondrial-like [Glycine max]
Cko_contig_957	-4.40469	1.71916e-06	4.9e-49	-	AT4G22970	-2.1555	7.87e-05	Peptidase C50, separase [Medicago truncatula]
Cko_contig_95979	-1.71197	0.000788952	2.7e-164	-	AT1G25440	-0.370738	0.285664	PREDICTED: zinc finger protein CONSTANS-LIKE 16-like [Glycine max]
Cko_contig_96774	-3.67896	0.00057052	5.1e-34	-	AT4G15420	-0.866374	0.00397915	Ubiquitin fusion degradation protein-like protein [Medicago truncatula]
Cko_contig_98219	-2.85872	0.000310432	7.7e-34	GO:0009539 photosystem II reaction center cellular_component;GO:0009507 chloroplast cellular_component;GO:0015979 photosynthesis biological_process	ATCG00070	-0.0143474	0.990868	Photosystem II reaction center protein K [Medicago truncatula]
Cko_contig_98363	-3.48535	0.000794663	3.2e-39	GO:0045454 cell redox homeostasis biological_process;GO:0009055 electron carrier activity molecular_function;GO:0015035 protein disulfide oxidoreductase activity molecular_function	AT4G15680	-4.58949	0.000268196	unknown [Medicago truncatula]
Cko_contig_98561	-1.79769e+308	0.000652802	3.2e-119	GO:0008234 cysteine-type peptidase activity molecular_function;GO:0006508 proteolysis biological_process	AT2G34080	-0.765587	0.581931	PREDICTED: vignain-like [Glycine max]
Cko_contig_9926	-2.75094	0.000132304	0	GO:0005234 extracellular-glutamate-gated ion channel activity molecular_function;GO:0006811 ion transport biological_process;GO:0004970 ionotropic glutamate receptor activity molecular_function;GO:0016021 integral to membrane cellular_component;GO:0035235 ionotropic glutamate receptor signaling pathway biological_process;GO:0030288 outer membrane-bounded periplasmic space cellular_component	AT2G29120	-0.469696	0.154807	Glutamate receptor 2.8 [Medicago truncatula]
Cko_contig_99272	-2.20154	0.000691472	8.1e-68	-	AT5G26230	-0.689381	0.378515	predicted protein [Populus trichocarpa]
Cko_contig_99565	-3.13721	4.10302e-05	1.2e-46	GO:0005840 ribosome cellular_component;GO:0009409 response to cold biological_process;GO:0004697 protein kinase C activity molecular_function;GO:0006468 protein phosphorylation biological_process;GO:0005524 ATP binding molecular_function;GO:0005634 nucleus cellular_component;GO:0009408 response to heat biological_process;GO:0009651 response to salt stress biological_process;EC:2.7.11.13	AT3G08720	-0.982477	0.0100624	PREDICTED: serine/threonine-protein kinase AtPK2/AtPK19-like [Glycine max]
DEGs downregulated in drought stressed C. korshinskii were unchanged in drought treated Arabidopsis
gene_id	log2(fold_change)	p_value	E-value	GO_annotation	gene_id	S3_S1 log2(fold_change)	S3_S1 q_value	Description
Cko_contig_102716	-2.8814	2.52122e-06	2.2e-138	GO:0020037 heme binding molecular_function;GO:0046872 metal ion binding molecular_function;GO:0004601 peroxidase activity molecular_function;GO:0055114 oxidation-reduction process biological_process;GO:0006979 response to oxidative stress biological_process;EC:1.11.1.7	AT1G49570	0	1	Peroxidase [Medicago truncatula]
Cko_contig_102717	-3.09833	3.88389e-06	2.6e-53	GO:0020037 heme binding molecular_function;GO:0046872 metal ion binding molecular_function;GO:0004601 peroxidase activity molecular_function;GO:0055114 oxidation-reduction process biological_process;GO:0006979 response to oxidative stress biological_process;EC:1.11.1.7	AT1G49570	0	1	PREDICTED: peroxidase 10-like [Glycine max]
Cko_contig_10499	-7.55241	0	5.6e-214	GO:0008234 cysteine-type peptidase activity molecular_function;GO:0006508 proteolysis biological_process	AT5G45890	0	1	PREDICTED: thiol protease SEN102-like [Glycine max]
Cko_contig_105229	-6.00758	0.000248225	6.2e-59	GO:0008234 cysteine-type peptidase activity molecular_function;GO:0006508 proteolysis biological_process	AT5G45890	0	1	PREDICTED: vignain-like [Glycine max]
Cko_contig_105350	-1.79769e+308	0.00121111	1.8e-47	GO:0005488 binding molecular_function;GO:0016740 transferase activity molecular_function	AT4G29090	0	1	Polynucleotidyl transferase, Ribonuclease H fold [Medicago truncatula]
Cko_contig_25532	-4.92012	2.86213e-09	5.6e-198	GO:0003964 RNA-directed DNA polymerase activity molecular_function;GO:0003677 DNA binding molecular_function;GO:0006278 RNA-dependent DNA replication biological_process;GO:0003723 RNA binding molecular_function;GO:0006310 DNA recombination biological_process;EC:2.7.7.49	ATMG00860	0	1	Putative retroelement [Oryza sativa Japonica Group]
Cko_contig_27720	-5.11067	1.64846e-06	4.3e-63	GO:1901363 heterocyclic compound binding molecular_function;GO:0097159 organic cyclic compound binding molecular_function	AT2G01050	0	1	hypothetical protein MTR_5g063260 [Medicago truncatula]
Cko_contig_32382	-3.92512	0.000206107	1.8e-92	GO:0006629 lipid metabolic process biological_process;GO:0016788 hydrolase activity, acting on ester bonds molecular_function	AT5G33370	0	1	zinc finger protein, putative [Ricinus communis]
Cko_contig_35914	-8.84515	2.36989e-08	3.9e-135	GO:0008152 metabolic process biological_process	AT3G15870	0	1	hypothetical protein E5Q_01296 [Mixia osmundae IAM 14324]
Cko_contig_41092	-3.20265	0.000644797	4.6e-88	-	AT1G63060	0	1	hypothetical protein MTR_5g006540 [Medicago truncatula]
Cko_contig_45026	-5.62286	4.02345e-13	1.3e-100	GO:0048046 apoplast cellular_component;GO:0004784 superoxide dismutase activity molecular_function;GO:0045735 nutrient reservoir activity molecular_function;GO:0030145 manganese ion binding molecular_function;GO:0055114 oxidation-reduction process biological_process;EC:1.15.1.1	AT5G38960	0	1	Germin-like protein [Medicago truncatula]
Cko_contig_45528	-7.86978	0	0	GO:0006817 phosphate ion transport biological_process;GO:0016021 integral to membrane cellular_component;GO:0005315 inorganic phosphate transmembrane transporter activity molecular_function;GO:0055085 transmembrane transport biological_process	AT5G43370	0	1	phosphate transporter 4 [Astragalus sinicus]
Cko_contig_46377	-3.02649	6.20021e-06	7.2e-185	GO:0046872 metal ion binding molecular_function;GO:0006979 response to oxidative stress biological_process;GO:0020037 heme binding molecular_function;GO:0004601 peroxidase activity molecular_function;GO:0055114 oxidation-reduction process biological_process;GO:0044424 intracellular part cellular_component;EC:1.11.1.7	AT5G19890	0	1	uncharacterized protein LOC100787073 precursor [Glycine max]
Cko_contig_48076	-5.40244	9.07277e-06	1.2e-29	-	AT5G35695	0	1	PREDICTED: uncharacterized protein LOC100803756 [Glycine max]
Cko_contig_48240	-1.79769e+308	0.00153467	5.2e-57	GO:0016491 oxidoreductase activity molecular_function;GO:0005488 binding molecular_function	AT5G17820	0	1	PREDICTED: peroxidase 44-like [Glycine max]
Cko_contig_48333	-3.10513	0.00136485	8.2e-17	-	AT3G09510	0	1	RNA-directed DNA polymerase (Reverse transcriptase); Ribonuclease H [Medicago truncatula]
Cko_contig_4896	-7.06005	1.22975e-05	2.5e-208	GO:0046686 response to cadmium ion biological_process;GO:0009610 response to symbiotic fungus biological_process;GO:0018580 nitronate monooxygenase activity molecular_function;GO:0016702 oxidoreductase activity, acting on single donors with incorporation of molecular oxygen, incorporation of two atoms of oxygen molecular_function;GO:0055114 oxidation-reduction process biological_process;EC:1.13.1…	AT5G64250	0	1	2-nitropropane dioxygenase-like protein [Medicago truncatula]
Cko_contig_49894	-6.98061	5.40679e-12	2.8e-93	-	AT3G18470	0	1	PGPS/D12 [Medicago truncatula]
Cko_contig_51056	-5.13533	2.81096e-05	4.1e-58	-	AT3G50130	0	1	hypothetical protein MTR_8g042400 [Medicago truncatula]
Cko_contig_51272	-2.67818	0.000473379	1.5e-223	GO:0016788 hydrolase activity, acting on ester bonds molecular_function;GO:0016023 cytoplasmic membrane-bounded vesicle cellular_component;GO:0006629 lipid metabolic process biological_process	AT1G71691	0	1	PREDICTED: cellulose synthase-like protein G1-like [Glycine max]
Cko_contig_52907	-1.91438	0.00108821	2e-223	GO:0006629 lipid metabolic process biological_process;GO:0016788 hydrolase activity, acting on ester bonds molecular_function	AT5G33370	0	1	PREDICTED: GDSL esterase/lipase At5g33370-like [Glycine max]
Cko_contig_55915	-3.66773	0.00108955	6.2e-40	GO:0003676 nucleic acid binding molecular_function;GO:0006259 DNA metabolic process biological_process	AT1G48720	0	1	copia-type reverse transcriptase-like protein [Arabidopsis thaliana]
Cko_contig_59055	-6.09818	4.35429e-11	2.8e-63	GO:0008270 zinc ion binding molecular_function	AT4G10160	0	1	RING-H2 finger protein ATL5F [Medicago truncatula]
Cko_contig_62536	-4.05643	7.10534e-09	0	GO:0022414 reproductive process biological_process;GO:0009055 electron carrier activity molecular_function;GO:0005506 iron ion binding molecular_function;GO:0020037 heme binding molecular_function;GO:0070330 aromatase activity molecular_function;GO:0055114 oxidation-reduction process biological_process;EC:1.14.14.1	AT1G11600	0	1	PREDICTED: cytochrome P450 77A1-like [Glycine max]
Cko_contig_63054	-2.30827	5.27801e-06	7.1e-213	GO:0006629 lipid metabolic process biological_process;GO:0016788 hydrolase activity, acting on ester bonds molecular_function	AT5G33370	0	1	unknown [Glycine max]
Cko_contig_74785	-2.84471	5.03892e-05	0	GO:0020037 heme binding molecular_function;GO:0016705 oxidoreductase activity, acting on paired donors, with incorporation or reduction of molecular oxygen molecular_function;GO:0004497 monooxygenase activity molecular_function;GO:0005506 iron ion binding molecular_function;GO:0009055 electron carrier activity molecular_function;GO:0055114 oxidation-reduction process biological_process	AT4G31940	0	1	Cytochrome P450 [Medicago truncatula]
Cko_contig_80678	-3.81341	0.000199835	1.2e-249	GO:0020037 heme binding molecular_function;GO:0016705 oxidoreductase activity, acting on paired donors, with incorporation or reduction of molecular oxygen molecular_function;GO:0004497 monooxygenase activity molecular_function;GO:0005506 iron ion binding molecular_function;GO:0009055 electron carrier activity molecular_function;GO:0055114 oxidation-reduction process biological_process	AT4G31940	0	1	unknown [Lotus japonicus]
Cko_contig_86094	-6.20689	0.000146199	2.6e-24	GO:0006952 defense response biological_process;GO:0043531 ADP binding molecular_function;GO:0005622 intracellular cellular_component;GO:0007165 signal transduction biological_process	AT5G49140	0	1	NBS-containing resistance-like protein [Medicago truncatula]
Cko_contig_96508	-3.41189	0.000123589	4.4e-83	GO:0005763 mitochondrial small ribosomal subunit cellular_component;GO:0003676 nucleic acid binding molecular_function;GO:0003735 structural constituent of ribosome molecular_function;GO:0006412 translation biological_process	ATMG00980	0	1	rps12 gene product (mitochondrion) [Millettia pinnata]

## Sheet: ck-salt
Additional file 16 Similarities and differences analysis of contigs between C. korshinskii and Arabidopsis datasets
DEGs upregulated in salt stressed C. korshinskii were upregulated in salt treated Arabidopsis
gene_id	log2(fold_change)	p_value	E-value	GO_annotation	gene_id	S3_S1 log2(fold_change)	S3_S1 q_value	Function
Cko_contig_10007	2.25371	8.3242e-06	1e-162	-	AT1G47980	2.2765	0.189269	PREDICTED: desiccation-related protein PCC13-62-like [Glycine max]
Cko_contig_10124	3.91434	9.20353e-05	2.3e-283	GO:0006468 protein phosphorylation biological_process;GO:0004674 protein serine/threonine kinase activity molecular_function;GO:0005524 ATP binding molecular_function;GO:0006950 response to stress biological_process;EC:2.7.11.0	AT4G08500	0.0687461	0.88907	Mitogen-activated protein kinase kinase kinase [Medicago truncatula]
Cko_contig_102574	3.54463	7.80498e-07	1.1e-38	GO:0003824 catalytic activity molecular_function	AT4G31830	4.74239	0.00384512	uncharacterized protein [Arabidopsis thaliana]
Cko_contig_103542	5.34824	0.000685269	1.8e-73	GO:0006071 glycerol metabolic process biological_process;GO:0004371 glycerone kinase activity molecular_function;GO:0016310 phosphorylation biological_process;GO:0005524 ATP binding molecular_function;EC:2.7.1.29	AT1G48430	0.259309	0.496463	PREDICTED: putative 3,4-dihydroxy-2-butanone kinase [Glycine max]
Cko_contig_104197	3.95489	0.000285648	0	GO:0006357 regulation of transcription from RNA polymerase II promoter biological_process;GO:0016788 hydrolase activity, acting on ester bonds molecular_function;GO:0003723 RNA binding molecular_function;GO:0032784 regulation of DNA-dependent transcription, elongation biological_process	AT1G65440	0.173612	0.718757	PREDICTED: transcription elongation factor SPT6-like [Glycine max]
Cko_contig_104464	2.17638	0.00129162	0	GO:0055085 transmembrane transport biological_process;GO:0055114 oxidation-reduction process biological_process;GO:0016021 integral to membrane cellular_component;GO:0042626 ATPase activity, coupled to transmembrane movement of substances molecular_function;GO:0006200 ATP catabolic process biological_process;GO:0016023 cytoplasmic membrane-bounded vesicle cellular_component;GO:0005524 ATP binding…	AT3G59140	1.04212	0.00022923	PREDICTED: ABC transporter C family member 10-like [Glycine max]
Cko_contig_104655	2.66891	5.93272e-05	5.8e-49	GO:0005840 ribosome cellular_component;GO:0003735 structural constituent of ribosome molecular_function;GO:0008270 zinc ion binding molecular_function;GO:0006412 translation biological_process	AT2G23240	1.79769e+308	0.250183	metallothionein-II protein [Glycine max]
Cko_contig_104791	6.28968	4.90031e-10	1.8e-127	GO:0005737 cytoplasm cellular_component;GO:0051287 NAD binding molecular_function;GO:0050661 NADP binding molecular_function;GO:0006096 glycolysis biological_process;GO:0004365 glyceraldehyde-3-phosphate dehydrogenase (NAD+) (phosphorylating) activity molecular_function;GO:0055114 oxidation-reduction process biological_process;EC:1.2.1.12	AT1G79530	0.233484	0.70607	Pc21g14560 [Penicillium chrysogenum Wisconsin 54-1255]
Cko_contig_104935	1.79769e+308	0.0003024	8.5e-113	GO:0016491 oxidoreductase activity molecular_function;GO:0055114 oxidation-reduction process biological_process;GO:0006950 response to stress biological_process;GO:0000166 nucleotide binding molecular_function	AT2G37540	0.0153822	0.981929	hypothetical protein FOXB_12514 [Fusarium oxysporum Fo5176]
Cko_contig_105011	1.79769e+308	0.000135758	0	GO:0046961 proton-transporting ATPase activity, rotational mechanism molecular_function;GO:0046933 proton-transporting ATP synthase activity, rotational mechanism molecular_function;GO:0015991 ATP hydrolysis coupled proton transport biological_process;GO:0042645 mitochondrial nucleoid cellular_component;GO:0042777 plasma membrane ATP synthesis coupled proton transport biological_process;GO:000575…	ATMG01190	1.94632	1	ATP synthase alpha chain, mitochondrial precursor [Aspergillus terreus NIH2624]
Cko_contig_105017	1.79769e+308	0.000590182	1.2e-111	GO:0005840 ribosome cellular_component;GO:0003735 structural constituent of ribosome molecular_function;GO:0006412 translation biological_process	AT1G74060	0.100251	0.822948	60S ribosomal protein L6 [Aspergillus clavatus NRRL 1]
Cko_contig_105070	7.50719	9.60743e-12	2.9e-271	GO:0046872 metal ion binding molecular_function;GO:0042744 hydrogen peroxide catabolic process biological_process;GO:0020037 heme binding molecular_function;GO:0004096 catalase activity molecular_function;GO:0055114 oxidation-reduction process biological_process;EC:1.11.1.6	AT4G35090	1.09091	0.00037031	spore-specific catalase CatA [Aspergillus clavatus NRRL 1]
Cko_contig_105080	8.31087	3.07015e-08	1.8e-96	GO:0006413 translational initiation biological_process;GO:0003743 translation initiation factor activity molecular_function	AT2G04520	0.116908	0.791103	eukaryotic translation initiation factor eIF-1A subunit, putative [Aspergillus clavatus NRRL 1]
Cko_contig_105144	1.79769e+308	0.000370008	4.1e-216	GO:0005737 cytoplasm cellular_component;GO:0005506 iron ion binding molecular_function;GO:0019310 inositol catabolic process biological_process;GO:0050113 inositol oxygenase activity molecular_function;GO:0055114 oxidation-reduction process biological_process;EC:1.13.99.1	AT1G14520	1.86386	1.5e-06	Pc22g20330 [Penicillium chrysogenum Wisconsin 54-1255]
Cko_contig_105216	8.17421	5.37938e-08	2.5e-184	GO:0046872 metal ion binding molecular_function;GO:0016705 oxidoreductase activity, acting on paired donors, with incorporation or reduction of molecular oxygen molecular_function;GO:0004497 monooxygenase activity molecular_function	AT3G20120	0.881591	0.026052	benzoate 4-monooxygenase cytochrome P450 [Aspergillus oryzae RIB40]
Cko_contig_105217	8.49243	1.43884e-08	0	GO:0004029 aldehyde dehydrogenase (NAD) activity molecular_function;GO:0006068 ethanol catabolic process biological_process;GO:0055114 oxidation-reduction process biological_process;EC:1.2.1.3	AT3G48000	0.261832	0.578725	DHAL_EMENI Aldehyde dehydrogenase (ALDDH) [Aspergillus nidulans FGSC A4]
Cko_contig_105609	6.83132	8.18979e-06	9.1e-32	GO:0005886 plasma membrane cellular_component;GO:0016021 integral to membrane cellular_component	AT3G05880	0.147583	0.78905	stress response RCI peptide, putative [Aspergillus clavatus NRRL 1]
Cko_contig_105751	6.20169	4.70824e-08	5.2e-157	GO:0004316 3-oxoacyl-[acyl-carrier-protein] reductase (NADPH) activity molecular_function;GO:0008874 gluconate 5-dehydrogenase activity molecular_function;GO:0000166 nucleotide binding molecular_function;GO:0055114 oxidation-reduction process biological_process;EC:1.1.1.100;EC:1.1.1.69	AT1G63380	0.729863	0.270457	short-chain dehydrogenase [Neosartorya fischeri NRRL 181]
Cko_contig_105781	1.79769e+308	0.00074144	1.2e-194	GO:0031225 anchored to membrane cellular_component;GO:0004553 hydrolase activity, hydrolyzing O-glycosyl compounds molecular_function;GO:0005975 carbohydrate metabolic process biological_process;GO:0005618 cell wall cellular_component;GO:0007047;GO:0005886 plasma membrane cellular_component;EC:3.2.1.0	AT5G65730	0.0115618	0.990121	cell wall glucanase [Aspergillus kawachii IFO 4308]
Cko_contig_105794	1.79769e+308	0.000627138	0	GO:0005737 cytoplasm cellular_component;GO:0005978 glycogen biosynthetic process biological_process;GO:0006078 (1->6)-beta-D-glucan biosynthetic process biological_process;GO:0006011 UDP-glucose metabolic process biological_process;GO:0003983 UTP:glucose-1-phosphate uridylyltransferase activity molecular_function;GO:0005992 trehalose biosynthetic process biological_process;EC:2.7.7.9	AT5G17310	1.68498	2.34e-06	hypothetical protein AN9148.2 [Aspergillus nidulans FGSC A4]
Cko_contig_106171	7.26384	1.79726e-06	1.9e-174	GO:0016853 isomerase activity molecular_function	AT1G67070	1.02505	0.0363228	mannose-6-phosphate isomerase, class I [Aspergillus clavatus NRRL 1]
Cko_contig_106443	5.65699	9.3454e-07	1.3e-132	GO:0051726 regulation of cell cycle biological_process;GO:0007264 small GTPase mediated signal transduction biological_process;GO:0051276 chromosome organization biological_process;GO:0006364 rRNA processing biological_process;GO:0006913 nucleocytoplasmic transport biological_process;GO:0006184 GTP catabolic process biological_process;GO:0003924 GTPase activity molecular_function;GO:0006886 intra…	AT5G55190	0.253809	0.496309	GTP-binding nuclear protein GSP1/Ran [Sclerotinia sclerotiorum 1980]
Cko_contig_106845	4.81954	4.7444e-05	1.1e-102	GO:0016567 protein ubiquitination biological_process;GO:0005524 ATP binding molecular_function;GO:0004842 ubiquitin-protein ligase activity molecular_function;EC:6.3.2.19	AT5G56150	0.484436	0.260196	ubiquitin conjugating enzyme (UbcD) [Aspergillus fumigatus Af293]
Cko_contig_107283	3.9332	0.00131281	3.4e-54	GO:0016021 integral to membrane cellular_component;GO:0016192 vesicle-mediated transport biological_process	AT2G33120	0.0476228	0.925005	synaptobrevin [Ajellomyces dermatitidis SLH14081]
Cko_contig_108232	3.85843	0.000761084	1.7e-93	GO:0005737 cytoplasm cellular_component;GO:0006094 gluconeogenesis biological_process;GO:0016301 kinase activity molecular_function;GO:0016310 phosphorylation biological_process;GO:0004612 phosphoenolpyruvate carboxykinase (ATP) activity molecular_function;GO:0005524 ATP binding molecular_function;EC:4.1.1.49	AT4G37870	0.337767	0.337432	Pc12g09360 [Penicillium chrysogenum Wisconsin 54-1255]
Cko_contig_108359	6.01809	0.000107434	1.8e-163	GO:0005737 cytoplasm cellular_component;GO:0006094 gluconeogenesis biological_process;GO:0016301 kinase activity molecular_function;GO:0016310 phosphorylation biological_process;GO:0004612 phosphoenolpyruvate carboxykinase (ATP) activity molecular_function;GO:0005524 ATP binding molecular_function;EC:4.1.1.49	AT4G37870	0.337767	0.337432	Pc12g09360 [Penicillium chrysogenum Wisconsin 54-1255]
Cko_contig_11111	4.94873	1.00558e-08	3.4e-296	GO:0016020 membrane cellular_component;GO:0005739 mitochondrion cellular_component;GO:0009941 chloroplast envelope cellular_component;GO:0055085 transmembrane transport biological_process	AT4G00290	0.26503	0.575513	PREDICTED: uncharacterized MscS family protein aq_812-like [Glycine max]
Cko_contig_11181	1.90486	7.73798e-05	8.8e-294	GO:0005634 nucleus cellular_component;GO:0005509 calcium ion binding molecular_function;GO:0004518 nuclease activity molecular_function;GO:0009409 response to cold biological_process	AT1G02270	0.139556	0.749512	PREDICTED: uncharacterized calcium-binding protein At1g02270-like [Glycine max]
Cko_contig_11287	2.37232	0.00122229	5.5e-200	GO:0042752 regulation of circadian rhythm biological_process;GO:0009416 response to light stimulus biological_process;GO:0006355 regulation of transcription, DNA-dependent biological_process;GO:0009266 response to temperature stimulus biological_process;GO:0009791 post-embryonic development biological_process;GO:0048608 reproductive structure development biological_process;GO:0006950 response to …	AT1G22770	0.123724	0.790436	PREDICTED: protein GIGANTEA-like isoform 1 [Glycine max]
Cko_contig_11377	4.67391	1.56249e-06	4.3e-68	-	AT1G03670	1.91812	1	Ankyrin repeat protein [Medicago truncatula]
Cko_contig_12265	5.81954	0.000190785	1.2e-67	-	AT3G44400	0.508251	0.258812	Tir-nbs-lrr resistance protein [Medicago truncatula]
Cko_contig_13018	4.04927	2.31914e-06	8.8e-291	GO:0000166 nucleotide binding molecular_function	AT5G17680	1.37198	1	disease resistance protein [Phaseolus vulgaris]
Cko_contig_1708	2.13287	0.000139781	4.9e-44	-	AT4G27410	0.363505	0.526203	unknown [Glycine max]
Cko_contig_1767	1.72587	0.000480065	2.2e-102	GO:0048046 apoplast cellular_component;GO:0030145 manganese ion binding molecular_function;GO:0045735 nutrient reservoir activity molecular_function	AT3G05950	1.79769e+308	1	uncharacterized protein LOC100527781 precursor [Glycine max]
Cko_contig_1929	2.62809	5.70444e-05	9.7e-118	GO:0009507 chloroplast cellular_component;GO:0009408 response to heat biological_process	AT4G27670	2.93518	1	PREDICTED: small heat shock protein, chloroplastic [Glycine max]
Cko_contig_22977	1.79769e+308	0.000614495	6.1e-143	-	AT1G27990	2.79614	3.33e-06	hypothetical protein MTR_3g096890 [Medicago truncatula]
Cko_contig_22978	4.16182	1.25021e-05	3.8e-100	GO:0005634 nucleus cellular_component;GO:0003677 DNA binding molecular_function;GO:0010321 regulation of vegetative phase change biological_process	AT1G53160	2.07927	5.02e-06	PREDICTED: squamosa promoter-binding protein 1-like [Glycine max]
Cko_contig_23120	1.79769e+308	0.000438391	1.6e-238	GO:0004190 aspartic-type endopeptidase activity molecular_function;GO:0005775 vacuolar lumen cellular_component;GO:0009405 pathogenesis biological_process;GO:0005576 extracellular region cellular_component;GO:0006508 proteolysis biological_process;EC:3.4.23.0	AT1G11910	0.72667	0.0697019	Pc13g09680 [Penicillium chrysogenum Wisconsin 54-1255]
Cko_contig_23713	2.37218	3.09978e-07	0	GO:0016020 membrane cellular_component;GO:0006857 oligopeptide transport biological_process;GO:0005215 transporter activity molecular_function	AT1G68570	1.77561	6.64e-10	PREDICTED: probable nitrite transporter At1g68570-like [Glycine max]
Cko_contig_23721	8.08233	0	3.1e-61	GO:0008289 lipid binding molecular_function;GO:0006869 lipid transport biological_process	AT2G38540	0.12395	0.843785	unknown [Lotus japonicus]
Cko_contig_23815	3.45728	2.25972e-06	9.4e-38	GO:0005978 glycogen biosynthetic process biological_process;GO:0004373 glycogen (starch) synthase activity molecular_function;GO:0009011 starch synthase activity molecular_function;GO:0009536 plastid cellular_component;EC:2.4.1.11;EC:2.4.1.21	AT1G32900	2.94368	0	granule-bound glycogen (starch) synthase [Astragalus membranaceus]
Cko_contig_23827	1.79769e+308	0.000232175	4.8e-200	GO:0009228 thiamine biosynthetic process biological_process;GO:0005737 cytoplasm cellular_component;GO:0046872 metal ion binding molecular_function;GO:0005634 nucleus cellular_component	AT5G54770	0.166551	0.808347	Pc22g07960 [Penicillium chrysogenum Wisconsin 54-1255]
Cko_contig_23851	6.55177	4.48238e-10	9.8e-105	GO:0005840 ribosome cellular_component;GO:0003735 structural constituent of ribosome molecular_function;GO:0006412 translation biological_process	AT4G02230	0.35363	0.302894	unnamed protein product [Aspergillus oryzae RIB40]
Cko_contig_23919	7.59271	5.19806e-12	3.8e-197	GO:0016491 oxidoreductase activity molecular_function;GO:0055114 oxidation-reduction process biological_process;GO:0000166 nucleotide binding molecular_function	AT1G54870	1.79769e+308	0.00522475	Pc21g09730 [Penicillium chrysogenum Wisconsin 54-1255]
Cko_contig_23973	7.82662	2.22045e-16	0	GO:0003746 translation elongation factor activity molecular_function;GO:0006200 ATP catabolic process biological_process;GO:0006414 translational elongation biological_process;GO:0005524 ATP binding molecular_function;GO:0016887 ATPase activity molecular_function;GO:0006415 translational termination biological_process;GO:0022626 cytosolic ribosome cellular_component;EC:3.6.1.3	AT3G54540	0.191922	0.62826	elongation factor 3 [Aspergillus oryzae RIB40]
Cko_contig_24494	5.69616	7.62735e-07	4.3e-69	-	AT1G21280	0.54996	0.417644	Polynucleotidyl transferase, Ribonuclease H fold [Medicago truncatula]
Cko_contig_27476	1.79769e+308	0.000237426	7.1e-41	GO:0005840 ribosome cellular_component;GO:0003735 structural constituent of ribosome molecular_function;GO:0006412 translation biological_process	AT2G47110	0.32827	0.9604	ubiquitin-40S ribosomal protein S31 fusion protein [Aspergillus niger CBS 513.88]
Cko_contig_2991	3.05873	2.3585e-05	5.8e-66	-	AT5G07330	3.26817	1.18e-07	uncharacterized protein LOC100305868 [Glycine max]
Cko_contig_3136	2.458	0.00112237	4.4e-218	-	AT1G13530	3.15348	1	hypothetical protein MTR_5g035690 [Medicago truncatula]
Cko_contig_35	3.66778	9.49531e-05	6.4e-74	GO:0046872 metal ion binding molecular_function;GO:0043227 membrane-bounded organelle cellular_component;GO:0020037 heme binding molecular_function;GO:0016020 membrane cellular_component	AT5G48810	0.663131	0.0301014	PREDICTED: cytochrome b5-like [Glycine max]
Cko_contig_36041	4.64369	9.80063e-05	8.1e-138	-	AT4G15090	0.294832	0.469358	PREDICTED: protein FAR1-RELATED SEQUENCE 5-like [Glycine max]
Cko_contig_36158	3.4468	7.13237e-05	9.4e-36	GO:0005488 binding molecular_function;GO:0004672 protein kinase activity molecular_function;GO:0016023 cytoplasmic membrane-bounded vesicle cellular_component;GO:0016310 phosphorylation biological_process	AT5G02070	0.664506	0.213363	unknown [Medicago truncatula]
Cko_contig_3788	2.22138	0.00111497	2.3e-153	GO:0006855 drug transmembrane transport biological_process;GO:0016020 membrane cellular_component;GO:0015297 antiporter activity molecular_function;GO:0015238 drug transmembrane transporter activity molecular_function	AT5G65380	1.06128	0.000110781	Ripening regulated protein DDTFR18 [Medicago truncatula]
Cko_contig_38246	1.79769e+308	0.000351363	5.6e-102	GO:0003743 translation initiation factor activity molecular_function;GO:0006413 translational initiation biological_process;GO:0003746 translation elongation factor activity molecular_function;GO:0006452 translational frameshifting biological_process;GO:0008612 peptidyl-lysine modification to hypusine biological_process;GO:0045905 positive regulation of translational termination biological_proces…	AT1G13950	0.127156	0.88464	Pc16g08430 [Penicillium chrysogenum Wisconsin 54-1255]
Cko_contig_3825	1.8968	0.0013519	1.6e-167	GO:0006730 one-carbon metabolic process biological_process;GO:0008270 zinc ion binding molecular_function;GO:0004089 carbonate dehydratase activity molecular_function;EC:4.2.1.1	AT1G08080	1.79769e+308	1	PREDICTED: bifunctional monodehydroascorbate reductase and carbonic anhydrase nectarin-3-like [Glycine max]
Cko_contig_3842	4.79569	5.24528e-05	2.5e-184	GO:0051260 protein homooligomerization biological_process	AT5G55000	0.268811	0.547691	PREDICTED: FH protein interacting protein FIP2-like [Glycine max]
Cko_contig_3901	7.35505	4.66294e-15	4.6e-58	GO:0005536 glucose binding molecular_function;GO:0000771 agglutination involved in conjugation biological_process;GO:0005537 mannose binding molecular_function	AT1G19715	0.64072	0.0581551	predicted protein [Populus trichocarpa]
Cko_contig_39543	1.75966	0.000125128	1.1e-41	GO:0006950 response to stress biological_process	AT4G15910	3.42729	0	Late embryogenesis abundant protein Lea5 [Medicago truncatula]
Cko_contig_39857	3.52193	1.07992e-05	2.3e-32	-	AT5G44310	2.56306	2.12e-08	late embryogenesis abundant protein [Pisum sativum]
Cko_contig_39858	3.31027	9.33999e-05	3.3e-36	-	AT5G44310	2.56306	2.12e-08	Late embryogenesis abundant protein [Medicago truncatula]
Cko_contig_4006	2.85318	0.000167591	4.8e-112	GO:0005788 endoplasmic reticulum lumen cellular_component;GO:0009408 response to heat biological_process	AT4G10250	1.79769e+308	0.0654828	22.7 kDa class IV heat shock protein [Medicago truncatula]
Cko_contig_40199	8.71217	0	3.2e-51	GO:0050826 response to freezing biological_process;GO:0000062 fatty-acyl-CoA binding molecular_function;GO:0031210 phosphatidylcholine binding molecular_function;GO:0005886 plasma membrane cellular_component;GO:0006869 lipid transport biological_process;GO:0005829 cytosol cellular_component	AT1G31812	0.091413	0.859429	unknown [Lotus japonicus]
Cko_contig_40365	2.63899	1.42282e-07	2.7e-89	GO:0009627 systemic acquired resistance biological_process;GO:0042742 defense response to bacterium biological_process;GO:0009817 defense response to fungus, incompatible interaction biological_process;GO:0005618 cell wall cellular_component;GO:0008061 chitin binding molecular_function;GO:0005576 extracellular region cellular_component;GO:0009723 response to ethylene stimulus biological_process;G…	AT3G04720	0.217551	0.753497	uncharacterized protein LOC100526916 precursor [Glycine max]
Cko_contig_4055	2.31356	7.07586e-07	1.1e-97	GO:0016020 membrane cellular_component;GO:0009507 chloroplast cellular_component	AT3G22840	3.08329	8.43e-13	early light inducible protein [Medicago sativa]
Cko_contig_41187	2.49735	0.000149875	2.6e-62	GO:0005978 glycogen biosynthetic process biological_process;GO:0009507 chloroplast cellular_component;GO:0008878 glucose-1-phosphate adenylyltransferase activity molecular_function;EC:2.7.7.27	AT4G39210	1.30573	1.04e-06	PREDICTED: glucose-1-phosphate adenylyltransferase large subunit 1-like [Glycine max]
Cko_contig_41604	4.18342	1.61194e-05	1.4e-103	GO:0016023 cytoplasmic membrane-bounded vesicle cellular_component;GO:0016020 membrane cellular_component	AT1G04560	4.29288	5.51e-05	maturation protein PM3 [Glycine max]
Cko_contig_42360	4.12146	8.14756e-05	1.5e-202	GO:0005829 cytosol cellular_component;GO:0005773 vacuole cellular_component;GO:0006904 vesicle docking involved in exocytosis biological_process;GO:0005886 plasma membrane cellular_component	AT1G02010	0.219339	0.665475	SNARE-interacting protein KEULE [Medicago truncatula]
Cko_contig_42370	5.843	0.000178466	2.8e-166	GO:0046872 metal ion binding molecular_function;GO:0016705 oxidoreductase activity, acting on paired donors, with incorporation or reduction of molecular oxygen molecular_function;GO:0004497 monooxygenase activity molecular_function	AT3G48320	0.903238	0.0146879	PREDICTED: cytochrome P450 71A1-like [Glycine max]
Cko_contig_43313	7.05873	3.73701e-06	4.4e-207	GO:0005737 cytoplasm cellular_component;GO:0004801 sedoheptulose-7-phosphate:D-glyceraldehyde-3-phosphate glyceronetransferase activity molecular_function;GO:0006098 pentose-phosphate shunt biological_process;GO:0005634 nucleus cellular_component;EC:2.2.1.2	AT1G12230	0.0114361	0.985361	Pc21g16950 [Penicillium chrysogenum Wisconsin 54-1255]
Cko_contig_43751	4.28112	0.000393668	8.2e-86	GO:0006952 defense response biological_process;GO:0043531 ADP binding molecular_function;GO:0007165 signal transduction biological_process;GO:0005622 intracellular cellular_component	AT5G46490	0.537923	1	Tir-nbs-lrr resistance protein [Medicago truncatula]
Cko_contig_44472	4.74678	6.4316e-05	1.5e-133	GO:0006471 protein ADP-ribosylation biological_process;GO:0003677 DNA binding molecular_function;GO:0003950 NAD+ ADP-ribosyltransferase activity molecular_function;GO:0032440 2-alkenal reductase [NAD(P)] activity molecular_function;GO:0005634 nucleus cellular_component;GO:0055114 oxidation-reduction process biological_process;EC:2.4.2.30;EC:1.3.1.74	AT5G22470	7.59136	0.00122365	Poly [Medicago truncatula]
Cko_contig_45403	2.75274	0.000170485	2.3e-22	-	AT1G26820	1.89094	4.02e-06	AGAP011901-PA [Anopheles gambiae str. PEST]
Cko_contig_45975	3.4993	0.000115063	3e-190	GO:0008106 alcohol dehydrogenase (NADP+) activity molecular_function;GO:0004316 3-oxoacyl-[acyl-carrier-protein] reductase (NADPH) activity molecular_function;GO:0000166 nucleotide binding molecular_function;GO:0055114 oxidation-reduction process biological_process;GO:0009507 chloroplast cellular_component;EC:1.1.1.2;EC:1.1.1.100	AT1G54870	1.79769e+308	0.00522475	unknown [Lotus japonicus]
Cko_contig_46327	2.69418	2.4357e-05	2.8e-41	-	AT1G19610	3.55527	1.95e-09	unknown [Medicago truncatula]
Cko_contig_47238	2.57772	0.000321484	1.8e-280	GO:0035251 UDP-glucosyltransferase activity molecular_function;GO:0006725 cellular aromatic compound metabolic process biological_process;GO:0032787 monocarboxylic acid metabolic process biological_process;GO:1901360 organic cyclic compound metabolic process biological_process	AT2G43840	0.269382	0.933268	unknown [Medicago truncatula]
Cko_contig_47499	5.31507	0.000746457	3.3e-119	GO:0016747 transferase activity, transferring acyl groups other than amino-acyl groups molecular_function;EC:2.3.1.0	AT3G26040	0.1382	0.873017	unknown [Medicago truncatula]
Cko_contig_49368	6.41237	1.54174e-11	1.6e-230	GO:0046686 response to cadmium ion biological_process;GO:0010167 response to nitrate biological_process;GO:0015112 nitrate transmembrane transporter activity molecular_function;GO:0006857 oligopeptide transport biological_process;GO:0015706 nitrate transport biological_process;GO:0005886 plasma membrane cellular_component	AT1G32450	1.16735	4.65e-05	TGF-beta receptor, type I/II extracellular region [Medicago truncatula]
Cko_contig_49606	4.30834	3.35782e-05	2.5e-76	GO:0005576 extracellular region cellular_component;GO:0019953 sexual reproduction biological_process	AT4G17030	5.45278	0	PREDICTED: expansin-like B1-like [Glycine max]
Cko_contig_49975	2.56953	0.00126631	7.1e-161	GO:0046872 metal ion binding molecular_function;GO:0042744 hydrogen peroxide catabolic process biological_process;GO:0020037 heme binding molecular_function;GO:0004601 peroxidase activity molecular_function;GO:0005576 extracellular region cellular_component;GO:0055114 oxidation-reduction process biological_process;EC:1.11.1.7	AT5G05340	0.48884	0.281423	PREDICTED: cationic peroxidase 1-like [Glycine max]
Cko_contig_50033	4.66814	2.12874e-09	1e-75	GO:0005507 copper ion binding molecular_function;GO:0009055 electron carrier activity molecular_function	AT2G15780	0.995028	0.0482683	unknown [Lotus japonicus]
Cko_contig_50131	4.47638	2.2307e-08	0	GO:0006099 tricarboxylic acid cycle biological_process;GO:0009514 glyoxysome cellular_component;GO:0004474 malate synthase activity molecular_function;GO:0016829 lyase activity molecular_function;GO:0006097 glyoxylate cycle biological_process;EC:2.3.3.9	AT5G03860	0.794767	1	unknown [Medicago truncatula]
Cko_contig_50466	3.67016	0.00020863	2.3e-39	GO:0009651 response to salt stress biological_process;GO:0005737 cytoplasm cellular_component;GO:0016787 hydrolase activity molecular_function;GO:0048046 apoplast cellular_component;GO:0005634 nucleus cellular_component;GO:0005886 plasma membrane cellular_component	AT3G23600	0.768439	0.0181715	unknown [Medicago truncatula]
Cko_contig_50599	1.5848	0.000822414	3.8e-37	-	AT3G03341	0.602012	0.0508562	unknown [Lotus japonicus]
Cko_contig_51073	4.34824	0.000307563	4.6e-105	GO:0006355 regulation of transcription, DNA-dependent biological_process;GO:0003677 DNA binding molecular_function;GO:0046983 protein dimerization activity molecular_function;GO:0005634 nucleus cellular_component	AT2G03060	0.0252004	0.980406	unknown [Lotus japonicus]
Cko_contig_51278	1.65667	0.000746415	2e-93	GO:0010287 plastoglobule cellular_component	AT1G52590	0.25876	0.510884	DCC family protein [Medicago truncatula]
Cko_contig_51418	4.17421	0.00057764	5.3e-135	GO:0016787 hydrolase activity molecular_function	AT5G40990	1.79769e+308	1	PREDICTED: LOW QUALITY PROTEIN: GDSL esterase/lipase 2-like [Glycine max]
Cko_contig_5170	5.96971	0	2.3e-06	-	AT2G01190	1.01578	0.00101393	PREDICTED: uncharacterized protein LOC100775954 [Glycine max]
Cko_contig_51868	3.02253	4.91133e-07	2.5e-68	GO:0009055 electron carrier activity molecular_function;GO:0045454 cell redox homeostasis biological_process;GO:0006662 glycerol ether metabolic process biological_process;GO:0015035 protein disulfide oxidoreductase activity molecular_function	AT5G39950	0.418168	0.275827	uncharacterized protein LOC100527691 [Glycine max]
Cko_contig_51984	2.40906	6.05146e-05	1.9e-28	-	AT1G25275	0.371211	0.305289	PREDICTED: uncharacterized protein LOC100306150 [Glycine max]
Cko_contig_52689	2.79569	0.00113937	1.6e-46	GO:0009941 chloroplast envelope cellular_component;GO:0015865 purine nucleotide transport biological_process;GO:0005743 mitochondrial inner membrane cellular_component;GO:0055085 transmembrane transport biological_process;GO:0016021 integral to membrane cellular_component;GO:0005215 transporter activity molecular_function	AT4G28390	1.40959	0.001007	PREDICTED: ADP,ATP carrier protein 3, mitochondrial-like [Glycine max]
Cko_contig_52691	3.21759	0.000155149	5.2e-73	GO:0005743 mitochondrial inner membrane cellular_component;GO:0055085 transmembrane transport biological_process;GO:0016021 integral to membrane cellular_component;GO:0005215 transporter activity molecular_function	AT4G28390	1.40959	0.001007	unknown [Glycine max]
Cko_contig_5308	1.53865	0.000988662	6.3e-183	GO:0006950 response to stress biological_process;GO:0009628 response to abiotic stimulus biological_process	AT5G25610	0.807608	0.175242	BURP domain-containing protein [Phaseolus vulgaris]
Cko_contig_54196	2.83547	0.000405159	1.5e-123	-	AT5G50900	0.355306	0.346591	hypothetical protein MTR_3g098730 [Medicago truncatula]
Cko_contig_54209	4.77145	6.44527e-06	4.8e-130	GO:0043231 intracellular membrane-bounded organelle cellular_component;GO:0016787 hydrolase activity molecular_function	AT1G20960	0.018613	0.980789	PREDICTED: U5 small nuclear ribonucleoprotein 200 kDa helicase-like [Glycine max]
Cko_contig_54292	4.58924	0.000121856	4e-152	GO:0016021 integral to membrane cellular_component;GO:0009536 plastid cellular_component	AT1G52870	0.85088	0.00484703	PREDICTED: uncharacterized protein LOC100786706 [Glycine max]
Cko_contig_54853	7.51086	7.22591e-07	0	GO:0032440 2-alkenal reductase [NAD(P)] activity molecular_function;GO:0005524 ATP binding molecular_function;GO:0006950 response to stress biological_process;GO:0055114 oxidation-reduction process biological_process;EC:1.3.1.74	AT1G16030	0.425781	0.412358	heat shock protein [Aspergillus oryzae RIB40]
Cko_contig_54934	6.75299	1.61392e-09	6.4e-113	-	AT2G42560	0.480408	0.142887	seed biotin-containing protein SBP65 [Glycine max]
Cko_contig_55754	5.49613	1.02841e-07	2.2e-30	-	AT1G52690	2.93084	0	PREDICTED: late embryogenesis abundant protein 2-like [Glycine max]
Cko_contig_56244	2.17246	0.000181828	2.9e-67	-	AT5G56550	0.210337	0.688681	uncharacterized protein LOC100527399 [Glycine max]
Cko_contig_56246	3.48126	8.54811e-05	2.8e-118	-	AT1G22600	2.7719	1	seed maturation protein PM27 precursor [Glycine max]
Cko_contig_56362	2.80528	0.00134481	2e-97	GO:0016021 integral to membrane cellular_component	AT4G16160	4.62094	0.177508	uncharacterized protein LOC100305849 [Glycine max]
Cko_contig_56686	3.0485	1.17479e-08	9.1e-56	GO:0009737 response to abscisic acid stimulus biological_process;GO:0006950 response to stress biological_process;GO:0048700 acquisition of desiccation tolerance in seed biological_process	AT2G40170	3.46622	5.77e-07	Em protein [Robinia pseudoacacia]
Cko_contig_5715	2.92641	1.68193e-05	0	GO:0016760 cellulose synthase (UDP-forming) activity molecular_function;GO:0030244 cellulose biosynthetic process biological_process;GO:0044464 cell part cellular_component;GO:0016021 integral to membrane cellular_component;GO:0007047;EC:2.4.1.12	AT1G55850	2.05962	0.199871	Cellulose synthase-like protein E1 [Medicago truncatula]
Cko_contig_57545	5.19258	9.09351e-06	2.5e-144	GO:0004364 glutathione transferase activity molecular_function;GO:0006749 glutathione metabolic process biological_process;GO:0042221 response to chemical stimulus biological_process;GO:0007154 cell communication biological_process;GO:0009507 chloroplast cellular_component;GO:0051716 cellular response to stimulus biological_process;GO:0080167 response to karrikin biological_process;GO:0006950 res…	AT1G17180	1.3566	1	unknown [Medicago truncatula]
Cko_contig_59435	4.55808	1.21411e-06	5.6e-158	GO:0046872 metal ion binding molecular_function;GO:0042744 hydrogen peroxide catabolic process biological_process;GO:0016023 cytoplasmic membrane-bounded vesicle cellular_component;GO:0020037 heme binding molecular_function;GO:0004601 peroxidase activity molecular_function;GO:0005576 extracellular region cellular_component;GO:0055114 oxidation-reduction process biological_process;EC:1.11.1.7	AT5G05340	0.48884	0.281423	PREDICTED: cationic peroxidase 1-like [Glycine max]
Cko_contig_59487	1.79769e+308	0.00011791	2.1e-144	GO:0050896 response to stimulus biological_process;GO:0032559 adenyl ribonucleotide binding molecular_function	AT5G17680	1.37198	1	Disease resistance-like protein [Medicago truncatula]
Cko_contig_5955	2.36303	0.000302717	3.3e-58	GO:0005737 cytoplasm cellular_component;GO:0031408 oxylipin biosynthetic process biological_process;GO:0005506 iron ion binding molecular_function;GO:0016165 lipoxygenase activity molecular_function;GO:0055114 oxidation-reduction process biological_process;EC:1.13.11.12	AT1G55020	0.311495	0.407878	Seed lipoxygenase [Medicago truncatula]
Cko_contig_59569	6.13673	7.54587e-05	3.5e-80	GO:0003676 nucleic acid binding molecular_function;GO:0000166 nucleotide binding molecular_function	AT5G12190	0.359903	0.448289	unknown [Medicago truncatula]
Cko_contig_5976	1.79769e+308	0.000674128	0	GO:0003899 DNA-directed RNA polymerase activity molecular_function;GO:0005773 vacuole cellular_component;GO:0005665 DNA-directed RNA polymerase II, core complex cellular_component;GO:0003677 DNA binding molecular_function;GO:0009507 chloroplast cellular_component;GO:0006366 transcription from RNA polymerase II promoter biological_process;EC:2.7.7.6	AT4G35800	0.190938	0.651053	PREDICTED: DNA-directed RNA polymerase II subunit RPB1-like [Glycine max]
Cko_contig_59929	2.35403	3.7551e-07	0	GO:0046872 metal ion binding molecular_function;GO:0048307 ferredoxin-nitrite reductase activity molecular_function;GO:0042128 nitrate assimilation biological_process;GO:0020037 heme binding molecular_function;GO:0010167 response to nitrate biological_process;GO:0009570 chloroplast stroma cellular_component;GO:0051539 4 iron, 4 sulfur cluster binding molecular_function;GO:0016020 membrane cellula…	AT2G15620	0.160862	0.697752	Ferredoxin-nitrite reductase [Medicago truncatula]
Cko_contig_60012	1.5891	0.00103504	1.2e-164	-	AT4G27450	2.57983	0	Stem-specific protein TSJT1 [Medicago truncatula]
Cko_contig_60083	1.87189	0.000908918	2.3e-74	GO:0004869 cysteine-type endopeptidase inhibitor activity molecular_function;GO:0010466 negative regulation of peptidase activity biological_process	AT3G12490	0.181516	0.763699	cysteine proteinase inhibitor precursor [Glycine max]
Cko_contig_60515	2.5557	1.10692e-07	8.5e-181	GO:0004721 phosphoprotein phosphatase activity molecular_function;EC:3.1.3.16	AT3G11410	0.29829	0.537959	nodule-enhanced protein phosphatase type 2C [Lotus japonicus]
Cko_contig_60547	5.28873	1.21559e-10	1.7e-61	GO:0046872 metal ion binding molecular_function	AT1G67856	0.311172	0.518224	PREDICTED: E3 ubiquitin-protein ligase RNF181-like [Glycine max]
Cko_contig_60767	4.76327	1.6319e-06	1.1e-74	-	AT4G21020	1.72518	0.000170274	late embryogenesis abundant protein [Pisum sativum]
Cko_contig_61894	2.69616	0.00149031	6.1e-79	GO:0006950 response to stress biological_process	AT1G53540	1.70774	0.397347	18.2 kDa class I heat shock protein [Medicago truncatula]
Cko_contig_62356	8.68322	6.39041e-09	0	GO:0000256 allantoin catabolic process biological_process;GO:0004038 allantoinase activity molecular_function;GO:0050897 cobalt ion binding molecular_function;GO:0016023 cytoplasmic membrane-bounded vesicle cellular_component;GO:0008270 zinc ion binding molecular_function;EC:3.5.2.5	AT4G04955	0.782973	0.0140708	Allantoinase [Medicago truncatula]
Cko_contig_62375	5.09826	0.00128703	5.4e-256	GO:0035251 UDP-glucosyltransferase activity molecular_function;GO:0008152 metabolic process biological_process	AT2G36780	0.244245	0.655244	glucosyltransferase-14 [Vigna angularis]
Cko_contig_62587	4.53266	3.0192e-07	1.6e-59	-	AT5G63350	1.34446	0.000111272	PREDICTED: uncharacterized protein LOC100812834 [Glycine max]
Cko_contig_62588	3.68235	3.47203e-05	6.7e-47	-	AT5G63350	1.34446	0.000111272	hypothetical protein MTR_4g103840 [Medicago truncatula]
Cko_contig_62846	1.559	0.000687789	3.8e-223	GO:0006557 S-adenosylmethioninamine biosynthetic process biological_process;GO:0006597 spermine biosynthetic process biological_process;GO:0004014 adenosylmethionine decarboxylase activity molecular_function;GO:0008295 spermidine biosynthetic process biological_process;EC:4.1.1.50	AT5G15950	0.370118	0.297479	PREDICTED: LOW QUALITY PROTEIN: S-adenosylmethionine decarboxylase proenzyme-like [Glycine max]
Cko_contig_62967	3.45359	0.000945645	4.6e-14	GO:0005507 copper ion binding molecular_function;GO:0009055 electron carrier activity molecular_function	AT2G15780	0.995028	0.0482683	hypothetical protein MTR_4g086750 [Medicago truncatula]
Cko_contig_6307	2.03884	5.11261e-05	2.8e-261	GO:0016758 transferase activity, transferring hexosyl groups molecular_function;GO:0008152 metabolic process biological_process;EC:2.4.1.0	AT4G01070	0.358567	0.332305	Hydroquinone glucosyltransferase [Medicago truncatula]
Cko_contig_63120	1.94562	8.40967e-05	1.2e-165	-	AT4G37180	0.831204	0.00381577	PREDICTED: uncharacterized protein LOC100806237 [Glycine max]
Cko_contig_63534	3.78082	3.18731e-05	1.5e-65	-	AT5G02020	0.437672	0.255584	PREDICTED: uncharacterized protein LOC100775733 [Glycine max]
Cko_contig_63553	2.13949	4.52724e-05	5.7e-94	-	AT5G01300	4.64087	1.86e-08	PREDICTED: UPF0098 protein MTH_273-like [Glycine max]
Cko_contig_64104	3.97913	4.44089e-16	2.9e-63	-	AT2G47770	1.39521	1.61e-05	hypothetical protein MTR_7g108650 [Medicago truncatula]
Cko_contig_64319	1.96484	7.71323e-05	1.1e-255	GO:0009055 electron carrier activity molecular_function;GO:0004497 monooxygenase activity molecular_function;GO:0005506 iron ion binding molecular_function;GO:0020037 heme binding molecular_function;GO:0043231 intracellular membrane-bounded organelle cellular_component;GO:0016705 oxidoreductase activity, acting on paired donors, with incorporation or reduction of molecular oxygen molecular_functi…	AT2G30750	3.14708	4.22e-07	PREDICTED: cytochrome P450 71A1-like, partial [Glycine max]
Cko_contig_64663	3.69616	2.58167e-05	1e-25	-	AT3G46230	0.368798	0.941881	small heat shock protein [Retama raetam]
Cko_contig_64882	4.49544	2.22045e-16	8.3e-123	GO:0020037 heme binding molecular_function;GO:0033773 isoflavone 2'-hydroxylase activity molecular_function;GO:0005506 iron ion binding molecular_function;GO:0009055 electron carrier activity molecular_function;GO:0070330 aromatase activity molecular_function;GO:0055114 oxidation-reduction process biological_process;EC:1.14.13.89;EC:1.14.14.1	AT1G66540	1.12458	0.119283	PREDICTED: isoflavone 2'-hydroxylase-like [Glycine max]
Cko_contig_64954	2.17678	0.000484055	2.5e-127	-	AT2G20670	4.22074	0	unknown [Lotus japonicus]
Cko_contig_64967	1.839	0.000266907	1.6e-98	GO:0046872 metal ion binding molecular_function;GO:0009765 photosynthesis, light harvesting biological_process;GO:0009523 photosystem II cellular_component;GO:0018298 protein-chromophore linkage biological_process;GO:0016168 chlorophyll binding molecular_function;GO:0016021 integral to membrane cellular_component;GO:0009522 photosystem I cellular_component;GO:0009535 chloroplast thylakoid membran…	AT2G34420	0.518117	0.520889	chlorophyll a/b-binding protein precursor [Citrus limon]
Cko_contig_64968	1.67903	0.00103318	6.6e-48	GO:0046872 metal ion binding molecular_function;GO:0009765 photosynthesis, light harvesting biological_process;GO:0009523 photosystem II cellular_component;GO:0018298 protein-chromophore linkage biological_process;GO:0016168 chlorophyll binding molecular_function;GO:0016021 integral to membrane cellular_component;GO:0009522 photosystem I cellular_component;GO:0009535 chloroplast thylakoid membran…	AT2G34420	0.518117	0.520889	light harvesting chlorophyll a/b-binding protein [Nicotiana sylvestris]
Cko_contig_64969	2.733	1.23146e-05	6.6e-40	GO:0046872 metal ion binding molecular_function;GO:0009765 photosynthesis, light harvesting biological_process;GO:0009523 photosystem II cellular_component;GO:0018298 protein-chromophore linkage biological_process;GO:0016168 chlorophyll binding molecular_function;GO:0016021 integral to membrane cellular_component;GO:0009522 photosystem I cellular_component;GO:0009535 chloroplast thylakoid membran…	AT2G34420	0.518117	0.520889	chlorophyll a/b-binding preprotein (AA -28 to 235) [Oryza sativa]
Cko_contig_65095	2.0103	0.00017917	1.4e-42	GO:0002020 protease binding molecular_function;GO:0042742 defense response to bacterium biological_process;GO:0005886 plasma membrane cellular_component;GO:0005618 cell wall cellular_component;GO:0050832 defense response to fungus biological_process;GO:0005774 vacuolar membrane cellular_component;GO:0005524 ATP binding molecular_function;GO:0009507 chloroplast cellular_component;GO:0005829 cytoso…	AT1G16030	0.425781	0.412358	heat shock protein, putative [Ricinus communis]
Cko_contig_65096	2.00305	5.89207e-05	1e-211	GO:0005886 plasma membrane cellular_component;GO:0005618 cell wall cellular_component;GO:0005524 ATP binding molecular_function;GO:0032440 2-alkenal reductase [NAD(P)] activity molecular_function;GO:0009507 chloroplast cellular_component;GO:0009408 response to heat biological_process;GO:0055114 oxidation-reduction process biological_process;EC:1.3.1.74	AT3G12580	2.88003	0	PsHSP71.2 [Pisum sativum]
Cko_contig_6537	5.72169	7.93172e-09	3e-59	-	AT3G13950	1.54056	0.0630281	hypothetical protein MTR_8g019110 [Medicago truncatula]
Cko_contig_66231	3.67888	0.000378113	1.6e-118	GO:0003899 DNA-directed RNA polymerase activity molecular_function;GO:0006351 transcription, DNA-dependent biological_process;GO:0005665 DNA-directed RNA polymerase II, core complex cellular_component;GO:0003723 RNA binding molecular_function;EC:2.7.7.6	AT5G59180	0.289201	0.522548	DNA-directed RNA polymerase II subunit RPB7 [Glycine max]
Cko_contig_66287	2.43495	0.000122177	1.2e-203	GO:0047427 cyanoalanine nitrilase activity molecular_function;GO:0080109 indole-3-acetonitrile nitrile hydratase activity molecular_function;GO:0047558 3-cyanoalanine hydratase activity molecular_function;GO:0009617 response to bacterium biological_process;GO:0046686 response to cadmium ion biological_process;GO:0005886 plasma membrane cellular_component;GO:0009970 cellular response to sulfate st…	AT5G22300	0.554649	0.233328	unknown [Lotus japonicus]
Cko_contig_68094	2.8655	0.000180617	4.4e-139	GO:0044464 cell part cellular_component	AT3G22060	0.867255	0.0031036	unknown [Glycine max]
Cko_contig_68223	2.26066	1.22001e-06	4e-269	GO:0055085 transmembrane transport biological_process;GO:0050896 response to stimulus biological_process;GO:0008324 cation transmembrane transporter activity molecular_function;GO:0030003 cellular cation homeostasis biological_process;GO:0005773 vacuole cellular_component;GO:0030001 metal ion transport biological_process;GO:0016020 membrane cellular_component	AT3G51860	0.394317	0.311141	Ca2+/H+-exchanging protein [Galega orientalis]
Cko_contig_68480	6.14111	6.91003e-13	9e-160	GO:0005576 extracellular region cellular_component	AT1G20030	0.388019	0.379537	unknown [Medicago truncatula]
Cko_contig_69645	2.59631	0.000504291	5.3e-95	GO:0048316 seed development biological_process;GO:0009414 response to water deprivation biological_process;GO:0006970 response to osmotic stress biological_process;GO:0009790 embryo development biological_process	AT5G06760	2.55165	0	Seed maturation protein [Medicago truncatula]
Cko_contig_69971	2.76982	0.000621449	1.6e-46	-	AT1G47820	0.558316	0.534463	unknown [Lotus japonicus]
Cko_contig_71125	2.57885	0.000154171	1.4e-89	GO:0009416 response to light stimulus biological_process	AT5G15840	0.158956	0.89643	PREDICTED: zinc finger protein CONSTANS-LIKE 2-like [Glycine max]
Cko_contig_71765	5.68322	8.15832e-07	3.2e-37	GO:0050253 retinyl-palmitate esterase activity molecular_function;GO:0008152 metabolic process biological_process;GO:0080031 methyl salicylate esterase activity molecular_function;GO:0004091 carboxylesterase activity molecular_function;GO:0080032 methyl jasmonate esterase activity molecular_function;GO:0080030 methyl indole-3-acetate esterase activity molecular_function;EC:3.1.1.21;EC:3.1.1.1	AT2G03550	0.747337	0.017444	PREDICTED: probable carboxylesterase 13-like isoform 1 [Glycine max]
Cko_contig_72155	1.86067	0.000231556	0	GO:0004575 sucrose alpha-glucosidase activity molecular_function;GO:0048825 cotyledon development biological_process;GO:0005982 starch metabolic process biological_process;GO:0009507 chloroplast cellular_component;GO:0033926 glycopeptide alpha-N-acetylgalactosaminidase activity molecular_function;EC:3.2.1.26;EC:3.2.1.48;EC:3.2.1.97	AT5G22510	0.539692	0.0848419	Alkaline/neutral invertase [Medicago truncatula]
Cko_contig_72677	6.09826	8.46887e-05	8e-224	GO:0045735 nutrient reservoir activity molecular_function	AT2G18540	4.40287	0.000173261	Vicilin-like antimicrobial peptides 2-3 [Medicago truncatula]
Cko_contig_72771	5.86608	0.000167073	8.7e-38	-	AT3G22470	0.0139975	0.990456	Pentatricopeptide repeat-containing protein [Medicago truncatula]
Cko_contig_72881	3.45961	1.04047e-08	1e-36	-	AT4G36600	1.892	4.74e-05	Group 3 LEA protein [Medicago truncatula]
Cko_contig_72941	4.56123	0.000136136	8.7e-52	GO:0004831 tyrosine-tRNA ligase activity molecular_function;GO:0005524 ATP binding molecular_function;GO:0006418 tRNA aminoacylation for protein translation biological_process;GO:0009536 plastid cellular_component;EC:6.1.1.1	AT2G33840	0.760532	0.0329724	PREDICTED: tyrosyl-tRNA synthetase-like [Glycine max]
Cko_contig_7311	2.09764	0.000154537	1.6e-170	GO:0005978 glycogen biosynthetic process biological_process;GO:0009501 amyloplast cellular_component;GO:0010170 glucose-1-phosphate adenylyltransferase complex cellular_component;GO:0005524 ATP binding molecular_function;GO:0019252 starch biosynthetic process biological_process;GO:0009507 chloroplast cellular_component;GO:0008878 glucose-1-phosphate adenylyltransferase activity molecular_function…	AT2G21590	3.54635	0	Glucose-1-phosphate adenylyltransferase [Medicago truncatula]
Cko_contig_77303	4.47377	1.47009e-05	7.5e-129	-	AT3G20720	0.12984	0.771288	hypothetical protein MTR_4g081300 [Medicago truncatula]
Cko_contig_77374	1.8249	0.000395622	4.4e-118	GO:0005773 vacuole cellular_component;GO:0016020 membrane cellular_component	AT4G33625	0.807588	0.0048606	PREDICTED: uncharacterized protein LOC100808260 [Glycine max]
Cko_contig_77476	6.79569	9.23655e-06	3.2e-239	GO:0004402 histone acetyltransferase activity molecular_function;GO:0016573 histone acetylation biological_process;EC:2.3.1.48	AT2G43770	0.0479362	0.953675	U5 snRNP-specific protein-like factor [Medicago truncatula]
Cko_contig_77725	1.97445	1.78351e-05	0	GO:0016020 membrane cellular_component;GO:0006857 oligopeptide transport biological_process;GO:0005215 transporter activity molecular_function	AT1G68570	1.77561	6.64e-10	Peptide transporter PTR5 [Medicago truncatula]
Cko_contig_79182	3.84395	1.55431e-15	3.6e-51	GO:0005576 extracellular region cellular_component;GO:0006952 defense response biological_process;GO:0005618 cell wall cellular_component	AT5G59845	2.07681	0.00168009	snakin-1 [Medicago sativa]
Cko_contig_81143	1.97409	0.00112842	3.6e-136	GO:0005576 extracellular region cellular_component;GO:0019953 sexual reproduction biological_process	AT4G17030	5.45278	0	unknown [Lotus japonicus]
Cko_contig_81253	5.69616	1.16464e-07	4.4e-31	GO:0006629 lipid metabolic process biological_process;GO:0016788 hydrolase activity, acting on ester bonds molecular_function	AT1G33811	0.955467	0.14236	unknown [Glycine max]
Cko_contig_8197	1.93921	4.60712e-05	0	GO:0016760 cellulose synthase (UDP-forming) activity molecular_function;GO:0030244 cellulose biosynthetic process biological_process;GO:0016021 integral to membrane cellular_component;EC:2.4.1.12	AT2G32540	2.47648	2.79e-11	PREDICTED: cellulose synthase-like protein B3-like [Glycine max]
Cko_contig_82418	4.02172	3.21965e-13	7.8e-281	GO:0020037 heme binding molecular_function;GO:0016709 oxidoreductase activity, acting on paired donors, with incorporation or reduction of molecular oxygen, NAD(P)H as one donor, and incorporation of one atom of oxygen molecular_function;GO:0005506 iron ion binding molecular_function;GO:0009055 electron carrier activity molecular_function;GO:0055114 oxidation-reduction process biological_process;…	AT4G37370	2.08824	9.58e-12	CYP81E8 [Medicago truncatula]
Cko_contig_82813	2.59507	0.000303975	1.2e-278	GO:0006952 defense response biological_process;GO:0051707 response to other organism biological_process;GO:0055114 oxidation-reduction process biological_process;GO:0070330 aromatase activity molecular_function;GO:0009055 electron carrier activity molecular_function;GO:0042343 indole glucosinolate metabolic process biological_process;GO:0020037 heme binding molecular_function;GO:0044464 cell part…	AT4G37370	2.08824	9.58e-12	cytochrome P450 [Cicer arietinum]
Cko_contig_83067	7.19714	4.40314e-13	8.9e-40	-	AT2G03440	0.85441	0.0029165	PREDICTED: uncharacterized protein LOC100807274 [Glycine max]
Cko_contig_83913	2.03006	9.55989e-05	0	GO:0008553 hydrogen-exporting ATPase activity, phosphorylative mechanism molecular_function;GO:0009651 response to salt stress biological_process;GO:0016021 integral to membrane cellular_component;GO:0046872 metal ion binding molecular_function;GO:0006200 ATP catabolic process biological_process;GO:0006754 ATP biosynthetic process biological_process;GO:0005524 ATP binding molecular_function;GO:00…	AT5G62670	0.153003	0.866107	PREDICTED: plasma membrane ATPase 1-like [Glycine max]
Cko_contig_84266	1.55336	0.000960438	0	GO:0022891 substrate-specific transmembrane transporter activity molecular_function;GO:0016021 integral to membrane cellular_component;GO:0032440 2-alkenal reductase [NAD(P)] activity molecular_function;GO:0055114 oxidation-reduction process biological_process;GO:0055085 transmembrane transport biological_process;GO:0008643 carbohydrate transport biological_process;EC:1.3.1.74	AT1G67300	0.0679776	0.910448	PREDICTED: probable plastidic glucose transporter 2-like [Glycine max]
Cko_contig_85079	4.3913	9.1943e-05	3e-210	GO:0008270 zinc ion binding molecular_function	AT5G25560	0.888959	0.0265678	RING finger and CHY zinc finger domain-containing protein [Medicago truncatula]
Cko_contig_85502	2.97154	0.000122939	4.5e-59	GO:0031408 oxylipin biosynthetic process biological_process;GO:0005506 iron ion binding molecular_function;GO:0016165 lipoxygenase activity molecular_function;GO:0055114 oxidation-reduction process biological_process;EC:1.13.11.12	AT1G55020	0.311495	0.407878	lipoxygenase [Pisum sativum]
Cko_contig_859	1.71489	0.000241556	1.8e-74	GO:0006355 regulation of transcription, DNA-dependent biological_process;GO:0003677 DNA binding molecular_function;GO:0010033 response to organic substance biological_process	AT1G01720	0.177423	0.673924	NAC-domain protein [Medicago truncatula]
Cko_contig_8596	5.58924	2.18754e-07	1.5e-27	GO:1901363 heterocyclic compound binding molecular_function;GO:0097159 organic cyclic compound binding molecular_function	AT3G20010	0.329825	0.542177	unnamed protein product [Vitis vinifera]
Cko_contig_86659	3.34935	9.38366e-10	2.3e-178	GO:0004568 chitinase activity molecular_function;GO:0005615 extracellular space cellular_component;GO:0000272 polysaccharide catabolic process biological_process;GO:0043169 cation binding molecular_function;GO:0006032 chitin catabolic process biological_process;EC:3.2.1.14	AT5G24090	2.12215	1.12e-10	RecName: Full=Acidic endochitinase; Flags: Precursor
Cko_contig_87790	2.65537	0.000517031	1.1e-141	GO:0004185 serine-type carboxypeptidase activity molecular_function;GO:0006508 proteolysis biological_process;GO:0016746 transferase activity, transferring acyl groups molecular_function;EC:3.4.16.0	AT2G22970	1.25735	6.92e-06	uncharacterized protein LOC100794342 [Glycine max]
Cko_contig_88245	6.50351	2.41289e-05	6.2e-95	GO:0050896 response to stimulus biological_process	AT5G17680	1.37198	1	PREDICTED: TMV resistance protein N-like [Glycine max]
Cko_contig_88251	4.18648	0.000215648	2.2e-112	GO:0006952 defense response biological_process;GO:0043531 ADP binding molecular_function;GO:0005622 intracellular cellular_component;GO:0005524 ATP binding molecular_function;GO:0007165 signal transduction biological_process;GO:0017111 nucleoside-triphosphatase activity molecular_function;EC:3.6.1.15	AT1G27170	0.518921	0.211878	TIR-NBS-LRR RCT1 resistance protein [Medicago truncatula]
Cko_contig_88474	3.84632	8.1199e-11	2.5e-180	GO:0046872 metal ion binding molecular_function;GO:0045333 cellular respiration biological_process;GO:0009409 response to cold biological_process;GO:0005743 mitochondrial inner membrane cellular_component;GO:0007585 respiratory gaseous exchange biological_process;GO:0070469 respiratory chain cellular_component;GO:0005515 protein binding molecular_function;GO:0009916 alternative oxidase activity m…	AT3G22370	0.595104	0.0495793	mitochondrial alternative oxidase 1 [Vigna unguiculata]
Cko_contig_89180	3.41076	1.08891e-12	1.7e-254	-	AT5G61820	0.331165	0.542012	unknown [Medicago truncatula]
Cko_contig_89583	5.17832	0	0	GO:0006979 response to oxidative stress biological_process;GO:0055114 oxidation-reduction process biological_process;GO:0048364 root development biological_process;GO:0009269 response to desiccation biological_process;GO:0042538 hyperosmotic salinity response biological_process;GO:0004350 glutamate-5-semialdehyde dehydrogenase activity molecular_function;GO:0009737 response to abscisic acid stimu…	AT2G39800	1.45473	0.00429102	delta-1-pyrroline-5-carboxylate synthetase 3 [Medicago truncatula]
Cko_contig_89858	2.28697	0.000233018	4.4e-83	GO:0016846 carbon-sulfur lyase activity molecular_function;GO:0008152 metabolic process biological_process	AT5G16940	0.405152	0.64874	PREDICTED: centromere protein V-like [Glycine max]
Cko_contig_90687	5.45866	2.54453e-06	7.9e-30	-	AT4G16390	0.166993	0.717275	PREDICTED: pentatricopeptide repeat-containing protein At4g16390, chloroplastic-like [Glycine max]
Cko_contig_90771	3.1553	2.71848e-08	7.7e-134	GO:0004364 glutathione transferase activity molecular_function;GO:0004672 protein kinase activity molecular_function;GO:0006468 protein phosphorylation biological_process;GO:0005524 ATP binding molecular_function;GO:0016021 integral to membrane cellular_component;EC:2.5.1.18	AT2G29420	0.700157	0.0216185	unknown [Medicago truncatula]
Cko_contig_9133	2.85843	0.00133146	3.1e-266	GO:0016485 protein processing biological_process;GO:0009658 chloroplast organization biological_process;GO:0005524 ATP binding molecular_function;GO:0009570 chloroplast stroma cellular_component;GO:0017111 nucleoside-triphosphatase activity molecular_function;GO:0009408 response to heat biological_process;EC:3.6.1.15	AT5G15450	1.06881	0.000516588	PREDICTED: chaperone protein ClpB3, chloroplastic-like [Glycine max]
Cko_contig_929	4.24636	0.000446529	6.2e-20	-	AT3G61600	0.629513	0.108288	PREDICTED: BTB/POZ domain-containing protein POB1-like [Glycine max]
Cko_contig_930	3.08318	0.000988877	6.6e-92	-	AT3G61600	0.629513	0.108288	PREDICTED: BTB/POZ domain-containing protein POB1-like [Glycine max]
Cko_contig_94114	3.53569	3.59947e-05	2.2e-68	GO:0006468 protein phosphorylation biological_process;GO:0004674 protein serine/threonine kinase activity molecular_function;GO:0016023 cytoplasmic membrane-bounded vesicle cellular_component;GO:0000166 nucleotide binding molecular_function;EC:2.7.11.0	AT5G02070	0.664506	0.213363	protein kinase-related protein precursor [Glycine max]
Cko_contig_94410	3.10085	0.00067095	5.1e-23	GO:0009055 electron carrier activity molecular_function;GO:0045454 cell redox homeostasis biological_process;GO:0006662 glycerol ether metabolic process biological_process;GO:0015035 protein disulfide oxidoreductase activity molecular_function	AT1G11530	0.825101	0.00561976	unknown [Medicago truncatula]
Cko_contig_95695	2.76029	0.00134108	2.8e-122	GO:0006950 response to stress biological_process;GO:0004364 glutathione transferase activity molecular_function;EC:2.5.1.18	AT3G09270	2.55089	0.00199827	probable glutathione S-transferase [Glycine max]
Cko_contig_97885	6.78362	9.61926e-06	2.4e-225	-	AT3G61600	0.629513	0.108288	PREDICTED: BTB/POZ domain-containing protein POB1-like [Glycine max]
Cko_contig_98286	3.70697	1.2937e-05	7.7e-130	GO:0004866 endopeptidase inhibitor activity molecular_function;GO:0010951 negative regulation of endopeptidase activity biological_process	AT1G17860	2.57077	5.03e-13	Miraculin [Medicago truncatula]
Cko_contig_99137	1.73779	0.000611277	0	GO:0012511 monolayer-surrounded lipid storage body cellular_component;GO:0019433 triglyceride catabolic process biological_process;GO:0004806 triglyceride lipase activity molecular_function;EC:3.1.1.3	AT5G04040	0.273668	0.462257	PREDICTED: triacylglycerol lipase SDP1-like [Glycine max]
DEGs upregulated in salt stressed C. korshinskii were downregulated in salt treated Arabidopsis
gene_id	log2(fold_change)	p_value	E-value	GO_annotation	gene_id	S3_S1 log2(fold_change)	S3_S1 q_value	Description
Cko_contig_101435	2.92628	0.000867788	3.3e-90	GO:0005773 vacuole cellular_component;GO:0005618 cell wall cellular_component;GO:0005886 plasma membrane cellular_component;GO:0055085 transmembrane transport biological_process;GO:0005215 transporter activity molecular_function	AT1G60030	-0.83492	0.352093	PREDICTED: nucleobase-ascorbate transporter 6 [Vitis vinifera]
Cko_contig_101987	1.79769e+308	0.000718079	3.5e-116	GO:0016787 hydrolase activity molecular_function;GO:0008152 metabolic process biological_process;GO:0005886 plasma membrane cellular_component	AT5G09430	-0.518533	0.771713	PREDICTED: lipase 3-like [Glycine max]
Cko_contig_104063	3.37423	0.000480613	8.5e-23	-	AT5G35210	-0.135065	0.811513	Chromodomain-helicase-DNA-binding protein [Medicago truncatula]
Cko_contig_104161	3.58924	0.000781483	2.9e-65	GO:0006952 defense response biological_process;GO:0043531 ADP binding molecular_function	AT3G14470	-0.123649	0.822339	Cc-nbs resistance protein [Medicago truncatula]
Cko_contig_104675	7.83912	2.37588e-14	2e-53	GO:0005840 ribosome cellular_component	AT4G34555	-0.243846	0.708018	Pc21g22970 [Penicillium chrysogenum Wisconsin 54-1255]
Cko_contig_104709	7.86608	7.00329e-13	1.2e-99	GO:0003735 structural constituent of ribosome molecular_function;GO:0003723 RNA binding molecular_function;GO:0042254 ribosome biogenesis biological_process;GO:0015935 small ribosomal subunit cellular_component;GO:0005829 cytosol cellular_component;GO:0006412 translation biological_process	AT4G09800	-0.0722984	0.883116	40S ribosomal protein S18 [Aspergillus oryzae RIB40]
Cko_contig_104750	7.40056	2.04816e-11	9.1e-28	GO:0005840 ribosome cellular_component;GO:0003735 structural constituent of ribosome molecular_function;GO:0006412 translation biological_process	AT4G31985	-0.308229	0.432734	60S ribosomal protein L39 [Colletotrichum higginsianum]
Cko_contig_104771	7.48872	1.09617e-11	1.7e-147	GO:0005840 ribosome cellular_component;GO:0003735 structural constituent of ribosome molecular_function;GO:0006412 translation biological_process	AT1G26910	-0.46601	0.393915	60S ribosomal protein L10 [Aspergillus kawachii IFO 4308]
Cko_contig_104772	1.79769e+308	0.000494992	1.2e-51	GO:0005622 intracellular cellular_component	AT3G60245	-1.0496	0.000177513	Pc21g19530 [Penicillium chrysogenum Wisconsin 54-1255]
Cko_contig_104774	1.79769e+308	0.000290429	6.6e-64	GO:0005840 ribosome cellular_component;GO:0003735 structural constituent of ribosome molecular_function;GO:0006412 translation biological_process	AT5G02610	-0.675485	0.0477321	60S ribosomal protein L35 [Aspergillus terreus NIH2624]
Cko_contig_104775	1.79769e+308	6.83068e-05	1.2e-115	GO:0005840 ribosome cellular_component;GO:0003735 structural constituent of ribosome molecular_function;GO:0006412 translation biological_process	AT5G27850	-0.364454	0.292939	Pc13g05540 [Penicillium chrysogenum Wisconsin 54-1255]
Cko_contig_104777	8.02323	9.89742e-08	5.6e-98	GO:0005840 ribosome cellular_component;GO:0003735 structural constituent of ribosome molecular_function;GO:0006412 translation biological_process;GO:0019843 rRNA binding molecular_function	AT5G45775	-0.396559	0.274457	60S ribosomal protein L11 [Monascus purpureus]
Cko_contig_104780	1.79769e+308	0.00020376	1.2e-67	GO:0005840 ribosome cellular_component;GO:0003735 structural constituent of ribosome molecular_function;GO:0006412 translation biological_process	AT3G55750	-0.758964	0.0175163	Pc20g03340 [Penicillium chrysogenum Wisconsin 54-1255]
Cko_contig_104781	1.79769e+308	0.000218921	1.8e-120	GO:0005840 ribosome cellular_component;GO:0003735 structural constituent of ribosome molecular_function;GO:0006412 translation biological_process;GO:0019843 rRNA binding molecular_function	AT1G33140	-0.526132	0.0969561	Pc16g02160 [Penicillium chrysogenum Wisconsin 54-1255]
Cko_contig_104800	1.79769e+308	0.000320292	1.4e-95	GO:0006412 translation biological_process;GO:0005840 ribosome cellular_component;GO:0004003 ATP-dependent DNA helicase activity molecular_function;GO:0003735 structural constituent of ribosome molecular_function;GO:0003677 DNA binding molecular_function;GO:0005524 ATP binding molecular_function;GO:0006139 nucleobase-containing compound metabolic process biological_process;GO:0005634 nucleus cellu…	AT1G70600	-0.532933	0.0922059	ATP-dependent DNA helicase-like protein [Aspergillus niger ATCC 1015]
Cko_contig_104804	1.79769e+308	0.000134129	9e-148	GO:0005840 ribosome cellular_component;GO:0003735 structural constituent of ribosome molecular_function;GO:0006412 translation biological_process	AT2G01250	-0.644548	0.0351052	TPA: 60S ribosomal protein L7 (AFU_orthologue; AFUA_4G03880) [Aspergillus nidulans FGSC A4]
Cko_contig_104810	1.79769e+308	0.000710503	3.2e-39	GO:0005840 ribosome cellular_component;GO:0003735 structural constituent of ribosome molecular_function;GO:0006412 translation biological_process	AT3G06700	-0.610678	0.0741	60S ribosomal protein L29 [Aspergillus oryzae RIB40]
Cko_contig_104811	7.38865	1.13866e-06	5.2e-109	GO:0005840 ribosome cellular_component	AT5G41520	-0.467737	0.152989	Pc22g02470 [Penicillium chrysogenum Wisconsin 54-1255]
Cko_contig_104830	1.79769e+308	0.000195345	1.2e-163	GO:0005840 ribosome cellular_component;GO:0006810 transport biological_process;GO:0042254 ribosome biogenesis biological_process	AT3G62870	-0.102926	0.820631	Pc22g02060 [Penicillium chrysogenum Wisconsin 54-1255]
Cko_contig_104831	7.85459	1.93115e-07	4.4e-91	GO:0005840 ribosome cellular_component;GO:0008233 peptidase activity molecular_function;GO:0003735 structural constituent of ribosome molecular_function;GO:0006508 proteolysis biological_process;GO:0006412 translation biological_process	AT3G04400	-0.0242685	0.970529	60S ribosomal protein L23 [Aspergillus niger CBS 513.88]
Cko_contig_104838	1.79769e+308	0.000935622	2.5e-84	GO:0006165 nucleoside diphosphate phosphorylation biological_process;GO:0004550 nucleoside diphosphate kinase activity molecular_function;GO:0005829 cytosol cellular_component;GO:0046872 metal ion binding molecular_function;GO:0006228 UTP biosynthetic process biological_process;GO:0005758 mitochondrial intermembrane space cellular_component;GO:0005524 ATP binding molecular_function;GO:0006183 GTP…	AT4G09320	-0.120397	0.785476	nucleoside diphosphate kinase [Neosartorya fischeri NRRL 181]
Cko_contig_104844	6.53986	6.18768e-09	8.6e-95	GO:0005840 ribosome cellular_component;GO:0003735 structural constituent of ribosome molecular_function;GO:0006412 translation biological_process	AT3G52580	-0.402521	0.324575	RS14_NEUCR 40S ribosomal protein S14 (CRP2) [Aspergillus nidulans FGSC A4]
Cko_contig_104849	1.79769e+308	0.000883981	4.8e-72	GO:0003735 structural constituent of ribosome molecular_function;GO:0003723 RNA binding molecular_function;GO:0015935 small ribosomal subunit cellular_component;GO:0006412 translation biological_process	AT3G47370	-0.294077	0.464376	Pc20g04380 [Penicillium chrysogenum Wisconsin 54-1255]
Cko_contig_104860	1.79769e+308	0.000504532	3.2e-103	GO:0005840 ribosome cellular_component;GO:0003735 structural constituent of ribosome molecular_function;GO:0006412 translation biological_process	AT5G60670	-0.690795	0.183195	Pc13g03190 [Penicillium chrysogenum Wisconsin 54-1255]
Cko_contig_104869	6.42796	1.22837e-08	1.1e-77	GO:0005840 ribosome cellular_component;GO:0003735 structural constituent of ribosome molecular_function;GO:0006412 translation biological_process	AT5G46430	-0.252619	0.52258	hypothetical protein AOR_1_404134 [Aspergillus oryzae RIB40]
[truncated: 761 more rows]

## Sheet: ck-drought(regulated obviously)
Additional file 13 Similarities and differences analysis of contigs between C. korshinskii and Arabidopsis datasets
[truncated: 138 more rows]

[truncated: 1 more sheets: ck-salt(regulated obviously)]
