# Supplementary material for: Effects of drought and salt-stresses on gene expression in Caragana korshinskii seedlings revealed by RNA-seq
Source: BMC Genomics. 2016 Mar 8;17:200. doi: 10.1186/s12864-016-2562-0 (PMC4782325; doi:10.1186/s12864-016-2562-0)
Supplement: Additional file 17: — DEGs upregulated or downregulated in both drought- and salt-treated C. korshinskii expressed in Arabidopsis datasets. (XLS 211 kb) [file 12864_2016_2562_MOESM17_ESM.xls]

## Sheet: both regulated
Additional file 17 DEGs upregulated or downregulated in both drought- and salt-stressed C. korshinskii expressed in Arabidopsis datasets
DEGs upregulated in drought stressed C. korshinskii were upregulated in drought treated Arabidopsis
gene_id of C. korshinskii	log2(fold_change)	p_value	E-value	Function	GO_annotation	gene_id of Arabidopsis	log2(fold_change)	q_value
Cko_contig_82418	3.8764	8.79052e-12	7.8e-281	CYP81E8 [Medicago truncatula]	GO:0020037 heme binding molecular_function;GO:0016709 oxidoreductase activity, acting on paired donors, with incorporation or reduction of molecular oxygen, NAD(P)H as one donor, and incorporation of one atom of oxygen molecular_function;GO:0005506 iron ion binding molecular_function;GO:0009055 electron carrier activity molecular_function;GO:0055114 oxidation-reduction process biological_process;…	AT4G37370	2.08824	9.58e-12
Cko_contig_83067	6.27869	4.25626e-11	8.9e-40	PREDICTED: uncharacterized protein LOC100807274 [Glycine max]	-	AT2G03440	0.85441	0.0029165
Cko_contig_11111	4.9115	3.39064e-09	3.4e-296	PREDICTED: uncharacterized MscS family protein aq_812-like [Glycine max]	GO:0016020 membrane cellular_component;GO:0005739 mitochondrion cellular_component;GO:0009941 chloroplast envelope cellular_component;GO:0055085 transmembrane transport biological_process	AT4G00290	0.26503	0.575513
Cko_contig_23815	4.10806	6.94717e-09	9.4e-38	granule-bound glycogen (starch) synthase [Astragalus membranaceus]	GO:0005978 glycogen biosynthetic process biological_process;GO:0004373 glycogen (starch) synthase activity molecular_function;GO:0009011 starch synthase activity molecular_function;GO:0009536 plastid cellular_component;EC:2.4.1.11;EC:2.4.1.21	AT1G32900	2.94368	0
Cko_contig_104197	5.48878	1.69361e-08	0	PREDICTED: transcription elongation factor SPT6-like [Glycine max]	GO:0006357 regulation of transcription from RNA polymerase II promoter biological_process;GO:0016788 hydrolase activity, acting on ester bonds molecular_function;GO:0003723 RNA binding molecular_function;GO:0032784 regulation of DNA-dependent transcription, elongation biological_process	AT1G65440	0.173612	0.718757
Cko_contig_41187	3.52607	3.74514e-08	2.6e-62	PREDICTED: glucose-1-phosphate adenylyltransferase large subunit 1-like [Glycine max]	GO:0005978 glycogen biosynthetic process biological_process;GO:0009507 chloroplast cellular_component;GO:0008878 glucose-1-phosphate adenylyltransferase activity molecular_function;EC:2.7.7.27	AT4G39210	1.30573	1.04e-06
Cko_contig_88245	8.02343	4.6837e-08	6.2e-95	PREDICTED: TMV resistance protein N-like [Glycine max]	GO:0050896 response to stimulus biological_process	AT5G17680	1.37198	1
Cko_contig_64882	3.0634	6.34058e-08	8.3e-123	PREDICTED: isoflavone 2'-hydroxylase-like [Glycine max]	GO:0020037 heme binding molecular_function;GO:0033773 isoflavone 2'-hydroxylase activity molecular_function;GO:0005506 iron ion binding molecular_function;GO:0009055 electron carrier activity molecular_function;GO:0070330 aromatase activity molecular_function;GO:0055114 oxidation-reduction process biological_process;EC:1.14.13.89;EC:1.14.14.1	AT1G66540	1.12458	0.119283
Cko_contig_3136	3.82366	6.67107e-08	4.4e-218	hypothetical protein MTR_5g035690 [Medicago truncatula]	-	AT1G13530	3.15348	1
Cko_contig_7311	3.01082	6.78433e-08	1.6e-170	Glucose-1-phosphate adenylyltransferase [Medicago truncatula]	GO:0005978 glycogen biosynthetic process biological_process;GO:0009501 amyloplast cellular_component;GO:0010170 glucose-1-phosphate adenylyltransferase complex cellular_component;GO:0005524 ATP binding molecular_function;GO:0019252 starch biosynthetic process biological_process;GO:0009507 chloroplast cellular_component;GO:0008878 glucose-1-phosphate adenylyltransferase activity molecular_function…	AT2G21590	3.54635	0
Cko_contig_61894	4.18194	7.87371e-08	6.1e-79	18.2 kDa class I heat shock protein [Medicago truncatula]	GO:0006950 response to stress biological_process	AT1G53540	1.70774	0.397347
Cko_contig_97885	7.62995	2.33683e-07	2.4e-225	PREDICTED: BTB/POZ domain-containing protein POB1-like [Glycine max]	-	AT3G61600	0.629513	0.108288
Cko_contig_51418	5.75854	2.54155e-07	5.3e-135	PREDICTED: LOW QUALITY PROTEIN: GDSL esterase/lipase 2-like [Glycine max]	GO:0016787 hydrolase activity molecular_function	AT5G40990	1.79769e+308	1
Cko_contig_54209	5.06924	2.77038e-07	4.8e-130	PREDICTED: U5 small nuclear ribonucleoprotein 200 kDa helicase-like [Glycine max]	GO:0043231 intracellular membrane-bounded organelle cellular_component;GO:0016787 hydrolase activity molecular_function	AT1G20960	0.018613	0.980789
Cko_contig_57545	5.62995	5.13166e-07	2.5e-144	unknown [Medicago truncatula]	GO:0004364 glutathione transferase activity molecular_function;GO:0006749 glutathione metabolic process biological_process;GO:0042221 response to chemical stimulus biological_process;GO:0007154 cell communication biological_process;GO:0009507 chloroplast cellular_component;GO:0051716 cellular response to stimulus biological_process;GO:0080167 response to karrikin biological_process;GO:0006950 res…	AT1G17180	1.3566	1
Cko_contig_95695	3.9603	6.29214e-07	2.8e-122	probable glutathione S-transferase [Glycine max]	GO:0006950 response to stress biological_process;GO:0004364 glutathione transferase activity molecular_function;EC:2.5.1.18	AT3G09270	2.55089	0.00199827
Cko_contig_59435	4.29848	1.87324e-06	5.6e-158	PREDICTED: cationic peroxidase 1-like [Glycine max]	GO:0046872 metal ion binding molecular_function;GO:0042744 hydrogen peroxide catabolic process biological_process;GO:0016023 cytoplasmic membrane-bounded vesicle cellular_component;GO:0020037 heme binding molecular_function;GO:0004601 peroxidase activity molecular_function;GO:0005576 extracellular region cellular_component;GO:0055114 oxidation-reduction process biological_process;EC:1.11.1.7	AT5G05340	0.48884	0.281423
Cko_contig_62967	4.44775	2.82163e-06	4.6e-14	hypothetical protein MTR_4g086750 [Medicago truncatula]	GO:0005507 copper ion binding molecular_function;GO:0009055 electron carrier activity molecular_function	AT2G15780	0.995028	0.0482683
Cko_contig_59569	6.86625	4.18293e-06	3.5e-80	unknown [Medicago truncatula]	GO:0003676 nucleic acid binding molecular_function;GO:0000166 nucleotide binding molecular_function	AT5G12190	0.359903	0.448289
Cko_contig_3842	5.13963	6.23174e-06	2.5e-184	PREDICTED: FH protein interacting protein FIP2-like [Glycine max]	GO:0051260 protein homooligomerization biological_process	AT5G55000	0.268811	0.547691
Cko_contig_82813	3.09929	8.51495e-06	1.2e-278	cytochrome P450 [Cicer arietinum]	GO:0006952 defense response biological_process;GO:0051707 response to other organism biological_process;GO:0055114 oxidation-reduction process biological_process;GO:0070330 aromatase activity molecular_function;GO:0009055 electron carrier activity molecular_function;GO:0042343 indole glucosinolate metabolic process biological_process;GO:0020037 heme binding molecular_function;GO:0044464 cell part…	AT4G37370	2.08824	9.58e-12
Cko_contig_77303	4.29575	1.18076e-05	7.5e-129	hypothetical protein MTR_4g081300 [Medicago truncatula]	-	AT3G20720	0.12984	0.771288
Cko_contig_62356	6.47523	1.6089e-05	0	Allantoinase [Medicago truncatula]	GO:0000256 allantoin catabolic process biological_process;GO:0004038 allantoinase activity molecular_function;GO:0050897 cobalt ion binding molecular_function;GO:0016023 cytoplasmic membrane-bounded vesicle cellular_component;GO:0008270 zinc ion binding molecular_function;EC:3.5.2.5	AT4G04955	0.782973	0.0140708
Cko_contig_77476	6.13963	4.76947e-05	3.2e-239	U5 snRNP-specific protein-like factor [Medicago truncatula]	GO:0004402 histone acetyltransferase activity molecular_function;GO:0016573 histone acetylation biological_process;EC:2.3.1.48	AT2G43770	0.0479362	0.953675
Cko_contig_103542	6.12235	5.03524e-05	1.8e-73	PREDICTED: putative 3,4-dihydroxy-2-butanone kinase [Glycine max]	GO:0006071 glycerol metabolic process biological_process;GO:0004371 glycerone kinase activity molecular_function;GO:0016310 phosphorylation biological_process;GO:0005524 ATP binding molecular_function;EC:2.7.1.29	AT1G48430	0.259309	0.496463
Cko_contig_42370	6.12235	5.03524e-05	2.8e-166	PREDICTED: cytochrome P450 71A1-like [Glycine max]	GO:0046872 metal ion binding molecular_function;GO:0016705 oxidoreductase activity, acting on paired donors, with incorporation or reduction of molecular oxygen molecular_function;GO:0004497 monooxygenase activity molecular_function	AT3G48320	0.903238	0.0146879
Cko_contig_62375	5.99524	7.46491e-05	5.4e-256	glucosyltransferase-14 [Vigna angularis]	GO:0035251 UDP-glucosyltransferase activity molecular_function;GO:0008152 metabolic process biological_process	AT2G36780	0.244245	0.655244
Cko_contig_55754	4.05109	7.54379e-05	2.2e-30	PREDICTED: late embryogenesis abundant protein 2-like [Glycine max]	-	AT1G52690	2.93084	0
Cko_contig_72881	2.37302	0.000135685	1e-36	Group 3 LEA protein [Medicago truncatula]	-	AT4G36600	1.892	4.74e-05
Cko_contig_8596	4.06924	0.000146855	1.5e-27	unnamed protein product [Vitis vinifera]	GO:1901363 heterocyclic compound binding molecular_function;GO:0097159 organic cyclic compound binding molecular_function	AT3G20010	0.329825	0.542177
Cko_contig_90687	4.36202	0.000183945	7.9e-30	PREDICTED: pentatricopeptide repeat-containing protein At4g16390, chloroplastic-like [Glycine max]	-	AT4G16390	0.166993	0.717275
Cko_contig_5170	2.36264	0.000308113	2.3e-06	PREDICTED: uncharacterized protein LOC100775954 [Glycine max]	-	AT2G01190	1.01578	0.00101393
Cko_contig_87790	2.68438	0.000336259	1.1e-141	uncharacterized protein LOC100794342 [Glycine max]	GO:0004185 serine-type carboxypeptidase activity molecular_function;GO:0006508 proteolysis biological_process;GO:0016746 transferase activity, transferring acyl groups molecular_function;EC:3.4.16.0	AT2G22970	1.25735	6.92e-06
Cko_contig_88474	2.18408	0.000391075	2.5e-180	mitochondrial alternative oxidase 1 [Vigna unguiculata]	GO:0046872 metal ion binding molecular_function;GO:0045333 cellular respiration biological_process;GO:0009409 response to cold biological_process;GO:0005743 mitochondrial inner membrane cellular_component;GO:0007585 respiratory gaseous exchange biological_process;GO:0070469 respiratory chain cellular_component;GO:0005515 protein binding molecular_function;GO:0009916 alternative oxidase activity m…	AT3G22370	0.595104	0.0495793
Cko_contig_49975	2.72593	0.000419885	7.1e-161	PREDICTED: cationic peroxidase 1-like [Glycine max]	GO:0046872 metal ion binding molecular_function;GO:0042744 hydrogen peroxide catabolic process biological_process;GO:0020037 heme binding molecular_function;GO:0004601 peroxidase activity molecular_function;GO:0005576 extracellular region cellular_component;GO:0055114 oxidation-reduction process biological_process;EC:1.11.1.7	AT5G05340	0.48884	0.281423
Cko_contig_85502	2.65953	0.000527077	4.5e-59	lipoxygenase [Pisum sativum]	GO:0031408 oxylipin biosynthetic process biological_process;GO:0005506 iron ion binding molecular_function;GO:0016165 lipoxygenase activity molecular_function;GO:0055114 oxidation-reduction process biological_process;EC:1.13.11.12	AT1G55020	0.311495	0.407878
Cko_contig_94114	2.92565	0.00056465	2.2e-68	protein kinase-related protein precursor [Glycine max]	GO:0006468 protein phosphorylation biological_process;GO:0004674 protein serine/threonine kinase activity molecular_function;GO:0016023 cytoplasmic membrane-bounded vesicle cellular_component;GO:0000166 nucleotide binding molecular_function;EC:2.7.11.0	AT5G02070	0.664506	0.213363
Cko_contig_42360	3.46977	0.000612845	1.5e-202	SNARE-interacting protein KEULE [Medicago truncatula]	GO:0005829 cytosol cellular_component;GO:0005773 vacuole cellular_component;GO:0006904 vesicle docking involved in exocytosis biological_process;GO:0005886 plasma membrane cellular_component	AT1G02010	0.219339	0.665475
Cko_contig_88251	3.68591	0.000703313	2.2e-112	TIR-NBS-LRR RCT1 resistance protein [Medicago truncatula]	GO:0006952 defense response biological_process;GO:0043531 ADP binding molecular_function;GO:0005622 intracellular cellular_component;GO:0005524 ATP binding molecular_function;GO:0007165 signal transduction biological_process;GO:0017111 nucleoside-triphosphatase activity molecular_function;EC:3.6.1.15	AT1G27170	0.518921	0.211878
Cko_contig_60547	2.89931	0.000720588	1.7e-61	PREDICTED: E3 ubiquitin-protein ligase RNF181-like [Glycine max]	GO:0046872 metal ion binding molecular_function	AT1G67856	0.311172	0.518224
Cko_contig_50033	2.73337	0.000744013	1e-75	unknown [Lotus japonicus]	GO:0005507 copper ion binding molecular_function;GO:0009055 electron carrier activity molecular_function	AT2G15780	0.995028	0.0482683
Cko_contig_536	1.97712	0.000768835	6.6e-172	PREDICTED: cystinosin homolog [Glycine max]	GO:0016023 cytoplasmic membrane-bounded vesicle cellular_component;GO:0005886 plasma membrane cellular_component	AT5G40670	0.435647	0.183682
Cko_contig_12330	1.8204	0.00113375	0	PREDICTED: ABC transporter C family member 3-like [Glycine max]	GO:0055085 transmembrane transport biological_process;GO:0051707 response to other organism biological_process;GO:0016021 integral to membrane cellular_component;GO:0000325 plant-type vacuole cellular_component;GO:0010290 chlorophyll catabolite transmembrane transporter activity molecular_function;GO:0006200 ATP catabolic process biological_process;GO:0005774 vacuolar membrane cellular_component;…	AT3G13080	0.385932	0.303628
Cko_contig_52691	2.72131	0.00122609	5.2e-73	unknown [Glycine max]	GO:0005743 mitochondrial inner membrane cellular_component;GO:0055085 transmembrane transport biological_process;GO:0016021 integral to membrane cellular_component;GO:0005215 transporter activity molecular_function	AT4G28390	1.40959	0.001007
Cko_contig_13018	6.74199	0	8.8e-291	disease resistance protein [Phaseolus vulgaris]	GO:0000166 nucleotide binding molecular_function	AT5G17680	1.37198	1
Cko_contig_23721	7.81877	0	3.1e-61	unknown [Lotus japonicus]	GO:0008289 lipid binding molecular_function;GO:0006869 lipid transport biological_process	AT2G38540	0.12395	0.843785
Cko_contig_3901	9.40641	0	4.6e-58	predicted protein [Populus trichocarpa]	GO:0005536 glucose binding molecular_function;GO:0000771 agglutination involved in conjugation biological_process;GO:0005537 mannose binding molecular_function	AT1G19715	0.64072	0.0581551
Cko_contig_40199	8.29677	0	3.2e-51	unknown [Lotus japonicus]	GO:0050826 response to freezing biological_process;GO:0000062 fatty-acyl-CoA binding molecular_function;GO:0031210 phosphatidylcholine binding molecular_function;GO:0005886 plasma membrane cellular_component;GO:0006869 lipid transport biological_process;GO:0005829 cytosol cellular_component	AT1G31812	0.091413	0.859429
Cko_contig_40365	5.4048	0	2.7e-89	uncharacterized protein LOC100526916 precursor [Glycine max]	GO:0009627 systemic acquired resistance biological_process;GO:0042742 defense response to bacterium biological_process;GO:0009817 defense response to fungus, incompatible interaction biological_process;GO:0005618 cell wall cellular_component;GO:0008061 chitin binding molecular_function;GO:0005576 extracellular region cellular_component;GO:0009723 response to ethylene stimulus biological_process;G…	AT3G04720	0.217551	0.753497
Cko_contig_68480	7.17551	0	9e-160	unknown [Medicago truncatula]	GO:0005576 extracellular region cellular_component	AT1G20030	0.388019	0.379537
Cko_contig_1767	3.92352	1.10578e-13	2.2e-102	uncharacterized protein LOC100527781 precursor [Glycine max]	GO:0048046 apoplast cellular_component;GO:0030145 manganese ion binding molecular_function;GO:0045735 nutrient reservoir activity molecular_function	AT3G05950	1.79769e+308	1
Cko_contig_1929	3.00094	3.25284e-06	9.7e-118	PREDICTED: small heat shock protein, chloroplastic [Glycine max]	GO:0009507 chloroplast cellular_component;GO:0009408 response to heat biological_process	AT4G27670	2.93518	1
Cko_contig_12265	6.6542	8.78162e-06	1.2e-67	Tir-nbs-lrr resistance protein [Medicago truncatula]	-	AT3G44400	0.508251	0.258812
DEGs upregulated in drought stressed C. korshinskii were downregulated in drought treated Arabidopsis
gene_id of C. korshinskii	log2(fold_change)	p_value	E-value	Function	GO_annotation	gene_id of Arabidopsis	log2(fold_change)	q_value
Cko_contig_71256	5.60303	3.52214e-11	1.6e-69	Kunitz-type trypsin inhibitor alpha chain [Medicago truncatula]	GO:0010466 negative regulation of peptidase activity biological_process;GO:0004866 endopeptidase inhibitor activity molecular_function	AT1G73260	-0.216873	0.607447
Cko_contig_83719	5.56201	5.64763e-10	1.4e-15	putative glycine-rich RNA-binding protein 1 [Malus prunifolia]	GO:0005618 cell wall cellular_component;GO:0010501 RNA secondary structure unwinding biological_process;GO:0032508 DNA duplex unwinding biological_process;GO:0003690 double-stranded DNA binding molecular_function;GO:0005777 peroxisome cellular_component;GO:0005730 nucleolus cellular_component;GO:0009651 response to salt stress biological_process;GO:0009409 response to cold biological_process;GO:0…	AT2G21660	-0.250755	0.701913
Cko_contig_10664	8.6542	3.05772e-09	1.5e-100	PREDICTED: myrcene synthase, chloroplastic [Vitis vinifera]	GO:0046872 metal ion binding molecular_function;GO:0050896 response to stimulus biological_process;GO:0010334 sesquiterpene synthase activity molecular_function;GO:0016114 terpenoid biosynthetic process biological_process;GO:0009536 plastid cellular_component	AT2G24210	-8.80238	9.03e-07
Cko_contig_49896	8.63909	3.27089e-09	6.3e-67	RecName: Full=Bark agglutinin I polypeptide B; AltName: Full=LECRPA2; AltName: Full=RPbAI; Flags: Precursor	GO:0030246 carbohydrate binding molecular_function	AT5G65600	-0.748877	1
Cko_contig_69222	8.21898	2.04883e-08	2.2e-20	predicted protein [Populus trichocarpa]	GO:0008233 peptidase activity molecular_function;GO:0008152 metabolic process biological_process	AT1G04110	-2.57457	0.0033389
Cko_contig_69427	4.64678	3.91839e-08	7.4e-142	ACC-oxidase [Vigna angularis]	GO:0009815 1-aminocyclopropane-1-carboxylate oxidase activity molecular_function;GO:0046872 metal ion binding molecular_function;GO:0031418 L-ascorbic acid binding molecular_function;GO:0016706 oxidoreductase activity, acting on paired donors, with incorporation or reduction of molecular oxygen, 2-oxoglutarate as one donor, and incorporation of one atom each of oxygen into both donors molecular_f…	AT1G05010	-3.15211	0
Cko_contig_69428	5.22304	1.02751e-07	1.9e-26	ACC oxidase 3 [Gossypium hirsutum]	GO:0055114 oxidation-reduction process biological_process;GO:0009693 ethylene biosynthetic process biological_process;GO:0071281 cellular response to iron ion biological_process;GO:0009815 1-aminocyclopropane-1-carboxylate oxidase activity molecular_function;GO:0046872 metal ion binding molecular_function;GO:0071398 cellular response to fatty acid biological_process;GO:0016706 oxidoreductase acti…	AT1G05010	-3.15211	0
Cko_contig_56685	3.59957	1.22479e-07	8.8e-168	adenylate isopentenyltransferase [Pisum sativum]	GO:0009824 AMP dimethylallyltransferase activity molecular_function;GO:0008033 tRNA processing biological_process;GO:0005524 ATP binding molecular_function;EC:2.5.1.27	AT5G19040	-1.48908	0.175715
Cko_contig_7418	7.76968	1.33235e-07	3.8e-117	uncharacterized protein LOC100500079 [Glycine max]	GO:0006412 translation biological_process;GO:0009955 adaxial/abaxial pattern specification biological_process;GO:0005730 nucleolus cellular_component;GO:0019843 rRNA binding molecular_function;GO:0003735 structural constituent of ribosome molecular_function;GO:0009941 chloroplast envelope cellular_component;GO:0005774 vacuolar membrane cellular_component;GO:0022625 cytosolic large ribosomal subun…	AT1G33140	-0.526132	0.0969561
Cko_contig_54314	5.38151	1.47586e-07	1.4e-265	PREDICTED: 60S ribosomal protein L3-like [Glycine max]	GO:0005840 ribosome cellular_component;GO:0003735 structural constituent of ribosome molecular_function;GO:0005774 vacuolar membrane cellular_component;GO:0006412 translation biological_process	AT1G43170	-0.536628	0.190971
Cko_contig_89912	4.74731	2.41906e-07	0	PREDICTED: oligopeptidase A-like [Glycine max]	GO:0046872 metal ion binding molecular_function;GO:0004222 metalloendopeptidase activity molecular_function;GO:0046686 response to cadmium ion biological_process;GO:0009570 chloroplast stroma cellular_component;GO:0006508 proteolysis biological_process;GO:0005829 cytosol cellular_component;GO:0048046 apoplast cellular_component;EC:3.4.24.0	AT5G65620	-0.0473803	0.963192
Cko_contig_63388	2.80031	2.96632e-07	1.6e-213	putative extracellular dermal glycoprotein [Cicer arietinum]	GO:0004190 aspartic-type endopeptidase activity molecular_function;GO:0006508 proteolysis biological_process;EC:3.4.23.0	AT1G03230	-0.307492	0.58441
Cko_contig_53771	4.99524	4.40387e-07	2.3e-53	predicted protein [Populus trichocarpa]	-	AT1G11925	-6.01963	0.00182822
Cko_contig_90053	7.39836	5.7984e-07	3e-118	uncharacterized protein LOC100306058 [Glycine max]	GO:0006412 translation biological_process;GO:0009955 adaxial/abaxial pattern specification biological_process;GO:0005730 nucleolus cellular_component;GO:0019843 rRNA binding molecular_function;GO:0003735 structural constituent of ribosome molecular_function;GO:0009941 chloroplast envelope cellular_component;GO:0005774 vacuolar membrane cellular_component;GO:0022625 cytosolic large ribosomal subun…	AT1G33140	-0.526132	0.0969561
Cko_contig_57985	4.10046	8.64461e-07	2.6e-142	Homeodomain protein (HB2) [Medicago truncatula]	GO:0003677 DNA binding molecular_function	AT4G21750	-0.180285	0.709888
Cko_contig_104063	4.21328	2.266e-06	8.5e-23	Chromodomain-helicase-DNA-binding protein [Medicago truncatula]	-	AT5G35210	-0.135065	0.811513
Cko_contig_97392	4.84885	3.27764e-06	2.4e-102	PREDICTED: uncharacterized protein LOC100782994 [Glycine max]	-	AT4G28300	-1.13289	0.000192729
Cko_contig_84531	2.82475	9.52116e-06	0	PREDICTED: ABC transporter F family member 1-like [Glycine max]	GO:0015439 heme-transporting ATPase activity molecular_function;GO:0009536 plastid cellular_component;GO:0006200 ATP catabolic process biological_process;GO:0005524 ATP binding molecular_function;GO:0005886 plasma membrane cellular_component;EC:3.6.3.41	AT5G60790	-1.10231	0.000579438
Cko_contig_95486	6.54172	1.28749e-05	1.9e-81	src2 protein [Glycine max]	-	AT1G09070	-0.363921	0.289597
Cko_contig_53359	3.78544	7.13128e-05	1.2e-17	PREDICTED: alanine aminotransferase 2 [Vitis vinifera]	GO:0001666 response to hypoxia biological_process;GO:0005507 copper ion binding molecular_function;GO:0005739 mitochondrion cellular_component;GO:0008483 transaminase activity molecular_function;GO:0009058 biosynthetic process biological_process;GO:0005524 ATP binding molecular_function;GO:0019481 L-alanine catabolic process, by transamination biological_process;GO:0009507 chloroplast cellular_co…	AT1G17290	-0.54458	0.104952
Cko_contig_7817	2.93597	0.000126452	7.5e-293	Cytochrome P450 85A1 [Medicago truncatula]	GO:0016132 brassinosteroid biosynthetic process biological_process;GO:0022900 electron transport chain biological_process;GO:0001578 microtubule bundle formation biological_process;GO:0010268 brassinosteroid homeostasis biological_process;GO:0016021 integral to membrane cellular_component;GO:0009647 skotomorphogenesis biological_process;GO:0016705 oxidoreductase activity, acting on paired donors,…	AT3G30180	-1.7426	1.48e-07
Cko_contig_71017	3.91723	0.000140172	2.3e-107	hypothetical protein MTR_2g087760 [Medicago truncatula]	GO:0005739 mitochondrion cellular_component	AT1G26750	-0.615559	0.107037
Cko_contig_23772	1.79769e+308	0.000202851	8.4e-43	predicted protein [Populus trichocarpa]	-	AT4G10270	-2.19419	0.726017
Cko_contig_98335	1.79769e+308	0.000225979	9e-284	cytochrome P450 monooxygenase CYP94A14 [Medicago truncatula]	GO:0005789 endoplasmic reticulum membrane cellular_component;GO:0009055 electron carrier activity molecular_function;GO:0004497 monooxygenase activity molecular_function;GO:0005506 iron ion binding molecular_function;GO:0020037 heme binding molecular_function;GO:0016705 oxidoreductase activity, acting on paired donors, with incorporation or reduction of molecular oxygen molecular_function;GO:0016…	AT5G63450	-4.92702	0
Cko_contig_95883	5.5802	0.000253418	5.2e-16	uncharacterized protein LOC100305640 [Glycine max]	-	AT3G21510	-0.224857	0.732989
Cko_contig_92161	3.53739	0.000323653	1.1e-26	unnamed protein product [Vitis vinifera]	GO:0016206 catechol O-methyltransferase activity molecular_function;GO:0046983 protein dimerization activity molecular_function;GO:0032259 methylation biological_process;EC:2.1.1.6	AT3G53140	-0.912999	1
Cko_contig_6176	4.10486	0.000484932	1.1e-94	PREDICTED: uncharacterized protein At5g39865-like [Glycine max]	GO:0045454 cell redox homeostasis biological_process;GO:0009055 electron carrier activity molecular_function;GO:0015035 protein disulfide oxidoreductase activity molecular_function	AT5G13810	-0.31116	0.382421
Cko_contig_82750	2.14303	0.000502288	9.8e-89	PREDICTED: uncharacterized protein LOC100790767 [Glycine max]	GO:0005886 plasma membrane cellular_component;GO:0005774 vacuolar membrane cellular_component;GO:0006886 intracellular protein transport biological_process;GO:0016021 integral to membrane cellular_component;GO:0005783 endoplasmic reticulum cellular_component	AT5G42570	-0.851268	0.00315432
Cko_contig_96886	2.43831	0.000579052	1.7e-14	PREDICTED: uncharacterized protein LOC100812465 [Glycine max]	GO:0005488 binding molecular_function	AT5G45400	-0.025768	0.976057
Cko_contig_71009	2.40503	0.000727276	1.5e-149	PREDICTED: carboxylesterase 1-like [Glycine max]	GO:0008152 metabolic process biological_process;GO:0052689 carboxylic ester hydrolase activity molecular_function;EC:3.1.1.0	AT5G62180	-0.799056	0.238182
Cko_contig_60942	3.5199	0.00130655	1.9e-67	Receptor-like protein kinase [Medicago truncatula]	GO:0016301 kinase activity molecular_function;GO:0016310 phosphorylation biological_process	AT2G34930	-2.56849	0
Cko_contig_35901	3.48427	0.00148553	2.4e-24	hypothetical protein VITISV_003142 [Vitis vinifera]	-	AT2G28690	-1.79769e+308	1
Cko_contig_50354	4.71926	0	2.3e-116	lectin [Sophora flavescens]	GO:0080037 negative regulation of cytokinin mediated signaling pathway biological_process;GO:0016337 cell-cell adhesion biological_process;GO:0044373 cytokinin binding molecular_function;GO:0030246 carbohydrate binding molecular_function	AT5G10530	-0.405974	0.650456
Cko_contig_9380	9.51687	0	1.5e-184	Receptor-like protein kinase [Medicago truncatula]	GO:0008152 metabolic process biological_process;GO:0003824 catalytic activity molecular_function	AT2G34930	-2.56849	0
Cko_contig_57562	5.22142	1.87406e-13	0	Sieve element-occluding protein [Medicago truncatula]	-	AT3G01680	-0.905828	0.00191702
DEGs upregulated in salt stressed C. korshinskii were upregulated in salt treated Arabidopsis
gene_id of C. korshinskii	log2(fold_change)	p_value	E-value	Function	GO_annotation	gene_id of Arabidopsis	log2(fold_change)	q_value
Cko_contig_82418	4.02172	3.21965e-13	7.8e-281	CYP81E8 [Medicago truncatula]	GO:0020037 heme binding molecular_function;GO:0016709 oxidoreductase activity, acting on paired donors, with incorporation or reduction of molecular oxygen, NAD(P)H as one donor, and incorporation of one atom of oxygen molecular_function;GO:0005506 iron ion binding molecular_function;GO:0009055 electron carrier activity molecular_function;GO:0055114 oxidation-reduction process biological_process;…	AT4G37370	2.08824	9.58e-12
Cko_contig_83067	7.19714	4.40314e-13	8.9e-40	PREDICTED: uncharacterized protein LOC100807274 [Glycine max]	-	AT2G03440	0.85441	0.0029165
Cko_contig_11111	4.94873	1.00558e-08	3.4e-296	PREDICTED: uncharacterized MscS family protein aq_812-like [Glycine max]	GO:0016020 membrane cellular_component;GO:0005739 mitochondrion cellular_component;GO:0009941 chloroplast envelope cellular_component;GO:0055085 transmembrane transport biological_process	AT4G00290	0.26503	0.575513
Cko_contig_23815	3.45728	2.25972e-06	9.4e-38	granule-bound glycogen (starch) synthase [Astragalus membranaceus]	GO:0005978 glycogen biosynthetic process biological_process;GO:0004373 glycogen (starch) synthase activity molecular_function;GO:0009011 starch synthase activity molecular_function;GO:0009536 plastid cellular_component;EC:2.4.1.11;EC:2.4.1.21	AT1G32900	2.94368	0
Cko_contig_104197	3.95489	0.000285648	0	PREDICTED: transcription elongation factor SPT6-like [Glycine max]	GO:0006357 regulation of transcription from RNA polymerase II promoter biological_process;GO:0016788 hydrolase activity, acting on ester bonds molecular_function;GO:0003723 RNA binding molecular_function;GO:0032784 regulation of DNA-dependent transcription, elongation biological_process	AT1G65440	0.173612	0.718757
Cko_contig_41187	2.49735	0.000149875	2.6e-62	PREDICTED: glucose-1-phosphate adenylyltransferase large subunit 1-like [Glycine max]	GO:0005978 glycogen biosynthetic process biological_process;GO:0009507 chloroplast cellular_component;GO:0008878 glucose-1-phosphate adenylyltransferase activity molecular_function;EC:2.7.7.27	AT4G39210	1.30573	1.04e-06
Cko_contig_88245	6.50351	2.41289e-05	6.2e-95	PREDICTED: TMV resistance protein N-like [Glycine max]	GO:0050896 response to stimulus biological_process	AT5G17680	1.37198	1
Cko_contig_64882	4.49544	2.22045e-16	8.3e-123	PREDICTED: isoflavone 2'-hydroxylase-like [Glycine max]	GO:0020037 heme binding molecular_function;GO:0033773 isoflavone 2'-hydroxylase activity molecular_function;GO:0005506 iron ion binding molecular_function;GO:0009055 electron carrier activity molecular_function;GO:0070330 aromatase activity molecular_function;GO:0055114 oxidation-reduction process biological_process;EC:1.14.13.89;EC:1.14.14.1	AT1G66540	1.12458	0.119283
Cko_contig_3136	2.458	0.00112237	4.4e-218	hypothetical protein MTR_5g035690 [Medicago truncatula]	-	AT1G13530	3.15348	1
Cko_contig_7311	2.09764	0.000154537	1.6e-170	Glucose-1-phosphate adenylyltransferase [Medicago truncatula]	GO:0005978 glycogen biosynthetic process biological_process;GO:0009501 amyloplast cellular_component;GO:0010170 glucose-1-phosphate adenylyltransferase complex cellular_component;GO:0005524 ATP binding molecular_function;GO:0019252 starch biosynthetic process biological_process;GO:0009507 chloroplast cellular_component;GO:0008878 glucose-1-phosphate adenylyltransferase activity molecular_function…	AT2G21590	3.54635	0
Cko_contig_61894	2.69616	0.00149031	6.1e-79	18.2 kDa class I heat shock protein [Medicago truncatula]	GO:0006950 response to stress biological_process	AT1G53540	1.70774	0.397347
Cko_contig_97885	6.78362	9.61926e-06	2.4e-225	PREDICTED: BTB/POZ domain-containing protein POB1-like [Glycine max]	-	AT3G61600	0.629513	0.108288
Cko_contig_51418	4.17421	0.00057764	5.3e-135	PREDICTED: LOW QUALITY PROTEIN: GDSL esterase/lipase 2-like [Glycine max]	GO:0016787 hydrolase activity molecular_function	AT5G40990	1.79769e+308	1
Cko_contig_54209	4.77145	6.44527e-06	4.8e-130	PREDICTED: U5 small nuclear ribonucleoprotein 200 kDa helicase-like [Glycine max]	GO:0043231 intracellular membrane-bounded organelle cellular_component;GO:0016787 hydrolase activity molecular_function	AT1G20960	0.018613	0.980789
Cko_contig_57545	5.19258	9.09351e-06	2.5e-144	unknown [Medicago truncatula]	GO:0004364 glutathione transferase activity molecular_function;GO:0006749 glutathione metabolic process biological_process;GO:0042221 response to chemical stimulus biological_process;GO:0007154 cell communication biological_process;GO:0009507 chloroplast cellular_component;GO:0051716 cellular response to stimulus biological_process;GO:0080167 response to karrikin biological_process;GO:0006950 res…	AT1G17180	1.3566	1
Cko_contig_95695	2.76029	0.00134108	2.8e-122	probable glutathione S-transferase [Glycine max]	GO:0006950 response to stress biological_process;GO:0004364 glutathione transferase activity molecular_function;EC:2.5.1.18	AT3G09270	2.55089	0.00199827
Cko_contig_59435	4.55808	1.21411e-06	5.6e-158	PREDICTED: cationic peroxidase 1-like [Glycine max]	GO:0046872 metal ion binding molecular_function;GO:0042744 hydrogen peroxide catabolic process biological_process;GO:0016023 cytoplasmic membrane-bounded vesicle cellular_component;GO:0020037 heme binding molecular_function;GO:0004601 peroxidase activity molecular_function;GO:0005576 extracellular region cellular_component;GO:0055114 oxidation-reduction process biological_process;EC:1.11.1.7	AT5G05340	0.48884	0.281423
Cko_contig_62967	3.45359	0.000945645	4.6e-14	hypothetical protein MTR_4g086750 [Medicago truncatula]	GO:0005507 copper ion binding molecular_function;GO:0009055 electron carrier activity molecular_function	AT2G15780	0.995028	0.0482683
Cko_contig_59569	6.13673	7.54587e-05	3.5e-80	unknown [Medicago truncatula]	GO:0003676 nucleic acid binding molecular_function;GO:0000166 nucleotide binding molecular_function	AT5G12190	0.359903	0.448289
Cko_contig_3842	4.79569	5.24528e-05	2.5e-184	PREDICTED: FH protein interacting protein FIP2-like [Glycine max]	GO:0051260 protein homooligomerization biological_process	AT5G55000	0.268811	0.547691
Cko_contig_82813	2.59507	0.000303975	1.2e-278	cytochrome P450 [Cicer arietinum]	GO:0006952 defense response biological_process;GO:0051707 response to other organism biological_process;GO:0055114 oxidation-reduction process biological_process;GO:0070330 aromatase activity molecular_function;GO:0009055 electron carrier activity molecular_function;GO:0042343 indole glucosinolate metabolic process biological_process;GO:0020037 heme binding molecular_function;GO:0044464 cell part…	AT4G37370	2.08824	9.58e-12
Cko_contig_71765	5.68322	8.15832e-07	3.2e-37	PREDICTED: probable carboxylesterase 13-like isoform 1 [Glycine max]	GO:0050253 retinyl-palmitate esterase activity molecular_function;GO:0008152 metabolic process biological_process;GO:0080031 methyl salicylate esterase activity molecular_function;GO:0004091 carboxylesterase activity molecular_function;GO:0080032 methyl jasmonate esterase activity molecular_function;GO:0080030 methyl indole-3-acetate esterase activity molecular_function;EC:3.1.1.21;EC:3.1.1.1	AT2G03550	0.747337	0.017444
Cko_contig_77303	4.47377	1.47009e-05	7.5e-129	hypothetical protein MTR_4g081300 [Medicago truncatula]	-	AT3G20720	0.12984	0.771288
Cko_contig_62356	8.68322	6.39041e-09	0	Allantoinase [Medicago truncatula]	GO:0000256 allantoin catabolic process biological_process;GO:0004038 allantoinase activity molecular_function;GO:0050897 cobalt ion binding molecular_function;GO:0016023 cytoplasmic membrane-bounded vesicle cellular_component;GO:0008270 zinc ion binding molecular_function;EC:3.5.2.5	AT4G04955	0.782973	0.0140708
Cko_contig_77476	6.79569	9.23655e-06	3.2e-239	U5 snRNP-specific protein-like factor [Medicago truncatula]	GO:0004402 histone acetyltransferase activity molecular_function;GO:0016573 histone acetylation biological_process;EC:2.3.1.48	AT2G43770	0.0479362	0.953675
Cko_contig_103542	5.34824	0.000685269	1.8e-73	PREDICTED: putative 3,4-dihydroxy-2-butanone kinase [Glycine max]	GO:0006071 glycerol metabolic process biological_process;GO:0004371 glycerone kinase activity molecular_function;GO:0016310 phosphorylation biological_process;GO:0005524 ATP binding molecular_function;EC:2.7.1.29	AT1G48430	0.259309	0.496463
Cko_contig_42370	5.843	0.000178466	2.8e-166	PREDICTED: cytochrome P450 71A1-like [Glycine max]	GO:0046872 metal ion binding molecular_function;GO:0016705 oxidoreductase activity, acting on paired donors, with incorporation or reduction of molecular oxygen molecular_function;GO:0004497 monooxygenase activity molecular_function	AT3G48320	0.903238	0.0146879
Cko_contig_62375	5.09826	0.00128703	5.4e-256	glucosyltransferase-14 [Vigna angularis]	GO:0035251 UDP-glucosyltransferase activity molecular_function;GO:0008152 metabolic process biological_process	AT2G36780	0.244245	0.655244
Cko_contig_55754	5.49613	1.02841e-07	2.2e-30	PREDICTED: late embryogenesis abundant protein 2-like [Glycine max]	-	AT1G52690	2.93084	0
Cko_contig_72881	3.45961	1.04047e-08	1e-36	Group 3 LEA protein [Medicago truncatula]	-	AT4G36600	1.892	4.74e-05
Cko_contig_8596	5.58924	2.18754e-07	1.5e-27	unnamed protein product [Vitis vinifera]	GO:1901363 heterocyclic compound binding molecular_function;GO:0097159 organic cyclic compound binding molecular_function	AT3G20010	0.329825	0.542177
Cko_contig_90687	5.45866	2.54453e-06	7.9e-30	PREDICTED: pentatricopeptide repeat-containing protein At4g16390, chloroplastic-like [Glycine max]	-	AT4G16390	0.166993	0.717275
Cko_contig_5170	5.96971	0	2.3e-06	PREDICTED: uncharacterized protein LOC100775954 [Glycine max]	-	AT2G01190	1.01578	0.00101393
Cko_contig_87790	2.65537	0.000517031	1.1e-141	uncharacterized protein LOC100794342 [Glycine max]	GO:0004185 serine-type carboxypeptidase activity molecular_function;GO:0006508 proteolysis biological_process;GO:0016746 transferase activity, transferring acyl groups molecular_function;EC:3.4.16.0	AT2G22970	1.25735	6.92e-06
Cko_contig_88474	3.84632	8.1199e-11	2.5e-180	mitochondrial alternative oxidase 1 [Vigna unguiculata]	GO:0046872 metal ion binding molecular_function;GO:0045333 cellular respiration biological_process;GO:0009409 response to cold biological_process;GO:0005743 mitochondrial inner membrane cellular_component;GO:0007585 respiratory gaseous exchange biological_process;GO:0070469 respiratory chain cellular_component;GO:0005515 protein binding molecular_function;GO:0009916 alternative oxidase activity m…	AT3G22370	0.595104	0.0495793
Cko_contig_49975	2.56953	0.00126631	7.1e-161	PREDICTED: cationic peroxidase 1-like [Glycine max]	GO:0046872 metal ion binding molecular_function;GO:0042744 hydrogen peroxide catabolic process biological_process;GO:0020037 heme binding molecular_function;GO:0004601 peroxidase activity molecular_function;GO:0005576 extracellular region cellular_component;GO:0055114 oxidation-reduction process biological_process;EC:1.11.1.7	AT5G05340	0.48884	0.281423
Cko_contig_85502	2.97154	0.000122939	4.5e-59	lipoxygenase [Pisum sativum]	GO:0031408 oxylipin biosynthetic process biological_process;GO:0005506 iron ion binding molecular_function;GO:0016165 lipoxygenase activity molecular_function;GO:0055114 oxidation-reduction process biological_process;EC:1.13.11.12	AT1G55020	0.311495	0.407878
Cko_contig_94114	3.53569	3.59947e-05	2.2e-68	protein kinase-related protein precursor [Glycine max]	GO:0006468 protein phosphorylation biological_process;GO:0004674 protein serine/threonine kinase activity molecular_function;GO:0016023 cytoplasmic membrane-bounded vesicle cellular_component;GO:0000166 nucleotide binding molecular_function;EC:2.7.11.0	AT5G02070	0.664506	0.213363
Cko_contig_42360	4.12146	8.14756e-05	1.5e-202	SNARE-interacting protein KEULE [Medicago truncatula]	GO:0005829 cytosol cellular_component;GO:0005773 vacuole cellular_component;GO:0006904 vesicle docking involved in exocytosis biological_process;GO:0005886 plasma membrane cellular_component	AT1G02010	0.219339	0.665475
Cko_contig_88251	4.18648	0.000215648	2.2e-112	TIR-NBS-LRR RCT1 resistance protein [Medicago truncatula]	GO:0006952 defense response biological_process;GO:0043531 ADP binding molecular_function;GO:0005622 intracellular cellular_component;GO:0005524 ATP binding molecular_function;GO:0007165 signal transduction biological_process;GO:0017111 nucleoside-triphosphatase activity molecular_function;EC:3.6.1.15	AT1G27170	0.518921	0.211878
Cko_contig_60547	5.28873	1.21559e-10	1.7e-61	PREDICTED: E3 ubiquitin-protein ligase RNF181-like [Glycine max]	GO:0046872 metal ion binding molecular_function	AT1G67856	0.311172	0.518224
Cko_contig_50033	4.66814	2.12874e-09	1e-75	unknown [Lotus japonicus]	GO:0005507 copper ion binding molecular_function;GO:0009055 electron carrier activity molecular_function	AT2G15780	0.995028	0.0482683
Cko_contig_52691	3.21759	0.000155149	5.2e-73	unknown [Glycine max]	GO:0005743 mitochondrial inner membrane cellular_component;GO:0055085 transmembrane transport biological_process;GO:0016021 integral to membrane cellular_component;GO:0005215 transporter activity molecular_function	AT4G28390	1.40959	0.001007
Cko_contig_234	6.78362	9.61926e-06	1.1e-62	PREDICTED: uncharacterized protein LOC100795793 [Glycine max]	-	AT1G11925	-6.01963	0.00182822
Cko_contig_13018	4.04927	2.31914e-06	8.8e-291	disease resistance protein [Phaseolus vulgaris]	GO:0000166 nucleotide binding molecular_function	AT5G17680	1.37198	1
Cko_contig_23721	8.08233	0	3.1e-61	unknown [Lotus japonicus]	GO:0008289 lipid binding molecular_function;GO:0006869 lipid transport biological_process	AT2G38540	0.12395	0.843785
Cko_contig_3901	7.35505	4.66294e-15	4.6e-58	predicted protein [Populus trichocarpa]	GO:0005536 glucose binding molecular_function;GO:0000771 agglutination involved in conjugation biological_process;GO:0005537 mannose binding molecular_function	AT1G19715	0.64072	0.0581551
Cko_contig_40199	8.71217	0	3.2e-51	unknown [Lotus japonicus]	GO:0050826 response to freezing biological_process;GO:0000062 fatty-acyl-CoA binding molecular_function;GO:0031210 phosphatidylcholine binding molecular_function;GO:0005886 plasma membrane cellular_component;GO:0006869 lipid transport biological_process;GO:0005829 cytosol cellular_component	AT1G31812	0.091413	0.859429
Cko_contig_40365	2.63899	1.42282e-07	2.7e-89	uncharacterized protein LOC100526916 precursor [Glycine max]	GO:0009627 systemic acquired resistance biological_process;GO:0042742 defense response to bacterium biological_process;GO:0009817 defense response to fungus, incompatible interaction biological_process;GO:0005618 cell wall cellular_component;GO:0008061 chitin binding molecular_function;GO:0005576 extracellular region cellular_component;GO:0009723 response to ethylene stimulus biological_process;G…	AT3G04720	0.217551	0.753497
Cko_contig_68480	6.14111	6.91003e-13	9e-160	unknown [Medicago truncatula]	GO:0005576 extracellular region cellular_component	AT1G20030	0.388019	0.379537
Cko_contig_1767	1.72587	0.000480065	2.2e-102	uncharacterized protein LOC100527781 precursor [Glycine max]	GO:0048046 apoplast cellular_component;GO:0030145 manganese ion binding molecular_function;GO:0045735 nutrient reservoir activity molecular_function	AT3G05950	1.79769e+308	1
Cko_contig_1929	2.62809	5.70444e-05	9.7e-118	PREDICTED: small heat shock protein, chloroplastic [Glycine max]	GO:0009507 chloroplast cellular_component;GO:0009408 response to heat biological_process	AT4G27670	2.93518	1
Cko_contig_12265	5.81954	0.000190785	1.2e-67	Tir-nbs-lrr resistance protein [Medicago truncatula]	-	AT3G44400	0.508251	0.258812
DEGs upregulated in salt stressed C. korshinskii were downregulated in salt treated Arabidopsis
gene_id of C. korshinskii	log2(fold_change)	p_value	E-value	Function	GO_annotation	gene_id of Arabidopsis	log2(fold_change)	q_value
Cko_contig_71256	4.82169	8.94908e-08	1.6e-69	Kunitz-type trypsin inhibitor alpha chain [Medicago truncatula]	GO:0010466 negative regulation of peptidase activity biological_process;GO:0004866 endopeptidase inhibitor activity molecular_function	AT1G73260	-0.216873	0.607447
Cko_contig_39988	3.69902	9.09916e-07	2.6e-63	lectin [Sophora alopecuroides]	GO:0030246 carbohydrate binding molecular_function	AT5G10530	-0.405974	0.650456
Cko_contig_83719	7.25388	3.33067e-15	1.4e-15	putative glycine-rich RNA-binding protein 1 [Malus prunifolia]	GO:0005618 cell wall cellular_component;GO:0010501 RNA secondary structure unwinding biological_process;GO:0032508 DNA duplex unwinding biological_process;GO:0003690 double-stranded DNA binding molecular_function;GO:0005777 peroxisome cellular_component;GO:0005730 nucleolus cellular_component;GO:0009651 response to salt stress biological_process;GO:0009409 response to cold biological_process;GO:0…	AT2G21660	-0.250755	0.701913
Cko_contig_10664	7.90003	1.61499e-07	1.5e-100	PREDICTED: myrcene synthase, chloroplastic [Vitis vinifera]	GO:0046872 metal ion binding molecular_function;GO:0050896 response to stimulus biological_process;GO:0010334 sesquiterpene synthase activity molecular_function;GO:0016114 terpenoid biosynthetic process biological_process;GO:0009536 plastid cellular_component	AT2G24210	-8.80238	9.03e-07
Cko_contig_49896	12.7638	0	6.3e-67	RecName: Full=Bark agglutinin I polypeptide B; AltName: Full=LECRPA2; AltName: Full=RPbAI; Flags: Precursor	GO:0030246 carbohydrate binding molecular_function	AT5G65600	-0.748877	1
Cko_contig_69222	5.79569	0.000204118	2.2e-20	predicted protein [Populus trichocarpa]	GO:0008233 peptidase activity molecular_function;GO:0008152 metabolic process biological_process	AT1G04110	-2.57457	0.0033389
Cko_contig_69427	4.43629	5.79381e-07	7.4e-142	ACC-oxidase [Vigna angularis]	GO:0009815 1-aminocyclopropane-1-carboxylate oxidase activity molecular_function;GO:0046872 metal ion binding molecular_function;GO:0031418 L-ascorbic acid binding molecular_function;GO:0016706 oxidoreductase activity, acting on paired donors, with incorporation or reduction of molecular oxygen, 2-oxoglutarate as one donor, and incorporation of one atom each of oxygen into both donors molecular_f…	AT1G05010	-3.15211	0
Cko_contig_69428	5.13673	8.78472e-07	1.9e-26	ACC oxidase 3 [Gossypium hirsutum]	GO:0055114 oxidation-reduction process biological_process;GO:0009693 ethylene biosynthetic process biological_process;GO:0071281 cellular response to iron ion biological_process;GO:0009815 1-aminocyclopropane-1-carboxylate oxidase activity molecular_function;GO:0046872 metal ion binding molecular_function;GO:0071398 cellular response to fatty acid biological_process;GO:0016706 oxidoreductase acti…	AT1G05010	-3.15211	0
Cko_contig_56685	2.99424	1.7964e-05	8.8e-168	adenylate isopentenyltransferase [Pisum sativum]	GO:0009824 AMP dimethylallyltransferase activity molecular_function;GO:0008033 tRNA processing biological_process;GO:0005524 ATP binding molecular_function;EC:2.5.1.27	AT5G19040	-1.48908	0.175715
Cko_contig_7418	7.6099	4.9703e-07	3.8e-117	uncharacterized protein LOC100500079 [Glycine max]	GO:0006412 translation biological_process;GO:0009955 adaxial/abaxial pattern specification biological_process;GO:0005730 nucleolus cellular_component;GO:0019843 rRNA binding molecular_function;GO:0003735 structural constituent of ribosome molecular_function;GO:0009941 chloroplast envelope cellular_component;GO:0005774 vacuolar membrane cellular_component;GO:0022625 cytosolic large ribosomal subun…	AT1G33140	-0.526132	0.0969561
Cko_contig_54314	6.05873	1.23124e-08	1.4e-265	PREDICTED: 60S ribosomal protein L3-like [Glycine max]	GO:0005840 ribosome cellular_component;GO:0003735 structural constituent of ribosome molecular_function;GO:0005774 vacuolar membrane cellular_component;GO:0006412 translation biological_process	AT1G43170	-0.536628	0.190971
Cko_contig_89912	4.83634	5.81104e-07	0	PREDICTED: oligopeptidase A-like [Glycine max]	GO:0046872 metal ion binding molecular_function;GO:0004222 metalloendopeptidase activity molecular_function;GO:0046686 response to cadmium ion biological_process;GO:0009570 chloroplast stroma cellular_component;GO:0006508 proteolysis biological_process;GO:0005829 cytosol cellular_component;GO:0048046 apoplast cellular_component;EC:3.4.24.0	AT5G65620	-0.0473803	0.963192
Cko_contig_63388	1.73363	0.00141184	1.6e-213	putative extracellular dermal glycoprotein [Cicer arietinum]	GO:0004190 aspartic-type endopeptidase activity molecular_function;GO:0006508 proteolysis biological_process;EC:3.4.23.0	AT1G03230	-0.307492	0.58441
Cko_contig_53771	5.59616	5.48442e-08	2.3e-53	predicted protein [Populus trichocarpa]	-	AT1G11925	-6.01963	0.00182822
Cko_contig_57985	3.28968	0.000231261	2.6e-142	Homeodomain protein (HB2) [Medicago truncatula]	GO:0003677 DNA binding molecular_function	AT4G21750	-0.180285	0.709888
Cko_contig_104063	3.37423	0.000480613	8.5e-23	Chromodomain-helicase-DNA-binding protein [Medicago truncatula]	-	AT5G35210	-0.135065	0.811513
Cko_contig_97392	4.74678	1.85321e-05	2.4e-102	PREDICTED: uncharacterized protein LOC100782994 [Glycine max]	-	AT4G28300	-1.13289	0.000192729
Cko_contig_84531	3.33921	1.16268e-07	0	PREDICTED: ABC transporter F family member 1-like [Glycine max]	GO:0015439 heme-transporting ATPase activity molecular_function;GO:0009536 plastid cellular_component;GO:0006200 ATP catabolic process biological_process;GO:0005524 ATP binding molecular_function;GO:0005886 plasma membrane cellular_component;EC:3.6.3.41	AT5G60790	-1.10231	0.000579438
Cko_contig_95486	6.73429	1.13452e-05	1.9e-81	src2 protein [Glycine max]	-	AT1G09070	-0.363921	0.289597
Cko_contig_7817	3.22341	3.15029e-05	7.5e-293	Cytochrome P450 85A1 [Medicago truncatula]	GO:0016132 brassinosteroid biosynthetic process biological_process;GO:0022900 electron transport chain biological_process;GO:0001578 microtubule bundle formation biological_process;GO:0010268 brassinosteroid homeostasis biological_process;GO:0016021 integral to membrane cellular_component;GO:0009647 skotomorphogenesis biological_process;GO:0016705 oxidoreductase activity, acting on paired donors,…	AT3G30180	-1.7426	1.48e-07
Cko_contig_71017	6.45866	1.41952e-10	2.3e-107	hypothetical protein MTR_2g087760 [Medicago truncatula]	GO:0005739 mitochondrion cellular_component	AT1G26750	-0.615559	0.107037
Cko_contig_23772	1.79769e+308	0.0011997	8.4e-43	predicted protein [Populus trichocarpa]	-	AT4G10270	-2.19419	0.726017
Cko_contig_98335	1.79769e+308	0.00129212	9e-284	cytochrome P450 monooxygenase CYP94A14 [Medicago truncatula]	GO:0005789 endoplasmic reticulum membrane cellular_component;GO:0009055 electron carrier activity molecular_function;GO:0004497 monooxygenase activity molecular_function;GO:0005506 iron ion binding molecular_function;GO:0020037 heme binding molecular_function;GO:0016705 oxidoreductase activity, acting on paired donors, with incorporation or reduction of molecular oxygen molecular_function;GO:0016…	AT5G63450	-4.92702	0
Cko_contig_92161	4.90375	7.0724e-07	1.1e-26	unnamed protein product [Vitis vinifera]	GO:0016206 catechol O-methyltransferase activity molecular_function;GO:0046983 protein dimerization activity molecular_function;GO:0032259 methylation biological_process;EC:2.1.1.6	AT3G53140	-0.912999	1
Cko_contig_6176	4.01809	0.000989846	1.1e-94	PREDICTED: uncharacterized protein At5g39865-like [Glycine max]	GO:0045454 cell redox homeostasis biological_process;GO:0009055 electron carrier activity molecular_function;GO:0015035 protein disulfide oxidoreductase activity molecular_function	AT5G13810	-0.31116	0.382421
Cko_contig_82750	2.1112	0.000595509	9.8e-89	PREDICTED: uncharacterized protein LOC100790767 [Glycine max]	GO:0005886 plasma membrane cellular_component;GO:0005774 vacuolar membrane cellular_component;GO:0006886 intracellular protein transport biological_process;GO:0016021 integral to membrane cellular_component;GO:0005783 endoplasmic reticulum cellular_component	AT5G42570	-0.851268	0.00315432
Cko_contig_96886	2.57221	0.000317102	1.7e-14	PREDICTED: uncharacterized protein LOC100812465 [Glycine max]	GO:0005488 binding molecular_function	AT5G45400	-0.025768	0.976057
Cko_contig_71009	2.36174	0.00109884	1.5e-149	PREDICTED: carboxylesterase 1-like [Glycine max]	GO:0008152 metabolic process biological_process;GO:0052689 carboxylic ester hydrolase activity molecular_function;EC:3.1.1.0	AT5G62180	-0.799056	0.238182
Cko_contig_35901	4.1112	0.000291289	2.4e-24	hypothetical protein VITISV_003142 [Vitis vinifera]	-	AT2G28690	-1.79769e+308	1
Cko_contig_50354	6.22695	0	2.3e-116	lectin [Sophora flavescens]	GO:0080037 negative regulation of cytokinin mediated signaling pathway biological_process;GO:0016337 cell-cell adhesion biological_process;GO:0044373 cytokinin binding molecular_function;GO:0030246 carbohydrate binding molecular_function	AT5G10530	-0.405974	0.650456
Cko_contig_9380	7.3966	3.33067e-15	1.5e-184	Receptor-like protein kinase [Medicago truncatula]	GO:0008152 metabolic process biological_process;GO:0003824 catalytic activity molecular_function	AT2G34930	-2.56849	0
Cko_contig_57562	5.01293	3.23697e-12	0	Sieve element-occluding protein [Medicago truncatula]	-	AT3G01680	-0.905828	0.00191702
DEGs upregulated in drought stressed C. korshinskii were unchanged in drought treated Arabidopsis
gene_id of C. korshinskii	log2(fold_change)	p_value	E-value	Function	GO_annotation	gene_id of Arabidopsis	log2(fold_change)	q_value
Cko_contig_64883	2.81573	2.37807e-06	9.3e-125	unknown [Medicago truncatula]	GO:0046872 metal ion binding molecular_function;GO:0016709 oxidoreductase activity, acting on paired donors, with incorporation or reduction of molecular oxygen, NAD(P)H as one donor, and incorporation of one atom of oxygen molecular_function;EC:1.14.13.0	AT2G23220	0	1
Cko_contig_11329	6.74731	6.36188e-06	2.5e-12	PREDICTED: uncharacterized protein LOC100778734 [Glycine max]	-	AT3G09140	0	1
Cko_contig_2840	4.74731	3.74918e-05	2.6e-90	contains similarity to reverse trancriptase , related [Medicago truncatula]	-	ATMG00310	0	1
Cko_contig_60155	2.75245	0.000338023	2.7e-39	PREDICTED: protein SRG1-like [Glycine max]	GO:0045431 flavonol synthase activity molecular_function;GO:0016702 oxidoreductase activity, acting on single donors with incorporation of molecular oxygen, incorporation of two atoms of oxygen molecular_function;GO:0051555 flavonol biosynthetic process biological_process;GO:0055114 oxidation-reduction process biological_process;EC:1.14.11.23;EC:1.13.11.0	AT1G17010	0	1
Cko_contig_68168	1.95894	0.000540872	9.2e-281	PREDICTED: uncharacterized protein LOC100784602 [Glycine max]	GO:0004672 protein kinase activity molecular_function	AT1G05280	0	1
Cko_contig_54435	5.49049	0	6e-91	PREDICTED: basic form of pathogenesis-related protein 1-like [Glycine max]	GO:0010266 response to vitamin B1 biological_process;GO:0005576 extracellular region cellular_component;GO:0009751 response to salicylic acid stimulus biological_process;GO:0005618 cell wall cellular_component;GO:0009627 systemic acquired resistance biological_process;GO:0009753 response to jasmonic acid stimulus biological_process;GO:0009723 response to ethylene stimulus biological_process	AT2G14580	0	1
DEGs upregulated in salt stressed C. korshinskii were unchanged in salt treated Arabidopsis
gene_id of C. korshinskii	log2(fold_change)	p_value	E-value	Function	GO_annotation	gene_id of Arabidopsis	log2(fold_change)	q_value
Cko_contig_64883	4.46647	1.08802e-14	9.3e-125	unknown [Medicago truncatula]	GO:0046872 metal ion binding molecular_function;GO:0016709 oxidoreductase activity, acting on paired donors, with incorporation or reduction of molecular oxygen, NAD(P)H as one donor, and incorporation of one atom of oxygen molecular_function;EC:1.14.13.0	AT2G23220	0	1
Cko_contig_11329	6.26384	5.12474e-05	2.5e-12	PREDICTED: uncharacterized protein LOC100778734 [Glycine max]	-	AT3G09140	0	1
Cko_contig_2840	3.97627	0.00113862	2.6e-90	contains similarity to reverse trancriptase , related [Medicago truncatula]	-	ATMG00310	0	1
Cko_contig_60155	2.72531	0.000531726	2.7e-39	PREDICTED: protein SRG1-like [Glycine max]	GO:0045431 flavonol synthase activity molecular_function;GO:0016702 oxidoreductase activity, acting on single donors with incorporation of molecular oxygen, incorporation of two atoms of oxygen molecular_function;GO:0051555 flavonol biosynthetic process biological_process;GO:0055114 oxidation-reduction process biological_process;EC:1.14.11.23;EC:1.13.11.0	AT1G17010	0	1
Cko_contig_68168	1.86846	0.000826157	9.2e-281	PREDICTED: uncharacterized protein LOC100784602 [Glycine max]	GO:0004672 protein kinase activity molecular_function	AT1G05280	0	1
Cko_contig_54435	2.20569	1.87742e-05	6e-91	PREDICTED: basic form of pathogenesis-related protein 1-like [Glycine max]	GO:0010266 response to vitamin B1 biological_process;GO:0005576 extracellular region cellular_component;GO:0009751 response to salicylic acid stimulus biological_process;GO:0005618 cell wall cellular_component;GO:0009627 systemic acquired resistance biological_process;GO:0009753 response to jasmonic acid stimulus biological_process;GO:0009723 response to ethylene stimulus biological_process	AT2G14580	0	1
DEGs downregulated in drought stressed C. korshinskii were upregulated in drought treated Arabidopsis
gene_id of C. korshinskii	log2(fold_change)	p_value	E-value	Function	GO_annotation	gene_id of Arabidopsis	log2(fold_change)	q_value
Cko_contig_65924	-7.92217	0	0	Serine carboxypeptidase-like protein [Medicago truncatula]	GO:0004185 serine-type carboxypeptidase activity molecular_function;GO:0006508 proteolysis biological_process;EC:3.4.16.0	AT3G63470	0.643491	0.739534
Cko_contig_76637	-4.97151	3.42837e-13	0	subtilase [Lotus japonicus]	GO:0005576 extracellular region cellular_component;GO:0043086 negative regulation of catalytic activity biological_process;GO:0006508 proteolysis biological_process;GO:0042802 identical protein binding molecular_function;GO:0004252 serine-type endopeptidase activity molecular_function;EC:3.4.21.0	AT5G67360	0.593452	0.0763645
Cko_contig_23715	-7.89819	0	3.8e-45	unknown [Lotus japonicus]	GO:0006869 lipid transport biological_process	AT4G33550	6.17777	0
Cko_contig_55896	-6.51196	2.22045e-16	3.1e-290	PREDICTED: lysine histidine transporter 1-like [Glycine max]	GO:0080167 response to karrikin biological_process;GO:0016021 integral to membrane cellular_component;GO:0043090 amino acid import biological_process;GO:0009536 plastid cellular_component;GO:0005886 plasma membrane cellular_component	AT5G40780	0.208762	0.68272
Cko_contig_349	-8.93744	5.77316e-15	8.3e-103	PREDICTED: germin-like protein 9-3-like [Glycine max]	GO:0048046 apoplast cellular_component;GO:0004784 superoxide dismutase activity molecular_function;GO:0045735 nutrient reservoir activity molecular_function;GO:0030145 manganese ion binding molecular_function;GO:0055114 oxidation-reduction process biological_process;EC:1.15.1.1	AT1G09560	0.864217	0.0023313
Cko_contig_43820	-8.24893	0	3e-181	PREDICTED: hevamine-A-like [Glycine max]	GO:0005975 carbohydrate metabolic process biological_process;GO:0003796 lysozyme activity molecular_function;GO:0043169 cation binding molecular_function;EC:3.2.1.17	AT5G24090	2.12215	1.12e-10
Cko_contig_104597	-2.14799	2.89965e-05	2e-32	PREDICTED: uncharacterized protein LOC100305954 [Glycine max]	GO:0005507 copper ion binding molecular_function	AT3G15353	1.2159	0.00394561
Cko_contig_93717	-5.32704	3.96501e-10	2.5e-13	hypothetical protein VITISV_034626 [Vitis vinifera]	GO:0005524 ATP binding molecular_function;GO:0006298 mismatch repair biological_process;GO:0030983 mismatched DNA binding molecular_function	AT5G63190	1.01452	0.0584547
Cko_contig_26235	-7.35072	0	1.8e-67	PREDICTED: uncharacterized protein LOC100243697 [Vitis vinifera]	GO:0003677 DNA binding molecular_function	AT2G01060	0.510921	0.134428
Cko_contig_60000	-7.46632	0	0	uncharacterized protein LOC100803766 [Glycine max]	GO:0020037 heme binding molecular_function;GO:0016705 oxidoreductase activity, acting on paired donors, with incorporation or reduction of molecular oxygen molecular_function;GO:0004497 monooxygenase activity molecular_function;GO:0005506 iron ion binding molecular_function;GO:0009055 electron carrier activity molecular_function;GO:0055114 oxidation-reduction process biological_process	AT5G45340	1.1331	3.43e-05
Cko_contig_45225	-6.89221	1.11022e-15	9.3e-237	PREDICTED: kelch-like protein 8-like [Glycine max]	-	AT1G67480	0.142216	0.806529
Cko_contig_71989	-2.45236	0.000253212	4.1e-34	cystatin [Spinacia oleracea]	-	AT2G40880	0.388877	0.430318
Cko_contig_64463	-6.33188	3.77476e-15	0	PREDICTED: ABC transporter G family member 18-like [Glycine max]	GO:0005739 mitochondrion cellular_component;GO:0006200 ATP catabolic process biological_process;GO:0005524 ATP binding molecular_function;GO:0016887 ATPase activity molecular_function;GO:0016020 membrane cellular_component;EC:3.6.1.3	AT5G13580	2.74988	3.06e-05
Cko_contig_6381	-6.5692	2.5091e-14	0	H+-ATPase [Medicago truncatula]	GO:0008553 hydrogen-exporting ATPase activity, phosphorylative mechanism molecular_function;GO:0016021 integral to membrane cellular_component;GO:0046872 metal ion binding molecular_function;GO:0006200 ATP catabolic process biological_process;GO:0006754 ATP biosynthetic process biological_process;GO:0005524 ATP binding molecular_function;GO:0015992 proton transport biological_process;GO:0005886 p…	AT5G62670	0.153003	0.866107
Cko_contig_100736	-6.7203	1.20272e-08	1.6e-33	TMV resistance protein N [Medicago truncatula]	GO:0006952 defense response biological_process;GO:0043531 ADP binding molecular_function;GO:0005622 intracellular cellular_component;GO:0005524 ATP binding molecular_function;GO:0007165 signal transduction biological_process;GO:0017111 nucleoside-triphosphatase activity molecular_function;GO:0016020 membrane cellular_component;EC:3.6.1.15	AT5G46470	0.452119	0.163011
Cko_contig_9635	-2.28511	0.000115545	7.3e-93	PREDICTED: somatic embryogenesis receptor kinase 4-like [Glycine max]	GO:0016772 transferase activity, transferring phosphorus-containing groups molecular_function;GO:0097159 organic cyclic compound binding molecular_function;GO:0044425 membrane part cellular_component;GO:1901363 heterocyclic compound binding molecular_function;GO:0044237 cellular metabolic process biological_process	AT5G51560	0.42543	0.622824
Cko_contig_59809	-6.66208	4.07115e-05	9e-200	Stearoyl acyl carrier protein desaturase [Medicago truncatula]	GO:0006633 fatty acid biosynthetic process biological_process;GO:0046914 transition metal ion binding molecular_function;GO:0045300 acyl-[acyl-carrier-protein] desaturase activity molecular_function;GO:0009507 chloroplast cellular_component;GO:0016020 membrane cellular_component;GO:0055114 oxidation-reduction process biological_process;EC:1.14.19.2	AT1G43800	0.00113786	1
Cko_contig_55833	-4.51635	1.27515e-08	5.2e-165	unknown [Lotus japonicus]	GO:0005975 carbohydrate metabolic process biological_process;GO:0004568 chitinase activity molecular_function;GO:0005618 cell wall cellular_component;GO:0016998 cell wall macromolecule catabolic process biological_process;GO:0006032 chitin catabolic process biological_process;EC:3.2.1.14	AT4G01700	0.300607	0.800563
Cko_contig_54872	-8.16198	0	2.7e-133	Glutathione S-transferase [Medicago truncatula]	GO:0016829 lyase activity molecular_function;GO:0006749 glutathione metabolic process biological_process;GO:0016740 transferase activity molecular_function;GO:0009507 chloroplast cellular_component;GO:0046686 response to cadmium ion biological_process;GO:0080167 response to karrikin biological_process;GO:0006950 response to stress biological_process	AT1G17180	1.3566	1
Cko_contig_28406	-4.25994	1.77636e-15	1.9e-51	Non-specific lipid-transfer protein [Medicago truncatula]	GO:0008289 lipid binding molecular_function;GO:0006869 lipid transport biological_process	AT5G59310	3.69847	0
Cko_contig_2346	-8.72842	3.70981e-08	5.2e-104	hypothetical protein MTR_101s0024 [Medicago truncatula]	-	AT2G35140	0.663951	0.470896
Cko_contig_53789	-3.40681	1.46129e-07	0	PREDICTED: high affinity cationic amino acid transporter 1-like [Glycine max]	GO:0003333 amino acid transmembrane transport biological_process;GO:0015174 basic amino acid transmembrane transporter activity molecular_function;GO:0015179 L-amino acid transmembrane transporter activity molecular_function;GO:0015802 basic amino acid transport biological_process;GO:0016021 integral to membrane cellular_component;GO:0043092 L-amino acid import biological_process	AT4G21120	0.689105	0.220699
Cko_contig_105176	-6.08558	6.08896e-10	4.4e-75	disease resistance-responsive family protein [Arabidopsis lyrata subsp. lyrata]	GO:0016023 cytoplasmic membrane-bounded vesicle cellular_component	AT4G23690	0.884411	0.165657
Cko_contig_62675	-3.6901	5.82406e-08	0	PREDICTED: subtilisin-like protease SDD1-like [Glycine max]	GO:0043086 negative regulation of catalytic activity biological_process;GO:0006508 proteolysis biological_process;GO:0042802 identical protein binding molecular_function;GO:0004252 serine-type endopeptidase activity molecular_function;EC:3.4.21.0	AT3G14067	0.381625	0.463502
Cko_contig_33445	-6.22997	1.51027e-09	1.3e-30	predicted protein [Populus trichocarpa]	-	AT4G14746	0.292101	0.422716
Cko_contig_29476	-1.79769e+308	0.000109727	3.1e-73	Subtilisin-like serine protease [Medicago truncatula]	GO:0043086 negative regulation of catalytic activity biological_process;GO:0006508 proteolysis biological_process;GO:0042802 identical protein binding molecular_function;GO:0004252 serine-type endopeptidase activity molecular_function;EC:3.4.21.0	AT2G05920	0.387481	0.291605
Cko_contig_30630	-7.60142	2.13624e-06	9.8e-61	hypothetical protein BATDEDRAFT_91085 [Batrachochytrium dendrobatidis JAM81]	-	AT4G36720	0.390734	0.732789
Cko_contig_58647	-3.20129	0.000102627	3.9e-227	PREDICTED: putative amidase C869.01-like [Vitis vinifera]	GO:0016787 hydrolase activity molecular_function	AT4G34880	0.378083	1
Cko_contig_6760	-2.68981	9.80515e-05	2e-238	PREDICTED: UDP-glycosyltransferase 76F1-like [Glycine max]	GO:0016758 transferase activity, transferring hexosyl groups molecular_function;GO:0008152 metabolic process biological_process;EC:2.4.1.0	AT3G55700	0.579342	1
Cko_contig_58721	-3.22126	5.98875e-05	2e-99	TIR-NBS-LRR type disease resistance protein [Medicago truncatula]	GO:0050896 response to stimulus biological_process;GO:0032559 adenyl ribonucleotide binding molecular_function	AT2G14080	0.6366	0.0393742
Cko_contig_25474	-4.68398	1.59077e-10	5.6e-82	PREDICTED: uncharacterized protein LOC100791850 [Glycine max]	-	AT1G09310	0.278516	0.628422
Cko_contig_83529	-6.43459	9.10383e-14	5.4e-58	PREDICTED: uncharacterized protein LOC100792848 [Glycine max]	GO:0005507 copper ion binding molecular_function;GO:0009055 electron carrier activity molecular_function	AT2G32300	1.79769e+308	0.00348855
Cko_contig_68141	-5.37371	2.96797e-08	3.6e-36	PREDICTED: protein transport protein SEC24-1-like [Glycine max]	GO:0030127 COPII vesicle coat cellular_component;GO:0006886 intracellular protein transport biological_process;GO:0006888 ER to Golgi vesicle-mediated transport biological_process;GO:0008270 zinc ion binding molecular_function	AT2G27460	0.38652	0.345974
Cko_contig_105351	-7.36643	2.51696e-10	1.7e-283	Cytochrome P450 [Medicago truncatula]	GO:0020037 heme binding molecular_function;GO:0016705 oxidoreductase activity, acting on paired donors, with incorporation or reduction of molecular oxygen molecular_function;GO:0004497 monooxygenase activity molecular_function;GO:0005506 iron ion binding molecular_function;GO:0009055 electron carrier activity molecular_function;GO:0055114 oxidation-reduction process biological_process	AT2G30750	3.14708	4.22e-07
Cko_contig_48580	-4.40033	1.24463e-08	0	ABC transporter G family member [Medicago truncatula]	GO:0006200 ATP catabolic process biological_process;GO:0005524 ATP binding molecular_function;GO:0016887 ATPase activity molecular_function;GO:0016020 membrane cellular_component;EC:3.6.1.3	AT2G37360	2.53129	1
Cko_contig_59809	-6.66208	4.07115e-05	9e-200	Stearoyl acyl carrier protein desaturase [Medicago truncatula]	GO:0006633 fatty acid biosynthetic process biological_process;GO:0046914 transition metal ion binding molecular_function;GO:0045300 acyl-[acyl-carrier-protein] desaturase activity molecular_function;GO:0009507 chloroplast cellular_component;GO:0016020 membrane cellular_component;GO:0055114 oxidation-reduction process biological_process;EC:1.14.19.2	AT1G43800	0.00113786	1
Cko_contig_93805	-5.32798	2.36087e-11	0	Protein HOTHEAD [Medicago truncatula]	GO:0006066 alcohol metabolic process biological_process;GO:0009553 embryo sac development biological_process;GO:0050660 flavin adenine dinucleotide binding molecular_function;GO:0007267 cell-cell signaling biological_process;GO:0010430 fatty acid omega-oxidation biological_process;GO:0008812 choline dehydrogenase activity molecular_function;GO:0046593 mandelonitrile lyase activity molecular_funct…	AT1G72970	0.623966	0.18639
Cko_contig_3896	-5.53809	4.97383e-06	4e-49	Werner syndrome ATP-dependent helicase [Medicago truncatula]	GO:0003824 catalytic activity molecular_function	AT5G48350	0.615758	0.383469
Cko_contig_73516	-3.87328	2.86543e-05	7.9e-75	PREDICTED: probable peptide/nitrate transporter At1g59740-like [Glycine max]	GO:0016020 membrane cellular_component;GO:0006857 oligopeptide transport biological_process;GO:0005215 transporter activity molecular_function	AT1G69850	1.22333	7.41e-06
Cko_contig_52607	-2.66078	0.00150848	4.5e-221	PREDICTED: endoglucanase 25-like [Glycine max]	GO:0004553 hydrolase activity, hydrolyzing O-glycosyl compounds molecular_function;GO:0005975 carbohydrate metabolic process biological_process;GO:0044464 cell part cellular_component;EC:3.2.1.0	AT5G49720	0.135042	0.771713
Cko_contig_105121	-6.88205	4.73196e-09	8.3e-168	PREDICTED: uncharacterized oxidoreductase C23D3.11-like [Glycine max]	GO:0055114 oxidation-reduction process biological_process;GO:0006355 regulation of transcription, DNA-dependent biological_process;GO:0004316 3-oxoacyl-[acyl-carrier-protein] reductase (NADPH) activity molecular_function;GO:0003677 DNA binding molecular_function;GO:0003700 sequence-specific DNA binding transcription factor activity molecular_function;GO:0000166 nucleotide binding molecular_functi…	AT5G10050	0.0110735	0.991755
Cko_contig_54460	-3.25783	2.67721e-05	4.1e-130	PREDICTED: bidirectional sugar transporter SWEET1-like [Glycine max]	GO:0005887 integral to plasma membrane cellular_component;GO:0016023 cytoplasmic membrane-bounded vesicle cellular_component;GO:0051119 sugar transmembrane transporter activity molecular_function;GO:0008643 carbohydrate transport biological_process	AT1G21460	0.560066	0.0696006
Cko_contig_25951	-6.62773	2.02845e-08	1.7e-62	PREDICTED: UDP-glycosyltransferase 73C4-like [Glycine max]	GO:0016758 transferase activity, transferring hexosyl groups molecular_function;GO:0008152 metabolic process biological_process;EC:2.4.1.0	AT2G15480	3.59006	0
Cko_contig_46873	-4.06847	4.42609e-09	5.4e-97	hypothetical protein MTR_3g089570 [Medicago truncatula]	GO:0016023 cytoplasmic membrane-bounded vesicle cellular_component	AT2G42840	1.46166	0.00351475
Cko_contig_54590	-8.84515	2.36989e-08	0	Wall-associated receptor kinase-like protein [Medicago truncatula]	GO:0016023 cytoplasmic membrane-bounded vesicle cellular_component;GO:0006468 protein phosphorylation biological_process;GO:0005524 ATP binding molecular_function;GO:0004674 protein serine/threonine kinase activity molecular_function;EC:2.7.11.0	AT1G56720	1.49927	0.000394721
Cko_contig_34181	-4.81748	5.37409e-07	2.5e-214	predicted protein [Populus trichocarpa]	GO:0006857 oligopeptide transport biological_process;GO:0016021 integral to membrane cellular_component;GO:0005215 transporter activity molecular_function	AT5G01180	0.31147	0.614884
Cko_contig_53529	-4.85755	6.27577e-06	5.1e-269	PREDICTED: heparan-alpha-glucosaminide N-acetyltransferase-like [Glycine max]	GO:0016020 membrane cellular_component;GO:0016740 transferase activity molecular_function	AT5G27730	0.790952	0.0059133
Cko_contig_23106	-8.83201	1.22125e-14	9.7e-121	hypothetical protein VITISV_011051 [Vitis vinifera]	-	AT4G38180	0.0566084	0.944175
Cko_contig_5574	-1.94444	0.0001556	0	Beta xylosidase [Medicago truncatula]	GO:0005975 carbohydrate metabolic process biological_process;GO:0009505 plant-type cell wall cellular_component;GO:0046556 alpha-N-arabinofuranosidase activity molecular_function;GO:0010214 seed coat development biological_process;GO:0048046 apoplast cellular_component;GO:0008422 beta-glucosidase activity molecular_function;EC:3.2.1.55;EC:3.2.1.21	AT5G49360	3.70203	0
Cko_contig_100266	-6.13533	0.000177177	2.5e-47	hypothetical protein MTR_7g058500 [Medicago truncatula]	-	AT2G23470	0.266974	0.875105
Cko_contig_22839	-6.13533	0.000177177	8.4e-195	PREDICTED: ABC transporter G family member 11-like [Glycine max]	GO:0006200 ATP catabolic process biological_process;GO:0005524 ATP binding molecular_function;GO:0016887 ATPase activity molecular_function;GO:0016020 membrane cellular_component;EC:3.6.1.3	AT1G17840	0.225186	0.641893
Cko_contig_101592	-3.19129	0.000956605	2.7e-10	Squalene epoxidase [Solanum lycopersicum]	GO:0008152 metabolic process biological_process;GO:0050896 response to stimulus biological_process;GO:0004497 monooxygenase activity molecular_function	AT1G58440	0.301198	0.429383
Cko_contig_57061	-6.24704	1.77864e-10	7.1e-41	unknown [Medicago truncatula]	GO:0080167 response to karrikin biological_process;GO:0006749 glutathione metabolic process biological_process;GO:0004364 glutathione transferase activity molecular_function;GO:0004462 lactoylglutathione lyase activity molecular_function;EC:2.5.1.18;EC:4.4.1.5	AT1G78320	1.64714	0.13822
Cko_contig_59522	-8.40244	2.5846e-13	5.1e-23	Ubiquitin carboxyl-terminal hydrolase family protein [Medicago truncatula]	-	AT3G11910	0.0317131	0.959836
Cko_contig_34180	-3.6901	0.000233121	1.8e-21	PREDICTED: LOW QUALITY PROTEIN: peptide transporter PTR1-like [Glycine max]	GO:0016021 integral to membrane cellular_component;GO:0006857 oligopeptide transport biological_process;GO:0005215 transporter activity molecular_function	AT5G01180	0.31147	0.614884
Cko_contig_59300	-8.72842	3.70981e-08	7.1e-57	lectin [Robinia pseudoacacia]	GO:0046872 metal ion binding molecular_function;GO:0030246 carbohydrate binding molecular_function	AT2G37710	1.07563	0.000297265
Cko_contig_45653	-1.6241	0.00117252	5.6e-195	2-Hydroxyisoflavanone dehydratase [Glycyrrhiza echinata]	GO:0008152 metabolic process biological_process;GO:0052689 carboxylic ester hydrolase activity molecular_function;EC:3.1.1.0	AT3G48690	1.05478	0.00030061
Cko_contig_309	-3.47867	1.14176e-09	4.2e-102	PREDICTED: sialidase-like [Glycine max]	-	AT2G42840	1.46166	0.00351475
Cko_contig_48280	-4.94199	5.03648e-07	1.6e-80	PREDICTED: uncharacterized protein LOC100782912 [Glycine max]	-	AT1G03055	1.41498	0.171408
Cko_contig_80265	-2.61177	0.000100423	2.3e-203	Retinol dehydrogenase [Medicago truncatula]	GO:0016630 protochlorophyllide reductase activity molecular_function;GO:0009860 pollen tube growth biological_process;GO:0000166 nucleotide binding molecular_function;GO:0055114 oxidation-reduction process biological_process;EC:1.3.1.33	AT5G02540	0.957828	0.152597
Cko_contig_100369	-4.11067	9.05576e-05	8.2e-164	UDP-glucosyltransferase, putative [Medicago truncatula]	GO:0016758 transferase activity, transferring hexosyl groups molecular_function;GO:0008152 metabolic process biological_process;EC:2.4.1.0	AT1G05675	2.47687	8.72e-05
Cko_contig_76905	-1.74839	0.000482426	3.7e-192	PREDICTED: probable xyloglucan endotransglucosylase/hydrolase protein 6-like [Glycine max]	GO:0006073 cellular glucan metabolic process biological_process;GO:0048046 apoplast cellular_component;GO:0033946 xyloglucan-specific endo-beta-1,4-glucanase activity molecular_function;GO:0005618 cell wall cellular_component;GO:0016762 xyloglucan:xyloglucosyl transferase activity molecular_function;EC:3.2.1.151;EC:2.4.1.207	AT5G65730	0.0115618	0.990121
Cko_contig_44650	-5.66632	3.00755e-10	1.3e-34	Dehydration-responsive protein RD22 [Medicago truncatula]	-	AT5G25610	0.807608	0.175242
Cko_contig_11248	-4.07712	3.6535e-05	7.7e-45	Glycine-rich RNA-binding protein [Medicago truncatula]	GO:0003676 nucleic acid binding molecular_function;GO:0005739 mitochondrion cellular_component;GO:0000166 nucleotide binding molecular_function	AT5G61030	0.105539	0.89385
Cko_contig_68786	-5.26168	2.52721e-09	1.4e-221	uncharacterized protein LOC100800635 precursor [Glycine max]	GO:0016788 hydrolase activity, acting on ester bonds molecular_function;GO:0048046 apoplast cellular_component;GO:0005618 cell wall cellular_component;GO:0005634 nucleus cellular_component;GO:0009507 chloroplast cellular_component;GO:0006629 lipid metabolic process biological_process	AT1G29670	0.491913	0.153016
Cko_contig_51067	-6.24624	4.78018e-12	2e-181	Quinone oxidoreductase-like protein [Medicago truncatula]	GO:0003960 NADPH:quinone reductase activity molecular_function;GO:0008270 zinc ion binding molecular_function;GO:0009536 plastid cellular_component;GO:0055114 oxidation-reduction process biological_process;GO:0000166 nucleotide binding molecular_function;EC:1.6.5.5	AT1G23740	1.43888	1.02e-07
Cko_contig_64660	-2.96694	6.43239e-05	1.9e-24	PREDICTED: 18.5 kDa class I heat shock protein-like [Glycine max]	GO:0006950 response to stress biological_process;GO:0009628 response to abiotic stimulus biological_process	AT3G46230	0.368798	0.941881
Cko_contig_5198	-5.35423	4.79967e-10	0	PREDICTED: protein pleiotropic regulatory locus 1-like [Glycine max]	GO:0009749 response to glucose stimulus biological_process;GO:0048364 root development biological_process;GO:0042742 defense response to bacterium biological_process;GO:0080008 Cul4-RING ubiquitin ligase complex cellular_component;GO:0009870 defense response signaling pathway, resistance gene-dependent biological_process;GO:0006508 proteolysis biological_process;GO:0009755 hormone-mediated signal…	AT4G15900	0.0362957	0.945739
Cko_contig_3377	-2.03846	0.000113151	6.1e-243	PREDICTED: aspartic proteinase nepenthesin-2-like [Glycine max]	GO:0008233 peptidase activity molecular_function	AT5G10770	1.98193	1.77e-11
Cko_contig_105172	-6.44252	5.6297e-08	8.7e-81	cyclophilin A isoform 2 [Ruditapes philippinarum]	GO:0044267 cellular protein metabolic process biological_process;GO:0016853 isomerase activity molecular_function	AT4G38740	0.149074	0.750826
Cko_contig_66519	-2.41364	5.2031e-05	1.6e-217	DNA-damage-repair/toleration protein DRT100 [Medicago truncatula]	GO:0016301 kinase activity molecular_function;GO:0016310 phosphorylation biological_process;GO:0005618 cell wall cellular_component;GO:0032440 2-alkenal reductase [NAD(P)] activity molecular_function;GO:0009507 chloroplast cellular_component;GO:0016020 membrane cellular_component;GO:0048046 apoplast cellular_component;GO:0055114 oxidation-reduction process biological_process;EC:1.3.1.74	AT3G20820	0.821583	0.00518328
Cko_contig_54175	-5.64501	3.05776e-06	7e-172	PREDICTED: ABC transporter G family member 11-like [Glycine max]	GO:0015416 organic phosphonate transmembrane-transporting ATPase activity molecular_function;GO:0006200 ATP catabolic process biological_process;GO:0005524 ATP binding molecular_function;GO:0016020 membrane cellular_component;EC:3.6.3.28	AT1G17840	0.225186	0.641893
Cko_contig_23240	-6.76049	3.04915e-05	2.2e-83	PREDICTED: thiol protease SEN102-like [Glycine max]	GO:0050896 response to stimulus biological_process;GO:0016491 oxidoreductase activity molecular_function;GO:0006508 proteolysis biological_process;GO:0008234 cysteine-type peptidase activity molecular_function	AT2G27420	2.49355	1
Cko_contig_49927	-2.11674	3.30531e-05	0	RecName: Full=Vicianin hydrolase; Short=VH; Flags: Precursor	GO:0050392 vicianin beta-glucosidase activity molecular_function;GO:0016052 carbohydrate catabolic process biological_process;GO:0043169 cation binding molecular_function;EC:3.2.1.119	AT2G44480	1.95101	0.0496005
Cko_contig_12427	-4.51573	5.81085e-07	5e-171	TIR-NBS-LRR type disease resistance protein [Medicago truncatula]	GO:0050896 response to stimulus biological_process;GO:0009987 cellular process biological_process;GO:0032559 adenyl ribonucleotide binding molecular_function	AT5G17680	1.37198	1
Cko_contig_94932	-1.79769e+308	0.000432988	2.1e-172	hypothetical protein MTR_7g068160 [Medicago truncatula]	-	AT5G22550	1.79769e+308	1
Cko_contig_26268	-5.50062	0.000877863	9.8e-107	PREDICTED: COBRA-like protein 2-like [Glycine max]	GO:0044464 cell part cellular_component	AT3G29810	0.783847	0.370137
Cko_contig_55932	-3.77625	0.000385257	1.8e-19	PREDICTED: ethylene-responsive transcription factor ERF023-like [Glycine max]	GO:0006351 transcription, DNA-dependent biological_process	AT1G01250	1.41572	9.86e-06
Cko_contig_621	-5.09818	4.94286e-07	1.2e-227	PREDICTED: ABC transporter G family member 11-like [Glycine max]	GO:0016887 ATPase activity molecular_function;GO:0000166 nucleotide binding molecular_function;EC:3.6.1.3	AT1G17840	0.225186	0.641893
Cko_contig_107507	-5.74454	0.000485231	2.3e-63	uncharacterized protein LOC100499977 [Glycine max]	GO:0016036 cellular response to phosphate starvation biological_process	AT5G20150	2.23542	5.11e-10
Cko_contig_57765	-2.43825	0.00116753	1.9e-23	Minor allergen Alt a, putative [Ricinus communis]	GO:0050625 2-hydroxy-1,4-benzoquinone reductase activity molecular_function;GO:0055114 oxidation-reduction process biological_process;GO:0009733 response to auxin stimulus biological_process;GO:0045892 negative regulation of transcription, DNA-dependent biological_process;GO:0005773 vacuole cellular_component;GO:0010181 FMN binding molecular_function;GO:0005886 plasma membrane cellular_component;…	AT5G54500	0.34223	0.343999
Cko_contig_94196	-1.90133	0.000686401	0	PREDICTED: laccase-2-like [Glycine max]	GO:0009414 response to water deprivation biological_process;GO:0005507 copper ion binding molecular_function;GO:0052716 hydroquinone:oxygen oxidoreductase activity molecular_function;GO:0048046 apoplast cellular_component;GO:0046274 lignin catabolic process biological_process;GO:0055114 oxidation-reduction process biological_process	AT2G29130	0.491566	0.617523
Cko_contig_73370	-3.02418	1.78187e-05	0	PREDICTED: reticuline oxidase-like [Glycine max]	GO:0050660 flavin adenine dinucleotide binding molecular_function;GO:0008762 UDP-N-acetylmuramate dehydrogenase activity molecular_function;GO:0055114 oxidation-reduction process biological_process;EC:1.1.1.158	AT2G34790	0.889547	0.045259
Cko_contig_2378	-3.92197	3.58879e-06	0	2-succinylbenzoate-CoA ligase [Medicago truncatula]	GO:0005777 peroxisome cellular_component;GO:0008152 metabolic process biological_process;GO:0008756 o-succinylbenzoate-CoA ligase activity molecular_function;EC:6.2.1.26	AT5G16340	0.644336	0.422565
Cko_contig_53983	-1.79769e+308	0.00091629	4.8e-09	Receptor-like kinase [Medicago truncatula]	GO:0003824 catalytic activity molecular_function	AT2G33060	0.840665	0.017026
Cko_contig_55037	-4.20171	5.92871e-06	1.3e-44	unknown [Medicago truncatula]	-	AT5G17210	0.580743	0.16566
Cko_contig_75980	-2.71491	0.000310808	1.7e-167	PREDICTED: acidic endochitinase [Vitis vinifera]	GO:0005975 carbohydrate metabolic process biological_process;GO:0003796 lysozyme activity molecular_function;GO:0043169 cation binding molecular_function;EC:3.2.1.17	AT5G24090	2.12215	1.12e-10
Cko_contig_61936	-2.23927	0.00130483	5.2e-93	PREDICTED: CASP-like protein 10-like [Glycine max]	GO:0005886 plasma membrane cellular_component;GO:0016021 integral to membrane cellular_component;GO:0080167 response to karrikin biological_process	AT1G17200	1.19085	0.0010369
Cko_contig_104528	-6.59254	2.46898e-08	4.1e-35	PREDICTED: aldehyde oxidase 2-like [Glycine max]	GO:0044249 cellular biosynthetic process biological_process;GO:0055114 oxidation-reduction process biological_process;GO:0051537 2 iron, 2 sulfur cluster binding molecular_function;GO:0018488 aryl-aldehyde oxidase activity molecular_function;GO:0009055 electron carrier activity molecular_function;GO:0004854 xanthine dehydrogenase activity molecular_function;GO:0050660 flavin adenine dinucleotide …	AT5G20960	1.16552	0.0059715
Cko_contig_28452	-1.68892	0.00164333	1.5e-163	unknown [Medicago truncatula]	GO:0033473 indoleacetic acid conjugate metabolic process biological_process;GO:0080030 methyl indole-3-acetate esterase activity molecular_function;GO:0048367 shoot system development biological_process;EC:3.1.1.1	AT3G10870	0.659417	0.110696
Cko_contig_49831	-1.68584	0.00075257	4.5e-202	peroxidase [Trifolium repens]	GO:0020037 heme binding molecular_function;GO:0046872 metal ion binding molecular_function;GO:0009651 response to salt stress biological_process;GO:0005737 cytoplasm cellular_component;GO:0004601 peroxidase activity molecular_function;GO:0055114 oxidation-reduction process biological_process;GO:0006979 response to oxidative stress biological_process;EC:1.11.1.7	AT4G37530	0.0603381	0.936146
Cko_contig_78265	-3.57462	0.0015139	1.3e-112	unknown [Glycine max]	-	AT1G72220	0.696824	0.604586
Cko_contig_68278	-2.15888	4.03676e-05	8.3e-211	DNA-damage-repair/toleration protein DRT100 [Medicago truncatula]	GO:0016301 kinase activity molecular_function;GO:0032440 2-alkenal reductase [NAD(P)] activity molecular_function;GO:0016310 phosphorylation biological_process;GO:0042493 response to drug biological_process;GO:0009650 UV protection biological_process;GO:0055114 oxidation-reduction process biological_process;EC:1.3.1.74	AT3G20820	0.821583	0.00518328
Cko_contig_54071	-3.24432	4.7532e-07	1.3e-189	PREDICTED: peroxidase 47-like [Glycine max]	GO:0046872 metal ion binding molecular_function;GO:0006979 response to oxidative stress biological_process;GO:0016023 cytoplasmic membrane-bounded vesicle cellular_component;GO:0020037 heme binding molecular_function;GO:0004601 peroxidase activity molecular_function;GO:0055114 oxidation-reduction process biological_process;EC:1.11.1.7	AT4G33420	2.01213	2.37e-11
Cko_contig_62057	-1.87247	0.001478	6.1e-147	PREDICTED: cysteine proteinase RD19a-like [Glycine max]	GO:0042742 defense response to bacterium biological_process;GO:0005773 vacuole cellular_component;GO:0009269 response to desiccation biological_process;GO:0006508 proteolysis biological_process;GO:0005634 nucleus cellular_component;GO:0009651 response to salt stress biological_process;GO:0008234 cysteine-type peptidase activity molecular_function	AT2G21430	0.298251	0.659828
DEGs down expressed in drought stressed C. korshinskii were downregulated in drought treated Arabidopsis
gene_id of C. korshinskii	log2(fold_change)	p_value	E-value	Function	GO_annotation	gene_id of Arabidopsis	log2(fold_change)	q_value
Cko_contig_54188	-3.89235	5.80069e-11	1e-143	hypothetical protein MTR_4g015410 [Medicago truncatula]	-	AT3G60470	-1.13582	1
Cko_contig_7195	-7.4921	0	4e-115	Lectin alpha chain [Medicago truncatula]	GO:0030246 carbohydrate binding molecular_function;GO:0016772 transferase activity, transferring phosphorus-containing groups molecular_function	AT5G10530	-0.405974	0.650456
Cko_contig_60125	-7.64286	0	4.5e-123	PREDICTED: agglutinin-2-like [Glycine max]	GO:0030246 carbohydrate binding molecular_function	AT5G10530	-0.405974	0.650456
Cko_contig_878	-7.34015	0	6.1e-70	Blue copper protein [Medicago truncatula]	-	AT3G17675	-0.135815	1
Cko_contig_59054	-7.07765	8.88178e-16	0	PREDICTED: neutral ceramidase-like [Glycine max]	GO:0016787 hydrolase activity molecular_function	AT2G38010	-1.24914	0.0045738
Cko_contig_34971	-6.73651	1.09659e-08	1e-215	PREDICTED: ammonium transporter 3 member 1-like [Glycine max]	GO:0072488 ammonium transmembrane transport biological_process;GO:0016021 integral to membrane cellular_component;GO:0008519 ammonium transmembrane transporter activity molecular_function	AT2G38290	-1.48253	1.98e-07
Cko_contig_54232	-8.46822	0	4.3e-136	Concanavalin-A [Medicago truncatula]	GO:0030246 carbohydrate binding molecular_function	AT5G10530	-0.405974	0.650456
Cko_contig_63806	-3.00387	7.04001e-08	2.3e-299	high affinity ammonium transporter [Lotus japonicus]	GO:0072488 ammonium transmembrane transport biological_process;GO:0016021 integral to membrane cellular_component;GO:0008519 ammonium transmembrane transporter activity molecular_function	AT2G38290	-1.48253	1.98e-07
Cko_contig_65938	-6.96694	2.04281e-14	2.3e-177	Cc-nbs resistance protein, partial [Medicago truncatula]	GO:0032559 adenyl ribonucleotide binding molecular_function	AT1G12220	-0.827474	0.200884
Cko_contig_70251	-6.62773	1.42109e-14	4.8e-192	GDSL esterase/lipase [Medicago truncatula]	GO:0016788 hydrolase activity, acting on ester bonds molecular_function;GO:0006629 lipid metabolic process biological_process	AT4G28780	-1.04678	0.056066
Cko_contig_47025	-3.03206	4.91599e-07	7.7e-94	Aquaporin TIP2-3 [Medicago truncatula]	GO:0006833 water transport biological_process;GO:0009705 plant-type vacuole membrane cellular_component;GO:0042807 central vacuole cellular_component;GO:0005886 plasma membrane cellular_component;GO:0051739 ammonia transmembrane transporter activity molecular_function;GO:0015200 methylammonium transmembrane transporter activity molecular_function;GO:0072489 methylammonium transmembrane transport …	AT4G17340	-1.25004	0.000134529
Cko_contig_87945	-8.54271	7.49098e-08	2.5e-102	nitrate reductase 1 [Medicago truncatula]	GO:0050660 flavin adenine dinucleotide binding molecular_function;GO:0005773 vacuole cellular_component;GO:0005886 plasma membrane cellular_component;GO:0009055 electron carrier activity molecular_function;GO:0009610 response to symbiotic fungus biological_process;GO:0006809 nitric oxide biosynthetic process biological_process;GO:0042128 nitrate assimilation biological_process;GO:0005506 iron ion…	AT1G77760	-4.35131	0
Cko_contig_99565	-3.13721	4.10302e-05	1.2e-46	PREDICTED: serine/threonine-protein kinase AtPK2/AtPK19-like [Glycine max]	GO:0005840 ribosome cellular_component;GO:0009409 response to cold biological_process;GO:0004697 protein kinase C activity molecular_function;GO:0006468 protein phosphorylation biological_process;GO:0005524 ATP binding molecular_function;GO:0005634 nucleus cellular_component;GO:0009408 response to heat biological_process;GO:0009651 response to salt stress biological_process;EC:2.7.11.13	AT3G08720	-0.982477	0.0100624
Cko_contig_2462	-6.86002	1.33227e-15	8e-46	Blue copper protein [Medicago truncatula]	GO:0005507 copper ion binding molecular_function;GO:0009055 electron carrier activity molecular_function	AT3G17675	-0.135815	1
Cko_contig_56243	-1.69304	0.000835978	4.1e-62	unknown [Lotus japonicus]	GO:0009733 response to auxin stimulus biological_process;GO:0005509 calcium ion binding molecular_function;GO:0080167 response to karrikin biological_process	AT4G27280	-0.893609	0.0469107
Cko_contig_71101	-6.37336	4.90719e-14	0	ER glycerol-phosphate acyltransferase [Medicago truncatula]	GO:0016023 cytoplasmic membrane-bounded vesicle cellular_component;GO:0008152 metabolic process biological_process;GO:0004366 glycerol-3-phosphate O-acyltransferase activity molecular_function;EC:2.3.1.15	AT2G38110	-0.497282	0.673888
Cko_contig_45533	-4.49342	2.01184e-11	2.4e-67	Acyl carrier protein [Medicago truncatula]	GO:0006633 fatty acid biosynthetic process biological_process;GO:0000036 ACP phosphopantetheine attachment site binding involved in fatty acid biosynthetic process molecular_function;GO:0009507 chloroplast cellular_component;GO:0031177 phosphopantetheine binding molecular_function	AT4G25050	-1.20843	1.69e-05
Cko_contig_57993	-1.79769e+308	0.000155051	8.3e-111	PREDICTED: inducible nitrate reductase [NADH]	GO:0050660 flavin adenine dinucleotide binding molecular_function;GO:0005773 vacuole cellular_component;GO:0005886 plasma membrane cellular_component;GO:0009055 electron carrier activity molecular_function;GO:0009610 response to symbiotic fungus biological_process;GO:0006809 nitric oxide biosynthetic process biological_process;GO:0042128 nitrate assimilation biological_process;GO:0005506 iron ion…	AT1G77760	-4.35131	0
Cko_contig_957	-4.40469	1.71916e-06	4.9e-49	Peptidase C50, separase [Medicago truncatula]	-	AT4G22970	-2.1555	7.87e-05
Cko_contig_51929	-6.03405	8.95038e-10	4.4e-39	Homeodomain-related [Medicago truncatula]	GO:0003677 DNA binding molecular_function;GO:0009793 embryo development ending in seed dormancy biological_process;GO:0048262 determination of dorsal/ventral asymmetry biological_process;GO:0009908 flower development biological_process;GO:0009630 gravitropism biological_process;GO:0005634 nucleus cellular_component;GO:0010114 response to red light biological_process	AT2G21650	-4.33148	0.000271219
Cko_contig_51776	-7.83389	1.23723e-11	4.5e-263	PREDICTED: nitrate transporter 1.2-like [Glycine max]	GO:0016020 membrane cellular_component;GO:0006857 oligopeptide transport biological_process;GO:0005215 transporter activity molecular_function	AT1G59740	-0.836302	0.0405404
Cko_contig_52342	-5.42833	3.88319e-09	2.5e-271	Protein kinase C [Medicago truncatula]	GO:0005524 ATP binding molecular_function;GO:0000186 activation of MAPKK activity biological_process;GO:0004709 MAP kinase kinase kinase activity molecular_function;GO:0000165 MAPK cascade biological_process;EC:2.7.11.25	AT4G38470	-1.04403	0.000199952
Cko_contig_1516	-4.78494	1.18155e-10	0	PREDICTED: ABC transporter B family member 19-like [Glycine max]	GO:0015417 polyamine-transporting ATPase activity molecular_function;GO:0044707 single-multicellular organism process biological_process;GO:0016021 integral to membrane cellular_component;GO:0008559 xenobiotic-transporting ATPase activity molecular_function;GO:0009416 response to light stimulus biological_process;GO:0055085 transmembrane transport biological_process;GO:0006200 ATP catabolic proce…	AT3G28860	-1.07087	0.000151815
Cko_contig_56485	-4.66451	5.36854e-08	1.1e-34	src2 protein [Glycine max]	-	AT1G09070	-0.363921	0.289597
Cko_contig_27542	-3.90112	1.71812e-08	9.9e-93	Wound-induced protein [Medicago truncatula]	-	AT5G01740	-1.26945	0.157214
Cko_contig_47026	-3.70624	7.09331e-08	4.4e-55	aquaporin [Phaseolus vulgaris]	GO:0006833 water transport biological_process;GO:0009705 plant-type vacuole membrane cellular_component;GO:0042807 central vacuole cellular_component;GO:0005886 plasma membrane cellular_component;GO:0051739 ammonia transmembrane transporter activity molecular_function;GO:0015200 methylammonium transmembrane transporter activity molecular_function;GO:0072489 methylammonium transmembrane transport …	AT4G17340	-1.25004	0.000134529
Cko_contig_10864	-5.01519	7.80946e-08	1.4e-148	ribosomal protein S6 kinase, putative [Ricinus communis]	GO:0005840 ribosome cellular_component;GO:0009409 response to cold biological_process;GO:0004697 protein kinase C activity molecular_function;GO:0006468 protein phosphorylation biological_process;GO:0005524 ATP binding molecular_function;GO:0005634 nucleus cellular_component;GO:0009408 response to heat biological_process;GO:0009651 response to salt stress biological_process;EC:2.7.11.13	AT3G08720	-0.982477	0.0100624
Cko_contig_23069	-6.03405	1.35665e-11	2.1e-238	PREDICTED: DELLA protein GAI1-like [Glycine max]	GO:0006355 regulation of transcription, DNA-dependent biological_process	AT1G66350	-2.06947	1.64e-10
Cko_contig_11774	-6.66773	6.14266e-11	1.3e-238	PREDICTED: disease resistance protein RGA2-like [Glycine max]	-	AT3G14470	-0.123649	0.822339
Cko_contig_28347	-4.06766	3.28626e-14	1.1e-81	unknown [Lotus japonicus]	GO:0016020 membrane cellular_component;GO:0009607 response to biotic stimulus biological_process;GO:0006952 defense response biological_process	AT1G24020	-2.7626	0.00204765
Cko_contig_46739	-3.3252	1.72446e-08	3.8e-161	Aquaporin TIP1-1 [Medicago truncatula]	GO:0016021 integral to membrane cellular_component;GO:0071918 urea transmembrane transport biological_process;GO:0015204 urea transmembrane transporter activity molecular_function;GO:0015250 water channel activity molecular_function;GO:0006833 water transport biological_process	AT4G01470	-1.79769e+308	1
Cko_contig_32976	-4.91945	5.79029e-07	1.1e-113	Oligopeptide transporter [Medicago truncatula]	GO:0055085 transmembrane transport biological_process;GO:0006857 oligopeptide transport biological_process;GO:0080167 response to karrikin biological_process	AT5G64410	-1.02004	0.00401536
Cko_contig_13375	-7.41256	3.99576e-06	1.9e-41	glycine-rich RNA-binding protein [Ajellomyces dermatitidis ER-3]	GO:0003676 nucleic acid binding molecular_function;GO:0000166 nucleotide binding molecular_function	AT3G23830	-0.18033	0.88464
Cko_contig_30796	-6.78407	8.35029e-09	4.2e-66	hypothetical protein BATDEDRAFT_12603 [Batrachochytrium dendrobatidis JAM81]	GO:0000786 nucleosome cellular_component;GO:0003677 DNA binding molecular_function;GO:0006334 nucleosome assembly biological_process;GO:0005515 protein binding molecular_function;GO:0005634 nucleus cellular_component	AT5G59970	-1.38233	0.000722216
Cko_contig_105437	-7.40244	4.13026e-06	1.8e-144	sterol 24-C-methyltransferase [Aspergillus niger CBS 513.88]	GO:0008152 metabolic process biological_process;GO:0008168 methyltransferase activity molecular_function;GO:0005739 mitochondrion cellular_component;EC:2.1.1.0	AT5G13710	-1.06884	0.00124612
Cko_contig_52629	-6.33779	4.40092e-13	3.2e-71	PREDICTED: uncharacterized protein LOC100784386 [Glycine max]	-	AT1G56580	-0.810157	0.0203738
Cko_contig_9926	-2.75094	0.000132304	0	Glutamate receptor 2.8 [Medicago truncatula]	GO:0005234 extracellular-glutamate-gated ion channel activity molecular_function;GO:0006811 ion transport biological_process;GO:0004970 ionotropic glutamate receptor activity molecular_function;GO:0016021 integral to membrane cellular_component;GO:0035235 ionotropic glutamate receptor signaling pathway biological_process;GO:0030288 outer membrane-bounded periplasmic space cellular_component	AT2G29120	-0.469696	0.154807
Cko_contig_23046	-7.19521	7.26678e-10	4.1e-206	Protein SCARECROW [Medicago truncatula]	GO:0006355 regulation of transcription, DNA-dependent biological_process	AT1G66350	-2.06947	1.64e-10
Cko_contig_8649	-2.54385	5.51048e-07	4.7e-271	PREDICTED: probable pectinesterase/pectinesterase inhibitor 39-like [Glycine max]	GO:0042545 cell wall modification biological_process;GO:0016023 cytoplasmic membrane-bounded vesicle cellular_component;GO:0005618 cell wall cellular_component;GO:0030599 pectinesterase activity molecular_function;GO:0045330 aspartyl esterase activity molecular_function;GO:0004857 enzyme inhibitor activity molecular_function;GO:0043086 negative regulation of catalytic activity biological_process;…	AT4G02320	-1.9066	1
Cko_contig_53058	-4.97516	9.13691e-12	1.6e-218	PREDICTED: GDSL esterase/lipase At5g33370-like [Glycine max]	GO:0016788 hydrolase activity, acting on ester bonds molecular_function;GO:0010226 response to lithium ion biological_process;GO:0009751 response to salicylic acid stimulus biological_process;GO:0042538 hyperosmotic salinity response biological_process;GO:0006629 lipid metabolic process biological_process	AT3G04290	-1.15619	0.38262
Cko_contig_98561	-1.79769e+308	0.000652802	3.2e-119	PREDICTED: vignain-like [Glycine max]	GO:0008234 cysteine-type peptidase activity molecular_function;GO:0006508 proteolysis biological_process	AT2G34080	-0.765587	0.581931
Cko_contig_82972	-2.81102	3.60223e-05	3e-62	PREDICTED: short-chain dehydrogenase TIC 32, chloroplastic [Vitis vinifera]	GO:0016630 protochlorophyllide reductase activity molecular_function;GO:0009706 chloroplast inner membrane cellular_component;GO:0005516 calmodulin binding molecular_function;GO:0055114 oxidation-reduction process biological_process;GO:0000166 nucleotide binding molecular_function;GO:0015031 protein transport biological_process;EC:1.3.1.33	AT4G23420	-1.70408	0.00216389
Cko_contig_89641	-6.88932	4.53512e-09	4.1e-238	PREDICTED: plasma membrane ATPase 1-like isoform 1 [Glycine max]	GO:0008553 hydrogen-exporting ATPase activity, phosphorylative mechanism molecular_function;GO:0016021 integral to membrane cellular_component;GO:0046872 metal ion binding molecular_function;GO:0006200 ATP catabolic process biological_process;GO:0006754 ATP biosynthetic process biological_process;GO:0005524 ATP binding molecular_function;GO:0006812 cation transport biological_process;GO:0005886 p…	AT3G60330	-1.07279	0.315068
Cko_contig_52047	-2.08376	0.000628026	4.4e-79	PREDICTED: 21 kDa protein-like [Glycine max]	GO:0030599 pectinesterase activity molecular_function;GO:0043086 negative regulation of catalytic activity biological_process;GO:0004857 enzyme inhibitor activity molecular_function;EC:3.1.1.11	AT5G20740	-3.37331	0.0822331
Cko_contig_3343	-1.99438	0.00107465	2.4e-201	PREDICTED: phytoene synthase, chloroplastic-like [Glycine max]	GO:0008299 isoprenoid biosynthetic process biological_process;GO:0016767 geranylgeranyl-diphosphate geranylgeranyltransferase activity molecular_function;GO:0009536 plastid cellular_component;EC:2.5.1.32	AT5G17230	-0.0274388	0.965976
Cko_contig_105737	-6.77625	2.90993e-05	7.7e-94	calmodulin [Batrachochytrium dendrobatidis JAM81]	GO:0005509 calcium ion binding molecular_function	AT3G43810	-0.91996	0.00422965
Cko_contig_28163	-1.71796	0.000899721	5.9e-209	PREDICTED: zinc transporter 1-like [Glycine max]	GO:0046873 metal ion transmembrane transporter activity molecular_function;GO:0055085 transmembrane transport biological_process;GO:0043231 intracellular membrane-bounded organelle cellular_component;GO:0044444 cytoplasmic part cellular_component;GO:0016020 membrane cellular_component;GO:0030001 metal ion transport biological_process	AT3G12750	-0.562563	0.732134
Cko_contig_45464	-3.98401	2.19995e-07	3.4e-128	unknown [Medicago truncatula]	GO:0005576 extracellular region cellular_component;GO:0016023 cytoplasmic membrane-bounded vesicle cellular_component;GO:0019953 sexual reproduction biological_process;GO:0006949 syncytium formation biological_process	AT4G28250	-0.597366	0.475601
Cko_contig_43523	-8.37681	1.38793e-07	8.4e-24	PREDICTED: LOW QUALITY PROTEIN: probable glutathione S-transferase-like [Glycine max]	GO:0009628 response to abiotic stimulus biological_process;GO:0016740 transferase activity molecular_function;GO:0044464 cell part cellular_component;GO:0006950 response to stress biological_process	AT1G78370	-2.27021	0
Cko_contig_63828	-5.8276	2.2934e-08	3.5e-72	PREDICTED: methionine gamma-lyase-like [Glycine max]	GO:0030170 pyridoxal phosphate binding molecular_function;GO:0003962 cystathionine gamma-synthase activity molecular_function;GO:0018826 methionine gamma-lyase activity molecular_function;GO:0006520 cellular amino acid metabolic process biological_process;GO:0005829 cytosol cellular_component;EC:2.5.1.48;EC:4.4.1.11	AT1G64660	-0.0919292	0.843785
Cko_contig_1292	-4.0475	1.16088e-07	1.4e-273	PREDICTED: ankyrin-2-like [Glycine max]	GO:0016301 kinase activity molecular_function;GO:0005198 structural molecule activity molecular_function;GO:0016310 phosphorylation biological_process	AT4G32500	-1.79769e+308	1
Cko_contig_45526	-2.76726	0.000780544	7.1e-25	PREDICTED: uncharacterized protein LOC100791097 [Glycine max]	GO:0005634 nucleus cellular_component;GO:0003677 DNA binding molecular_function	AT1G19510	-1.01216	0.25751
Cko_contig_2421	-5.13882	1.29216e-09	4.8e-218	Pectinesterase [Medicago truncatula]	GO:0030599 pectinesterase activity molecular_function;GO:0042545 cell wall modification biological_process;GO:0016020 membrane cellular_component;GO:0045330 aspartyl esterase activity molecular_function;GO:0005618 cell wall cellular_component;EC:3.1.1.11	AT5G47500	-0.578359	0.659828
Cko_contig_106859	-7.13533	9.72114e-06	1e-152	Zinc transporter, putative [Asparagus officinalis]	GO:0006810 transport biological_process	AT5G41980	-0.00711067	0.998251
Cko_contig_13000	-8.78797	1.68754e-14	1.4e-94	F-box family-4 [Medicago truncatula]	-	AT5G22610	-1.79769e+308	1
Cko_contig_33364	-7.18343	8.35357e-06	2.9e-163	PREDICTED: myristoyl-acyl carrier protein thioesterase, chloroplastic-like [Glycine max]	GO:0016295 myristoyl-[acyl-carrier-protein] hydrolase activity molecular_function;GO:0006633 fatty acid biosynthetic process biological_process;GO:0004320 oleoyl-[acyl-carrier-protein] hydrolase activity molecular_function;GO:0016296 palmitoyl-[acyl-carrier-protein] hydrolase activity molecular_function;EC:3.1.2.14	AT1G08510	-0.246275	0.544406
Cko_contig_23166	-7.64501	1.84452e-06	7.7e-82	Cu-Zn superoxide dismutase, partial [Rhizophagus intraradices]	GO:0046872 metal ion binding molecular_function;GO:0006801 superoxide metabolic process biological_process;GO:0004784 superoxide dismutase activity molecular_function;GO:0055114 oxidation-reduction process biological_process;EC:1.15.1.1	AT2G28190	-0.974094	0.00115398
Cko_contig_30451	-5.19129	4.49068e-08	3.3e-89	PALMATE-LIKE PENTAFOLIATA1 [Lotus japonicus]	GO:0005488 binding molecular_function	AT4G17810	-0.616659	0.528843
Cko_contig_46938	-2.0542	0.00055104	2.8e-25	Glu S.griseus protease inhibitor, putative [Ricinus communis]	GO:0009611 response to wounding biological_process;GO:0004867 serine-type endopeptidase inhibitor activity molecular_function;GO:0006508 proteolysis biological_process;GO:0008233 peptidase activity molecular_function	AT2G38870	-0.249053	0.557264
Cko_contig_82159	-3.89315	5.27682e-06	9.4e-292	PREDICTED: 3-oxoacyl-[acyl-carrier-protein]	GO:0004315 3-oxoacyl-[acyl-carrier-protein] synthase activity molecular_function;GO:0006633 fatty acid biosynthetic process biological_process;EC:2.3.1.41	AT5G46290	-0.926734	0.00145774
Cko_contig_106900	-5.44252	7.61086e-06	1.8e-135	hypothetical protein DICSQDRAFT_86741 [Dichomitus squalens LYAD-421 SS1]	GO:0005622 intracellular cellular_component	AT5G39740	-0.278787	0.447229
Cko_contig_106247	-6.20689	0.000146199	2.3e-70	40S ribosomal protein S17-B [Rhizopus delemar RA 99-880]	GO:0003735 structural constituent of ribosome molecular_function;GO:0022627 cytosolic small ribosomal subunit cellular_component;GO:0000028 ribosomal small subunit assembly biological_process;GO:0006414 translational elongation biological_process	AT2G05220	-0.127195	0.799343
Cko_contig_1852	-2.17707	3.3236e-05	0	Acid beta-fructofuranosidase [Medicago truncatula]	GO:0000325 plant-type vacuole cellular_component;GO:0009505 plant-type cell wall cellular_component;GO:0050306 sucrose 1F-fructosyltransferase activity molecular_function;GO:0004575 sucrose alpha-glucosidase activity molecular_function;GO:0005985 sucrose metabolic process biological_process;GO:0051669 fructan beta-fructosidase activity molecular_function;EC:2.4.1.99;EC:3.2.1.26;EC:3.2.1.48;EC:3.2…	AT1G12240	-0.301784	0.42954
Cko_contig_46332	-6.46214	2.84795e-10	3.2e-251	PREDICTED: scarecrow-like protein 3-like [Glycine max]	GO:0006355 regulation of transcription, DNA-dependent biological_process	AT1G50420	-1.89747	3.13e-11
Cko_contig_53844	-6.30145	3.17968e-13	3.2e-63	RecName: Full=Bark agglutinin I polypeptide B; AltName: Full=LECRPA2; AltName: Full=RPbAI; Flags: Precursor	GO:0046872 metal ion binding molecular_function;GO:0030246 carbohydrate binding molecular_function	AT5G10530	-0.405974	0.650456
Cko_contig_100961	-7.45236	3.50653e-06	2.6e-207	predicted protein [Nematostella vectensis]	GO:0005874 microtubule cellular_component;GO:0051258 protein polymerization biological_process;GO:0006184 GTP catabolic process biological_process;GO:0007018 microtubule-based movement biological_process;GO:0003924 GTPase activity molecular_function;GO:0005198 structural molecule activity molecular_function;GO:0005737 cytoplasm cellular_component;GO:0005525 GTP binding molecular_function	AT4G14960	-0.941751	0.00312405
Cko_contig_105659	-6.08558	0.000202222	1.8e-60	RecName: Full=40S ribosomal protein S13	GO:0000184 nuclear-transcribed mRNA catabolic process, nonsense-mediated decay biological_process;GO:0006415 translational termination biological_process;GO:0006413 translational initiation biological_process;GO:0005515 protein binding molecular_function;GO:0006414 translational elongation biological_process;GO:0016787 hydrolase activity molecular_function;GO:0005730 nucleolus cellular_component;…	AT4G00100	-0.218309	0.57342
Cko_contig_61681	-2.96694	2.65172e-05	0	PREDICTED: 4-coumarate--CoA ligase-like 5-like [Glycine max]	GO:0016874 ligase activity molecular_function;GO:0046872 metal ion binding molecular_function;GO:0006979 response to oxidative stress biological_process;GO:0020037 heme binding molecular_function;GO:0004601 peroxidase activity molecular_function;GO:0047077 Photinus-luciferin 4-monooxygenase (ATP-hydrolyzing) activity molecular_function;GO:0055114 oxidation-reduction process biological_process;EC:…	AT1G20510	-2.11105	1.04e-14
Cko_contig_36341	-3.44909	0.000658981	3.8e-19	hypothetical protein VITISV_008825 [Vitis vinifera]	-	AT1G48120	-0.450141	0.202169
Cko_contig_45465	-4.8526	2.06818e-06	3.6e-23	unknown [Medicago truncatula]	GO:0005576 extracellular region cellular_component;GO:0006949 syncytium formation biological_process;GO:0019953 sexual reproduction biological_process	AT4G28250	-0.597366	0.475601
Cko_contig_81589	-3.44183	1.16035e-06	1.1e-17	Papain-like cysteine peptidase XBCP3 [Medicago truncatula]	GO:0008233 peptidase activity molecular_function;GO:0044238 primary metabolic process biological_process;GO:0043170 macromolecule metabolic process biological_process	AT1G09850	-1.10379	0.000135707
Cko_contig_63118	-4.01063	3.60842e-09	1.1e-217	GDSL esterase/lipase [Medicago truncatula]	GO:0016788 hydrolase activity, acting on ester bonds molecular_function;GO:0010226 response to lithium ion biological_process;GO:0009751 response to salicylic acid stimulus biological_process;GO:0042538 hyperosmotic salinity response biological_process;GO:0006629 lipid metabolic process biological_process	AT3G04290	-1.15619	0.38262
Cko_contig_58448	-7.32951	3.17011e-10	7.9e-42	predicted protein [Populus trichocarpa]	-	AT2G39530	-2.06896	1
Cko_contig_105027	-5.42262	8.3063e-06	1.3e-76	Oligopeptide transporter [Medicago truncatula]	GO:0055085 transmembrane transport biological_process;GO:0006857 oligopeptide transport biological_process;GO:0080167 response to karrikin biological_process	AT5G64410	-1.02004	0.00401536
Cko_contig_41679	-5.30797	1.34899e-07	5.2e-31	PREDICTED: methionine gamma-lyase-like [Glycine max]	GO:0030170 pyridoxal phosphate binding molecular_function;GO:0003962 cystathionine gamma-synthase activity molecular_function;GO:0018826 methionine gamma-lyase activity molecular_function;GO:0006520 cellular amino acid metabolic process biological_process;GO:0005829 cytosol cellular_component;EC:2.5.1.48;EC:4.4.1.11	AT1G64660	-0.0919292	0.843785
Cko_contig_57910	-4.57462	1.40021e-06	6.6e-139	lectin-like protein [Medicago truncatula]	GO:0030246 carbohydrate binding molecular_function	AT5G10530	-0.405974	0.650456
Cko_contig_57178	-2.0876	6.16149e-05	1.6e-58	histone H4 [Arabidopsis thaliana]	GO:0000786 nucleosome cellular_component;GO:0009414 response to water deprivation biological_process;GO:0005730 nucleolus cellular_component;GO:0003677 DNA binding molecular_function;GO:0009579 thylakoid cellular_component;GO:0005515 protein binding molecular_function;GO:0006334 nucleosome assembly biological_process;GO:0009507 chloroplast cellular_component;GO:0005886 plasma membrane cellular_co…	AT5G59970	-1.38233	0.000722216
Cko_contig_40670	-3.99685	8.62879e-05	1.9e-110	PREDICTED: LRR receptor-like serine/threonine-protein kinase ERECTA-like [Glycine max]	GO:0005488 binding molecular_function;GO:0016772 transferase activity, transferring phosphorus-containing groups molecular_function	AT1G68400	-1.38484	0.0445415
Cko_contig_105707	-5.96694	6.59946e-07	6.1e-103	RecName: Full=Elongation factor 1-alpha; Short=EF-1-alpha	GO:0003746 translation elongation factor activity molecular_function;GO:0006414 translational elongation biological_process;GO:0006184 GTP catabolic process biological_process;GO:0003924 GTPase activity molecular_function;GO:0005737 cytoplasm cellular_component;GO:0005525 GTP binding molecular_function	AT5G60390	-0.865785	0.038513
Cko_contig_25382	-5.66773	6.34657e-08	7.3e-70	hypothetical protein BATDEDRAFT_34413 [Batrachochytrium dendrobatidis JAM81]	-	AT3G43230	-0.124878	0.77698
Cko_contig_53294	-2.1796	0.000401609	5.2e-85	MLP-like protein [Medicago truncatula]	GO:0009607 response to biotic stimulus biological_process;GO:0006952 defense response biological_process	AT2G01520	-1.66239	1
Cko_contig_4644	-2.11096	0.000593877	1.1e-152	unknown [Lotus japonicus]	GO:0009972 cytidine deamination biological_process;GO:0004126 cytidine deaminase activity molecular_function;GO:0008270 zinc ion binding molecular_function;EC:3.5.4.5	AT2G19570	-1.68952	0.386714
Cko_contig_49886	-1.93641	0.000134659	3.2e-79	uncharacterized protein LOC100306308 [Glycine max]	GO:0005840 ribosome cellular_component;GO:0009941 chloroplast envelope cellular_component;GO:0003735 structural constituent of ribosome molecular_function;GO:0006412 translation biological_process	AT1G48350	-2.1478	0
Cko_contig_63829	-4.26764	1.34618e-05	1.9e-44	unknown [Populus trichocarpa]	GO:0030170 pyridoxal phosphate binding molecular_function;GO:0003962 cystathionine gamma-synthase activity molecular_function;GO:0018826 methionine gamma-lyase activity molecular_function;GO:0006520 cellular amino acid metabolic process biological_process;GO:0005829 cytosol cellular_component;EC:2.5.1.48;EC:4.4.1.11	AT1G64660	-0.0919292	0.843785
Cko_contig_91853	-6.11067	0.000189205	2.4e-124	PREDICTED: uncharacterized protein LOC100782706 [Glycine max]	-	AT5G57910	-0.114403	0.795284
Cko_contig_55845	-2.02757	7.11524e-05	2.3e-171	expansin-B3-like precursor [Glycine max]	GO:0005576 extracellular region cellular_component;GO:0016023 cytoplasmic membrane-bounded vesicle cellular_component;GO:0019953 sexual reproduction biological_process;GO:0006949 syncytium formation biological_process	AT4G28250	-0.597366	0.475601
Cko_contig_89261	-2.76003	0.000492858	9.8e-143	PREDICTED: probable transcription factor PosF21 [Glycine max]	GO:0003700 sequence-specific DNA binding transcription factor activity molecular_function;GO:0043565 sequence-specific DNA binding molecular_function;GO:0046983 protein dimerization activity molecular_function;GO:0006355 regulation of transcription, DNA-dependent biological_process	AT2G42380	-0.951131	1
Cko_contig_81265	-6.95313	1.70897e-05	0	Subtilisin-like protease [Medicago truncatula]	GO:0055114 oxidation-reduction process biological_process;GO:0009897 external side of plasma membrane cellular_component;GO:0010103 stomatal complex morphogenesis biological_process;GO:0042802 identical protein binding molecular_function;GO:0006508 proteolysis biological_process;GO:0016023 cytoplasmic membrane-bounded vesicle cellular_component;GO:0043086 negative regulation of catalytic activity…	AT1G04110	-2.57457	0.0033389
Cko_contig_105309	-7.03405	1.33288e-05	1.2e-63	hypothetical protein KAFR_0C00770 [Kazachstania africana CBS 2517]	GO:0000786 nucleosome cellular_component;GO:0003677 DNA binding molecular_function;GO:0006334 nucleosome assembly biological_process;GO:0005634 nucleus cellular_component	AT5G22880	-3.0171	2.52e-09
Cko_contig_55190	-3.4608	1.00082e-06	1.6e-206	GDSL esterase/lipase [Medicago truncatula]	GO:0006629 lipid metabolic process biological_process;GO:0016788 hydrolase activity, acting on ester bonds molecular_function	AT2G42990	-1.79769e+308	1
Cko_contig_76586	-1.79769e+308	0.00028445	7.7e-42	nucleoside-diphopshate-sugar dehydratase [Plantago major]	GO:0048040 UDP-glucuronate decarboxylase activity molecular_function;GO:0051287 NAD binding molecular_function;GO:0009226 nucleotide-sugar biosynthetic process biological_process;GO:0048046 apoplast cellular_component;EC:4.1.1.35	AT2G27860	-0.941282	0.00166797
Cko_contig_62676	-3.99765	4.20782e-07	7.4e-113	PREDICTED: subtilisin-like protease SDD1-like [Glycine max]	GO:0043086 negative regulation of catalytic activity biological_process;GO:0032440 2-alkenal reductase [NAD(P)] activity molecular_function;GO:0006508 proteolysis biological_process;GO:0042802 identical protein binding molecular_function;GO:0004252 serine-type endopeptidase activity molecular_function;GO:0055114 oxidation-reduction process biological_process;EC:1.3.1.74;EC:3.4.21.0	AT1G04110	-2.57457	0.0033389
Cko_contig_91834	-3.06005	0.00119406	1.2e-108	PREDICTED: probable LRR receptor-like serine/threonine-protein kinase At4g08850-like [Glycine max]	GO:0006468 protein phosphorylation biological_process;GO:0004672 protein kinase activity molecular_function;GO:0016491 oxidoreductase activity molecular_function;GO:0000166 nucleotide binding molecular_function;GO:0050794 regulation of cellular process biological_process;GO:0016020 membrane cellular_component	AT1G35710	-0.806888	0.0643657
Cko_contig_106622	-5.8674	0.000356223	3e-66	hypothetical protein PHACADRAFT_247298 [Phanerochaete carnosa HHB-10118-sp]	GO:0005840 ribosome cellular_component;GO:0003735 structural constituent of ribosome molecular_function;GO:0006412 translation biological_process	AT4G18100	-0.370215	0.281836
Cko_contig_106502	-3.95313	0.000372479	5.2e-49	60S ribosomal protein L37 [Rhizopus delemar RA 99-880]	GO:0046872 metal ion binding molecular_function;GO:0003723 RNA binding molecular_function;GO:0030529 ribonucleoprotein complex cellular_component	AT1G52300	-0.824244	0.00463143
Cko_contig_90164	-5.49962	5.4845e-14	1.3e-282	hydroperoxide lyase [Medicago sativa]	GO:0009941 chloroplast envelope cellular_component;GO:0009611 response to wounding biological_process;GO:0009055 electron carrier activity molecular_function;GO:0004497 monooxygenase activity molecular_function;GO:0005506 iron ion binding molecular_function;GO:0020037 heme binding molecular_function;GO:0016705 oxidoreductase activity, acting on paired donors, with incorporation or reduction of mo…	AT4G15440	-4.90456	0
Cko_contig_73513	-3.8674	0.000263617	0	PREDICTED: CDK5RAP1-like protein-like [Glycine max]	GO:0006400 tRNA modification biological_process;GO:0016740 transferase activity molecular_function;GO:0051539 4 iron, 4 sulfur cluster binding molecular_function;GO:0032440 2-alkenal reductase [NAD(P)] activity molecular_function;GO:0005739 mitochondrion cellular_component;GO:0055114 oxidation-reduction process biological_process;EC:1.3.1.74	AT4G36390	-0.249905	0.50439
Cko_contig_64262	-2.44534	0.000712717	0	PREDICTED: oligopeptide transporter 7-like [Glycine max]	GO:0055085 transmembrane transport biological_process;GO:0005886 plasma membrane cellular_component;GO:0006857 oligopeptide transport biological_process	AT4G10770	-0.00384894	0.995057
Cko_contig_107807	-5.83765	0.000384151	1.3e-150	PREDICTED: ammonium transporter 3 member 1-like [Glycine max]	GO:0072488 ammonium transmembrane transport biological_process;GO:0016021 integral to membrane cellular_component;GO:0008519 ammonium transmembrane transporter activity molecular_function	AT2G38290	-1.48253	1.98e-07
Cko_contig_105258	-5.38197	9.91833e-06	4.1e-114	ribosomal protein L15-like protein [Chaetomium thermophilum var. thermophilum DSM 1495]	GO:0043581 mycelium development biological_process;GO:0030529 ribonucleoprotein complex cellular_component	AT4G16720	-0.564399	0.0703737
Cko_contig_60180	-2.72218	0.00113172	5.2e-169	PREDICTED: probable pectate lyase 5-like [Glycine max]	GO:0030570 pectate lyase activity molecular_function;GO:0016020 membrane cellular_component;EC:4.2.2.2	AT1G67750	-0.151985	1
Cko_contig_57769	-2.25269	0.00118186	5.1e-51	Flavoprotein wrbA [Medicago truncatula]	GO:0055114 oxidation-reduction process biological_process;GO:0009733 response to auxin stimulus biological_process;GO:0003960 NADPH:quinone reductase activity molecular_function;GO:0045892 negative regulation of transcription, DNA-dependent biological_process;GO:0005773 vacuole cellular_component;GO:0010181 FMN binding molecular_function;GO:0005886 plasma membrane cellular_component;EC:1.6.5.5	AT4G27270	-0.292682	0.795284
Cko_contig_23389	-3.10684	0.000732067	3e-222	Monoglyceride lipase [Medicago truncatula]	GO:0047372 acylglycerol lipase activity molecular_function;EC:3.1.1.23	AT5G16120	-0.277284	0.468421
Cko_contig_73628	-6.93919	3.38377e-09	7e-61	PREDICTED: tubulin beta-1 chain-like [Glycine max]	GO:0005618 cell wall cellular_component;GO:0005730 nucleolus cellular_component;GO:0009651 response to salt stress biological_process;GO:0005874 microtubule cellular_component;GO:0051258 protein polymerization biological_process;GO:0006184 GTP catabolic process biological_process;GO:0007018 microtubule-based movement biological_process;GO:0003924 GTPase activity molecular_function;GO:0005198 stru…	AT5G23860	-0.735985	0.0701057
Cko_contig_69546	-2.15628	2.06974e-05	3.8e-85	histone H3 [Arabidopsis thaliana]	GO:0000786 nucleosome cellular_component;GO:0003677 DNA binding molecular_function;GO:0051320 S phase biological_process;GO:0005515 protein binding molecular_function;GO:0060968 regulation of gene silencing biological_process;GO:0006334 nucleosome assembly biological_process;GO:0005576 extracellular region cellular_component;GO:0005654 nucleoplasm cellular_component;GO:0007596 blood coagulation b…	AT5G65360	-3.82593	0
Cko_contig_99272	-2.20154	0.000691472	8.1e-68	predicted protein [Populus trichocarpa]	-	AT5G26230	-0.689381	0.378515
Cko_contig_69112	-1.78007	0.000380407	2e-117	unknown [Medicago truncatula]	GO:0045735 nutrient reservoir activity molecular_function;GO:0009505 plant-type cell wall cellular_component;GO:0030145 manganese ion binding molecular_function;GO:0009409 response to cold biological_process;GO:0031012 extracellular matrix cellular_component;GO:0009734 auxin mediated signaling pathway biological_process;GO:0005634 nucleus cellular_component;GO:0048046 apoplast cellular_component	AT5G20630	-1.79769e+308	0.00716996
Cko_contig_66205	-3.98802	4.77946e-08	2.5e-160	PREDICTED: aquaporin TIP1-2-like [Glycine max]	GO:0006810 transport biological_process;GO:0016021 integral to membrane cellular_component;GO:0005215 transporter activity molecular_function	AT4G01470	-1.79769e+308	1
Cko_contig_60891	-3.65357	2.74464e-05	3e-190	RecName: Full=Long-chain-alcohol oxidase FAO1; AltName: Full=Long-chain fatty alcohol oxidase 1	GO:0050660 flavin adenine dinucleotide binding molecular_function;GO:0016021 integral to membrane cellular_component;GO:0046577 long-chain-alcohol oxidase activity molecular_function;GO:0055114 oxidation-reduction process biological_process;GO:0006066 alcohol metabolic process biological_process;GO:0009409 response to cold biological_process;EC:1.1.3.20	AT3G23410	-0.370451	0.311962
Cko_contig_69643	-2.33552	0.0017004	1.8e-50	MYB transcription factor MYB164 [Glycine max]	GO:0044707 single-multicellular organism process biological_process;GO:0003677 DNA binding molecular_function;GO:0009628 response to abiotic stimulus biological_process;GO:0005634 nucleus cellular_component	AT4G39250	-1.79769e+308	1
Cko_contig_1596	-5.22997	2.20405e-07	2e-98	PREDICTED: uncharacterized protein LOC100793250 [Glycine max]	-	AT1G60060	-0.0900646	0.958672
Cko_contig_30422	-1.79769e+308	0.00109597	2.5e-199	GDSL esterase/lipase [Medicago truncatula]	GO:0016788 hydrolase activity, acting on ester bonds molecular_function;GO:0006629 lipid metabolic process biological_process	AT1G71120	-2.24234	0.0658841
Cko_contig_34971	-6.73651	1.09659e-08	1e-215	PREDICTED: ammonium transporter 3 member 1-like [Glycine max]	GO:0072488 ammonium transmembrane transport biological_process;GO:0016021 integral to membrane cellular_component;GO:0008519 ammonium transmembrane transporter activity molecular_function	AT2G38290	-1.48253	1.98e-07
Cko_contig_72087	-1.74542	0.000659824	2.9e-177	PREDICTED: probable polygalacturonase non-catalytic subunit JP650-like [Glycine max]	-	AT1G70370	-1.47079	1.44e-07
Cko_contig_39811	-6.01646	6.57683e-09	1.5e-79	putative NtPRp27-like protein [Atropa belladonna]	-	AT2G15220	-1.23762	0.33341
Cko_contig_72704	-2.51958	2.67923e-05	4.5e-182	PREDICTED: geranylgeranyl pyrophosphate synthase, chloroplastic-like [Glycine max]	GO:0051501 diterpene phytoalexin metabolic process biological_process;GO:0004337 geranyltranstransferase activity molecular_function;GO:0016491 oxidoreductase activity molecular_function;GO:0016114 terpenoid biosynthetic process biological_process;GO:0004311 farnesyltranstransferase activity molecular_function;GO:0008654 phospholipid biosynthetic process biological_process;GO:0000010 trans-hexapr…	AT4G36810	-1.73106	3.21e-10
Cko_contig_72665	-3.53509	3.38588e-06	6.1e-171	PREDICTED: 3-ketoacyl-CoA synthase 6-like [Glycine max]	GO:0048868 pollen tube development biological_process;GO:0010025 wax biosynthetic process biological_process;GO:0000038 very long-chain fatty acid metabolic process biological_process;GO:0042335 cuticle development biological_process;GO:0009416 response to light stimulus biological_process;GO:0009409 response to cold biological_process;GO:0009922 fatty acid elongase activity molecular_function;GO…	AT1G68530	-0.074698	0.918393
Cko_contig_72002	-2.74602	0.000109389	1.1e-129	ATP binding protein, putative [Ricinus communis]	GO:0006468 protein phosphorylation biological_process;GO:0004674 protein serine/threonine kinase activity molecular_function;GO:0000166 nucleotide binding molecular_function;GO:0050794 regulation of cellular process biological_process;EC:2.7.11.0	AT1G05100	-0.504596	0.121335
Cko_contig_74926	-2.18737	1.66886e-05	1.3e-52	unknown [Lotus japonicus]	GO:0019253 reductive pentose-phosphate cycle biological_process;GO:0016984 ribulose-bisphosphate carboxylase activity molecular_function;GO:0004497 monooxygenase activity molecular_function;GO:0009853 photorespiration biological_process;GO:0009507 chloroplast cellular_component;GO:0055114 oxidation-reduction process biological_process;EC:4.1.1.39	AT1G67090	-2.31203	3.2e-05
Cko_contig_29675	-7.48151	3.18522e-06	6.1e-241	Cc-nbs-lrr resistance protein [Medicago truncatula]	GO:0032559 adenyl ribonucleotide binding molecular_function	AT3G14460	-0.523302	0.323594
DEGs downregulated in salt stressed C. korshinskii were upregulated in salt treated Arabidopsis
gene_id of C. korshinskii	log2(fold_change)	p_value	E-value	Function	GO_annotation	gene_id of Arabidopsis	log2(fold_change)	q_value
Cko_contig_65924	-4.39985	4.27214e-13	0	Serine carboxypeptidase-like protein [Medicago truncatula]	GO:0004185 serine-type carboxypeptidase activity molecular_function;GO:0006508 proteolysis biological_process;EC:3.4.16.0	AT3G63470	0.643491	0.739534
Cko_contig_45355	-3.58274	8.54872e-13	2.2e-202	PREDICTED: clavaminate synthase-like protein At3g21360-like [Glycine max]	GO:0016491 oxidoreductase activity molecular_function;GO:0055114 oxidation-reduction process biological_process	AT3G21360	0.329139	0.392456
Cko_contig_57992	-6.13578	8.72147e-12	2.1e-176	PREDICTED: nitrate reductase [NADH]	GO:0050660 flavin adenine dinucleotide binding molecular_function;GO:0005773 vacuole cellular_component;GO:0005886 plasma membrane cellular_component;GO:0009055 electron carrier activity molecular_function;GO:0009610 response to symbiotic fungus biological_process;GO:0006809 nitric oxide biosynthetic process biological_process;GO:0042128 nitrate assimilation biological_process;GO:0005506 iron ion…	AT1G37130	0.515884	0.14597
Cko_contig_52729	-4.33006	9.59743e-12	0	Subtilisin-like serine protease [Medicago truncatula]	GO:0043086 negative regulation of catalytic activity biological_process;GO:0016491 oxidoreductase activity molecular_function;GO:0006508 proteolysis biological_process;GO:0042802 identical protein binding molecular_function;GO:0004252 serine-type endopeptidase activity molecular_function;EC:3.4.21.0	AT3G14067	0.381625	0.463502
Cko_contig_76637	-4.34786	1.42863e-11	0	subtilase [Lotus japonicus]	GO:0005576 extracellular region cellular_component;GO:0043086 negative regulation of catalytic activity biological_process;GO:0006508 proteolysis biological_process;GO:0042802 identical protein binding molecular_function;GO:0004252 serine-type endopeptidase activity molecular_function;EC:3.4.21.0	AT5G67360	0.593452	0.0763645
Cko_contig_23715	-3.3213	4.44254e-11	3.8e-45	unknown [Lotus japonicus]	GO:0006869 lipid transport biological_process	AT4G33550	6.17777	0
Cko_contig_55896	-4.20054	6.24898e-11	3.1e-290	PREDICTED: lysine histidine transporter 1-like [Glycine max]	GO:0080167 response to karrikin biological_process;GO:0016021 integral to membrane cellular_component;GO:0043090 amino acid import biological_process;GO:0009536 plastid cellular_component;GO:0005886 plasma membrane cellular_component	AT5G40780	0.208762	0.68272
Cko_contig_349	-5.04106	1.00423e-10	8.3e-103	PREDICTED: germin-like protein 9-3-like [Glycine max]	GO:0048046 apoplast cellular_component;GO:0004784 superoxide dismutase activity molecular_function;GO:0045735 nutrient reservoir activity molecular_function;GO:0030145 manganese ion binding molecular_function;GO:0055114 oxidation-reduction process biological_process;EC:1.15.1.1	AT1G09560	0.864217	0.0023313
Cko_contig_43820	-4.83442	3.95471e-10	3e-181	PREDICTED: hevamine-A-like [Glycine max]	GO:0005975 carbohydrate metabolic process biological_process;GO:0003796 lysozyme activity molecular_function;GO:0043169 cation binding molecular_function;EC:3.2.1.17	AT5G24090	2.12215	1.12e-10
Cko_contig_104597	-2.91657	4.93679e-10	2e-32	PREDICTED: uncharacterized protein LOC100305954 [Glycine max]	GO:0005507 copper ion binding molecular_function	AT3G15353	1.2159	0.00394561
Cko_contig_93717	-5.56406	9.16335e-10	2.5e-13	hypothetical protein VITISV_034626 [Vitis vinifera]	GO:0005524 ATP binding molecular_function;GO:0006298 mismatch repair biological_process;GO:0030983 mismatched DNA binding molecular_function	AT5G63190	1.01452	0.0584547
Cko_contig_26235	-3.92383	2.98679e-09	1.8e-67	PREDICTED: uncharacterized protein LOC100243697 [Vitis vinifera]	GO:0003677 DNA binding molecular_function	AT2G01060	0.510921	0.134428
Cko_contig_60000	-3.98243	3.03268e-09	0	uncharacterized protein LOC100803766 [Glycine max]	GO:0020037 heme binding molecular_function;GO:0016705 oxidoreductase activity, acting on paired donors, with incorporation or reduction of molecular oxygen molecular_function;GO:0004497 monooxygenase activity molecular_function;GO:0005506 iron ion binding molecular_function;GO:0009055 electron carrier activity molecular_function;GO:0055114 oxidation-reduction process biological_process	AT5G45340	1.1331	3.43e-05
Cko_contig_45225	-4.02825	3.07874e-09	9.3e-237	PREDICTED: kelch-like protein 8-like [Glycine max]	-	AT1G67480	0.142216	0.806529
Cko_contig_71989	-5.19539	3.55279e-09	4.1e-34	cystatin [Spinacia oleracea]	-	AT2G40880	0.388877	0.430318
Cko_contig_64463	-3.71645	5.12304e-09	0	PREDICTED: ABC transporter G family member 18-like [Glycine max]	GO:0005739 mitochondrion cellular_component;GO:0006200 ATP catabolic process biological_process;GO:0005524 ATP binding molecular_function;GO:0016887 ATPase activity molecular_function;GO:0016020 membrane cellular_component;EC:3.6.1.3	AT5G13580	2.74988	3.06e-05
Cko_contig_6381	-4.10578	8.26368e-09	0	H+-ATPase [Medicago truncatula]	GO:0008553 hydrogen-exporting ATPase activity, phosphorylative mechanism molecular_function;GO:0016021 integral to membrane cellular_component;GO:0046872 metal ion binding molecular_function;GO:0006200 ATP catabolic process biological_process;GO:0006754 ATP biosynthetic process biological_process;GO:0005524 ATP binding molecular_function;GO:0015992 proton transport biological_process;GO:0005886 p…	AT5G62670	0.153003	0.866107
Cko_contig_100736	-6.5788	1.37243e-08	1.6e-33	TMV resistance protein N [Medicago truncatula]	GO:0006952 defense response biological_process;GO:0043531 ADP binding molecular_function;GO:0005622 intracellular cellular_component;GO:0005524 ATP binding molecular_function;GO:0007165 signal transduction biological_process;GO:0017111 nucleoside-triphosphatase activity molecular_function;GO:0016020 membrane cellular_component;EC:3.6.1.15	AT5G46470	0.452119	0.163011
Cko_contig_9635	-3.92024	1.37068e-08	7.3e-93	PREDICTED: somatic embryogenesis receptor kinase 4-like [Glycine max]	GO:0016772 transferase activity, transferring phosphorus-containing groups molecular_function;GO:0097159 organic cyclic compound binding molecular_function;GO:0044425 membrane part cellular_component;GO:1901363 heterocyclic compound binding molecular_function;GO:0044237 cellular metabolic process biological_process	AT5G51560	0.42543	0.622824
Cko_contig_59809	-5.52059	3.67791e-06	9e-200	Stearoyl acyl carrier protein desaturase [Medicago truncatula]	GO:0006633 fatty acid biosynthetic process biological_process;GO:0046914 transition metal ion binding molecular_function;GO:0045300 acyl-[acyl-carrier-protein] desaturase activity molecular_function;GO:0009507 chloroplast cellular_component;GO:0016020 membrane cellular_component;GO:0055114 oxidation-reduction process biological_process;EC:1.14.19.2	AT1G43800	0.00113786	1
Cko_contig_55833	-4.71189	1.67457e-08	5.2e-165	unknown [Lotus japonicus]	GO:0005975 carbohydrate metabolic process biological_process;GO:0004568 chitinase activity molecular_function;GO:0005618 cell wall cellular_component;GO:0016998 cell wall macromolecule catabolic process biological_process;GO:0006032 chitin catabolic process biological_process;EC:3.2.1.14	AT4G01700	0.300607	0.800563
Cko_contig_54872	-3.49693	2.03561e-08	2.7e-133	Glutathione S-transferase [Medicago truncatula]	GO:0016829 lyase activity molecular_function;GO:0006749 glutathione metabolic process biological_process;GO:0016740 transferase activity molecular_function;GO:0009507 chloroplast cellular_component;GO:0046686 response to cadmium ion biological_process;GO:0080167 response to karrikin biological_process;GO:0006950 response to stress biological_process	AT1G17180	1.3566	1
Cko_contig_28406	-2.58858	2.78074e-08	1.9e-51	Non-specific lipid-transfer protein [Medicago truncatula]	GO:0008289 lipid binding molecular_function;GO:0006869 lipid transport biological_process	AT5G59310	3.69847	0
Cko_contig_2346	-8.58693	3.21734e-08	5.2e-104	hypothetical protein MTR_101s0024 [Medicago truncatula]	-	AT2G35140	0.663951	0.470896
Cko_contig_53789	-3.65234	3.973e-08	0	PREDICTED: high affinity cationic amino acid transporter 1-like [Glycine max]	GO:0003333 amino acid transmembrane transport biological_process;GO:0015174 basic amino acid transmembrane transporter activity molecular_function;GO:0015179 L-amino acid transmembrane transporter activity molecular_function;GO:0015802 basic amino acid transport biological_process;GO:0016021 integral to membrane cellular_component;GO:0043092 L-amino acid import biological_process	AT4G21120	0.689105	0.220699
Cko_contig_62675	-3.65244	8.97675e-08	0	PREDICTED: subtilisin-like protease SDD1-like [Glycine max]	GO:0043086 negative regulation of catalytic activity biological_process;GO:0006508 proteolysis biological_process;GO:0042802 identical protein binding molecular_function;GO:0004252 serine-type endopeptidase activity molecular_function;EC:3.4.21.0	AT3G14067	0.381625	0.463502
Cko_contig_33445	-5.08848	3.10986e-07	1.3e-30	predicted protein [Populus trichocarpa]	-	AT4G14746	0.292101	0.422716
Cko_contig_29476	-3.8737	3.99608e-07	3.1e-73	Subtilisin-like serine protease [Medicago truncatula]	GO:0043086 negative regulation of catalytic activity biological_process;GO:0006508 proteolysis biological_process;GO:0042802 identical protein binding molecular_function;GO:0004252 serine-type endopeptidase activity molecular_function;EC:3.4.21.0	AT2G05920	0.387481	0.291605
Cko_contig_30630	-5.138	4.85973e-07	9.8e-61	hypothetical protein BATDEDRAFT_91085 [Batrachochytrium dendrobatidis JAM81]	-	AT4G36720	0.390734	0.732789
Cko_contig_58647	-4.8963	5.45503e-07	3.9e-227	PREDICTED: putative amidase C869.01-like [Vitis vinifera]	GO:0016787 hydrolase activity molecular_function	AT4G34880	0.378083	1
Cko_contig_6760	-3.90821	6.52381e-07	2e-238	PREDICTED: UDP-glycosyltransferase 76F1-like [Glycine max]	GO:0016758 transferase activity, transferring hexosyl groups molecular_function;GO:0008152 metabolic process biological_process;EC:2.4.1.0	AT3G55700	0.579342	1
Cko_contig_58721	-4.61582	7.55025e-07	2e-99	TIR-NBS-LRR type disease resistance protein [Medicago truncatula]	GO:0050896 response to stimulus biological_process;GO:0032559 adenyl ribonucleotide binding molecular_function	AT2G14080	0.6366	0.0393742
Cko_contig_25474	-3.10953	1.00009e-06	5.6e-82	PREDICTED: uncharacterized protein LOC100791850 [Glycine max]	-	AT1G09310	0.278516	0.628422
Cko_contig_83529	-3.23998	1.0691e-06	5.4e-58	PREDICTED: uncharacterized protein LOC100792848 [Glycine max]	GO:0005507 copper ion binding molecular_function;GO:0009055 electron carrier activity molecular_function	AT2G32300	1.79769e+308	0.00348855
Cko_contig_68141	-7.55414	1.52585e-06	3.6e-36	PREDICTED: protein transport protein SEC24-1-like [Glycine max]	GO:0030127 COPII vesicle coat cellular_component;GO:0006886 intracellular protein transport biological_process;GO:0006888 ER to Golgi vesicle-mediated transport biological_process;GO:0008270 zinc ion binding molecular_function	AT2G27460	0.38652	0.345974
Cko_contig_105351	-4.05501	2.43364e-06	1.7e-283	Cytochrome P450 [Medicago truncatula]	GO:0020037 heme binding molecular_function;GO:0016705 oxidoreductase activity, acting on paired donors, with incorporation or reduction of molecular oxygen molecular_function;GO:0004497 monooxygenase activity molecular_function;GO:0005506 iron ion binding molecular_function;GO:0009055 electron carrier activity molecular_function;GO:0055114 oxidation-reduction process biological_process	AT2G30750	3.14708	4.22e-07
Cko_contig_48580	-3.36193	2.66289e-06	0	ABC transporter G family member [Medicago truncatula]	GO:0006200 ATP catabolic process biological_process;GO:0005524 ATP binding molecular_function;GO:0016887 ATPase activity molecular_function;GO:0016020 membrane cellular_component;EC:3.6.1.3	AT2G37360	2.53129	1
Cko_contig_59809	-5.52059	3.67791e-06	9e-200	Stearoyl acyl carrier protein desaturase [Medicago truncatula]	GO:0006633 fatty acid biosynthetic process biological_process;GO:0046914 transition metal ion binding molecular_function;GO:0045300 acyl-[acyl-carrier-protein] desaturase activity molecular_function;GO:0009507 chloroplast cellular_component;GO:0016020 membrane cellular_component;GO:0055114 oxidation-reduction process biological_process;EC:1.14.19.2	AT1G43800	0.00113786	1
Cko_contig_3896	-5.3966	6.542e-06	4e-49	Werner syndrome ATP-dependent helicase [Medicago truncatula]	GO:0003824 catalytic activity molecular_function	AT5G48350	0.615758	0.383469
Cko_contig_73516	-7.05371	8.29593e-06	7.9e-75	PREDICTED: probable peptide/nitrate transporter At1g59740-like [Glycine max]	GO:0016020 membrane cellular_component;GO:0006857 oligopeptide transport biological_process;GO:0005215 transporter activity molecular_function	AT1G69850	1.22333	7.41e-06
Cko_contig_52607	-4.41237	9.05197e-06	4.5e-221	PREDICTED: endoglucanase 25-like [Glycine max]	GO:0004553 hydrolase activity, hydrolyzing O-glycosyl compounds molecular_function;GO:0005975 carbohydrate metabolic process biological_process;GO:0044464 cell part cellular_component;EC:3.2.1.0	AT5G49720	0.135042	0.771713
Cko_contig_105121	-4.04011	9.42082e-06	8.3e-168	PREDICTED: uncharacterized oxidoreductase C23D3.11-like [Glycine max]	GO:0055114 oxidation-reduction process biological_process;GO:0006355 regulation of transcription, DNA-dependent biological_process;GO:0004316 3-oxoacyl-[acyl-carrier-protein] reductase (NADPH) activity molecular_function;GO:0003677 DNA binding molecular_function;GO:0003700 sequence-specific DNA binding transcription factor activity molecular_function;GO:0000166 nucleotide binding molecular_functi…	AT5G10050	0.0110735	0.991755
Cko_contig_54460	-3.66066	9.44502e-06	4.1e-130	PREDICTED: bidirectional sugar transporter SWEET1-like [Glycine max]	GO:0005887 integral to plasma membrane cellular_component;GO:0016023 cytoplasmic membrane-bounded vesicle cellular_component;GO:0051119 sugar transmembrane transporter activity molecular_function;GO:0008643 carbohydrate transport biological_process	AT1G21460	0.560066	0.0696006
Cko_contig_25951	-4.16431	1.12459e-05	1.7e-62	PREDICTED: UDP-glycosyltransferase 73C4-like [Glycine max]	GO:0016758 transferase activity, transferring hexosyl groups molecular_function;GO:0008152 metabolic process biological_process;EC:2.4.1.0	AT2G15480	3.59006	0
Cko_contig_46873	-2.65804	1.2552e-05	5.4e-97	hypothetical protein MTR_3g089570 [Medicago truncatula]	GO:0016023 cytoplasmic membrane-bounded vesicle cellular_component	AT2G42840	1.46166	0.00351475
Cko_contig_54590	-3.24422	1.41764e-05	0	Wall-associated receptor kinase-like protein [Medicago truncatula]	GO:0016023 cytoplasmic membrane-bounded vesicle cellular_component;GO:0006468 protein phosphorylation biological_process;GO:0005524 ATP binding molecular_function;GO:0004674 protein serine/threonine kinase activity molecular_function;EC:2.7.11.0	AT1G56720	1.49927	0.000394721
Cko_contig_25207	-4.09102	2.33627e-05	3.6e-217	PREDICTED: protein SCARECROW-like [Glycine max]	GO:0007275 multicellular organismal development biological_process;GO:0043229 intracellular organelle cellular_component;GO:0006355 regulation of transcription, DNA-dependent biological_process	AT3G54220	0.989299	0.00639691
Cko_contig_34181	-4.09102	2.33627e-05	2.5e-214	predicted protein [Populus trichocarpa]	GO:0006857 oligopeptide transport biological_process;GO:0016021 integral to membrane cellular_component;GO:0005215 transporter activity molecular_function	AT5G01180	0.31147	0.614884
Cko_contig_53529	-4.71606	2.72217e-05	5.1e-269	PREDICTED: heparan-alpha-glucosaminide N-acetyltransferase-like [Glycine max]	GO:0016020 membrane cellular_component;GO:0016740 transferase activity molecular_function	AT5G27730	0.790952	0.0059133
Cko_contig_23106	-1.79769e+308	2.86267e-05	9.7e-121	hypothetical protein VITISV_011051 [Vitis vinifera]	-	AT4G38180	0.0566084	0.944175
Cko_contig_5574	-1.91683	3.14001e-05	0	Beta xylosidase [Medicago truncatula]	GO:0005975 carbohydrate metabolic process biological_process;GO:0009505 plant-type cell wall cellular_component;GO:0046556 alpha-N-arabinofuranosidase activity molecular_function;GO:0010214 seed coat development biological_process;GO:0048046 apoplast cellular_component;GO:0008422 beta-glucosidase activity molecular_function;EC:3.2.1.55;EC:3.2.1.21	AT5G49360	3.70203	0
Cko_contig_100266	-4.99384	3.80011e-05	2.5e-47	hypothetical protein MTR_7g058500 [Medicago truncatula]	-	AT2G23470	0.266974	0.875105
Cko_contig_22839	-4.99384	3.80011e-05	8.4e-195	PREDICTED: ABC transporter G family member 11-like [Glycine max]	GO:0006200 ATP catabolic process biological_process;GO:0005524 ATP binding molecular_function;GO:0016887 ATPase activity molecular_function;GO:0016020 membrane cellular_component;EC:3.6.1.3	AT1G17840	0.225186	0.641893
Cko_contig_101592	-4.63476	3.93288e-05	2.7e-10	Squalene epoxidase [Solanum lycopersicum]	GO:0008152 metabolic process biological_process;GO:0050896 response to stimulus biological_process;GO:0004497 monooxygenase activity molecular_function	AT1G58440	0.301198	0.429383
Cko_contig_57061	-3.29819	5.05698e-05	7.1e-41	unknown [Medicago truncatula]	GO:0080167 response to karrikin biological_process;GO:0006749 glutathione metabolic process biological_process;GO:0004364 glutathione transferase activity molecular_function;GO:0004462 lactoylglutathione lyase activity molecular_function;EC:2.5.1.18;EC:4.4.1.5	AT1G78320	1.64714	0.13822
Cko_contig_59522	-1.79769e+308	5.54423e-05	5.1e-23	Ubiquitin carboxyl-terminal hydrolase family protein [Medicago truncatula]	-	AT3G11910	0.0317131	0.959836
Cko_contig_59300	-2.97222	5.85549e-05	7.1e-57	lectin [Robinia pseudoacacia]	GO:0046872 metal ion binding molecular_function;GO:0030246 carbohydrate binding molecular_function	AT2G37710	1.07563	0.000297265
Cko_contig_45653	-1.89416	5.94951e-05	5.6e-195	2-Hydroxyisoflavanone dehydratase [Glycyrrhiza echinata]	GO:0008152 metabolic process biological_process;GO:0052689 carboxylic ester hydrolase activity molecular_function;EC:3.1.1.0	AT3G48690	1.05478	0.00030061
Cko_contig_309	-1.97789	6.45183e-05	4.2e-102	PREDICTED: sialidase-like [Glycine max]	-	AT2G42840	1.46166	0.00351475
Cko_contig_105045	-6.35912	7.06278e-05	3.2e-11	predicted protein [Arabidopsis lyrata subsp. lyrata]	-	AT1G19610	3.55527	1.95e-09
Cko_contig_48280	-3.8005	7.75956e-05	1.6e-80	PREDICTED: uncharacterized protein LOC100782912 [Glycine max]	-	AT1G03055	1.41498	0.171408
Cko_contig_80265	-2.67191	8.66074e-05	2.3e-203	Retinol dehydrogenase [Medicago truncatula]	GO:0016630 protochlorophyllide reductase activity molecular_function;GO:0009860 pollen tube growth biological_process;GO:0000166 nucleotide binding molecular_function;GO:0055114 oxidation-reduction process biological_process;EC:1.3.1.33	AT5G02540	0.957828	0.152597
Cko_contig_100369	-4.38421	0.000116232	8.2e-164	UDP-glucosyltransferase, putative [Medicago truncatula]	GO:0016758 transferase activity, transferring hexosyl groups molecular_function;GO:0008152 metabolic process biological_process;EC:2.4.1.0	AT1G05675	2.47687	8.72e-05
Cko_contig_76905	-1.76774	0.000130839	3.7e-192	PREDICTED: probable xyloglucan endotransglucosylase/hydrolase protein 6-like [Glycine max]	GO:0006073 cellular glucan metabolic process biological_process;GO:0048046 apoplast cellular_component;GO:0033946 xyloglucan-specific endo-beta-1,4-glucanase activity molecular_function;GO:0005618 cell wall cellular_component;GO:0016762 xyloglucan:xyloglucosyl transferase activity molecular_function;EC:3.2.1.151;EC:2.4.1.207	AT5G65730	0.0115618	0.990121
Cko_contig_11248	-3.93562	0.00014666	7.7e-45	Glycine-rich RNA-binding protein [Medicago truncatula]	GO:0003676 nucleic acid binding molecular_function;GO:0005739 mitochondrion cellular_component;GO:0000166 nucleotide binding molecular_function	AT5G61030	0.105539	0.89385
Cko_contig_68786	-2.79826	0.00016246	1.4e-221	uncharacterized protein LOC100800635 precursor [Glycine max]	GO:0016788 hydrolase activity, acting on ester bonds molecular_function;GO:0048046 apoplast cellular_component;GO:0005618 cell wall cellular_component;GO:0005634 nucleus cellular_component;GO:0009507 chloroplast cellular_component;GO:0006629 lipid metabolic process biological_process	AT1G29670	0.491913	0.153016
Cko_contig_51067	-2.53706	0.00018825	2e-181	Quinone oxidoreductase-like protein [Medicago truncatula]	GO:0003960 NADPH:quinone reductase activity molecular_function;GO:0008270 zinc ion binding molecular_function;GO:0009536 plastid cellular_component;GO:0055114 oxidation-reduction process biological_process;GO:0000166 nucleotide binding molecular_function;EC:1.6.5.5	AT1G23740	1.43888	1.02e-07
Cko_contig_64660	-2.73798	0.000220056	1.9e-24	PREDICTED: 18.5 kDa class I heat shock protein-like [Glycine max]	GO:0006950 response to stress biological_process;GO:0009628 response to abiotic stimulus biological_process	AT3G46230	0.368798	0.941881
Cko_contig_5198	-2.54977	0.00022313	0	PREDICTED: protein pleiotropic regulatory locus 1-like [Glycine max]	GO:0009749 response to glucose stimulus biological_process;GO:0048364 root development biological_process;GO:0042742 defense response to bacterium biological_process;GO:0080008 Cul4-RING ubiquitin ligase complex cellular_component;GO:0009870 defense response signaling pathway, resistance gene-dependent biological_process;GO:0006508 proteolysis biological_process;GO:0009755 hormone-mediated signal…	AT4G15900	0.0362957	0.945739
Cko_contig_3377	-1.85397	0.000233809	6.1e-243	PREDICTED: aspartic proteinase nepenthesin-2-like [Glycine max]	GO:0008233 peptidase activity molecular_function	AT5G10770	1.98193	1.77e-11
Cko_contig_66519	-2.08684	0.000273543	1.6e-217	DNA-damage-repair/toleration protein DRT100 [Medicago truncatula]	GO:0016301 kinase activity molecular_function;GO:0016310 phosphorylation biological_process;GO:0005618 cell wall cellular_component;GO:0032440 2-alkenal reductase [NAD(P)] activity molecular_function;GO:0009507 chloroplast cellular_component;GO:0016020 membrane cellular_component;GO:0048046 apoplast cellular_component;GO:0055114 oxidation-reduction process biological_process;EC:1.3.1.74	AT3G20820	0.821583	0.00518328
Cko_contig_54175	-3.69616	0.000297895	7e-172	PREDICTED: ABC transporter G family member 11-like [Glycine max]	GO:0015416 organic phosphonate transmembrane-transporting ATPase activity molecular_function;GO:0006200 ATP catabolic process biological_process;GO:0005524 ATP binding molecular_function;GO:0016020 membrane cellular_component;EC:3.6.3.28	AT1G17840	0.225186	0.641893
Cko_contig_49927	-1.64838	0.000322638	0	RecName: Full=Vicianin hydrolase; Short=VH; Flags: Precursor	GO:0050392 vicianin beta-glucosidase activity molecular_function;GO:0016052 carbohydrate catabolic process biological_process;GO:0043169 cation binding molecular_function;EC:3.2.1.119	AT2G44480	1.95101	0.0496005
Cko_contig_12427	-2.99572	0.000341795	5e-171	TIR-NBS-LRR type disease resistance protein [Medicago truncatula]	GO:0050896 response to stimulus biological_process;GO:0009987 cellular process biological_process;GO:0032559 adenyl ribonucleotide binding molecular_function	AT5G17680	1.37198	1
Cko_contig_94932	-1.79769e+308	0.000428761	2.1e-172	hypothetical protein MTR_7g068160 [Medicago truncatula]	-	AT5G22550	1.79769e+308	1
Cko_contig_26268	-4.35912	0.000433505	9.8e-107	PREDICTED: COBRA-like protein 2-like [Glycine max]	GO:0044464 cell part cellular_component	AT3G29810	0.783847	0.370137
Cko_contig_55932	-4.0498	0.000439635	1.8e-19	PREDICTED: ethylene-responsive transcription factor ERF023-like [Glycine max]	GO:0006351 transcription, DNA-dependent biological_process	AT1G01250	1.41572	9.86e-06
Cko_contig_621	-3.25625	0.000543481	1.2e-227	PREDICTED: ABC transporter G family member 11-like [Glycine max]	GO:0016887 ATPase activity molecular_function;GO:0000166 nucleotide binding molecular_function;EC:3.6.1.3	AT1G17840	0.225186	0.641893
Cko_contig_57765	-2.64725	0.000697489	1.9e-23	Minor allergen Alt a, putative [Ricinus communis]	GO:0050625 2-hydroxy-1,4-benzoquinone reductase activity molecular_function;GO:0055114 oxidation-reduction process biological_process;GO:0009733 response to auxin stimulus biological_process;GO:0045892 negative regulation of transcription, DNA-dependent biological_process;GO:0005773 vacuole cellular_component;GO:0010181 FMN binding molecular_function;GO:0005886 plasma membrane cellular_component;…	AT5G54500	0.34223	0.343999
Cko_contig_94196	-1.85621	0.000705784	0	PREDICTED: laccase-2-like [Glycine max]	GO:0009414 response to water deprivation biological_process;GO:0005507 copper ion binding molecular_function;GO:0052716 hydroquinone:oxygen oxidoreductase activity molecular_function;GO:0048046 apoplast cellular_component;GO:0046274 lignin catabolic process biological_process;GO:0055114 oxidation-reduction process biological_process	AT2G29130	0.491566	0.617523
Cko_contig_73370	-2.23883	0.000737145	0	PREDICTED: reticuline oxidase-like [Glycine max]	GO:0050660 flavin adenine dinucleotide binding molecular_function;GO:0008762 UDP-N-acetylmuramate dehydrogenase activity molecular_function;GO:0055114 oxidation-reduction process biological_process;EC:1.1.1.158	AT2G34790	0.889547	0.045259
Cko_contig_2378	-2.59285	0.000872628	0	2-succinylbenzoate-CoA ligase [Medicago truncatula]	GO:0005777 peroxisome cellular_component;GO:0008152 metabolic process biological_process;GO:0008756 o-succinylbenzoate-CoA ligase activity molecular_function;EC:6.2.1.26	AT5G16340	0.644336	0.422565
Cko_contig_53983	-1.79769e+308	0.000974053	4.8e-09	Receptor-like kinase [Medicago truncatula]	GO:0003824 catalytic activity molecular_function	AT2G33060	0.840665	0.017026
Cko_contig_55037	-2.90821	0.00100028	1.3e-44	unknown [Medicago truncatula]	-	AT5G17210	0.580743	0.16566
Cko_contig_75980	-2.45558	0.00107029	1.7e-167	PREDICTED: acidic endochitinase [Vitis vinifera]	GO:0005975 carbohydrate metabolic process biological_process;GO:0003796 lysozyme activity molecular_function;GO:0043169 cation binding molecular_function;EC:3.2.1.17	AT5G24090	2.12215	1.12e-10
Cko_contig_61936	-2.28788	0.00123501	5.2e-93	PREDICTED: CASP-like protein 10-like [Glycine max]	GO:0005886 plasma membrane cellular_component;GO:0016021 integral to membrane cellular_component;GO:0080167 response to karrikin biological_process	AT1G17200	1.19085	0.0010369
Cko_contig_104528	-1.79769e+308	0.00124513	4.1e-35	PREDICTED: aldehyde oxidase 2-like [Glycine max]	GO:0044249 cellular biosynthetic process biological_process;GO:0055114 oxidation-reduction process biological_process;GO:0051537 2 iron, 2 sulfur cluster binding molecular_function;GO:0018488 aryl-aldehyde oxidase activity molecular_function;GO:0009055 electron carrier activity molecular_function;GO:0004854 xanthine dehydrogenase activity molecular_function;GO:0050660 flavin adenine dinucleotide …	AT5G20960	1.16552	0.0059715
Cko_contig_28452	-1.68158	0.00126888	1.5e-163	unknown [Medicago truncatula]	GO:0033473 indoleacetic acid conjugate metabolic process biological_process;GO:0080030 methyl indole-3-acetate esterase activity molecular_function;GO:0048367 shoot system development biological_process;EC:3.1.1.1	AT3G10870	0.659417	0.110696
Cko_contig_49831	-1.47743	0.00131595	4.5e-202	peroxidase [Trifolium repens]	GO:0020037 heme binding molecular_function;GO:0046872 metal ion binding molecular_function;GO:0009651 response to salt stress biological_process;GO:0005737 cytoplasm cellular_component;GO:0004601 peroxidase activity molecular_function;GO:0055114 oxidation-reduction process biological_process;GO:0006979 response to oxidative stress biological_process;EC:1.11.1.7	AT4G37530	0.0603381	0.936146
Cko_contig_78265	-4.01809	0.00135908	1.3e-112	unknown [Glycine max]	-	AT1G72220	0.696824	0.604586
Cko_contig_68278	-1.557	0.00145865	8.3e-211	DNA-damage-repair/toleration protein DRT100 [Medicago truncatula]	GO:0016301 kinase activity molecular_function;GO:0032440 2-alkenal reductase [NAD(P)] activity molecular_function;GO:0016310 phosphorylation biological_process;GO:0042493 response to drug biological_process;GO:0009650 UV protection biological_process;GO:0055114 oxidation-reduction process biological_process;EC:1.3.1.74	AT3G20820	0.821583	0.00518328
Cko_contig_54071	-1.78089	0.00148054	1.3e-189	PREDICTED: peroxidase 47-like [Glycine max]	GO:0046872 metal ion binding molecular_function;GO:0006979 response to oxidative stress biological_process;GO:0016023 cytoplasmic membrane-bounded vesicle cellular_component;GO:0020037 heme binding molecular_function;GO:0004601 peroxidase activity molecular_function;GO:0055114 oxidation-reduction process biological_process;EC:1.11.1.7	AT4G33420	2.01213	2.37e-11
Cko_contig_62057	-1.84749	0.0015175	6.1e-147	PREDICTED: cysteine proteinase RD19a-like [Glycine max]	GO:0042742 defense response to bacterium biological_process;GO:0005773 vacuole cellular_component;GO:0009269 response to desiccation biological_process;GO:0006508 proteolysis biological_process;GO:0005634 nucleus cellular_component;GO:0009651 response to salt stress biological_process;GO:0008234 cysteine-type peptidase activity molecular_function	AT2G21430	0.298251	0.659828
DEGs downregulated in salt stressed C. korshinskii were downregulated in salt treated Arabidopsis
gene_id of C. korshinskii	log2(fold_change)	p_value	E-value	Function	GO_annotation	gene_id of Arabidopsis	log2(fold_change)	q_value
Cko_contig_54188	-5.47978	1.9984e-15	1e-143	hypothetical protein MTR_4g015410 [Medicago truncatula]	-	AT3G60470	-1.13582	1
Cko_contig_7195	-4.33175	1.64313e-13	4e-115	Lectin alpha chain [Medicago truncatula]	GO:0030246 carbohydrate binding molecular_function;GO:0016772 transferase activity, transferring phosphorus-containing groups molecular_function	AT5G10530	-0.405974	0.650456
Cko_contig_60125	-7.64286	0	4.5e-123	PREDICTED: agglutinin-2-like [Glycine max]	GO:0030246 carbohydrate binding molecular_function	AT5G10530	-0.405974	0.650456
Cko_contig_2461	-4.44523	4.27569e-12	6.6e-92	Blue copper protein [Medicago truncatula]	GO:0005507 copper ion binding molecular_function;GO:0009055 electron carrier activity molecular_function	AT3G17675	-0.135815	1
Cko_contig_878	-4.4545	3.6239e-11	6.1e-70	Blue copper protein [Medicago truncatula]	-	AT3G17675	-0.135815	1
Cko_contig_59054	-5.02926	5.09042e-11	0	PREDICTED: neutral ceramidase-like [Glycine max]	GO:0016787 hydrolase activity molecular_function	AT2G38010	-1.24914	0.0045738
Cko_contig_54232	-4.2182	3.47327e-10	4.3e-136	Concanavalin-A [Medicago truncatula]	GO:0030246 carbohydrate binding molecular_function	AT5G10530	-0.405974	0.650456
Cko_contig_63806	-3.56639	5.18059e-10	2.3e-299	high affinity ammonium transporter [Lotus japonicus]	GO:0072488 ammonium transmembrane transport biological_process;GO:0016021 integral to membrane cellular_component;GO:0008519 ammonium transmembrane transporter activity molecular_function	AT2G38290	-1.48253	1.98e-07
Cko_contig_65938	-9.4104	1.09019e-09	2.3e-177	Cc-nbs resistance protein, partial [Medicago truncatula]	GO:0032559 adenyl ribonucleotide binding molecular_function	AT1G12220	-0.827474	0.200884
Cko_contig_70251	-4.31631	2.336e-09	4.8e-192	GDSL esterase/lipase [Medicago truncatula]	GO:0016788 hydrolase activity, acting on ester bonds molecular_function;GO:0006629 lipid metabolic process biological_process	AT4G28780	-1.04678	0.056066
Cko_contig_47025	-3.80062	3.90696e-09	7.7e-94	Aquaporin TIP2-3 [Medicago truncatula]	GO:0006833 water transport biological_process;GO:0009705 plant-type vacuole membrane cellular_component;GO:0042807 central vacuole cellular_component;GO:0005886 plasma membrane cellular_component;GO:0051739 ammonia transmembrane transporter activity molecular_function;GO:0015200 methylammonium transmembrane transporter activity molecular_function;GO:0072489 methylammonium transmembrane transport …	AT4G17340	-1.25004	0.000134529
Cko_contig_87945	-5.59386	5.13077e-09	2.5e-102	nitrate reductase 1 [Medicago truncatula]	GO:0050660 flavin adenine dinucleotide binding molecular_function;GO:0005773 vacuole cellular_component;GO:0005886 plasma membrane cellular_component;GO:0009055 electron carrier activity molecular_function;GO:0009610 response to symbiotic fungus biological_process;GO:0006809 nitric oxide biosynthetic process biological_process;GO:0042128 nitrate assimilation biological_process;GO:0005506 iron ion…	AT1G77760	-4.35131	0
Cko_contig_99565	-5.69616	5.50901e-09	1.2e-46	PREDICTED: serine/threonine-protein kinase AtPK2/AtPK19-like [Glycine max]	GO:0005840 ribosome cellular_component;GO:0009409 response to cold biological_process;GO:0004697 protein kinase C activity molecular_function;GO:0006468 protein phosphorylation biological_process;GO:0005524 ATP binding molecular_function;GO:0005634 nucleus cellular_component;GO:0009408 response to heat biological_process;GO:0009651 response to salt stress biological_process;EC:2.7.11.13	AT3G08720	-0.982477	0.0100624
Cko_contig_2462	-3.93193	5.88911e-09	8e-46	Blue copper protein [Medicago truncatula]	GO:0005507 copper ion binding molecular_function;GO:0009055 electron carrier activity molecular_function	AT3G17675	-0.135815	1
Cko_contig_56243	-3.03987	6.31449e-09	4.1e-62	unknown [Lotus japonicus]	GO:0009733 response to auxin stimulus biological_process;GO:0005509 calcium ion binding molecular_function;GO:0080167 response to karrikin biological_process	AT4G27280	-0.893609	0.0469107
Cko_contig_71101	-4.06194	7.73524e-09	0	ER glycerol-phosphate acyltransferase [Medicago truncatula]	GO:0016023 cytoplasmic membrane-bounded vesicle cellular_component;GO:0008152 metabolic process biological_process;GO:0004366 glycerol-3-phosphate O-acyltransferase activity molecular_function;EC:2.3.1.15	AT2G38110	-0.497282	0.673888
Cko_contig_45533	-3.32297	2.56999e-08	2.4e-67	Acyl carrier protein [Medicago truncatula]	GO:0006633 fatty acid biosynthetic process biological_process;GO:0000036 ACP phosphopantetheine attachment site binding involved in fatty acid biosynthetic process molecular_function;GO:0009507 chloroplast cellular_component;GO:0031177 phosphopantetheine binding molecular_function	AT4G25050	-1.20843	1.69e-05
Cko_contig_57993	-4.76583	2.94213e-08	8.3e-111	PREDICTED: inducible nitrate reductase [NADH]	GO:0050660 flavin adenine dinucleotide binding molecular_function;GO:0005773 vacuole cellular_component;GO:0005886 plasma membrane cellular_component;GO:0009055 electron carrier activity molecular_function;GO:0009610 response to symbiotic fungus biological_process;GO:0006809 nitric oxide biosynthetic process biological_process;GO:0042128 nitrate assimilation biological_process;GO:0005506 iron ion…	AT1G77760	-4.35131	0
Cko_contig_957	-6.43312	3.1846e-08	4.9e-49	Peptidase C50, separase [Medicago truncatula]	-	AT4G22970	-2.1555	7.87e-05
Cko_contig_51776	-4.78551	3.59599e-08	4.5e-263	PREDICTED: nitrate transporter 1.2-like [Glycine max]	GO:0016020 membrane cellular_component;GO:0006857 oligopeptide transport biological_process;GO:0005215 transporter activity molecular_function	AT1G59740	-0.836302	0.0405404
Cko_contig_52342	-5.28683	4.36351e-08	2.5e-271	Protein kinase C [Medicago truncatula]	GO:0005524 ATP binding molecular_function;GO:0000186 activation of MAPKK activity biological_process;GO:0004709 MAP kinase kinase kinase activity molecular_function;GO:0000165 MAPK cascade biological_process;EC:2.7.11.25	AT4G38470	-1.04403	0.000199952
Cko_contig_1516	-3.60392	8.17108e-08	0	PREDICTED: ABC transporter B family member 19-like [Glycine max]	GO:0015417 polyamine-transporting ATPase activity molecular_function;GO:0044707 single-multicellular organism process biological_process;GO:0016021 integral to membrane cellular_component;GO:0008559 xenobiotic-transporting ATPase activity molecular_function;GO:0009416 response to light stimulus biological_process;GO:0055085 transmembrane transport biological_process;GO:0006200 ATP catabolic proce…	AT3G28860	-1.07087	0.000151815
Cko_contig_56485	-8.33036	8.75777e-08	1.1e-34	src2 protein [Glycine max]	-	AT1G09070	-0.363921	0.289597
Cko_contig_27542	-3.62838	9.50149e-08	9.9e-93	Wound-induced protein [Medicago truncatula]	-	AT5G01740	-1.26945	0.157214
Cko_contig_47026	-3.67664	1.09138e-07	4.4e-55	aquaporin [Phaseolus vulgaris]	GO:0006833 water transport biological_process;GO:0009705 plant-type vacuole membrane cellular_component;GO:0042807 central vacuole cellular_component;GO:0005886 plasma membrane cellular_component;GO:0051739 ammonia transmembrane transporter activity molecular_function;GO:0015200 methylammonium transmembrane transporter activity molecular_function;GO:0072489 methylammonium transmembrane transport …	AT4G17340	-1.25004	0.000134529
Cko_contig_10864	-5.35912	1.25445e-07	1.4e-148	ribosomal protein S6 kinase, putative [Ricinus communis]	GO:0005840 ribosome cellular_component;GO:0009409 response to cold biological_process;GO:0004697 protein kinase C activity molecular_function;GO:0006468 protein phosphorylation biological_process;GO:0005524 ATP binding molecular_function;GO:0005634 nucleus cellular_component;GO:0009408 response to heat biological_process;GO:0009651 response to salt stress biological_process;EC:2.7.11.13	AT3G08720	-0.982477	0.0100624
Cko_contig_23069	-4.19212	1.59513e-07	2.1e-238	PREDICTED: DELLA protein GAI1-like [Glycine max]	GO:0006355 regulation of transcription, DNA-dependent biological_process	AT1G66350	-2.06947	1.64e-10
Cko_contig_11774	-8.1112	2.01606e-07	1.3e-238	PREDICTED: disease resistance protein RGA2-like [Glycine max]	-	AT3G14470	-0.123649	0.822339
Cko_contig_28347	-2.37247	3.624e-07	1.1e-81	unknown [Lotus japonicus]	GO:0016020 membrane cellular_component;GO:0009607 response to biotic stimulus biological_process;GO:0006952 defense response biological_process	AT1G24020	-2.7626	0.00204765
Cko_contig_46739	-2.80063	3.97414e-07	3.8e-161	Aquaporin TIP1-1 [Medicago truncatula]	GO:0016021 integral to membrane cellular_component;GO:0071918 urea transmembrane transport biological_process;GO:0015204 urea transmembrane transporter activity molecular_function;GO:0015250 water channel activity molecular_function;GO:0006833 water transport biological_process	AT4G01470	-1.79769e+308	1
Cko_contig_32976	-5.51492	4.72993e-07	1.1e-113	Oligopeptide transporter [Medicago truncatula]	GO:0055085 transmembrane transport biological_process;GO:0006857 oligopeptide transport biological_process;GO:0080167 response to karrikin biological_process	AT5G64410	-1.02004	0.00401536
Cko_contig_13375	-4.94914	1.4615e-06	1.9e-41	glycine-rich RNA-binding protein [Ajellomyces dermatitidis ER-3]	GO:0003676 nucleic acid binding molecular_function;GO:0000166 nucleotide binding molecular_function	AT3G23830	-0.18033	0.88464
Cko_contig_30796	-4.64258	1.52622e-06	4.2e-66	hypothetical protein BATDEDRAFT_12603 [Batrachochytrium dendrobatidis JAM81]	GO:0000786 nucleosome cellular_component;GO:0003677 DNA binding molecular_function;GO:0006334 nucleosome assembly biological_process;GO:0005515 protein binding molecular_function;GO:0005634 nucleus cellular_component	AT5G59970	-1.38233	0.000722216
Cko_contig_105437	-4.93902	1.5481e-06	1.8e-144	sterol 24-C-methyltransferase [Aspergillus niger CBS 513.88]	GO:0008152 metabolic process biological_process;GO:0008168 methyltransferase activity molecular_function;GO:0005739 mitochondrion cellular_component;EC:2.1.1.0	AT5G13710	-1.06884	0.00124612
Cko_contig_52629	-3.30014	1.68721e-06	3.2e-71	PREDICTED: uncharacterized protein LOC100784386 [Glycine max]	-	AT1G56580	-0.810157	0.0203738
Cko_contig_9926	-3.87248	1.95324e-06	0	Glutamate receptor 2.8 [Medicago truncatula]	GO:0005234 extracellular-glutamate-gated ion channel activity molecular_function;GO:0006811 ion transport biological_process;GO:0004970 ionotropic glutamate receptor activity molecular_function;GO:0016021 integral to membrane cellular_component;GO:0035235 ionotropic glutamate receptor signaling pathway biological_process;GO:0030288 outer membrane-bounded periplasmic space cellular_component	AT2G29120	-0.469696	0.154807
Cko_contig_23046	-4.24636	2.0229e-06	4.1e-206	Protein SCARECROW [Medicago truncatula]	GO:0006355 regulation of transcription, DNA-dependent biological_process	AT1G66350	-2.06947	1.64e-10
Cko_contig_8649	-2.19225	2.42151e-06	4.7e-271	PREDICTED: probable pectinesterase/pectinesterase inhibitor 39-like [Glycine max]	GO:0042545 cell wall modification biological_process;GO:0016023 cytoplasmic membrane-bounded vesicle cellular_component;GO:0005618 cell wall cellular_component;GO:0030599 pectinesterase activity molecular_function;GO:0045330 aspartyl esterase activity molecular_function;GO:0004857 enzyme inhibitor activity molecular_function;GO:0043086 negative regulation of catalytic activity biological_process;…	AT4G02320	-1.9066	1
Cko_contig_53058	-2.78055	2.81369e-06	1.6e-218	PREDICTED: GDSL esterase/lipase At5g33370-like [Glycine max]	GO:0016788 hydrolase activity, acting on ester bonds molecular_function;GO:0010226 response to lithium ion biological_process;GO:0009751 response to salicylic acid stimulus biological_process;GO:0042538 hyperosmotic salinity response biological_process;GO:0006629 lipid metabolic process biological_process	AT3G04290	-1.15619	0.38262
Cko_contig_98561	-4.25415	3.51222e-06	3.2e-119	PREDICTED: vignain-like [Glycine max]	GO:0008234 cysteine-type peptidase activity molecular_function;GO:0006508 proteolysis biological_process	AT2G34080	-0.765587	0.581931
Cko_contig_82972	-3.35465	3.58442e-06	3e-62	PREDICTED: short-chain dehydrogenase TIC 32, chloroplastic [Vitis vinifera]	GO:0016630 protochlorophyllide reductase activity molecular_function;GO:0009706 chloroplast inner membrane cellular_component;GO:0005516 calmodulin binding molecular_function;GO:0055114 oxidation-reduction process biological_process;GO:0000166 nucleotide binding molecular_function;GO:0015031 protein transport biological_process;EC:1.3.1.33	AT4G23420	-1.70408	0.00216389
Cko_contig_89641	-4.28839	3.94059e-06	4.1e-238	PREDICTED: plasma membrane ATPase 1-like isoform 1 [Glycine max]	GO:0008553 hydrogen-exporting ATPase activity, phosphorylative mechanism molecular_function;GO:0016021 integral to membrane cellular_component;GO:0046872 metal ion binding molecular_function;GO:0006200 ATP catabolic process biological_process;GO:0006754 ATP biosynthetic process biological_process;GO:0005524 ATP binding molecular_function;GO:0006812 cation transport biological_process;GO:0005886 p…	AT3G60330	-1.07279	0.315068
Cko_contig_52047	-3.06707	4.29395e-06	4.4e-79	PREDICTED: 21 kDa protein-like [Glycine max]	GO:0030599 pectinesterase activity molecular_function;GO:0043086 negative regulation of catalytic activity biological_process;GO:0004857 enzyme inhibitor activity molecular_function;EC:3.1.1.11	AT5G20740	-3.37331	0.0822331
Cko_contig_3343	-3.1018	4.43541e-06	2.4e-201	PREDICTED: phytoene synthase, chloroplastic-like [Glycine max]	GO:0008299 isoprenoid biosynthetic process biological_process;GO:0016767 geranylgeranyl-diphosphate geranylgeranyltransferase activity molecular_function;GO:0009536 plastid cellular_component;EC:2.5.1.32	AT5G17230	-0.0274388	0.965976
Cko_contig_105737	-5.0498	5.5209e-06	7.7e-94	calmodulin [Batrachochytrium dendrobatidis JAM81]	GO:0005509 calcium ion binding molecular_function	AT3G43810	-0.91996	0.00422965
Cko_contig_28163	-2.35556	5.61869e-06	5.9e-209	PREDICTED: zinc transporter 1-like [Glycine max]	GO:0046873 metal ion transmembrane transporter activity molecular_function;GO:0055085 transmembrane transport biological_process;GO:0043231 intracellular membrane-bounded organelle cellular_component;GO:0044444 cytoplasmic part cellular_component;GO:0016020 membrane cellular_component;GO:0030001 metal ion transport biological_process	AT3G12750	-0.562563	0.732134
Cko_contig_45464	-3.35066	6.1866e-06	3.4e-128	unknown [Medicago truncatula]	GO:0005576 extracellular region cellular_component;GO:0016023 cytoplasmic membrane-bounded vesicle cellular_component;GO:0019953 sexual reproduction biological_process;GO:0006949 syncytium formation biological_process	AT4G28250	-0.597366	0.475601
Cko_contig_43523	-3.77589	6.38904e-06	8.4e-24	PREDICTED: LOW QUALITY PROTEIN: probable glutathione S-transferase-like [Glycine max]	GO:0009628 response to abiotic stimulus biological_process;GO:0016740 transferase activity molecular_function;GO:0044464 cell part cellular_component;GO:0006950 response to stress biological_process	AT1G78370	-2.27021	0
Cko_contig_63828	-4.46371	6.83557e-06	3.5e-72	PREDICTED: methionine gamma-lyase-like [Glycine max]	GO:0030170 pyridoxal phosphate binding molecular_function;GO:0003962 cystathionine gamma-synthase activity molecular_function;GO:0018826 methionine gamma-lyase activity molecular_function;GO:0006520 cellular amino acid metabolic process biological_process;GO:0005829 cytosol cellular_component;EC:2.5.1.48;EC:4.4.1.11	AT1G64660	-0.0919292	0.843785
Cko_contig_1292	-3.24996	7.11159e-06	1.4e-273	PREDICTED: ankyrin-2-like [Glycine max]	GO:0016301 kinase activity molecular_function;GO:0005198 structural molecule activity molecular_function;GO:0016310 phosphorylation biological_process	AT4G32500	-1.79769e+308	1
Cko_contig_45526	-4.2632	9.12769e-06	7.1e-25	PREDICTED: uncharacterized protein LOC100791097 [Glycine max]	GO:0005634 nucleus cellular_component;GO:0003677 DNA binding molecular_function	AT1G19510	-1.01216	0.25751
Cko_contig_2421	-3.28112	9.25699e-06	4.8e-218	Pectinesterase [Medicago truncatula]	GO:0030599 pectinesterase activity molecular_function;GO:0042545 cell wall modification biological_process;GO:0016020 membrane cellular_component;GO:0045330 aspartyl esterase activity molecular_function;GO:0005618 cell wall cellular_component;EC:3.1.1.11	AT5G47500	-0.578359	0.659828
Cko_contig_106859	-6.99384	1.00739e-05	1e-152	Zinc transporter, putative [Asparagus officinalis]	GO:0006810 transport biological_process	AT5G41980	-0.00711067	0.998251
Cko_contig_13000	-2.68069	1.86779e-05	1.4e-94	F-box family-4 [Medicago truncatula]	-	AT5G22610	-1.79769e+308	1
Cko_contig_33364	-4.23458	2.31867e-05	2.9e-163	PREDICTED: myristoyl-acyl carrier protein thioesterase, chloroplastic-like [Glycine max]	GO:0016295 myristoyl-[acyl-carrier-protein] hydrolase activity molecular_function;GO:0006633 fatty acid biosynthetic process biological_process;GO:0004320 oleoyl-[acyl-carrier-protein] hydrolase activity molecular_function;GO:0016296 palmitoyl-[acyl-carrier-protein] hydrolase activity molecular_function;EC:3.1.2.14	AT1G08510	-0.246275	0.544406
Cko_contig_23166	-3.91855	2.453e-05	7.7e-82	Cu-Zn superoxide dismutase, partial [Rhizophagus intraradices]	GO:0046872 metal ion binding molecular_function;GO:0006801 superoxide metabolic process biological_process;GO:0004784 superoxide dismutase activity molecular_function;GO:0055114 oxidation-reduction process biological_process;EC:1.15.1.1	AT2G28190	-0.974094	0.00115398
Cko_contig_30451	-3.8274	2.48183e-05	3.3e-89	PALMATE-LIKE PENTAFOLIATA1 [Lotus japonicus]	GO:0005488 binding molecular_function	AT4G17810	-0.616659	0.528843
Cko_contig_46938	-2.6294	2.48503e-05	2.8e-25	Glu S.griseus protease inhibitor, putative [Ricinus communis]	GO:0009611 response to wounding biological_process;GO:0004867 serine-type endopeptidase inhibitor activity molecular_function;GO:0006508 proteolysis biological_process;GO:0008233 peptidase activity molecular_function	AT2G38870	-0.249053	0.557264
Cko_contig_82159	-3.66919	2.61966e-05	9.4e-292	PREDICTED: 3-oxoacyl-[acyl-carrier-protein]	GO:0004315 3-oxoacyl-[acyl-carrier-protein] synthase activity molecular_function;GO:0006633 fatty acid biosynthetic process biological_process;EC:2.3.1.41	AT5G46290	-0.926734	0.00145774
Cko_contig_106900	-4.71606	2.72217e-05	1.8e-135	hypothetical protein DICSQDRAFT_86741 [Dichomitus squalens LYAD-421 SS1]	GO:0005622 intracellular cellular_component	AT5G39740	-0.278787	0.447229
Cko_contig_106247	-5.06539	2.81458e-05	2.3e-70	40S ribosomal protein S17-B [Rhizopus delemar RA 99-880]	GO:0003735 structural constituent of ribosome molecular_function;GO:0022627 cytosolic small ribosomal subunit cellular_component;GO:0000028 ribosomal small subunit assembly biological_process;GO:0006414 translational elongation biological_process	AT2G05220	-0.127195	0.799343
Cko_contig_1852	-2.09308	3.07754e-05	0	Acid beta-fructofuranosidase [Medicago truncatula]	GO:0000325 plant-type vacuole cellular_component;GO:0009505 plant-type cell wall cellular_component;GO:0050306 sucrose 1F-fructosyltransferase activity molecular_function;GO:0004575 sucrose alpha-glucosidase activity molecular_function;GO:0005985 sucrose metabolic process biological_process;GO:0051669 fructan beta-fructosidase activity molecular_function;EC:2.4.1.99;EC:3.2.1.26;EC:3.2.1.48;EC:3.2…	AT1G12240	-0.301784	0.42954
Cko_contig_106203	-4.65552	3.58296e-05	1.3e-116	60S ribosomal protein L10 [Marssonina brunnea f. sp. 'multigermtubi' MB_m1]	GO:0005840 ribosome cellular_component;GO:0003735 structural constituent of ribosome molecular_function;GO:0006412 translation biological_process	AT1G66580	-0.480097	0.157671
Cko_contig_46332	-3.51329	3.78768e-05	3.2e-251	PREDICTED: scarecrow-like protein 3-like [Glycine max]	GO:0006355 regulation of transcription, DNA-dependent biological_process	AT1G50420	-1.89747	3.13e-11
Cko_contig_53844	-2.58707	4.45491e-05	3.2e-63	RecName: Full=Bark agglutinin I polypeptide B; AltName: Full=LECRPA2; AltName: Full=RPbAI; Flags: Precursor	GO:0046872 metal ion binding molecular_function;GO:0030246 carbohydrate binding molecular_function	AT5G10530	-0.405974	0.650456
Cko_contig_100961	-3.85144	4.57896e-05	2.6e-207	predicted protein [Nematostella vectensis]	GO:0005874 microtubule cellular_component;GO:0051258 protein polymerization biological_process;GO:0006184 GTP catabolic process biological_process;GO:0007018 microtubule-based movement biological_process;GO:0003924 GTPase activity molecular_function;GO:0005198 structural molecule activity molecular_function;GO:0005737 cytoplasm cellular_component;GO:0005525 GTP binding molecular_function	AT4G14960	-0.941751	0.00312405
Cko_contig_105659	-4.94409	4.66766e-05	1.8e-60	RecName: Full=40S ribosomal protein S13	GO:0000184 nuclear-transcribed mRNA catabolic process, nonsense-mediated decay biological_process;GO:0006415 translational termination biological_process;GO:0006413 translational initiation biological_process;GO:0005515 protein binding molecular_function;GO:0006414 translational elongation biological_process;GO:0016787 hydrolase activity molecular_function;GO:0005730 nucleolus cellular_component;…	AT4G00100	-0.218309	0.57342
Cko_contig_36341	-4.89256	5.76004e-05	3.8e-19	hypothetical protein VITISV_008825 [Vitis vinifera]	-	AT1G48120	-0.450141	0.202169
Cko_contig_45465	-4.12615	6.07564e-05	3.6e-23	unknown [Medicago truncatula]	GO:0005576 extracellular region cellular_component;GO:0006949 syncytium formation biological_process;GO:0019953 sexual reproduction biological_process	AT4G28250	-0.597366	0.475601
Cko_contig_81589	-2.66647	6.19316e-05	1.1e-17	Papain-like cysteine peptidase XBCP3 [Medicago truncatula]	GO:0008233 peptidase activity molecular_function;GO:0044238 primary metabolic process biological_process;GO:0043170 macromolecule metabolic process biological_process	AT1G09850	-1.10379	0.000135707
Cko_contig_63118	-2.2705	8.08548e-05	1.1e-217	GDSL esterase/lipase [Medicago truncatula]	GO:0016788 hydrolase activity, acting on ester bonds molecular_function;GO:0010226 response to lithium ion biological_process;GO:0009751 response to salicylic acid stimulus biological_process;GO:0042538 hyperosmotic salinity response biological_process;GO:0006629 lipid metabolic process biological_process	AT3G04290	-1.15619	0.38262
Cko_contig_58448	-3.10055	8.69353e-05	7.9e-42	predicted protein [Populus trichocarpa]	-	AT2G39530	-2.06896	1
Cko_contig_105027	-6.28112	8.84968e-05	1.3e-76	Oligopeptide transporter [Medicago truncatula]	GO:0055085 transmembrane transport biological_process;GO:0006857 oligopeptide transport biological_process;GO:0080167 response to karrikin biological_process	AT5G64410	-1.02004	0.00401536
Cko_contig_41679	-3.70705	9.59431e-05	5.2e-31	PREDICTED: methionine gamma-lyase-like [Glycine max]	GO:0030170 pyridoxal phosphate binding molecular_function;GO:0003962 cystathionine gamma-synthase activity molecular_function;GO:0018826 methionine gamma-lyase activity molecular_function;GO:0006520 cellular amino acid metabolic process biological_process;GO:0005829 cytosol cellular_component;EC:2.5.1.48;EC:4.4.1.11	AT1G64660	-0.0919292	0.843785
Cko_contig_57910	-3.65552	9.8331e-05	6.6e-139	lectin-like protein [Medicago truncatula]	GO:0030246 carbohydrate binding molecular_function	AT5G10530	-0.405974	0.650456
Cko_contig_57178	-1.92053	0.000106032	1.6e-58	histone H4 [Arabidopsis thaliana]	GO:0000786 nucleosome cellular_component;GO:0009414 response to water deprivation biological_process;GO:0005730 nucleolus cellular_component;GO:0003677 DNA binding molecular_function;GO:0009579 thylakoid cellular_component;GO:0005515 protein binding molecular_function;GO:0006334 nucleosome assembly biological_process;GO:0009507 chloroplast cellular_component;GO:0005886 plasma membrane cellular_co…	AT5G59970	-1.38233	0.000722216
Cko_contig_62867	-6.19866	0.000111959	1.4e-30	putative reverse transcriptase [Arabidopsis thaliana]	-	AT5G42905	-1.79769e+308	1
Cko_contig_40670	-6.17729	0.00011893	1.9e-110	PREDICTED: LRR receptor-like serine/threonine-protein kinase ERECTA-like [Glycine max]	GO:0005488 binding molecular_function;GO:0016772 transferase activity, transferring phosphorus-containing groups molecular_function	AT1G68400	-1.38484	0.0445415
Cko_contig_105707	-3.82544	0.000121874	6.1e-103	RecName: Full=Elongation factor 1-alpha; Short=EF-1-alpha	GO:0003746 translation elongation factor activity molecular_function;GO:0006414 translational elongation biological_process;GO:0006184 GTP catabolic process biological_process;GO:0003924 GTPase activity molecular_function;GO:0005737 cytoplasm cellular_component;GO:0005525 GTP binding molecular_function	AT5G60390	-0.865785	0.038513
Cko_contig_25382	-3.65176	0.000126175	7.3e-70	hypothetical protein BATDEDRAFT_34413 [Batrachochytrium dendrobatidis JAM81]	-	AT3G43230	-0.124878	0.77698
Cko_contig_53294	-2.39944	0.000130301	5.2e-85	MLP-like protein [Medicago truncatula]	GO:0009607 response to biotic stimulus biological_process;GO:0006952 defense response biological_process	AT2G01520	-1.66239	1
Cko_contig_4644	-2.38732	0.000148201	1.1e-152	unknown [Lotus japonicus]	GO:0009972 cytidine deamination biological_process;GO:0004126 cytidine deaminase activity molecular_function;GO:0008270 zinc ion binding molecular_function;EC:3.5.4.5	AT2G19570	-1.68952	0.386714
Cko_contig_49886	-1.76887	0.00020331	3.2e-79	uncharacterized protein LOC100306308 [Glycine max]	GO:0005840 ribosome cellular_component;GO:0009941 chloroplast envelope cellular_component;GO:0003735 structural constituent of ribosome molecular_function;GO:0006412 translation biological_process	AT1G48350	-2.1478	0
Cko_contig_5214	-3.46604	0.000203788	0	Root phototropism protein [Medicago truncatula]	GO:0004871 signal transducer activity molecular_function;GO:0007165 signal transduction biological_process;GO:0009638 phototropism biological_process	AT2G30520	2.79128	0
Cko_contig_63829	-3.71111	0.000206831	1.9e-44	unknown [Populus trichocarpa]	GO:0030170 pyridoxal phosphate binding molecular_function;GO:0003962 cystathionine gamma-synthase activity molecular_function;GO:0018826 methionine gamma-lyase activity molecular_function;GO:0006520 cellular amino acid metabolic process biological_process;GO:0005829 cytosol cellular_component;EC:2.5.1.48;EC:4.4.1.11	AT1G64660	-0.0919292	0.843785
Cko_contig_91853	-5.96918	0.000211633	2.4e-124	PREDICTED: uncharacterized protein LOC100782706 [Glycine max]	-	AT5G57910	-0.114403	0.795284
Cko_contig_55845	-1.77318	0.000213617	2.3e-171	expansin-B3-like precursor [Glycine max]	GO:0005576 extracellular region cellular_component;GO:0016023 cytoplasmic membrane-bounded vesicle cellular_component;GO:0019953 sexual reproduction biological_process;GO:0006949 syncytium formation biological_process	AT4G28250	-0.597366	0.475601
Cko_contig_89261	-3.10396	0.000215318	9.8e-143	PREDICTED: probable transcription factor PosF21 [Glycine max]	GO:0003700 sequence-specific DNA binding transcription factor activity molecular_function;GO:0043565 sequence-specific DNA binding molecular_function;GO:0046983 protein dimerization activity molecular_function;GO:0006355 regulation of transcription, DNA-dependent biological_process	AT2G42380	-0.951131	1
Cko_contig_81265	-3.64171	0.000216286	0	Subtilisin-like protease [Medicago truncatula]	GO:0055114 oxidation-reduction process biological_process;GO:0009897 external side of plasma membrane cellular_component;GO:0010103 stomatal complex morphogenesis biological_process;GO:0042802 identical protein binding molecular_function;GO:0006508 proteolysis biological_process;GO:0016023 cytoplasmic membrane-bounded vesicle cellular_component;GO:0043086 negative regulation of catalytic activity…	AT1G04110	-2.57457	0.0033389
Cko_contig_105309	-3.57063	0.000234858	1.2e-63	hypothetical protein KAFR_0C00770 [Kazachstania africana CBS 2517]	GO:0000786 nucleosome cellular_component;GO:0003677 DNA binding molecular_function;GO:0006334 nucleosome assembly biological_process;GO:0005634 nucleus cellular_component	AT5G22880	-3.0171	2.52e-09
Cko_contig_55190	-2.36993	0.000241764	1.6e-206	GDSL esterase/lipase [Medicago truncatula]	GO:0006629 lipid metabolic process biological_process;GO:0016788 hydrolase activity, acting on ester bonds molecular_function	AT2G42990	-1.79769e+308	1
Cko_contig_76586	-1.79769e+308	0.000267074	7.7e-42	nucleoside-diphopshate-sugar dehydratase [Plantago major]	GO:0048040 UDP-glucuronate decarboxylase activity molecular_function;GO:0051287 NAD binding molecular_function;GO:0009226 nucleotide-sugar biosynthetic process biological_process;GO:0048046 apoplast cellular_component;EC:4.1.1.35	AT2G27860	-0.941282	0.00166797
Cko_contig_62676	-2.58867	0.000271959	7.4e-113	PREDICTED: subtilisin-like protease SDD1-like [Glycine max]	GO:0043086 negative regulation of catalytic activity biological_process;GO:0032440 2-alkenal reductase [NAD(P)] activity molecular_function;GO:0006508 proteolysis biological_process;GO:0042802 identical protein binding molecular_function;GO:0004252 serine-type endopeptidase activity molecular_function;GO:0055114 oxidation-reduction process biological_process;EC:1.3.1.74;EC:3.4.21.0	AT1G04110	-2.57457	0.0033389
Cko_contig_91834	-3.79302	0.000274277	1.2e-108	PREDICTED: probable LRR receptor-like serine/threonine-protein kinase At4g08850-like [Glycine max]	GO:0006468 protein phosphorylation biological_process;GO:0004672 protein kinase activity molecular_function;GO:0016491 oxidoreductase activity molecular_function;GO:0000166 nucleotide binding molecular_function;GO:0050794 regulation of cellular process biological_process;GO:0016020 membrane cellular_component	AT1G35710	-0.806888	0.0643657
Cko_contig_106622	-4.14094	0.000309917	3e-66	hypothetical protein PHACADRAFT_247298 [Phanerochaete carnosa HHB-10118-sp]	GO:0005840 ribosome cellular_component;GO:0003735 structural constituent of ribosome molecular_function;GO:0006412 translation biological_process	AT4G18100	-0.370215	0.281836
Cko_contig_106502	-4.3966	0.000379714	5.2e-49	60S ribosomal protein L37 [Rhizopus delemar RA 99-880]	GO:0046872 metal ion binding molecular_function;GO:0003723 RNA binding molecular_function;GO:0030529 ribonucleoprotein complex cellular_component	AT1G52300	-0.824244	0.00463143
Cko_contig_90164	-1.8445	0.000381165	1.3e-282	hydroperoxide lyase [Medicago sativa]	GO:0009941 chloroplast envelope cellular_component;GO:0009611 response to wounding biological_process;GO:0009055 electron carrier activity molecular_function;GO:0004497 monooxygenase activity molecular_function;GO:0005506 iron ion binding molecular_function;GO:0020037 heme binding molecular_function;GO:0016705 oxidoreductase activity, acting on paired donors, with incorporation or reduction of mo…	AT4G15440	-4.90456	0
Cko_contig_73513	-5.72591	0.000404018	0	PREDICTED: CDK5RAP1-like protein-like [Glycine max]	GO:0006400 tRNA modification biological_process;GO:0016740 transferase activity molecular_function;GO:0051539 4 iron, 4 sulfur cluster binding molecular_function;GO:0032440 2-alkenal reductase [NAD(P)] activity molecular_function;GO:0005739 mitochondrion cellular_component;GO:0055114 oxidation-reduction process biological_process;EC:1.3.1.74	AT4G36390	-0.249905	0.50439
Cko_contig_64262	-2.63727	0.00041674	0	PREDICTED: oligopeptide transporter 7-like [Glycine max]	GO:0055085 transmembrane transport biological_process;GO:0005886 plasma membrane cellular_component;GO:0006857 oligopeptide transport biological_process	AT4G10770	-0.00384894	0.995057
Cko_contig_107807	-5.69616	0.000436387	1.3e-150	PREDICTED: ammonium transporter 3 member 1-like [Glycine max]	GO:0072488 ammonium transmembrane transport biological_process;GO:0016021 integral to membrane cellular_component;GO:0008519 ammonium transmembrane transporter activity molecular_function	AT2G38290	-1.48253	1.98e-07
Cko_contig_105258	-3.65552	0.000488333	4.1e-114	ribosomal protein L15-like protein [Chaetomium thermophilum var. thermophilum DSM 1495]	GO:0043581 mycelium development biological_process;GO:0030529 ribonucleoprotein complex cellular_component	AT4G16720	-0.564399	0.0703737
Cko_contig_60180	-3.1112	0.000498286	5.2e-169	PREDICTED: probable pectate lyase 5-like [Glycine max]	GO:0030570 pectate lyase activity molecular_function;GO:0016020 membrane cellular_component;EC:4.2.2.2	AT1G67750	-0.151985	1
Cko_contig_57769	-2.44638	0.000628238	5.1e-51	Flavoprotein wrbA [Medicago truncatula]	GO:0055114 oxidation-reduction process biological_process;GO:0009733 response to auxin stimulus biological_process;GO:0003960 NADPH:quinone reductase activity molecular_function;GO:0045892 negative regulation of transcription, DNA-dependent biological_process;GO:0005773 vacuole cellular_component;GO:0010181 FMN binding molecular_function;GO:0005886 plasma membrane cellular_component;EC:1.6.5.5	AT4G27270	-0.292682	0.795284
Cko_contig_23389	-3.34386	0.000644325	3e-222	Monoglyceride lipase [Medicago truncatula]	GO:0047372 acylglycerol lipase activity molecular_function;EC:3.1.1.23	AT5G16120	-0.277284	0.468421
Cko_contig_73628	-1.79769e+308	0.000721864	7e-61	PREDICTED: tubulin beta-1 chain-like [Glycine max]	GO:0005618 cell wall cellular_component;GO:0005730 nucleolus cellular_component;GO:0009651 response to salt stress biological_process;GO:0005874 microtubule cellular_component;GO:0051258 protein polymerization biological_process;GO:0006184 GTP catabolic process biological_process;GO:0007018 microtubule-based movement biological_process;GO:0003924 GTPase activity molecular_function;GO:0005198 stru…	AT5G23860	-0.735985	0.0701057
Cko_contig_99272	-2.18342	0.000786812	8.1e-68	predicted protein [Populus trichocarpa]	-	AT5G26230	-0.689381	0.378515
Cko_contig_69112	-1.55085	0.000801046	2e-117	unknown [Medicago truncatula]	GO:0045735 nutrient reservoir activity molecular_function;GO:0009505 plant-type cell wall cellular_component;GO:0030145 manganese ion binding molecular_function;GO:0009409 response to cold biological_process;GO:0031012 extracellular matrix cellular_component;GO:0009734 auxin mediated signaling pathway biological_process;GO:0005634 nucleus cellular_component;GO:0048046 apoplast cellular_component	AT5G20630	-1.79769e+308	0.00716996
Cko_contig_66205	-2.06755	0.000802624	2.5e-160	PREDICTED: aquaporin TIP1-2-like [Glycine max]	GO:0006810 transport biological_process;GO:0016021 integral to membrane cellular_component;GO:0005215 transporter activity molecular_function	AT4G01470	-1.79769e+308	1
Cko_contig_60891	-2.81164	0.000859652	3e-190	RecName: Full=Long-chain-alcohol oxidase FAO1; AltName: Full=Long-chain fatty alcohol oxidase 1	GO:0050660 flavin adenine dinucleotide binding molecular_function;GO:0016021 integral to membrane cellular_component;GO:0046577 long-chain-alcohol oxidase activity molecular_function;GO:0055114 oxidation-reduction process biological_process;GO:0006066 alcohol metabolic process biological_process;GO:0009409 response to cold biological_process;EC:1.1.3.20	AT3G23410	-0.370451	0.311962
Cko_contig_69643	-2.58306	0.000866843	1.8e-50	MYB transcription factor MYB164 [Glycine max]	GO:0044707 single-multicellular organism process biological_process;GO:0003677 DNA binding molecular_function;GO:0009628 response to abiotic stimulus biological_process;GO:0005634 nucleus cellular_component	AT4G39250	-1.79769e+308	1
Cko_contig_1596	-3.00101	0.000945977	2e-98	PREDICTED: uncharacterized protein LOC100793250 [Glycine max]	-	AT1G60060	-0.0900646	0.958672
Cko_contig_30422	-2.7858	0.000973143	2.5e-199	GDSL esterase/lipase [Medicago truncatula]	GO:0016788 hydrolase activity, acting on ester bonds molecular_function;GO:0006629 lipid metabolic process biological_process	AT1G71120	-2.24234	0.0658841
Cko_contig_34971	-1.79769e+308	0.000998798	1e-215	PREDICTED: ammonium transporter 3 member 1-like [Glycine max]	GO:0072488 ammonium transmembrane transport biological_process;GO:0016021 integral to membrane cellular_component;GO:0008519 ammonium transmembrane transporter activity molecular_function	AT2G38290	-1.48253	1.98e-07
Cko_contig_72087	-1.57367	0.00118439	2.9e-177	PREDICTED: probable polygalacturonase non-catalytic subunit JP650-like [Glycine max]	-	AT1G70370	-1.47079	1.44e-07
Cko_contig_39811	-1.79769e+308	0.00122864	1.5e-79	putative NtPRp27-like protein [Atropa belladonna]	-	AT2G15220	-1.23762	0.33341
Cko_contig_72704	-1.79055	0.00128837	4.5e-182	PREDICTED: geranylgeranyl pyrophosphate synthase, chloroplastic-like [Glycine max]	GO:0051501 diterpene phytoalexin metabolic process biological_process;GO:0004337 geranyltranstransferase activity molecular_function;GO:0016491 oxidoreductase activity molecular_function;GO:0016114 terpenoid biosynthetic process biological_process;GO:0004311 farnesyltranstransferase activity molecular_function;GO:0008654 phospholipid biosynthetic process biological_process;GO:0000010 trans-hexapr…	AT4G36810	-1.73106	3.21e-10
Cko_contig_72665	-2.19366	0.00139007	6.1e-171	PREDICTED: 3-ketoacyl-CoA synthase 6-like [Glycine max]	GO:0048868 pollen tube development biological_process;GO:0010025 wax biosynthetic process biological_process;GO:0000038 very long-chain fatty acid metabolic process biological_process;GO:0042335 cuticle development biological_process;GO:0009416 response to light stimulus biological_process;GO:0009409 response to cold biological_process;GO:0009922 fatty acid elongase activity molecular_function;GO…	AT1G68530	-0.074698	0.918393
Cko_contig_72002	-2.18395	0.00139408	1.1e-129	ATP binding protein, putative [Ricinus communis]	GO:0006468 protein phosphorylation biological_process;GO:0004674 protein serine/threonine kinase activity molecular_function;GO:0000166 nucleotide binding molecular_function;GO:0050794 regulation of cellular process biological_process;EC:2.7.11.0	AT1G05100	-0.504596	0.121335
Cko_contig_74926	-1.45908	0.00141443	1.3e-52	unknown [Lotus japonicus]	GO:0019253 reductive pentose-phosphate cycle biological_process;GO:0016984 ribulose-bisphosphate carboxylase activity molecular_function;GO:0004497 monooxygenase activity molecular_function;GO:0009853 photorespiration biological_process;GO:0009507 chloroplast cellular_component;GO:0055114 oxidation-reduction process biological_process;EC:4.1.1.39	AT1G67090	-2.31203	3.2e-05
Cko_contig_29675	-1.79769e+308	0.00146676	6.1e-241	Cc-nbs-lrr resistance protein [Medicago truncatula]	GO:0032559 adenyl ribonucleotide binding molecular_function	AT3G14460	-0.523302	0.323594
DEGs downregulated in drought stressed C. korshinskii were unchanged in drought treated Arabidopsis
gene_id of C. korshinskii	log2(fold_change)	p_value	E-value	Function	GO_annotation	gene_id of Arabidopsis	log2(fold_change)	q_value
Cko_contig_45528	-7.86978	0	0	phosphate transporter 4 [Astragalus sinicus]	GO:0006817 phosphate ion transport biological_process;GO:0016021 integral to membrane cellular_component;GO:0005315 inorganic phosphate transmembrane transporter activity molecular_function;GO:0055085 transmembrane transport biological_process	AT5G43370	0	1
Cko_contig_10499	-7.55241	0	5.6e-214	PREDICTED: thiol protease SEN102-like [Glycine max]	GO:0008234 cysteine-type peptidase activity molecular_function;GO:0006508 proteolysis biological_process	AT5G45890	0	1
Cko_contig_45026	-5.62286	4.02345e-13	1.3e-100	Germin-like protein [Medicago truncatula]	GO:0048046 apoplast cellular_component;GO:0004784 superoxide dismutase activity molecular_function;GO:0045735 nutrient reservoir activity molecular_function;GO:0030145 manganese ion binding molecular_function;GO:0055114 oxidation-reduction process biological_process;EC:1.15.1.1	AT5G38960	0	1
Cko_contig_25532	-4.92012	2.86213e-09	5.6e-198	Putative retroelement [Oryza sativa Japonica Group]	GO:0003964 RNA-directed DNA polymerase activity molecular_function;GO:0003677 DNA binding molecular_function;GO:0006278 RNA-dependent DNA replication biological_process;GO:0003723 RNA binding molecular_function;GO:0006310 DNA recombination biological_process;EC:2.7.7.49	ATMG00860	0	1
Cko_contig_74785	-2.84471	5.03892e-05	0	Cytochrome P450 [Medicago truncatula]	GO:0020037 heme binding molecular_function;GO:0016705 oxidoreductase activity, acting on paired donors, with incorporation or reduction of molecular oxygen molecular_function;GO:0004497 monooxygenase activity molecular_function;GO:0005506 iron ion binding molecular_function;GO:0009055 electron carrier activity molecular_function;GO:0055114 oxidation-reduction process biological_process	AT4G31940	0	1
Cko_contig_59055	-6.09818	4.35429e-11	2.8e-63	RING-H2 finger protein ATL5F [Medicago truncatula]	GO:0008270 zinc ion binding molecular_function	AT4G10160	0	1
Cko_contig_49894	-6.98061	5.40679e-12	2.8e-93	PGPS/D12 [Medicago truncatula]	-	AT3G18470	0	1
Cko_contig_48240	-1.79769e+308	0.00153467	5.2e-57	PREDICTED: peroxidase 44-like [Glycine max]	GO:0016491 oxidoreductase activity molecular_function;GO:0005488 binding molecular_function	AT5G17820	0	1
Cko_contig_35914	-8.84515	2.36989e-08	3.9e-135	hypothetical protein E5Q_01296 [Mixia osmundae IAM 14324]	GO:0008152 metabolic process biological_process	AT3G15870	0	1
Cko_contig_62536	-4.05643	7.10534e-09	0	PREDICTED: cytochrome P450 77A1-like [Glycine max]	GO:0022414 reproductive process biological_process;GO:0009055 electron carrier activity molecular_function;GO:0005506 iron ion binding molecular_function;GO:0020037 heme binding molecular_function;GO:0070330 aromatase activity molecular_function;GO:0055114 oxidation-reduction process biological_process;EC:1.14.14.1	AT1G11600	0	1
Cko_contig_48076	-5.40244	9.07277e-06	1.2e-29	PREDICTED: uncharacterized protein LOC100803756 [Glycine max]	-	AT5G35695	0	1
Cko_contig_105229	-6.00758	0.000248225	6.2e-59	PREDICTED: vignain-like [Glycine max]	GO:0008234 cysteine-type peptidase activity molecular_function;GO:0006508 proteolysis biological_process	AT5G45890	0	1
Cko_contig_105350	-1.79769e+308	0.00121111	1.8e-47	Polynucleotidyl transferase, Ribonuclease H fold [Medicago truncatula]	GO:0005488 binding molecular_function;GO:0016740 transferase activity molecular_function	AT4G29090	0	1
DEGs downregulated in salt stressed C. korshinskii were unchanged in salt treated Arabidopsis
gene_id of C. korshinskii	log2(fold_change)	p_value	E-value	Function	GO_annotation	gene_id of Arabidopsis	log2(fold_change)	q_value
Cko_contig_45528	-3.90286	9.76996e-15	0	phosphate transporter 4 [Astragalus sinicus]	GO:0006817 phosphate ion transport biological_process;GO:0016021 integral to membrane cellular_component;GO:0005315 inorganic phosphate transmembrane transporter activity molecular_function;GO:0055085 transmembrane transport biological_process	AT5G43370	0	1
Cko_contig_10499	-5.41091	2.33147e-13	5.6e-214	PREDICTED: thiol protease SEN102-like [Glycine max]	GO:0008234 cysteine-type peptidase activity molecular_function;GO:0006508 proteolysis biological_process	AT5G45890	0	1
Cko_contig_25532	-4.95919	9.71474e-09	5.6e-198	Putative retroelement [Oryza sativa Japonica Group]	GO:0003964 RNA-directed DNA polymerase activity molecular_function;GO:0003677 DNA binding molecular_function;GO:0006278 RNA-dependent DNA replication biological_process;GO:0003723 RNA binding molecular_function;GO:0006310 DNA recombination biological_process;EC:2.7.7.49	ATMG00860	0	1
Cko_contig_74785	-4.54275	6.10609e-08	0	Cytochrome P450 [Medicago truncatula]	GO:0020037 heme binding molecular_function;GO:0016705 oxidoreductase activity, acting on paired donors, with incorporation or reduction of molecular oxygen molecular_function;GO:0004497 monooxygenase activity molecular_function;GO:0005506 iron ion binding molecular_function;GO:0009055 electron carrier activity molecular_function;GO:0055114 oxidation-reduction process biological_process	AT4G31940	0	1
Cko_contig_59055	-4.14933	6.36422e-07	2.8e-63	RING-H2 finger protein ATL5F [Medicago truncatula]	GO:0008270 zinc ion binding molecular_function	AT4G10160	0	1
Cko_contig_49894	-4.17615	8.49637e-07	2.8e-93	PGPS/D12 [Medicago truncatula]	-	AT3G18470	0	1
Cko_contig_48240	-4.65552	3.96787e-06	5.2e-57	PREDICTED: peroxidase 44-like [Glycine max]	GO:0016491 oxidoreductase activity molecular_function;GO:0005488 binding molecular_function	AT5G17820	0	1
Cko_contig_35914	-3.08894	2.72456e-05	3.9e-135	hypothetical protein E5Q_01296 [Mixia osmundae IAM 14324]	GO:0008152 metabolic process biological_process	AT3G15870	0	1
Cko_contig_62536	-2.39027	6.99241e-05	0	PREDICTED: cytochrome P450 77A1-like [Glycine max]	GO:0022414 reproductive process biological_process;GO:0009055 electron carrier activity molecular_function;GO:0005506 iron ion binding molecular_function;GO:0020037 heme binding molecular_function;GO:0070330 aromatase activity molecular_function;GO:0055114 oxidation-reduction process biological_process;EC:1.14.14.1	AT1G11600	0	1
Cko_contig_48076	-3.93902	0.000220222	1.2e-29	PREDICTED: uncharacterized protein LOC100803756 [Glycine max]	-	AT5G35695	0	1
Cko_contig_105229	-5.86608	0.000279341	6.2e-59	PREDICTED: vignain-like [Glycine max]	GO:0008234 cysteine-type peptidase activity molecular_function;GO:0006508 proteolysis biological_process	AT5G45890	0	1
Cko_contig_105350	-1.79769e+308	0.00131398	1.8e-47	Polynucleotidyl transferase, Ribonuclease H fold [Medicago truncatula]	GO:0005488 binding molecular_function;GO:0016740 transferase activity molecular_function	AT4G29090	0	1
