# Supplementary material for: Effects of drought and salt-stresses on gene expression in Caragana korshinskii seedlings revealed by RNA-seq
Source: BMC Genomics. 2016 Mar 8;17:200. doi: 10.1186/s12864-016-2562-0 (PMC4782325; doi:10.1186/s12864-016-2562-0)
Supplement: Additional file 18: — DEGs expressed uniquely in C. korshinskii compared to Arabidopsis. (XLS 160 kb) [file 12864_2016_2562_MOESM18_ESM.xls]

## Sheet: Sheet1
Additional file 18 DEGs expressed uniquely in C. korshinskii compared to Arabidopsis
DEGs uniquely expressed in drought treated C. korshinskii
gene_id	log2(fold_change)	Function
Cko_contig_100743	-2.99345	predicted protein [Populus trichocarpa]
Cko_contig_101144	3.73725	PREDICTED: wall-associated receptor kinase 2-like [Glycine max]
Cko_contig_101547	-5.03405	Cysteine-rich receptor-like protein kinase [Medicago truncatula]
Cko_contig_101586	-6.38197	PREDICTED: putative disease resistance protein RGA1-like [Glycine max]
Cko_contig_101736	5.06246	hypothetical protein MTR_2g100440 [Medicago truncatula]
Cko_contig_101769	3.16877	hypothetical protein [Monosiga brevicollis MX1]
Cko_contig_10234	-2.77295	hypothetical protein MTR_5g065250 [Medicago truncatula]
Cko_contig_102385	-2.94075	unknown [Medicago truncatula]
Cko_contig_103000	-4.46214	Rpp4 candidate [Medicago truncatula]
Cko_contig_103084	1.977	Pleiotropic drug resistance protein [Medicago truncatula]
Cko_contig_103183	3.25827	PREDICTED: uncharacterized membrane protein C24H6.13-like [Glycine max]
Cko_contig_103203	-6.55647	hypothetical protein EPVG_00309 [Emiliania huxleyi virus 201]
Cko_contig_10324	5.09477	PREDICTED: probable receptor-like protein kinase At1g67000-like [Glycine max]
Cko_contig_103670	2.95821	Cyclin-like F-box [Medicago truncatula]
Cko_contig_103794	-5.77625	Protein F16H11.2 [Caenorhabditis elegans]
Cko_contig_103842	4.91723	Leucine-rich repeat [Medicago truncatula]
Cko_contig_103930	-3.82423	PREDICTED: probable LRR receptor-like serine/threonine-protein kinase At4g08850-like [Glycine max]
Cko_contig_104068	-8.04385	hypothetical protein MTR_3g090420 [Medicago truncatula]
Cko_contig_104144	4.6542	Disease resistance-like protein [Medicago truncatula]
Cko_contig_104374	-2.97706	Disease resistance-like protein [Medicago truncatula]
Cko_contig_104458	6.3019	CDK-activating kinase assembly factor MAT1 [Medicago truncatula]
Cko_contig_104474	4.91723	PREDICTED: probable receptor-like protein kinase At5g39020-like [Glycine max]
Cko_contig_104559	3.6542	hypothetical protein VITISV_037850 [Vitis vinifera]
Cko_contig_104649	10.2238	hypothetical protein MTR_1g045440 [Medicago truncatula]
Cko_contig_104666	5.86971	proteinase inhibitor 20 [Medicago truncatula]
Cko_contig_104670	1.79769e+308	unknown [Medicago truncatula]
Cko_contig_104701	8.47863	hypothetical protein MTR_5g044170 [Medicago truncatula]
Cko_contig_104719	1.79769e+308	PREDICTED: uncharacterized protein LOC100805651 [Glycine max]
Cko_contig_104744	-8.57912	Albumin-2 [Medicago truncatula]
Cko_contig_104770	-6.42262	hypothetical protein MTR_8g074390 [Medicago truncatula]
Cko_contig_10479	3.12582	FBD-associated F-box protein [Medicago truncatula]
Cko_contig_104808	-4.95313	Anthocyanidin 5 3-O-glucosyltransferase [Medicago truncatula]
Cko_contig_104851	6.41027	PREDICTED: beta-galactosidase-like [Glycine max]
Cko_contig_104868	-3.53809	Bowman-Birk type protease inhibitor-like precursor [Glycine max]
Cko_contig_104887	3.48427	PttB [Medicago truncatula]
Cko_contig_104965	3.98136	PREDICTED: uncharacterized protein LOC100806570 [Glycine max]
Cko_contig_104969	-1.79769e+308	hypothetical protein [Lotus japonicus]
Cko_contig_104975	1.79769e+308	FAR1-related protein [Medicago truncatula]
Cko_contig_105066	5.85583	unknown [Lotus japonicus]
Cko_contig_105085	-6.48151	hypothetical protein Tery_2619 [Trichodesmium erythraeum IMS101]
Cko_contig_105100	-4.92512	RRP12-like protein [Medicago truncatula]
Cko_contig_105104	-6.03405	unnamed protein product [Thellungiella halophila]
Cko_contig_105120	-6.38197	conserved hypothetical protein [Ricinus communis]
Cko_contig_105192	6.46155	hypothetical protein MTR_7g081180 [Medicago truncatula]
Cko_contig_105207	1.79769e+308	GK16584 [Drosophila willistoni]
Cko_contig_105209	-5.50062	-
Cko_contig_105223	1.79769e+308	PREDICTED: uncharacterized protein LOC100792643 [Glycine max]
Cko_contig_105237	-7.18343	hypothetical protein NECHADRAFT_18897 [Nectria haematococca mpVI 77-13-4]
Cko_contig_105323	-4.89655	Bifunctional protein aas [Medicago truncatula]
Cko_contig_105366	1.79769e+308	Polynucleotidyl transferase, Ribonuclease H fold [Medicago truncatula]
Cko_contig_105407	-4.74454	PREDICTED: dehydration-responsive element-binding protein 1F-like isoform 1 [Glycine max]
Cko_contig_105443	-5.8674	Disease resistance protein R3a-like protein [Medicago truncatula]
Cko_contig_105445	-5.34015	transcript antisense to ribosomal RNA protein [Ajellomyces capsulatus H88]
Cko_contig_105591	-7.56557	iron permease, FTR1-like protein [Physcomitrella patens subsp. patens]
Cko_contig_105740	-4.07712	sieve element-occluding protein 1 [Medicago truncatula]
Cko_contig_105913	-6.53809	PREDICTED: folylpolyglutamate synthase, mitochondrial-like [Glycine max]
Cko_contig_105991	-3.66773	hypothetical protein [uncultured organism]
Cko_contig_106080	1.79769e+308	PREDICTED: uncharacterized protein LOC100809540 [Glycine max]
Cko_contig_10658	-2.59056	Enhanced disease susceptibility [Medicago truncatula]
Cko_contig_106742	-4.62773	hypothetical protein MTR_8g072860 [Medicago truncatula]
Cko_contig_106799	-6.48151	PREDICTED: uncharacterized protein LOC100788433 [Glycine max]
Cko_contig_106885	-4.81748	endo-1,4-beta-glucancase precursor [Glycine max]
Cko_contig_107287	3.44775	Helix-loop-helix DNA-binding [Medicago truncatula]
Cko_contig_107354	-6.18343	hypothetical protein RO3G_16263 [Rhizopus delemar RA 99-880]
Cko_contig_107682	-4.11067	Receptor-like protein kinase [Medicago truncatula]
Cko_contig_107773	-3.42262	predicted protein [Populus trichocarpa]
Cko_contig_107848	4.76968	PREDICTED: uncharacterized protein LOC100812827 [Glycine max]
Cko_contig_107900	-6.36122	mitotic cyclin a2-type [Glycine max]
Cko_contig_107964	-5.29709	RNA-directed DNA polymerase (Reverse transcriptase) [Medicago truncatula]
Cko_contig_108196	-4.06005	F-box/kelch-repeat protein [Medicago truncatula]
Cko_contig_108734	-5.71212	unnamed protein product [Aspergillus oryzae RIB40]
Cko_contig_109017	-5.57462	hypothetical protein MTR_8g042170 [Medicago truncatula]
Cko_contig_109403	-4.00758	RPM1-interacting protein [Medicago truncatula]
Cko_contig_109737	-5.80728	related to ADY2-protein essential for the acetate permease activity [Piriformospora indica DSM 11827]
Cko_contig_110136	-6.08558	Peptidase A1 [Macrophomina phaseolina MS6]
Cko_contig_111784	-5.29709	hypothetical protein VITISV_024648 [Vitis vinifera]
Cko_contig_112868	-5.46214	PREDICTED: uncharacterized protein LOC100813803 [Glycine max]
Cko_contig_11305	3.08434	uncharacterized protein LOC100526951 precursor [Glycine max]
Cko_contig_11608	-4.97151	RecName: Full=Leucine-rich repeat and calponin homology domain-containing protein 2
Cko_contig_11650	6.56749	Tel2-interacting protein [Medicago truncatula]
Cko_contig_11677	-4.28244	-
Cko_contig_1182	-2.9319	hypothetical protein MTR_5g013290 [Medicago truncatula]
Cko_contig_1202	4.5022	Replication protein A 70 kDa DNA-binding subunit [Medicago truncatula]
Cko_contig_12044	-4.81166	PREDICTED: uncharacterized protein LOC100789469 [Glycine max]
Cko_contig_12098	5.31716	PREDICTED: uncharacterized protein LOC100813582 [Glycine max]
Cko_contig_12186	-4.29709	PREDICTED: probable NAD(P)H-dependent oxidoreductase 1-like [Glycine max]
Cko_contig_12262	3.9697	TMV resistance protein N [Medicago truncatula]
Cko_contig_12603	-4.06005	FAR1-related protein [Medicago truncatula]
Cko_contig_12738	-3.99293	PREDICTED: uncharacterized protein LOC100807274 [Glycine max]
Cko_contig_1275	-5.80728	hypothetical protein Strop_3603 [Salinispora tropica CNB-440]
Cko_contig_12776	2.52564	hypothetical protein MTR_7g092650 [Medicago truncatula]
Cko_contig_13013	3.57513	Disease resistance-like protein [Medicago truncatula]
Cko_contig_13026	-6.53809	Cc-nbs-lrr resistance protein [Medicago truncatula]
Cko_contig_13106	3.73791	hypothetical protein MTR_5g035740 [Medicago truncatula]
Cko_contig_13107	-5.53809	-
Cko_contig_1318	6.82412	Albumin-2 [Medicago truncatula]
Cko_contig_13246	5.08716	PREDICTED: serine/threonine-protein kinase BRI1-like 1-like [Glycine max]
Cko_contig_13307	4.33227	TIR-NBS-LRR type disease resistance protein [Medicago truncatula]
Cko_contig_13327	2.92722	hypothetical protein VITISV_016416 [Vitis vinifera]
Cko_contig_1345	5.95676	hypothetical protein MTR_6g021900 [Medicago truncatula]
Cko_contig_1441	7.3019	O-acyltransferase WSD1 [Medicago truncatula]
Cko_contig_152	5.06924	PREDICTED: uncharacterized protein LOC100797981 [Glycine max]
Cko_contig_1735	-3.60319	hypothetical protein EAI_03498 [Harpegnathos saltator]
Cko_contig_17740	4.87659	hypothetical protein VITISV_032903 [Vitis vinifera]
Cko_contig_1795	-6.47186	PREDICTED: uncharacterized protein LOC100817561 [Glycine max]
Cko_contig_1804	-5.83765	polyprotein [Glycine max]
Cko_contig_1965	3.01034	hypothetical protein RSPPHO_03274, partial [Rhodospirillum photometricum DSM 122]
Cko_contig_2040	4.24981	Ubiquitin-like-specific protease [Medicago truncatula]
Cko_contig_2134	-2.42262	PREDICTED: uncharacterized protein LOC100817868 [Glycine max]
Cko_contig_2277	-3.99293	polyprotein [Glycine max]
Cko_contig_23085	7.25113	PREDICTED: probable protein phosphatase 2C 6-like [Glycine max]
Cko_contig_23191	-6.88205	conserved hypothetical protein [Ricinus communis]
Cko_contig_23327	1.79769e+308	PREDICTED: uncharacterized protein LOC100782971 [Glycine max]
Cko_contig_23381	-4.95313	predicted protein [Populus trichocarpa]
Cko_contig_23391	-5.46214	Ripening-related protein [Medicago truncatula]
Cko_contig_23429	-4.09399	IMP dehydrogenase/GMP reductase, putative [Medicago truncatula]
Cko_contig_23625	-4.8674	predicted protein [Populus trichocarpa]
Cko_contig_23664	-7.37163	PREDICTED: expansin-A4-like [Glycine max]
Cko_contig_23697	-3.08811	hypothetical protein MTR_3g083100 [Medicago truncatula]
Cko_contig_23756	-6.87718	unknown [Lotus japonicus]
Cko_contig_23757	-7.69932	PREDICTED: uncharacterized protein LOC100305844 [Glycine max]
Cko_contig_23760	-7.75254	hypothetical protein TRAVEDRAFT_137643, partial [Trametes versicolor FP-101664 SS1]
Cko_contig_23762	4.85422	trypsin protein inhibitor 2 [Cicer arietinum]
Cko_contig_23777	-2.13512	hypothetical protein MTR_4g122180 [Medicago truncatula]
Cko_contig_23785	-8.02967	PREDICTED: uncharacterized protein LOC100801029 [Glycine max]
Cko_contig_23833	7.93218	G-box binding factor bZIP transcription factor [Medicago truncatula]
Cko_contig_23853	-1.79769e+308	hypothetical protein FOMMEDRAFT_106669 [Fomitiporia mediterranea MF3/22]
Cko_contig_23986	-2.34891	uncharacterized protein LOC100527394 [Glycine max]
Cko_contig_24015	-2.75904	GH24472 [Drosophila grimshawi]
Cko_contig_24152	-5.17552	PREDICTED: protein prune homolog [Glycine max]
Cko_contig_24190	-5.15958	PREDICTED: protein prune homolog [Glycine max]
Cko_contig_24345	4.72459	hypothetical protein MTR_3g064200 [Medicago truncatula]
Cko_contig_2458	-4.26764	hypothetical protein 11M19.5 [Arabidopsis halleri]
Cko_contig_24587	-5.03405	PREDICTED: ABC transporter B family member 19-like [Glycine max]
Cko_contig_24673	7.33227	ATP-dependent DNA helicase PIF1 [Medicago truncatula]
Cko_contig_24757	-6.29709	PREDICTED: uncharacterized protein LOC100777993 [Glycine max]
Cko_contig_2481	3.67331	Replication protein A 70 kDa DNA-binding subunit [Medicago truncatula]
Cko_contig_24944	5.99524	hypothetical protein VITISV_028833 [Vitis vinifera]
Cko_contig_25208	-3.71212	PREDICTED: protein SCARECROW-like [Glycine max]
Cko_contig_25318	-4.11067	hypothetical protein MTR_5g075400 [Medicago truncatula]
Cko_contig_25464	-4.67416	unknown [Medicago truncatula]
Cko_contig_2552	-8.25832	Ripening-related protein [Medicago truncatula]
Cko_contig_25538	-3.82255	hypothetical protein MTR_2g076860 [Medicago truncatula]
Cko_contig_25603	5.49454	hypothetical protein MTR_3g015430 [Medicago truncatula]
Cko_contig_2612	-3.17326	Beta-D-glucan exohydrolase-like protein [Medicago truncatula]
Cko_contig_26147	-6.42262	hypothetical protein NEUTE1DRAFT_35510 [Neurospora tetrasperma FGSC 2508]
Cko_contig_26187	3.7917	hypothetical protein VITISV_033813 [Vitis vinifera]
Cko_contig_26239	-3.02528	hypothetical protein MTR_2g014250 [Medicago truncatula]
Cko_contig_26280	4.55466	IMP dehydrogenase/GMP reductase, putative [Medicago truncatula]
Cko_contig_26346	-5.51322	GRAS family transcription factor [Medicago truncatula]
Cko_contig_26402	3.62995	-
Cko_contig_26417	-5.71212	PREDICTED: AP2-like ethylene-responsive transcription factor At1g16060-like [Glycine max]
Cko_contig_26501	5.67805	RecName: Full=DEAD-box ATP-dependent RNA helicase 42
Cko_contig_26574	-5.46214	hypothetical protein SERLA73DRAFT_187302 [Serpula lacrymans var. lacrymans S7.3]
Cko_contig_26681	-6.18343	Retinoblastoma-binding protein [Medicago truncatula]
Cko_contig_26760	-3.90477	Exocyst complex component [Medicago truncatula]
Cko_contig_2705	-3.54893	hypothetical protein MTR_5g014110 [Medicago truncatula]
Cko_contig_27564	7.16516	trypsin protein inhibitor 2 [Cicer arietinum]
Cko_contig_28184	2.88625	unknown [Medicago truncatula]
Cko_contig_28225	-1.78847	RecName: Full=Early nodulin-36B; Short=N-36B
Cko_contig_28391	4.66552	pathogenesis-related protein class 10 [Oxytropis arctobia]
Cko_contig_28401	-4.42262	predicted protein [Trichoderma reesei QM6a]
Cko_contig_28480	9.48202	unknown [Glycine max]
Cko_contig_28521	-2.17726	PREDICTED: uncharacterized protein LOC100809145 [Glycine max]
Cko_contig_29095	5.41973	hypothetical protein MTR_7g067800 [Medicago truncatula]
Cko_contig_29206	-6.96235	AM3 [Medicago truncatula]
Cko_contig_29249	-6.54271	PREDICTED: LOW QUALITY PROTEIN: putative ripening-related protein 2-like [Glycine max]
Cko_contig_29893	3.48427	unknown [Medicago truncatula]
Cko_contig_30067	4.95676	lectin receptor kinase [Arabidopsis thaliana]
Cko_contig_30341	5.22304	PREDICTED: putative uncharacterized protein YDL057W-like [Glycine max]
Cko_contig_30368	5.03271	PREDICTED: probable LRR receptor-like serine/threonine-protein kinase At4g08850-like [Glycine max]
Cko_contig_30565	3.44775	hypothetical protein MTR_5g081370 [Medicago truncatula]
Cko_contig_30821	-1.79769e+308	hypothetical protein SORBIDRAFT_03g037190 [Sorghum bicolor]
Cko_contig_31000	-4.11067	uncharacterized protein LOC100800695 [Glycine max]
Cko_contig_3162	-3.65479	F-box family protein [Medicago truncatula]
Cko_contig_32583	-6.15958	Defensin-like protein [Medicago truncatula]
Cko_contig_3488	3.78544	Cyclin-like F-box [Medicago truncatula]
Cko_contig_35030	4.27087	Wall-associated receptor kinase-like protein [Medicago truncatula]
Cko_contig_35098	4.52341	PREDICTED: uncharacterized protein LOC100805365 [Glycine max]
Cko_contig_35274	3.39116	unknown [Glycine max]
Cko_contig_35342	-7.51948	PREDICTED: probable receptor-like protein kinase At1g67000-like [Glycine max]
Cko_contig_36003	2.80316	hypothetical protein AURANDRAFT_27149, partial [Aureococcus anophagefferens]
Cko_contig_3659	-5.42262	NBS-LRR resistance protein [Medicago truncatula]
Cko_contig_36720	-5.61024	Basic blue protein [Medicago truncatula]
Cko_contig_36740	-5.8869	Chitinase [Medicago truncatula]
Cko_contig_37566	-4.57462	unnamed protein product [Schistosoma mansoni]
Cko_contig_37567	-3.71212	conserved hypothetical protein [Trichinella spiralis]
Cko_contig_37985	-3.11067	PREDICTED: uncharacterized protein LOC100806855 [Glycine max]
Cko_contig_38252	-4.31159	dwarf 27 [Medicago truncatula]
Cko_contig_38446	-4.02528	hypothetical protein MTR_2g096430 [Medicago truncatula]
Cko_contig_38708	-3.71212	transcript antisense to ribosomal RNA protein [Ajellomyces capsulatus H88]
Cko_contig_38741	-4.50062	Thioredoxin [Medicago truncatula]
Cko_contig_38847	5.95676	metal ion binding protein, putative [Ricinus communis]
Cko_contig_38901	2.19507	hypothetical protein MTR_7g111770 [Medicago truncatula]
Cko_contig_3900	11.6429	predicted protein [Populus trichocarpa]
Cko_contig_39135	-4.34015	trypsin inhibitor [Pisum sativum]
Cko_contig_39300	-4.11067	PREDICTED: pentatricopeptide repeat-containing protein At5g13270, chloroplastic-like [Glycine max]
Cko_contig_39387	-3.39019	putative retroelement pol polyprotein [Arabidopsis thaliana]
Cko_contig_39640	5.19025	PREDICTED: cysteine desulfurase 1, mitochondrial [Vitis vinifera]
Cko_contig_39702	3.99524	LRR receptor-like serine/threonine-protein kinase FLS2 [Medicago truncatula]
Cko_contig_39847	8.78073	uncharacterized protein LOC100306510 [Glycine max]
Cko_contig_39987	5.33941	lectin [Sophora alopecuroides]
Cko_contig_40078	4.3019	unknown [Medicago truncatula]
Cko_contig_40206	-6.02528	hypothetical protein MTR_7g081150 [Medicago truncatula]
Cko_contig_40207	-5.93919	hypothetical protein MTR_7g081150 [Medicago truncatula]
Cko_contig_40224	4.95676	unknown [Lotus japonicus]
Cko_contig_40698	6.91723	hypothetical protein MTR_6g021620 [Medicago truncatula]
Cko_contig_40957	3.2273	uncharacterized protein LOC100306595 [Glycine max]
Cko_contig_41150	4.31209	predicted protein [Naegleria gruberi]
Cko_contig_41318	-4.21617	hypothetical protein VITISV_041650 [Vitis vinifera]
Cko_contig_41370	2.67805	PREDICTED: uncharacterized protein LOC100817263 [Glycine max]
Cko_contig_41533	-3.83765	Replication factor C subunit [Medicago truncatula]
Cko_contig_41583	-5.98061	Kinase-like protein [Medicago truncatula]
Cko_contig_41899	6.99524	Sieve element-occluding protein [Medicago truncatula]
Cko_contig_4204	1.79769e+308	PREDICTED: uncharacterized protein LOC100811748 [Glycine max]
Cko_contig_42257	-1.79769e+308	PREDICTED: LOW QUALITY PROTEIN: lysosomal Pro-X carboxypeptidase-like [Glycine max]
Cko_contig_42484	-3.8716	RecName: Full=Zeatin O-glucosyltransferase; AltName: Full=Trans-zeatin O-beta-D-glucosyltransferase
Cko_contig_42646	4.23916	PREDICTED: phosphoinositide phospholipase C 2 [Vitis vinifera]
Cko_contig_42663	-6.8869	hypothetical protein MTR_5g027460 [Medicago truncatula]
Cko_contig_42768	3.1773	unknown [Lotus japonicus]
Cko_contig_42851	3.99524	PREDICTED: uncharacterized protein LOC100800409 [Glycine max]
Cko_contig_4323	3.62723	hypothetical protein MTR_6g051740 [Medicago truncatula]
Cko_contig_43259	3.54526	Sigma factor binding protein [Medicago truncatula]
Cko_contig_43390	5.66617	conserved hypothetical protein [Streptomyces sp. SPB78]
Cko_contig_43553	-7.18491	hypothetical protein MTR_5g035650 [Medicago truncatula]
Cko_contig_43671	-6.31878	Protein SCARECROW [Medicago truncatula]
Cko_contig_43750	3.20674	hypothetical protein VITISV_043900 [Vitis vinifera]
Cko_contig_43795	7.88686	PREDICTED: uncharacterized protein LOC100800557 [Glycine max]
Cko_contig_43843	-4.46214	PREDICTED: uncharacterized protein LOC100853494 [Vitis vinifera]
Cko_contig_4399	-4.77303	PREDICTED: histidine-containing phosphotransfer protein 5-like [Glycine max]
Cko_contig_44118	-4.19129	hypothetical protein DICSQDRAFT_73520, partial [Dichomitus squalens LYAD-421 SS1]
Cko_contig_44287	-3.83765	unnamed protein product [Vitis vinifera]
Cko_contig_44608	4.06924	uncharacterized protein LOC100793687 [Glycine max]
Cko_contig_44768	-6.59254	PREDICTED: uncharacterized protein LOC100788433 [Glycine max]
Cko_contig_44837	-2.50903	unknown [Lotus japonicus]
Cko_contig_45527	-2.83765	MYB transcription factor MYB164 [Medicago truncatula]
Cko_contig_45719	-3.12059	hypothetical protein VITISV_042904 [Vitis vinifera]
Cko_contig_46187	1.79769e+308	unknown [Glycine max]
Cko_contig_46290	-8.99977	hypothetical protein NEMVEDRAFT_v1g155763 [Nematostella vectensis]
Cko_contig_46314	-5.95313	Tir-nbs-lrr resistance protein [Medicago truncatula]
Cko_contig_46621	-3.62773	pherophorin-C2 protein precursor [Chlamydomonas reinhardtii]
Cko_contig_46622	-3.12716	pherophorin-dz1 protein [Volvox carteri f. nagariensis]
Cko_contig_46623	-4.71212	hypothetical protein MTR_1g075490 [Medicago truncatula]
Cko_contig_46775	-2.60548	zinc finger protein [Phaseolus vulgaris]
Cko_contig_46849	-3.66362	F-box protein PP2-B15 [Medicago truncatula]
Cko_contig_46850	-4.03405	F-box protein PP2-B15 [Medicago truncatula]
Cko_contig_46876	-4.67054	PREDICTED: uncharacterized protein LOC100815824 isoform 2 [Glycine max]
Cko_contig_47069	3.41485	PREDICTED: dehydration-responsive element-binding protein 1C-like [Glycine max]
Cko_contig_47224	5.36202	hypothetical protein MTR_5g065250 [Medicago truncatula]
Cko_contig_47255	2.75729	hypothetical protein MELLADRAFT_92511 [Melampsora larici-populina 98AG31]
Cko_contig_47455	-7.76049	hypothetical protein E5Q_01826 [Mixia osmundae IAM 14324]
Cko_contig_47633	6.13963	F-box protein [Medicago truncatula]
Cko_contig_48203	-3.95313	hypothetical protein TRAVEDRAFT_137427, partial [Trametes versicolor FP-101664 SS1]
Cko_contig_48205	-6.05143	hypothetical protein CaO19.6835 [Candida albicans SC5314]
Cko_contig_4839	-3.50062	uncharacterized protein LOC100777968 [Glycine max]
Cko_contig_48486	1.92921	unknown [Lotus japonicus]
Cko_contig_48539	3.9697	hypothetical protein [uncultured delta proteobacterium HF0130_20J24]
Cko_contig_48937	6.99524	PREDICTED: probable WRKY transcription factor 41-like [Glycine max]
Cko_contig_49533	-4.95313	PREDICTED: uncharacterized protein LOC100790078, partial [Glycine max]
Cko_contig_49936	-5.77625	hypothetical protein AGABI1DRAFT_49392, partial [Agaricus bisporus var. burnettii JB137-S8]
Cko_contig_50009	-9.3428	Alpha-amylase/subtilisin inhibitor [Medicago truncatula]
Cko_contig_50010	-7.82943	Alpha-amylase/subtilisin inhibitor [Medicago truncatula]
Cko_contig_50218	-2.26347	PREDICTED: uncharacterized protein LOC100777240 [Glycine max]
Cko_contig_50257	-2.58628	pherophorin-C2 protein precursor [Chlamydomonas reinhardtii]
Cko_contig_50310	-2.36952	phloem specific protein [Pisum sativum]
Cko_contig_50355	4.95465	lectin [Sophora flavescens]
Cko_contig_50512	-6.43591	hypothetical protein HPHPH4_1589 [Helicobacter pylori Hp H-4]
Cko_contig_50557	3.5022	hypothetical protein MTR_3g096450 [Medicago truncatula]
Cko_contig_50710	-3.74098	Elongation factor 1-alpha [Medicago truncatula]
Cko_contig_51254	5.76968	hypothetical protein MTR_8g038020 [Medicago truncatula]
Cko_contig_52201	-7.56557	hypothetical protein TSTA_040370 [Talaromyces stipitatus ATCC 10500]
Cko_contig_52223	-5.27506	hypothetical protein NEMVEDRAFT_v1g143181 [Nematostella vectensis]
Cko_contig_52828	-2.724	-
Cko_contig_53277	3.67014	Pentatricopeptide repeat-containing protein [Medicago truncatula]
Cko_contig_53457	4.29163	Sieve element-occluding protein [Medicago truncatula]
Cko_contig_53827	-4.06005	hypothetical protein VITISV_011331 [Vitis vinifera]
Cko_contig_53845	-6.76444	lectin [Robinia pseudoacacia]
Cko_contig_53917	-4.73074	Exocyst complex component [Medicago truncatula]
Cko_contig_53981	-3.58897	Disease resistance-like protein [Medicago truncatula]
Cko_contig_54249	-2.98605	conserved hypothetical protein [Ricinus communis]
Cko_contig_54280	3.5022	conserved hypothetical protein [Ricinus communis]
Cko_contig_54368	2.4003	proline-rich protein precursor [Phaseolus vulgaris]
Cko_contig_54451	3.74731	hypothetical protein MTR_2g063210 [Medicago truncatula]
Cko_contig_54629	-3.10069	PREDICTED: citrate-binding protein-like [Vitis vinifera]
Cko_contig_54637	-4.38197	hypothetical protein EAI_03683 [Harpegnathos saltator]
Cko_contig_54678	-6.05143	BURP domain protein [Medicago truncatula]
Cko_contig_54701	8.3435	retrotransposon protein, putative, Ty1-copia subclass [Oryza sativa Japonica Group]
Cko_contig_54870	-3.76726	hypothetical protein DDB_G0290893 [Dictyostelium discoideum AX4]
Cko_contig_55045	-1.93735	Aquaporin PIP2-1 [Medicago truncatula]
Cko_contig_55067	-4.12716	PREDICTED: protein FAR1-RELATED SEQUENCE 6-like [Glycine max]
Cko_contig_55360	-4.28244	PREDICTED: uncharacterized protein LOC100845292 [Brachypodium distachyon]
Cko_contig_55394	-8.60694	hypothetical protein MTR_5g075520 [Medicago truncatula]
Cko_contig_5544	4.86279	unknown [Lotus japonicus]
Cko_contig_55443	-4.20689	RecName: Full=Sperm protamine P3
Cko_contig_5585	-4.37371	hypothetical protein MTR_1g045440 [Medicago truncatula]
Cko_contig_5586	-4.28611	RecName: Full=Extensin; AltName: Full=Cell wall hydroxyproline-rich glycoprotein; Flags: Precursor
Cko_contig_561	-5.28832	hypothetical protein VITISV_036155 [Vitis vinifera]
Cko_contig_56209	5.12235	MtN1 [Medicago truncatula]
Cko_contig_56227	-3.37822	PREDICTED: zinc finger CCCH domain-containing protein 64-like [Glycine max]
Cko_contig_56418	-2.94784	hypothetical protein MTR_7g010980 [Medicago truncatula]
Cko_contig_56477	-4.25269	PREDICTED: ketol-acid reductoisomerase, chloroplastic-like [Glycine max]
Cko_contig_56486	4.54728	PREDICTED: uncharacterized protein LOC100784458 [Glycine max]
Cko_contig_56744	1.79769e+308	PREDICTED: E3 ubiquitin-protein ligase RGLG2-like [Glycine max]
Cko_contig_56829	-6.49824	hypothetical protein MTR_5g035640 [Medicago truncatula]
Cko_contig_56900	-3.12716	hypothetical protein [Oryza sativa Indica Group]
Cko_contig_5719	-2.2129	PREDICTED: uncharacterized protein LOC100799563 [Glycine max]
Cko_contig_57374	-4.56348	conserved hypothetical protein [Ricinus communis]
Cko_contig_57627	-5.55037	CII protease inhibitor precursor [Glycine max]
Cko_contig_57643	-6.34015	Cc-nbs-lrr resistance protein [Medicago truncatula]
Cko_contig_57706	-5.27506	PREDICTED: putative disease resistance protein At4g11170-like [Glycine max]
Cko_contig_58110	-5.73812	Blue copper protein [Medicago truncatula]
Cko_contig_58120	7.23716	PREDICTED: polyphenol oxidase A1, chloroplastic-like [Glycine max]
Cko_contig_58147	-4.90374	PREDICTED: hypothetical protein LOC100636515, partial [Amphimedon queenslandica]
Cko_contig_5828	-4.12716	DNA excision repair protein ERCC-6-like protein [Medicago truncatula]
Cko_contig_58529	-2.51973	hypothetical protein MTR_4g087540 [Medicago truncatula]
Cko_contig_58552	-7.7039	hypothetical protein MTR_4g059410 [Medicago truncatula]
Cko_contig_58673	-2.81966	PREDICTED: oleosin 14.9 kDa-like [Glycine max]
Cko_contig_58748	-4.00758	contains similarity to transposases [Arabidopsis thaliana]
Cko_contig_58783	-7.17155	transcript antisense to ribosomal RNA protein [Ajellomyces capsulatus H88]
Cko_contig_58784	-7.02381	transcript antisense to ribosomal RNA protein [Ajellomyces capsulatus H88]
Cko_contig_59016	4.56493	hypothetical protein GobsU_21305 [Gemmata obscuriglobus UQM 2246]
Cko_contig_59189	5.38313	serine proteinase inhibitor [Medicago sativa]
Cko_contig_59190	2.12346	trypsin inhibitor [Apios americana]
Cko_contig_59212	-6.72842	hypothetical protein MTR_5g057770 [Medicago truncatula]
Cko_contig_59213	-7.35072	hypothetical protein MTR_5g057770 [Medicago truncatula]
Cko_contig_59217	-6.44252	hypothetical protein CHLNCDRAFT_139567 [Chlorella variabilis]
Cko_contig_5935	5.27087	predicted protein [Populus trichocarpa]
Cko_contig_59442	3.43919	PREDICTED: uncharacterized protein LOC100777541 [Glycine max]
Cko_contig_59501	-1.57771	low-temperature inducible protein [Caragana jubata]
Cko_contig_59615	1.79769e+308	PREDICTED: probable hydroxyacylglutathione hydrolase 2, chloroplast-like [Glycine max]
Cko_contig_59631	-3.8674	hypothetical protein MtrDRAFT_AC136139g1v2 [Medicago truncatula]
Cko_contig_59784	5.86971	CG13482 [Drosophila melanogaster]
Cko_contig_5980	-7.9982	Pentatricopeptide repeat-containing protein [Medicago truncatula]
Cko_contig_59817	4.55466	PREDICTED: probable LRR receptor-like serine/threonine-protein kinase At4g36180-like [Glycine max]
Cko_contig_59987	-5.66208	unknown [Medicago truncatula]
Cko_contig_60059	-2.86513	PREDICTED: uncharacterized protein LOC100795502 [Glycine max]
Cko_contig_60405	-4.19561	hypothetical protein MTR_5g018610 [Medicago truncatula]
Cko_contig_60420	3.87659	NBS resistance protein [Medicago truncatula]
Cko_contig_60421	5.3019	NBS resistance protein [Medicago truncatula]
Cko_contig_60480	4.13101	hypothetical protein MTR_7g033080 [Medicago truncatula]
Cko_contig_60489	-7.66208	uncharacterized protein LOC100798036 [Glycine max]
Cko_contig_60583	-4.15958	PREDICTED: uncharacterized protein LOC100817775 [Glycine max]
Cko_contig_60649	6.10486	unnamed protein product [Vitis vinifera]
Cko_contig_60710	-3.77625	PREDICTED: uncharacterized protein LOC100802425 [Glycine max]
Cko_contig_61005	3.47611	PREDICTED: uncharacterized protein LOC100806244 [Glycine max]
Cko_contig_61006	4.68083	hypothetical protein MTR_5g098610 [Medicago truncatula]
Cko_contig_61027	-7.22997	Ser-Pro-Pro-Pro-Pro protein [synthetic construct]
Cko_contig_61083	-3.10957	-
Cko_contig_61187	-8.23426	senescence-associated protein [Paracoccidioides brasiliensis Pb03]										0.00332078
Cko_contig_61188	-6.74454	uncharacterized protein LOC100382981 [Zea mays]
Cko_contig_61369	-5.16917	transcript antisense to ribosomal RNA protein [Ajellomyces capsulatus H88]
Cko_contig_61373	-9.16633	hypothetical protein PUNSTDRAFT_78207, partial [Punctularia strigosozonata HHB-11173 SS5]
Cko_contig_61375	-5.82255	hypothetical protein CHLNCDRAFT_20170, partial [Chlorella variabilis]
Cko_contig_61380	-4.39565	PAT1 multi-domain protein [Streptomyces clavuligerus ATCC 27064]
Cko_contig_61389	-2.06532	unknown [Medicago truncatula]
Cko_contig_61538	9.62919	hypothetical protein MtrDRAFT_AC149129g26v2 [Medicago truncatula]
Cko_contig_61539	9.66543	hypothetical protein MTR_7g081150 [Medicago truncatula]
Cko_contig_61923	-2.78194	Anthranilate N-benzoyltransferase protein [Medicago truncatula]
Cko_contig_62131	2.86279	hypothetical protein MTR_3g099490 [Medicago truncatula]
Cko_contig_62404	4.95676	E3 ubiquitin-protein ligase mib1 [Medicago truncatula]
Cko_contig_6242	9.15882	RecName: Full=Early light-induced protein, chloroplastic; Short=ELIP; Flags: Precursor
Cko_contig_62652	6.72459	Pierisin [Medicago truncatula]
Cko_contig_62706	2.72417	hypothetical protein MTR_4g082600 [Medicago truncatula]
Cko_contig_628	-4.5506	RecName: Full=Albumin-1 D; AltName: Full=PA1 D; AltName: Full=PsaA1b012; Contains: RecName: Full=Albumin-1 D chain b; AltName: Full=Leginsulin D; AltName: Full=PA1b D; Contains: RecName: Full=Albumin-1 D chain a; AltName: Full=PA1a D; Flags: Precursor
Cko_contig_62812	-4.57462	uncharacterized protein LOC100306552 [Glycine max]
Cko_contig_63106	2.20994	unknown [Lotus japonicus]
Cko_contig_6356	-3.79701	hypothetical protein MTR_4g051990 [Medicago truncatula]
Cko_contig_63918	-5.38197	Os01g0923300 [Oryza sativa Japonica Group]
Cko_contig_64258	-3.90613	RNA-directed DNA polymerase (Reverse transcriptase); Ribonuclease H; Endonuclease/exonuclease/phosphatase [Medicago truncatula]
Cko_contig_64276	3.28336	PREDICTED: probable protein phosphatase 2C 10-like [Glycine max]
Cko_contig_64615	-7.30254	predicted protein [Populus trichocarpa]
Cko_contig_65190	-3.8615	hypothetical protein MTR_6g021620 [Medicago truncatula]
Cko_contig_6535	-2.87947	hypothetical protein MTR_8g019110 [Medicago truncatula]
Cko_contig_65454	-5.36122	hypothetical protein MTR_3g092400 [Medicago truncatula]
Cko_contig_65505	-3.59452	-
Cko_contig_65910	4.06984	uncharacterized protein LOC100527781 precursor [Glycine max]
Cko_contig_65953	6.66617	6b-interacting protein 2 [Nicotiana tabacum]
Cko_contig_6609	-6.09818	PREDICTED: uncharacterized protein LOC100818525 [Glycine max]
Cko_contig_66427	1.79769e+308	pherophorin-C2 protein precursor [Chlamydomonas reinhardtii]
Cko_contig_66698	-7.09075	PREDICTED: uncharacterized protein LOC100305844 [Glycine max]
Cko_contig_6674	-6.14751	PREDICTED: protein RRP5 homolog [Glycine max]
Cko_contig_66921	5.05716	hypothetical protein MTR_8g042080 [Medicago truncatula]
Cko_contig_66923	6.52867	hypothetical protein MTR_8g042400 [Medicago truncatula]
Cko_contig_67720	-1.59675	unknown [Lotus japonicus]
Cko_contig_68613	-2.88496	predicted protein [Populus trichocarpa]
Cko_contig_68964	-6.46214	hypothetical protein MTR_3g091430 [Medicago truncatula]
Cko_contig_69519	3.7917	PREDICTED: defensin-like protein-like [Glycine max]
Cko_contig_69831	-4.71212	hypothetical protein [Monosiga brevicollis MX1]
Cko_contig_69845	-3.04312	PREDICTED: inositol-3-phosphate synthase-like [Glycine max]
Cko_contig_69856	5.03799	Aminophospholipid ATPase [Medicago truncatula]
Cko_contig_70109	4.45565	WRKY12 [Glycine max]
Cko_contig_70468	-1.79769e+308	Blue copper protein [Medicago truncatula]
Cko_contig_70469	-8.24704	Blue copper protein [Medicago truncatula]
Cko_contig_70567	8.36569	Leucine-rich repeat receptor-like protein kinase, partial [Medicago truncatula]
Cko_contig_70568	4.36202	Receptor-like kinase [Medicago truncatula]
Cko_contig_70646	-5.50062	PREDICTED: respiratory burst oxidase homolog protein E-like [Glycine max]
Cko_contig_70882	3.41973	Cysteine-rich receptor-like protein kinase [Medicago truncatula]
Cko_contig_70923	-3.98061	Ripening-related protein [Medicago truncatula]
Cko_contig_70926	-5.77625	Ripening-related protein [Medicago truncatula]
Cko_contig_70932	-4.77625	14 kDa zinc-binding protein [Medicago truncatula]
Cko_contig_71093	-1.79769e+308	predicted protein [Populus trichocarpa]
Cko_contig_71499	-3.28244	hypothetical protein SELMODRAFT_100581 [Selaginella moellendorffii]
Cko_contig_71518	-2.86274	hypothetical protein SORBIDRAFT_04g023575 [Sorghum bicolor]
Cko_contig_71527	-4.15958	hypothetical protein EGM_01849, partial [Macaca fascicularis]
Cko_contig_71671	-3.23454	PREDICTED: uncharacterized protein LOC100801057 [Glycine max]
Cko_contig_717	-4.15958	Resistance protein [Medicago truncatula]
Cko_contig_72100	3.87659	ATP-dependent Clp protease proteolytic subunit, putative [Ricinus communis]
Cko_contig_72570	3.05606	uncharacterized protein LOC100527564 [Glycine max]
Cko_contig_72705	-2.586	geranylgeranyl diphosphate synthase [Corylus avellana]
Cko_contig_7275	-4.11067	hypothetical protein MTR_5g007110 [Medicago truncatula]
Cko_contig_7294	3.36202	hypothetical protein [Lotus japonicus]
Cko_contig_73075	2.50422	hypothetical protein VITISV_006042 [Vitis vinifera]
Cko_contig_73122	2.2798	unknown [Glycine max]
Cko_contig_73557	-8.11067	polyprotein [Glycine max]
Cko_contig_73735	7.13963	hypothetical protein MTR_8g106060 [Medicago truncatula]
Cko_contig_73805	-2.08645	putative histone [Medicago truncatula]
Cko_contig_73832	-4.77441	PREDICTED: uncharacterized protein LOC100253550 [Vitis vinifera]
Cko_contig_74027	-7.38197	hypothetical protein HMPREF1118_1891, partial [Haemophilus parainfluenzae HK262]
Cko_contig_74195	-5.66773	hypothetical protein MTR_2g049280 [Medicago truncatula]
Cko_contig_74290	-3.88633	putative glycine rich protein precursor [Pisum sativum]
Cko_contig_74555	-5.11067	Resistance protein PRG [Medicago truncatula]
Cko_contig_74641	-3.04525	PREDICTED: uncharacterized protein LOC100807274 [Glycine max]
Cko_contig_75019	-3.78874	hypothetical protein DDB_G0276677 [Dictyostelium discoideum AX4]
Cko_contig_7529	4.8062	PREDICTED: ADP,ATP carrier protein ER-ANT1-like [Glycine max]
Cko_contig_75529	5.17357	PREDICTED: CTP synthase-like [Glycine max]
Cko_contig_75537	4.81874	PREDICTED: uncharacterized protein LOC100815832 [Glycine max]
Cko_contig_75736	4.02033	hypothetical protein MTR_5g089380 [Medicago truncatula]
Cko_contig_75740	3.7563	hypothetical protein MTR_1g042380 [Medicago truncatula]
Cko_contig_75967	6.99524	unknown [Lotus japonicus]
Cko_contig_76476	-2.17976	Protein diaphanous [Harpegnathos saltator]
Cko_contig_76533	-6.64501	predicted protein [Populus trichocarpa]
Cko_contig_76740	2.20544	RING-H2 finger protein ATL1E [Medicago truncatula]
Cko_contig_7681	-3.95313	F-box/LRR-repeat protein [Medicago truncatula]
Cko_contig_770	5.5802	hypothetical protein VITISV_027367 [Vitis vinifera]
Cko_contig_77021	2.16058	AGAP011901-PA [Anopheles gambiae str. PEST]
Cko_contig_7713	3.62178	reverse transcriptase - beet retrotransposon, putative [Medicago truncatula]
Cko_contig_77137	-3.93452	Vicilin-like antimicrobial peptides 2-3 [Medicago truncatula]
Cko_contig_77534	-3.34629	PREDICTED: uncharacterized protein LOC100815824 isoform 1 [Glycine max]
Cko_contig_77739	-3.77625	RNA-directed DNA polymerase (Reverse transcriptase) [Medicago truncatula]
Cko_contig_77774	-5.13533	unknown [Lotus japonicus]
Cko_contig_77855	4.95676	hypothetical protein EGM_11452, partial [Macaca fascicularis]
Cko_contig_77869	3.12582	PREDICTED: LOW QUALITY PROTEIN: cellulose synthase A catalytic subunit 4 [UDP-forming]
Cko_contig_78187	3.47523	-
Cko_contig_78277	4.60529	PREDICTED: DEAD-box ATP-dependent RNA helicase 24-like [Glycine max]
Cko_contig_786	-3.0497	PREDICTED: uncharacterized protein LOC100266538 isoform 1 [Vitis vinifera]
Cko_contig_78663	3.96648	gag-pol polyprotein [Phaseolus vulgaris]
Cko_contig_789	3.99524	PREDICTED: uncharacterized protein LOC100800431 [Glycine max]
Cko_contig_78902	-3.3251	RNA-binding region RNP-1 (RNA recognition motif) [Medicago truncatula]
Cko_contig_78953	-5.82255	PREDICTED: probable NAD(P)H-dependent oxidoreductase 1-like [Glycine max]
Cko_contig_78955	1.79769e+308	PREDICTED: protein NLP8-like [Glycine max]
Cko_contig_79415	-7.11067	cytokinin dehydrogenase 1-like [Glycine max]
Cko_contig_79756	3.2798	PREDICTED: tRNA-specific adenosine deaminase 2-like [Glycine max]
Cko_contig_79778	-6.09818	PREDICTED: phosphatase YfbT-like [Glycine max]
Cko_contig_80140	3.67805	[G] KOG2366 Alpha-D-galactosidase (melibiase)
Cko_contig_80157	-3.28832	PREDICTED: uncharacterized protein LOC100807274 [Glycine max]
Cko_contig_80352	-2.98966	PREDICTED: hypothetical protein LOC100078460 [Ornithorhynchus anatinus]
Cko_contig_8046	3.46155	gag-pol polyprotein [Phaseolus vulgaris]
Cko_contig_80465	-3.95313	PREDICTED: F-box protein SKIP19-like [Glycine max]
Cko_contig_80472	3.22844	retrotransposon protein, putative, unclassified [Oryza sativa Japonica Group]
Cko_contig_80533	3.52867	narbonin [Vicia pannonica]
Cko_contig_80633	3.44775	PREDICTED: uncharacterized protein LOC100800534 [Glycine max]
Cko_contig_80953	-5.61024	PREDICTED: uncharacterized protein LOC100778996 [Glycine max]
Cko_contig_80966	6.94698	-
Cko_contig_80993	3.56288	submaxillary gland androgen-regulated protein 3A, putative [Ixodes scapularis]
Cko_contig_81937	-4.57462	PREDICTED: secologanin synthase-like [Glycine max]
Cko_contig_82133	6.98146	unknown [Medicago truncatula]
Cko_contig_82135	5.74731	Kunitz-type trypsin inhibitor-like 2 protein [Medicago truncatula]
Cko_contig_82143	-6.81166	hypothetical protein MTR_7g068050 [Medicago truncatula]
Cko_contig_82144	-4.58361	hypothetical protein MTR_7g068050 [Medicago truncatula]
Cko_contig_82270	-3.53809	Resistance protein PRG [Medicago truncatula]
Cko_contig_82640	2.38777	Y2K4 dehydrin variant G1, partial [Medicago sativa]
Cko_contig_82641	2.4058	dehydrin variant [Medicago sativa]
Cko_contig_82838	1.79769e+308	formin-like protein 14 [Arabidopsis thaliana]
Cko_contig_82849	1.79769e+308	PREDICTED: uncharacterized protein LOC100250138 [Vitis vinifera]
Cko_contig_83094	2.59622	PREDICTED: probable receptor-like protein kinase At1g67000-like [Glycine max]
Cko_contig_8366	-5.29709	cytochrome P450 monooxygenase CYP76X2 [Medicago truncatula]
Cko_contig_84532	3.93713	PREDICTED: ABC transporter F family member 1-like isoform 1 [Glycine max]
Cko_contig_84569	3.22844	hypothetical protein EGM_00760, partial [Macaca fascicularis]
Cko_contig_84958	-6.22997	predicted protein [Populus trichocarpa]
Cko_contig_85068	-3.98966	hypothetical protein MTR_3g083030 [Medicago truncatula]
Cko_contig_8582	-5.50062	PREDICTED: uncharacterized protein LOC100817561 [Glycine max]
Cko_contig_86417	-2.66953	uncharacterized protein LOC100500628 [Glycine max]
Cko_contig_86602	5.72459	predicted protein [Arabidopsis lyrata subsp. lyrata]
Cko_contig_86661	7.7341	class III chitinase [Lupinus albus]
Cko_contig_8673	-3.35703	Caffeate O-methyltransferase-1 [Medicago truncatula]
Cko_contig_86741	-7.05488	hypothetical protein FOSTERSO_5104 [Saccharomyces cerevisiae FostersO]
Cko_contig_86742	-7.84515	hypothetical protein IscW_ISCW018444 [Ixodes scapularis]
Cko_contig_86743	-6.82861	hypothetical protein IscW_ISCW018444 [Ixodes scapularis]
Cko_contig_8698	-6.46214	PREDICTED: uncharacterized protein LOC100787336 [Glycine max]
Cko_contig_87088	3.40266	PREDICTED: probable disease resistance protein At5g66900-like [Glycine max]
Cko_contig_87360	1.79769e+308	hypothetical protein MTR_8g019110 [Medicago truncatula]
Cko_contig_87363	1.79769e+308	unknown [Medicago truncatula]
Cko_contig_87384	3.36622	-
Cko_contig_87517	-3.98243	hypothetical protein VITISV_041497 [Vitis vinifera]
Cko_contig_87639	-6.67896	PREDICTED: uncharacterized protein LOC100818525 [Glycine max]
Cko_contig_89173	-4.01841	unknown [Lotus japonicus]
Cko_contig_89507	4.39116	PREDICTED: uncharacterized protein LOC100813151 [Glycine max]
Cko_contig_89609	-5.50062	F-box family-4 [Medicago truncatula]
Cko_contig_8965	3.27087	Retrotransposon gag protein [Medicago truncatula]
Cko_contig_89777	-1.96251	PREDICTED: histidine kinase 5-like [Glycine max]
Cko_contig_8978	3.6542	[R] KOG1454 Predicted hydrolase/acyltransferase (alpha/beta hydrolase superfamily)
Cko_contig_90	-5.95313	AM3 [Medicago truncatula]
Cko_contig_90374	3.78293	PREDICTED: protein ROS1-like [Glycine max]
Cko_contig_90381	4.04499	PREDICTED: zinc finger protein NUTCRACKER-like [Glycine max]
Cko_contig_90640	-4.11067	GDSL esterase/lipase [Medicago truncatula]
Cko_contig_90688	-4.48151	hypothetical protein G5I_05770 [Acromyrmex echinatior]
Cko_contig_90759	-4.15958	uncharacterized protein LOC100785331 [Glycine max]
Cko_contig_9136	-4.00758	dynactin, putative [Toxoplasma gondii GT1]
Cko_contig_92077	6.03271	hypothetical protein MTR_1g042260 [Medicago truncatula]
Cko_contig_92078	-3.5422	hypothetical protein MTR_5g042520 [Medicago truncatula]
Cko_contig_92200	-5.0135	hypothetical protein MTR_4g123470 [Medicago truncatula]
Cko_contig_92699	-5.77625	hypothetical protein [Lotus japonicus]
Cko_contig_92720	-6.31878	NAD-independent histone deacetylase-like protein [Chaetomium thermophilum var. thermophilum DSM 1495]
Cko_contig_92887	3.34934	Tir-nbs-lrr resistance protein [Medicago truncatula]
Cko_contig_93325	-6.74454	unknown [Glycine max]
Cko_contig_93679	-4.71212	hypothetical protein MTR_6g021620 [Medicago truncatula]
Cko_contig_93838	5.7015	Pectinesterase [Medicago truncatula]
Cko_contig_93967	-5.33033	hypothetical protein MTR_6g021620 [Medicago truncatula]
Cko_contig_9405	3.74731	Huntingtons disease protein [Sus scrofa]
Cko_contig_94113	-4.98966	actin associated protein Wsp1, putative [Talaromyces stipitatus ATCC 10500]
Cko_contig_9479	7.64818	uncharacterized protein LOC100500541 [Glycine max]
Cko_contig_9506	-6.33661	Replication protein A 70 kDa DNA-binding subunit [Medicago truncatula]
Cko_contig_95315	4.83477	hypothetical protein MTR_3g108670 [Medicago truncatula]
Cko_contig_95843	5.47523	PREDICTED: hypothetical protein LOC100078460 [Ornithorhynchus anatinus]
Cko_contig_95929	5.00155	PREDICTED: uncharacterized protein LOC100800557 [Glycine max]
Cko_contig_95930	1.79769e+308	hypothetical protein MTR_4g121930 [Medicago truncatula]
Cko_contig_95931	6.44497	PREDICTED: uncharacterized protein LOC100800557 [Glycine max]
Cko_contig_96248	3.29163	PREDICTED: iron-sulfur cluster co-chaperone protein HscB, mitochondrial-like [Glycine max]
Cko_contig_9655	-6.33361	hypothetical protein TTHERM_01009840 [Tetrahymena thermophila]
Cko_contig_96873	3.53739	PREDICTED: vinorine synthase-like [Glycine max]
Cko_contig_97771	5.44775	hypothetical protein DICPUDRAFT_159938 [Dictyostelium purpureum]
Cko_contig_98386	-3.57462	Elongation factor Ts [Medicago truncatula]
Cko_contig_98442	4.91723	conserved hypothetical protein [Ricinus communis]
Cko_contig_98540	4.76968	hypothetical protein VITISV_017821 [Vitis vinifera]
Cko_contig_98702	-4.29709	Swarming motility protein ybiA [Medicago truncatula]
Cko_contig_98893	-3.51948	hypothetical protein EhV364 [Emiliania huxleyi virus 86]
Cko_contig_98954	5.3019	AGAP000318-PA [Anopheles gambiae str. PEST]
Cko_contig_992	-7.60584	hypothetical protein MTR_5g057770 [Medicago truncatula]
Cko_contig_99695	3.95676	TMV resistance protein N [Medicago truncatula]
Cko_contig_99784	4.92977	unknown [Glycine max]
Cko_contig_99928	-4.79701	F-box/FBD/LRR-repeat protein [Medicago truncatula]
DEGs uniquely expressed in salt treated C. korshinskii
gene_id	log2(fold_change)	Function
Cko_contig_100580	6.34824	TMV resistance protein N [Medicago truncatula]
Cko_contig_101586	-4.24048	PREDICTED: putative disease resistance protein RGA1-like [Glycine max]
Cko_contig_103183	3.69616	PREDICTED: uncharacterized membrane protein C24H6.13-like [Glycine max]
Cko_contig_103332	-2.82116	hypothetical protein MTR_4g121920 [Medicago truncatula]
Cko_contig_103422	2.8737	unknown [Medicago truncatula]
Cko_contig_103740	3.83366	PREDICTED: uncharacterized protein LOC100788433 [Glycine max]
Cko_contig_104068	-6.095	hypothetical protein MTR_3g090420 [Medicago truncatula]
Cko_contig_104145	2.50939	Putative disease-resistance protein [Medicago truncatula]
Cko_contig_10445	3.06714	predicted protein [Arabidopsis lyrata subsp. lyrata]
Cko_contig_104572	-3.43312	PREDICTED: protein SUPPRESSOR OF npr1-1, CONSTITUTIVE 1-like [Glycine max]
Cko_contig_104601	7.60164	hypothetical protein SERLA73DRAFT_67379 [Serpula lacrymans var. lacrymans S7.3]
Cko_contig_104603	4.94525	PREDICTED: uncharacterized protein LOC100808633 [Glycine max]
Cko_contig_104615	7.96867	hypothetical protein TSTA_040370 [Talaromyces stipitatus ATCC 10500]
Cko_contig_104621	7.45225	TPA: glucose repressible protein Grg1, putative (AFU_orthologue; AFUA_5G14210) [Aspergillus nidulans FGSC A4]
Cko_contig_104643	11.3877	Pc21g12970 [Penicillium chrysogenum Wisconsin 54-1255]
Cko_contig_104645	1.79769e+308	hypothetical protein AN5245.2 [Aspergillus nidulans FGSC A4]
Cko_contig_104653	10.3523	60S ribosomal protein L41 (predicted) [Schizosaccharomyces pombe 972h-]
Cko_contig_104666	4.76873	proteinase inhibitor 20 [Medicago truncatula]
Cko_contig_104667	9.57705	hypothetical protein TSTA_040370 [Talaromyces stipitatus ATCC 10500]
Cko_contig_104669	7.00774	Pc21g12940 [Penicillium chrysogenum Wisconsin 54-1255]
Cko_contig_104680	3.36129	PREDICTED: uncharacterized protein LOC100801029 [Glycine max]
Cko_contig_104694	7.65368	hypothetical protein [Penicillium chrysogenum Wisconsin 54-1255]
Cko_contig_104702	1.79769e+308	MheA [Aspergillus oryzae]
Cko_contig_104704	1.79769e+308	Narbonin [Medicago truncatula]
Cko_contig_104717	8.21373	Pc22g17870 [Penicillium chrysogenum Wisconsin 54-1255]
Cko_contig_104724	5.98473	predicted protein [Nectria haematococca mpVI 77-13-4]
Cko_contig_104726	1.79769e+308	Pc22g00190 [Penicillium chrysogenum Wisconsin 54-1255]
Cko_contig_104729	6.98262	conserved hypothetical protein [Aspergillus fumigatus Af293]
Cko_contig_104736	1.79769e+308	predicted protein [Leptosphaeria maculans JN3]
Cko_contig_104744	-1.79769e+308	Albumin-2 [Medicago truncatula]
Cko_contig_104745	1.79769e+308	hypothetical protein MTR_5g033620 [Medicago truncatula]
Cko_contig_104747	1.79769e+308	Os04g0308500 [Oryza sativa Japonica Group]
Cko_contig_104748	7.43955	hypothetical protein ANI_1_1332164 [Aspergillus niger CBS 513.88]
Cko_contig_104754	9.22196	conserved hypothetical protein [Aspergillus terreus NIH2624]
Cko_contig_104755	1.79769e+308	Pc16g12580 [Penicillium chrysogenum Wisconsin 54-1255]
Cko_contig_104764	1.79769e+308	hypothetical protein AN1813.2 [Aspergillus nidulans FGSC A4]
Cko_contig_104766	6.51816	Pc22g20060 [Penicillium chrysogenum Wisconsin 54-1255]
Cko_contig_104770	-7.86608	hypothetical protein MTR_8g074390 [Medicago truncatula]
Cko_contig_104776	1.79769e+308	hypothetical protein PTRG_12117 [Pyrenophora tritici-repentis Pt-1C-BFP]
Cko_contig_104785	7.99209	hypothetical protein ANI_1_1446024 [Aspergillus niger CBS 513.88]
Cko_contig_104788	6.3966	Pc21g14560 [Penicillium chrysogenum Wisconsin 54-1255]
Cko_contig_104793	6.98684	hypothetical protein ANI_1_830124 [Aspergillus niger CBS 513.88]
Cko_contig_104795	7.19258	hypothetical protein ANI_1_936074 [Aspergillus niger CBS 513.88]
Cko_contig_104799	1.79769e+308	urea hydro-lyase/cyanamide hydratase [Aspergillus oryzae 3.042]
Cko_contig_104815	6.62125	hypothetical protein NFIA_067470 [Neosartorya fischeri NRRL 181]
Cko_contig_104818	7.22865	Pc13g09910 [Penicillium chrysogenum Wisconsin 54-1255]
Cko_contig_104823	1.79769e+308	Pc13g12590 [Penicillium chrysogenum Wisconsin 54-1255]
Cko_contig_104832	8.44722	Pc20g13540 [Penicillium chrysogenum Wisconsin 54-1255]
Cko_contig_104843	1.79769e+308	Pc22g01430 [Penicillium chrysogenum Wisconsin 54-1255]
Cko_contig_104859	7.63027	similar to An04g07500 [Aspergillus kawachii IFO 4308]
Cko_contig_104864	1.79769e+308	similar to chitin binding protein [Leptosphaeria maculans JN3]
Cko_contig_104894	1.79769e+308	similar to An01g09900 [Aspergillus kawachii IFO 4308]
Cko_contig_104912	6.28112	Pc16g08950 [Penicillium chrysogenum Wisconsin 54-1255]
Cko_contig_104920	6.58924	predicted protein [Laccaria bicolor S238N-H82]
Cko_contig_104924	6.72169	hypothetical protein Bm1_17870 [Brugia malayi]
Cko_contig_104936	1.79769e+308	Pc12g01940 [Penicillium chrysogenum Wisconsin 54-1255]
Cko_contig_104969	-5.90127	hypothetical protein [Lotus japonicus]
Cko_contig_104979	1.79769e+308	hypothetical protein SNOG_07723 [Phaeosphaeria nodorum SN15]
Cko_contig_104980	8.05371	hypothetical protein Ao3042_01672 [Aspergillus oryzae 3.042]
Cko_contig_104987	1.79769e+308	conserved hypothetical protein [Talaromyces stipitatus ATCC 10500]
Cko_contig_104990	5.80767	Pc21g19380 [Penicillium chrysogenum Wisconsin 54-1255]
Cko_contig_104992	5.12402	high expression lethality protein Hel10 [Aspergillus oryzae RIB40]
Cko_contig_104993	5.52107	Pc18g02930 [Penicillium chrysogenum Wisconsin 54-1255]
Cko_contig_105029	1.79769e+308	conserved hypothetical protein [Aspergillus clavatus NRRL 1]
Cko_contig_105042	1.79769e+308	unnamed protein product [Aspergillus oryzae RIB40]
Cko_contig_105044	-4.30759	sieve element-occluding protein 1 [Medicago truncatula]
Cko_contig_105066	5.41237	unknown [Lotus japonicus]
Cko_contig_105085	-4.01809	hypothetical protein Tery_2619 [Trichodesmium erythraeum IMS101]
Cko_contig_105125	5.69616	hypothetical protein ANI_1_124084 [Aspergillus niger CBS 513.88]
Cko_contig_105165	1.79769e+308	Pc21g15700 [Penicillium chrysogenum Wisconsin 54-1255]
Cko_contig_105214	-4.22667	hypothetical protein DAPPUDRAFT_319503 [Daphnia pulex]
Cko_contig_105234	-5.81164	Isoflavonoid glucosyltransferase [Medicago truncatula]
Cko_contig_105235	1.79769e+308	hypothetical protein AN1547.2 [Aspergillus nidulans FGSC A4]
Cko_contig_105237	-4.23458	hypothetical protein NECHADRAFT_18897 [Nectria haematococca mpVI 77-13-4]
Cko_contig_105246	7.637	Pc20g00160 [Penicillium chrysogenum Wisconsin 54-1255]
Cko_contig_105259	6.05873	similar to An09g03140 [Aspergillus kawachii IFO 4308]
Cko_contig_105269	1.79769e+308	Pc13g10400 [Penicillium chrysogenum Wisconsin 54-1255]
Cko_contig_105273	5.843	VERL [Tegula funebralis]
Cko_contig_105308	5.67016	hypothetical protein NFIA_049160 [Neosartorya fischeri NRRL 181]
Cko_contig_105343	-6.30102	hypothetical protein VITISV_025549 [Vitis vinifera]
Cko_contig_105373	6.79569	Pc22g05670 [Penicillium chrysogenum Wisconsin 54-1255]
Cko_contig_105391	6.48872	multiprotein-bridging factor 1 [Paracoccidioides sp. 'lutzii' Pb01]
Cko_contig_105406	1.79769e+308	Woronin body protein HexA, putative [Neosartorya fischeri NRRL 181]
Cko_contig_105445	-5.19866	transcript antisense to ribosomal RNA protein [Ajellomyces capsulatus H88]
Cko_contig_105459	6.26384	Pc13g05030 [Penicillium chrysogenum Wisconsin 54-1255]
Cko_contig_105521	5.15559	Pc13g04880 [Penicillium chrysogenum Wisconsin 54-1255]
Cko_contig_105526	-3.93902	predicted protein [Populus trichocarpa]
Cko_contig_105551	6.74678	Pc12g14660 [Penicillium chrysogenum Wisconsin 54-1255]
Cko_contig_105573	6.64369	predicted protein [Aspergillus terreus NIH2624]
Cko_contig_105591	-4.10215	iron permease, FTR1-like protein [Physcomitrella patens subsp. patens]
Cko_contig_105600	6.45105	opsin, putative [Aspergillus clavatus NRRL 1]
Cko_contig_105611	3.41932	PREDICTED: uncharacterized protein LOC100813803 [Glycine max]
Cko_contig_105622	1.79769e+308	pectin lyase A precursor [Pyrenophora tritici-repentis Pt-1C-BFP]
Cko_contig_105653	6.28112	hypothetical protein WUBG_18407, partial [Wuchereria bancrofti]
Cko_contig_105666	1.79769e+308	conserved hypothetical protein [Aspergillus terreus NIH2624]
Cko_contig_105740	-5.52059	sieve element-occluding protein 1 [Medicago truncatula]
Cko_contig_105811	1.79769e+308	conserved hypothetical protein [Aspergillus terreus NIH2624]
Cko_contig_105814	6.65699	hypothetical protein NECHADRAFT_106390 [Nectria haematococca mpVI 77-13-4]
Cko_contig_105898	8.3276	beta-galactosidase [Pyrenophora tritici-repentis Pt-1C-BFP]
Cko_contig_105927	1.79769e+308	conserved hypothetical protein [Pyrenophora tritici-repentis Pt-1C-BFP]
Cko_contig_105961	7.54702	hypothetical protein ATEG_08632 [Aspergillus terreus NIH2624]
Cko_contig_106073	6.69616	hypothetical protein AN1120.2 [Aspergillus nidulans FGSC A4]
Cko_contig_106078	-3.95919	unknown [Lotus japonicus]
Cko_contig_106099	1.79769e+308	pH-responsive protein 2 precursor [Aspergillus kawachii IFO 4308]
Cko_contig_106103	-6.37798	hypothetical protein OXYTRI_13059 [Oxytricha trifallax]
Cko_contig_106155	5.56123	Pc13g06140 [Penicillium chrysogenum Wisconsin 54-1255]
Cko_contig_106348	5.74678	PREDICTED: exosome complex component MTR3-like [Glycine max]
Cko_contig_106351	5.99733	2,3-diketo-5-methylthio-1-phosphopentane phosphatase, putative [Aspergillus clavatus NRRL 1]
Cko_contig_106421	-5.28112	hypothetical protein VOLCADRAFT_84876 [Volvox carteri f. nagariensis]
Cko_contig_106452	1.79769e+308	conserved hypothetical protein [Aspergillus terreus NIH2624]
Cko_contig_106455	-6.1112	hypothetical protein BATDEDRAFT_34896 [Batrachochytrium dendrobatidis JAM81]
Cko_contig_106492	6.87749	conserved hypothetical protein [Aspergillus terreus NIH2624]
Cko_contig_106565	5.99733	Ethylene-responsive transcription factor ERF071 [Medicago truncatula]
Cko_contig_10658	-2.61899	Enhanced disease susceptibility [Medicago truncatula]
Cko_contig_106669	6.03855	hypothetical protein ANI_1_296134 [Aspergillus niger CBS 513.88]
Cko_contig_106695	5.81954	acyl-CoA desaturase [Aspergillus terreus NIH2624]
Cko_contig_106719	1.79769e+308	Pc16g12440 [Penicillium chrysogenum Wisconsin 54-1255]
Cko_contig_106742	-5.48624	hypothetical protein MTR_8g072860 [Medicago truncatula]
Cko_contig_10686	5.00428	hypothetical protein MTR_3g014760 [Medicago truncatula]
Cko_contig_106860	6.11762	Pc22g17950 [Penicillium chrysogenum Wisconsin 54-1255]
Cko_contig_106990	7.17421	FKS1 [Penicillium digitatum]
Cko_contig_107010	1.79769e+308	Pc13g15740 [Penicillium chrysogenum Wisconsin 54-1255]
Cko_contig_107047	5.843	bZIP transcription factor (HacA), putative [Neosartorya fischeri NRRL 181]
Cko_contig_107050	6.65699	hypothetical protein ATEG_01821 [Aspergillus terreus NIH2624]
Cko_contig_107373	4.05873	unknown [Medicago truncatula]
Cko_contig_107569	6.3966	Chain A, Native Structure Of Beta-Galactosidase From Penicillium Sp.
Cko_contig_107773	-4.86608	predicted protein [Populus trichocarpa]
Cko_contig_107861	-4.0498	UDP-galactose:fucoside alpha-3-galactosyltransferase [Medicago truncatula]
Cko_contig_10823	-2.32801	PREDICTED: uncharacterized protein LOC100799563 [Glycine max]
Cko_contig_108266	6.85459	Pc22g00200 [Penicillium chrysogenum Wisconsin 54-1255]
Cko_contig_108543	3.8888	predicted protein [Populus trichocarpa]
Cko_contig_108734	-5.57063	unnamed protein product [Aspergillus oryzae RIB40]
Cko_contig_109018	5.34824	choline dehydrogenase [Pyrenophora tritici-repentis Pt-1C-BFP]
Cko_contig_109040	-4.3966	arginase [Rhizophagus intraradices]
Cko_contig_109201	5.28112	Pc20g05090 [Penicillium chrysogenum Wisconsin 54-1255]
Cko_contig_109444	5.21073	Pc20g08400 [Penicillium chrysogenum Wisconsin 54-1255]
Cko_contig_109513	6.42796	mannitol-1-phosphate 5-dehydrogenase [Aspergillus oryzae RIB40]
Cko_contig_109525	5.61672	hypothetical protein PTT_14067 [Pyrenophora teres f. teres 0-1]
Cko_contig_109960	-4.86608	hypothetical protein RO3G_03038 [Rhizopus delemar RA 99-880]
Cko_contig_110635	4.81954	PREDICTED: putative ribonuclease H protein At1g65750-like [Glycine max]
Cko_contig_110934	-4.06539	PREDICTED: probable inactive receptor kinase At2g26730-like [Glycine max]
Cko_contig_110977	5.81954	Exosome complex exonuclease RRP4 [Medicago truncatula]
Cko_contig_111160	4.74678	Pc16g12230 [Penicillium chrysogenum Wisconsin 54-1255]
Cko_contig_111603	6.13673	allergen Asp f 4 [Aspergillus niger CBS 513.88]
Cko_contig_112204	-5.24048	PREDICTED: putative pentatricopeptide repeat-containing protein At5g65820-like [Glycine max]
Cko_contig_11256	2.97995	hypothetical protein TREMEDRAFT_64445 [Tremella mesenterica DSM 1558]
Cko_contig_112868	-5.32065	PREDICTED: uncharacterized protein LOC100813803 [Glycine max]
Cko_contig_113	-6.43312	hypothetical protein OXYTRI_14247 [Oxytricha trifallax]
Cko_contig_11913	-4.0498	unknown [Glycine max]
Cko_contig_1202	3.77145	Replication protein A 70 kDa DNA-binding subunit [Medicago truncatula]
Cko_contig_12044	-5.47752	PREDICTED: uncharacterized protein LOC100789469 [Glycine max]
Cko_contig_12546	7.60305	hypothetical protein EOVG_00278 [Emiliania huxleyi virus 88]
Cko_contig_12735	4.22509	PREDICTED: uncharacterized protein LOC100811732 [Glycine max]
Cko_contig_13377	1.79769e+308	GPI anchored cell wall protein [Aspergillus oryzae 3.042]
Cko_contig_1441	7.04868	O-acyltransferase WSD1 [Medicago truncatula]
Cko_contig_1775	4.98684	Y2K4 dehydrin variant G2, partial [Medicago sativa]
Cko_contig_1795	-7.33036	PREDICTED: uncharacterized protein LOC100817561 [Glycine max]
Cko_contig_1871	1.79769e+308	PREDICTED: uncharacterized protein LOC100305844 [Glycine max]
Cko_contig_1966	3.67016	conserved hypothetical protein [Streptomyces sp. AA4]
Cko_contig_21155	4.81954	Myb-like transcription factor [Medicago truncatula]
Cko_contig_2207	-6.55414	hypothetical protein VITISV_007222 [Vitis vinifera]
Cko_contig_2245	-3.37654	hypothetical protein MTR_4g061520 [Medicago truncatula]
Cko_contig_2277	-4.14094	polyprotein [Glycine max]
Cko_contig_23040	1.79769e+308	Pc15g00210 [Penicillium chrysogenum Wisconsin 54-1255]
Cko_contig_23045	1.79769e+308	mitochondrial aconitate hydratase [Aspergillus fumigatus Af293]
Cko_contig_23067	1.79769e+308	endoglucanase [Aspergillus fumigatus Af293]
Cko_contig_23107	8.42408	Pc22g07240 [Penicillium chrysogenum Wisconsin 54-1255]
Cko_contig_23108	1.79769e+308	hypothetical protein NFIA_072750 [Neosartorya fischeri NRRL 181]
Cko_contig_23111	1.79769e+308	hypothetical protein PTT_00583 [Pyrenophora teres f. teres 0-1]
Cko_contig_23125	-6.08848	hypothetical protein THAOC_21441 [Thalassiosira oceanica]
Cko_contig_23167	1.79769e+308	NAD-binding Rossmann fold oxidoreductase family protein [Aspergillus oryzae RIB40]
Cko_contig_23191	-3.9332	conserved hypothetical protein [Ricinus communis]
Cko_contig_23328	1.79769e+308	extracellular endoglucanase/cellulase, putative [Aspergillus flavus NRRL3357]
Cko_contig_23568	1.79769e+308	cell wall proline rich protein, putative [Neosartorya fischeri NRRL 181]
Cko_contig_23638	-5.35912	uncharacterized protein LOC100382981 [Zea mays]
Cko_contig_23670	8.47877	Pc18g01220 [Penicillium chrysogenum Wisconsin 54-1255]
Cko_contig_23678	1.79769e+308	16 kDa allergen [Penicillium chrysogenum]
Cko_contig_2368	3.11661	hypothetical protein MTR_7g068350 [Medicago truncatula]
Cko_contig_23720	8.53888	hypothetical protein E5Q_03044 [Mixia osmundae IAM 14324]
Cko_contig_23726	-4.04373	MtN12 [Medicago truncatula]
Cko_contig_23729	2.28405	cold acclimation specific protein [Trifolium repens]
Cko_contig_23746	1.79769e+308	lectin [Robinia pseudoacacia]
Cko_contig_23756	-1.79769e+308	unknown [Lotus japonicus]
Cko_contig_23757	-9.72775	PREDICTED: uncharacterized protein LOC100305844 [Glycine max]
Cko_contig_23760	-2.62919	hypothetical protein TRAVEDRAFT_137643, partial [Trametes versicolor FP-101664 SS1]
Cko_contig_23762	3.75061	trypsin protein inhibitor 2 [Cicer arietinum]
Cko_contig_23785	-3.11559	PREDICTED: uncharacterized protein LOC100801029 [Glycine max]
Cko_contig_23798	6.07863	Pc13g08950 [Penicillium chrysogenum Wisconsin 54-1255]
Cko_contig_23800	9.99078	hypothetical protein FOXB_12722 [Fusarium oxysporum Fo5176]
Cko_contig_23833	6.3966	G-box binding factor bZIP transcription factor [Medicago truncatula]
Cko_contig_23837	1.79769e+308	Pc20g13580 [Penicillium chrysogenum Wisconsin 54-1255]
Cko_contig_23853	-5.12242	hypothetical protein FOMMEDRAFT_106669 [Fomitiporia mediterranea MF3/22]
Cko_contig_23871	8.61332	hypothetical protein PTT_14219 [Pyrenophora teres f. teres 0-1]
Cko_contig_23884	1.79769e+308	hypothetical protein BBA_02022 [Beauveria bassiana ARSEF 2860]
Cko_contig_23903	8.06123	hypothetical protein AN5245.2 [Aspergillus nidulans FGSC A4]
Cko_contig_23906	9.26601	allergen Pen n 18 [Penicillium chrysogenum]
Cko_contig_23943	1.79769e+308	Subtilisin-like serine protease [Medicago truncatula]
Cko_contig_23946	1.79769e+308	Pc18g03930 [Penicillium chrysogenum Wisconsin 54-1255]
Cko_contig_23960	1.79769e+308	unknown [Medicago truncatula]
Cko_contig_23986	-2.65036	uncharacterized protein LOC100527394 [Glycine max]
Cko_contig_24033	1.79769e+308	hypothetical protein AN6948.2 [Aspergillus nidulans FGSC A4]
Cko_contig_2409	4.11762	PREDICTED: uncharacterized protein LOC100814876 [Glycine max]
Cko_contig_24152	-3.44907	PREDICTED: protein prune homolog [Glycine max]
Cko_contig_24190	-3.60305	PREDICTED: protein prune homolog [Glycine max]
Cko_contig_24285	1.79769e+308	hypothetical protein ATEG_10283 [Aspergillus terreus NIH2624]
Cko_contig_2434	4.00031	PREDICTED: uncharacterized protein LOC100816466 [Glycine max]
Cko_contig_24465	-4.24048	AGP-like protein 1 precursor [Rhizophagus intraradices]
Cko_contig_24503	-5.46875	-
Cko_contig_24587	-3.89256	PREDICTED: ABC transporter B family member 19-like [Glycine max]
Cko_contig_24602	6.68322	Pc13g12860 [Penicillium chrysogenum Wisconsin 54-1255]
Cko_contig_24647	9.87037	OSJNBa0024J22.14 [Oryza sativa Japonica Group]
Cko_contig_24737	3.33506	UDP-glucosyltransferase [Medicago truncatula]
Cko_contig_24748	4.17421	Potassium transporter [Medicago truncatula]
Cko_contig_2477	5.77416	conserved hypothetical protein [Vibrio cholerae 1587]
Cko_contig_25143	5.34824	PREDICTED: uncharacterized protein LOC100792843 [Glycine max]
Cko_contig_25292	-3.91855	hypothetical protein VITISV_011331 [Vitis vinifera]
Cko_contig_25318	-3.38421	hypothetical protein MTR_5g075400 [Medicago truncatula]
Cko_contig_25327	-4.15559	PREDICTED: uncharacterized protein LOC100781097 [Glycine max]
Cko_contig_25464	-3.25255	unknown [Medicago truncatula]
Cko_contig_2552	-5.30947	Ripening-related protein [Medicago truncatula]
Cko_contig_25538	-4.35912	hypothetical protein MTR_2g076860 [Medicago truncatula]
Cko_contig_25599	-4.06539	PREDICTED: uncharacterized protein LOC100799759 [Glycine max]
Cko_contig_25678	-3.57063	Blue copper protein [Medicago truncatula]
Cko_contig_26147	-3.47377	hypothetical protein NEUTE1DRAFT_35510 [Neurospora tetrasperma FGSC 2508]
Cko_contig_26346	-4.14933	GRAS family transcription factor [Medicago truncatula]
Cko_contig_26417	-3.57063	PREDICTED: AP2-like ethylene-responsive transcription factor At1g16060-like [Glycine max]
Cko_contig_26760	-3.76327	Exocyst complex component [Medicago truncatula]
Cko_contig_26893	-6.29111	hypothetical protein [Candida glabrata CBS 138]
Cko_contig_27564	6.15559	trypsin protein inhibitor 2 [Cicer arietinum]
Cko_contig_27586	3.27875	Os08g0564100 [Oryza sativa Japonica Group]
Cko_contig_27669	-4.19866	hydroxyproline-rich glycoprotein, partial [Glycine max]
Cko_contig_27966	3.69616	Cytochrome P450 [Medicago truncatula]
Cko_contig_28184	2.40911	unknown [Medicago truncatula]
Cko_contig_28333	2.54546	Repetitive proline-rich cell wall protein 2 precursor, putative [Ricinus communis]
Cko_contig_28391	2.18281	pathogenesis-related protein class 10 [Oxytropis arctobia]
Cko_contig_28401	2.13842	predicted protein [Trichoderma reesei QM6a]
Cko_contig_28402	1.79769e+308	hypothetical protein ASPNIDRAFT_143688 [Aspergillus niger ATCC 1015]
Cko_contig_28480	6.72169	unknown [Glycine max]
Cko_contig_2862	7.35641	hypothetical protein Bm1_15300 [Brugia malayi]
Cko_contig_28739	3.69616	hypothetical protein TRIVIDRAFT_180510, partial [Trichoderma virens Gv29-8]
Cko_contig_29019	-4.79068	PREDICTED: proline-rich receptor-like protein kinase PERK10-like [Glycine max]
Cko_contig_29095	5.31507	hypothetical protein MTR_7g067800 [Medicago truncatula]
Cko_contig_29138	-4.0498	predicted protein [Populus trichocarpa]
Cko_contig_29206	-3.31835	AM3 [Medicago truncatula]
Cko_contig_29249	-3.87765	PREDICTED: LOW QUALITY PROTEIN: putative ripening-related protein 2-like [Glycine max]
Cko_contig_29345	8.35641	Pc13g14020 [Penicillium chrysogenum Wisconsin 54-1255]
Cko_contig_29353	6.09826	hypothetical protein SNOG_16331 [Phaeosphaeria nodorum SN15]
Cko_contig_29823	10.6462	Pc15g01030 [Penicillium chrysogenum Wisconsin 54-1255]
Cko_contig_30251	3.67016	unknown [Lotus japonicus]
Cko_contig_30383	-4.32843	hypothetical protein MTR_3g049390 [Medicago truncatula]
Cko_contig_30821	-1.79769e+308	hypothetical protein SORBIDRAFT_03g037190 [Sorghum bicolor]
Cko_contig_31257	3.24955	PREDICTED: uncharacterized protein LOC100788520 [Glycine max]
Cko_contig_32583	-3.69616	Defensin-like protein [Medicago truncatula]
Cko_contig_32696	-4.63476	PREDICTED: hypothetical protein LOC100640902 [Amphimedon queenslandica]
Cko_contig_32718	4.47377	hypothetical protein VITISV_004062 [Vitis vinifera]
Cko_contig_3425	-5.04193	hypothetical protein MTR_4g022870 [Medicago truncatula]
Cko_contig_3507	7.55098	PREDICTED: uncharacterized protein LOC100800557 [Glycine max]
Cko_contig_3508	1.79769e+308	hypothetical protein VITISV_029347 [Vitis vinifera]
Cko_contig_3518	5.72169	PREDICTED: serine hydroxymethyltransferase 2-like [Glycine max]
Cko_contig_35272	1.79769e+308	PREDICTED: hypothetical protein LOC100018249 [Monodelphis domestica]
Cko_contig_35342	-2.73413	PREDICTED: probable receptor-like protein kinase At1g67000-like [Glycine max]
Cko_contig_36087	1.79769e+308	putative pectate lyase 1 [Penicillium digitatum]
Cko_contig_36569	-4.01809	unknown [Zea mays]
Cko_contig_36684	1.79769e+308	hypothetical protein EAI_03498 [Harpegnathos saltator]
Cko_contig_36740	-3.8068	Chitinase [Medicago truncatula]
Cko_contig_37566	-4.43312	unnamed protein product [Schistosoma mansoni]
Cko_contig_37567	-3.98567	conserved hypothetical protein [Trichinella spiralis]
Cko_contig_37568	-3.5486	hypothetical protein TSTA_040370 [Talaromyces stipitatus ATCC 10500]
Cko_contig_37592	8.26384	pherophorin-dz1 protein [Volvox carteri f. nagariensis]
Cko_contig_38252	-3.75505	dwarf 27 [Medicago truncatula]
Cko_contig_38488	-5.24048	hypothetical protein NBCG_05699 [Nocardioidaceae bacterium Broad-1]
Cko_contig_38708	-4.57063	transcript antisense to ribosomal RNA protein [Ajellomyces capsulatus H88]
Cko_contig_3900	9.64035	predicted protein [Populus trichocarpa]
Cko_contig_39147	4.24636	PREDICTED: TMV resistance protein N-like [Glycine max]
Cko_contig_3919	4.31879	hypothetical protein MTR_1g045440 [Medicago truncatula]
Cko_contig_39847	10.8895	uncharacterized protein LOC100306510 [Glycine max]
Cko_contig_3985	-4.32065	unknown [Medicago truncatula]
Cko_contig_40131	-4.50351	unknown [Medicago truncatula]
Cko_contig_40206	-8.46875	hypothetical protein MTR_7g081150 [Medicago truncatula]
Cko_contig_40207	-1.79769e+308	hypothetical protein MTR_7g081150 [Medicago truncatula]
Cko_contig_40561	-5.96918	hypothetical protein MYCGRDRAFT_45610, partial [Zymoseptoria tritici IPO323]
Cko_contig_41318	-3.17421	hypothetical protein VITISV_041650 [Vitis vinifera]
Cko_contig_41541	3.73011	LOW QUALITY PROTEIN: conserved hypothetical protein [Streptomyces albus J1074]
Cko_contig_42198	6.86608	hypothetical protein MTR_5g095270 [Medicago truncatula]
Cko_contig_42208	1.79769e+308	hypothetical protein DDB_G0289719 [Dictyostelium discoideum AX4]
Cko_contig_42257	-5.14933	PREDICTED: LOW QUALITY PROTEIN: lysosomal Pro-X carboxypeptidase-like [Glycine max]
Cko_contig_42663	-3.04496	hypothetical protein MTR_5g027460 [Medicago truncatula]
Cko_contig_42695	2.8148	ATP-binding domain-containing protein [Medicago truncatula]
Cko_contig_4297	-5.61104	ATP-dependent DNA helicase PIF1 [Medicago truncatula]
Cko_contig_42976	4.13673	uncharacterized protein LOC100382981 [Zea mays]
Cko_contig_43553	-6.23606	hypothetical protein MTR_5g035650 [Medicago truncatula]
Cko_contig_43585	9.21411	sugar transporter STL1 [Aspergillus oryzae RIB40]
Cko_contig_43671	-3.51432	Protein SCARECROW [Medicago truncatula]
Cko_contig_43700	-3.57063	Ripening-related protein [Medicago truncatula]
Cko_contig_439	-1.82718	Organ-specific protein S2 [Medicago truncatula]
Cko_contig_43956	-1.84325	unknown protein [Cicer arietinum]
Cko_contig_4399	-4.74702	PREDICTED: histidine-containing phosphotransfer protein 5-like [Glycine max]
Cko_contig_44118	-4.63476	hypothetical protein DICSQDRAFT_73520, partial [Dichomitus squalens LYAD-421 SS1]
Cko_contig_44181	-2.89986	MtN13 [Medicago truncatula]
Cko_contig_44367	3.6754	hypothetical protein MTR_4g071930 [Medicago truncatula]
Cko_contig_44744	5.67016	unknown [Zea mays]
Cko_contig_45527	-4.04011	MYB transcription factor MYB164 [Medicago truncatula]
Cko_contig_45643	5.57773	hypothetical protein OXYTRI_13058 [Oxytricha trifallax]
Cko_contig_45719	-4.23063	hypothetical protein VITISV_042904 [Vitis vinifera]
Cko_contig_46034	2.48039	ptxA [Pisum sativum]
Cko_contig_46098	3.05873	cytochrome P450 monooxygenase CYP704G9 [Medicago truncatula]
Cko_contig_46131	1.56488	intrinsically disordered protein 1 [Lotus japonicus]
Cko_contig_46225	-3.18159	unknown [Lotus japonicus]
Cko_contig_46290	-2.56672	hypothetical protein NEMVEDRAFT_v1g155763 [Nematostella vectensis]
Cko_contig_46775	-3.35151	zinc finger protein [Phaseolus vulgaris]
Cko_contig_46822	2.59539	PREDICTED: subtilisin inhibitor 1-like [Glycine max]
Cko_contig_46876	-2.77416	PREDICTED: uncharacterized protein LOC100815824 isoform 2 [Glycine max]
Cko_contig_46974	6.80767	PREDICTED: putative calcium-transporting ATPase 11, plasma membrane-type-like [Glycine max]
Cko_contig_47079	5.26384	hypothetical protein MtrDRAFT_AC148340g28v2 [Medicago truncatula]
Cko_contig_47105	-6.57063	PREDICTED: ethylene-responsive transcription factor 4-like [Glycine max]
Cko_contig_47317	4.00031	hypothetical protein MTR_8g093620 [Medicago truncatula]
Cko_contig_47455	-3.5746	hypothetical protein E5Q_01826 [Mixia osmundae IAM 14324]
Cko_contig_47917	5.56123	RNA-directed DNA polymerase (Reverse transcriptase); Ribonuclease H [Medicago truncatula]
Cko_contig_48203	-4.81164	hypothetical protein TRAVEDRAFT_137427, partial [Trametes versicolor FP-101664 SS1]
Cko_contig_48204	3.05873	hypothetical protein CaO19.6835 [Candida albicans SC5314]
Cko_contig_48205	-1.79769e+308	hypothetical protein CaO19.6835 [Candida albicans SC5314]
Cko_contig_48602	3.29819	hypothetical protein MTR_5g057770 [Medicago truncatula]
Cko_contig_49110	7.78967	hypothetical protein MTR_4g083010 [Medicago truncatula]
Cko_contig_49514	5.34824	conserved hypothetical protein [Penicillium marneffei ATCC 18224]
Cko_contig_49515	4.64369	hypothetical protein NFIA_058130 [Neosartorya fischeri NRRL 181]
Cko_contig_49533	-7.3966	PREDICTED: uncharacterized protein LOC100790078, partial [Glycine max]
Cko_contig_49936	-1.79769e+308	hypothetical protein AGABI1DRAFT_49392, partial [Agaricus bisporus var. burnettii JB137-S8]
Cko_contig_50009	-4.50087	Alpha-amylase/subtilisin inhibitor [Medicago truncatula]
Cko_contig_50010	-3.46087	Alpha-amylase/subtilisin inhibitor [Medicago truncatula]
Cko_contig_50288	-6.50351	PsAD2 [Pisum sativum]
Cko_contig_50310	-2.21054	phloem specific protein [Pisum sativum]
Cko_contig_50355	6.318	lectin [Sophora flavescens]
Cko_contig_50412	-8.72591	fusion protein [Southern tomato virus]
Cko_contig_50512	-7.87938	hypothetical protein HPHPH4_1589 [Helicobacter pylori Hp H-4]
Cko_contig_50522	-2.44304	Os08g0442900 [Oryza sativa Japonica Group]
Cko_contig_50602	-1.90261	RecName: Full=Histidine-rich glycoprotein; Flags: Precursor
Cko_contig_51011	7.84366	hypothetical protein MYCGRDRAFT_30981, partial [Zymoseptoria tritici IPO323]
Cko_contig_51012	4.50046	hypothetical protein NFIA_115880 [Neosartorya fischeri NRRL 181]
Cko_contig_51013	6.14619	Cytochrome P450 likeTBP [Medicago truncatula]
Cko_contig_51254	5.53266	hypothetical protein MTR_8g038020 [Medicago truncatula]
Cko_contig_51352	6.22865	CG2839 [Drosophila melanogaster]
Cko_contig_51383	1.79769e+308	cold-induced PsAD2-like protein [Ammopiptanthus mongolicus]
Cko_contig_51740	5.05873	retropepsin-like protein [Phaseolus vulgaris]
Cko_contig_51750	3.11854	hypothetical protein RSPPHO_03264, partial [Rhodospirillum photometricum DSM 122]
Cko_contig_52201	-2.54812	hypothetical protein TSTA_040370 [Talaromyces stipitatus ATCC 10500]
Cko_contig_52202	7.4355	hypothetical protein TSTA_040370 [Talaromyces stipitatus ATCC 10500]
Cko_contig_52477	3.97627	PREDICTED: probable cyclic nucleotide-gated ion channel 20, chloroplastic-like [Glycine max]
Cko_contig_52820	4.30384	cytochrome P450-like TBP protein [Lilium longiflorum]
Cko_contig_53214	5.25804	uncharacterized protein LOC100500376 [Glycine max]
Cko_contig_53277	3.69616	Pentatricopeptide repeat-containing protein [Medicago truncatula]
Cko_contig_53387	-3.77416	Beta-glucosidase [Medicago truncatula]
Cko_contig_53845	-2.49367	lectin [Robinia pseudoacacia]
Cko_contig_53917	-3.00428	Exocyst complex component [Medicago truncatula]
Cko_contig_53981	-3.44748	Disease resistance-like protein [Medicago truncatula]
Cko_contig_54367	2.05145	TrPRP2 [Trifolium repens]
Cko_contig_54368	3.28561	proline-rich protein precursor [Phaseolus vulgaris]
Cko_contig_54369	2.3467	hypothetical protein [Trifolium pratense]
Cko_contig_54678	-3.32498	BURP domain protein [Medicago truncatula]
Cko_contig_55067	-3.98567	PREDICTED: protein FAR1-RELATED SEQUENCE 6-like [Glycine max]
Cko_contig_55394	-3.22704	hypothetical protein MTR_5g075520 [Medicago truncatula]
Cko_contig_55443	-4.06539	RecName: Full=Sperm protamine P3
Cko_contig_561	-4.66139	hypothetical protein VITISV_036155 [Vitis vinifera]
Cko_contig_56209	5.38705	MtN1 [Medicago truncatula]
Cko_contig_56486	3.27127	PREDICTED: uncharacterized protein LOC100784458 [Glycine max]
Cko_contig_56559	-6.67344	Replication factor A protein [Medicago truncatula]
Cko_contig_56829	-4.05663	hypothetical protein MTR_5g035640 [Medicago truncatula]
Cko_contig_5719	-1.86297	PREDICTED: uncharacterized protein LOC100799563 [Glycine max]
Cko_contig_57266	1.79769e+308	hypothetical protein [Cicer arietinum]
Cko_contig_57374	-4.03496	conserved hypothetical protein [Ricinus communis]
Cko_contig_57399	6.02836	PREDICTED: uncharacterized protein LOC100241447 [Vitis vinifera]
Cko_contig_57537	-2.28351	PREDICTED: uncharacterized protein LOC100809914 [Glycine max]
Cko_contig_57644	-4.28112	NBS-LRR resistance protein [Medicago truncatula]
Cko_contig_57699	-3.58693	Peroxidase [Medicago truncatula]
Cko_contig_58110	-5.91855	Blue copper protein [Medicago truncatula]
Cko_contig_58120	8.29465	PREDICTED: polyphenol oxidase A1, chloroplastic-like [Glycine max]
Cko_contig_58147	-8.76225	PREDICTED: hypothetical protein LOC100636515, partial [Amphimedon queenslandica]
Cko_contig_5828	-5.57063	DNA excision repair protein ERCC-6-like protein [Medicago truncatula]
Cko_contig_58673	-1.94597	PREDICTED: oleosin 14.9 kDa-like [Glycine max]
Cko_contig_58784	-3.62598	transcript antisense to ribosomal RNA protein [Ajellomyces capsulatus H88]
Cko_contig_59334	-5.79302	hypothetical protein MTR_2g034350 [Medicago truncatula]
Cko_contig_59371	5.64448	dehydrin [Galega orientalis]
Cko_contig_59418	-2.69422	PREDICTED: uncharacterized protein LOC100779546 [Glycine max]
Cko_contig_5980	-3.0806	Pentatricopeptide repeat-containing protein [Medicago truncatula]
Cko_contig_59986	4.13673	unknown [Medicago truncatula]
Cko_contig_60405	-2.9579	hypothetical protein MTR_5g018610 [Medicago truncatula]
Cko_contig_60489	-7.52059	uncharacterized protein LOC100798036 [Glycine max]
Cko_contig_60524	-3.18286	hypothetical protein MTR_3g087870 [Medicago truncatula]
Cko_contig_60606	-2.40813	hypothetical protein MTR_1g019640 [Medicago truncatula]
Cko_contig_60679	9.32725	defensin precursor [Vigna unguiculata]
Cko_contig_60680	2.50817	defensin D2 [Phaseolus vulgaris]
Cko_contig_60919	-5.19866	hypothetical protein MTR_104s0015 [Medicago truncatula]
Cko_contig_61083	-8.45992	-
Cko_contig_61186	6.71255	hypothetical protein ASPNIDRAFT_144054 [Aspergillus niger ATCC 1015]
Cko_contig_61187	-2.40626	senescence-associated protein [Paracoccidioides brasiliensis Pb03]
Cko_contig_61369	-8.3496	transcript antisense to ribosomal RNA protein [Ajellomyces capsulatus H88]
Cko_contig_61372	-6.85266	hypothetical protein MELLADRAFT_91701 [Melampsora larici-populina 98AG31]
Cko_contig_61373	-3.0941	hypothetical protein PUNSTDRAFT_78207, partial [Punctularia strigosozonata HHB-11173 SS5]
Cko_contig_61375	-6.68105	hypothetical protein CHLNCDRAFT_20170, partial [Chlorella variabilis]
Cko_contig_61771	-2.83481	PREDICTED: uncharacterized protein LOC100818994 [Glycine max]
Cko_contig_62107	3.51004	cold-inducible dehydrin variant K3-B, partial [Medicago sativa]
Cko_contig_6242	8.65368	RecName: Full=Early light-induced protein, chloroplastic; Short=ELIP; Flags: Precursor
Cko_contig_62652	5.56123	Pierisin [Medicago truncatula]
Cko_contig_62706	-3.89256	hypothetical protein MTR_4g082600 [Medicago truncatula]
Cko_contig_628	-4.12207	RecName: Full=Albumin-1 D; AltName: Full=PA1 D; AltName: Full=PsaA1b012; Contains: RecName: Full=Albumin-1 D chain b; AltName: Full=Leginsulin D; AltName: Full=PA1b D; Contains: RecName: Full=Albumin-1 D chain a; AltName: Full=PA1a D; Flags: Precursor
Cko_contig_63107	3.69616	unknown [Lotus japonicus]
Cko_contig_63262	3.27347	TIR-NBS-LRR type disease resistance protein [Medicago truncatula]
Cko_contig_63579	-4.44211	PREDICTED: LOW QUALITY PROTEIN: gibberellin 20 oxidase 1-like [Glycine max]
Cko_contig_63918	-4.24048	Os01g0923300 [Oryza sativa Japonica Group]
Cko_contig_64258	-3.3496	RNA-directed DNA polymerase (Reverse transcriptase); Ribonuclease H; Endonuclease/exonuclease/phosphatase [Medicago truncatula]
Cko_contig_64615	-4.70161	predicted protein [Populus trichocarpa]
Cko_contig_65452	2.80497	PREDICTED: uncharacterized protein LOC100500250 isoform 1 [Glycine max]
Cko_contig_65505	-1.79769e+308	-
Cko_contig_65649	-5.19866	hypothetical protein MTR_1g084920 [Medicago truncatula]
Cko_contig_6588	-3.10114	PREDICTED: uncharacterized protein LOC100793568 [Glycine max]
Cko_contig_65910	2.10906	uncharacterized protein LOC100527781 precursor [Glycine max]
Cko_contig_65953	6.34824	6b-interacting protein 2 [Nicotiana tabacum]
Cko_contig_66149	1.95363	PREDICTED: uncharacterized protein LOC100778761 isoform 1 [Glycine max]
Cko_contig_66510	1.48319	uncharacterized protein LOC100527108 precursor [Glycine max]
Cko_contig_66693	-8.1041	PsAD2 [Pisum sativum]
Cko_contig_66694	1.79769e+308	PREDICTED: uncharacterized protein LOC100305844 [Glycine max]
Cko_contig_66695	2.61579	PREDICTED: uncharacterized protein LOC100305844 [Glycine max]
Cko_contig_66696	10.9427	uncharacterized protein LOC100305676 [Glycine max]
Cko_contig_66698	-4.30016	PREDICTED: uncharacterized protein LOC100305844 [Glycine max]
Cko_contig_66725	-7.00601	conserved hypothetical protein [Streptomyces sp. C]
Cko_contig_6674	-6.00601	PREDICTED: protein RRP5 homolog [Glycine max]
Cko_contig_66921	3.9477	hypothetical protein MTR_8g042080 [Medicago truncatula]
Cko_contig_66923	6.19258	hypothetical protein MTR_8g042400 [Medicago truncatula]
Cko_contig_67209	5.53986	Helicase-like protein [Medicago truncatula]
Cko_contig_67477	3.13884	predicted protein [Populus trichocarpa]
Cko_contig_67679	-4.1112	hypothetical protein RSPPHO_03257, partial [Rhodospirillum photometricum DSM 122]
Cko_contig_67826	3.14514	TIR-NBS-LRR RCT1-like resistance protein [Medicago sativa]
Cko_contig_68613	-2.97793	predicted protein [Populus trichocarpa]
Cko_contig_68964	-5.32065	hypothetical protein MTR_3g091430 [Medicago truncatula]
Cko_contig_69492	-3.35066	hypothetical protein Csp_D29610 [Curvibacter putative symbiont of Hydra magnipapillata]
Cko_contig_69496	-3.78927	unnamed protein product [Oikopleura dioica]
Cko_contig_69498	-2.78543	conserved hypothetical protein [Vibrio cholerae 2740-80]
Cko_contig_69500	3.26376	Orf122 [Chlorobaculum tepidum]
Cko_contig_69501	2.74082	conserved hypothetical protein [Vibrio parahaemolyticus K5030]
Cko_contig_69519	6.74055	PREDICTED: defensin-like protein-like [Glycine max]
Cko_contig_69520	1.79769e+308	PREDICTED: defensin-like protein-like [Glycine max]
Cko_contig_69635	-4.01809	RNA-directed DNA polymerase ; HMG-I and HMG-Y, DNA-binding, putative [Medicago truncatula]
Cko_contig_69799	3.23982	hypothetical protein [uncultured delta proteobacterium HF0070_15B21]
Cko_contig_70443	3.86608	hypothetical protein O59_003916 [Cellvibrio sp. BR]
Cko_contig_70467	-4.50351	Blue copper protein [Medicago truncatula]
Cko_contig_70468	-3.88379	Blue copper protein [Medicago truncatula]
Cko_contig_70469	-5.78362	Blue copper protein [Medicago truncatula]
Cko_contig_70526	-3.20517	hypothetical protein Csp_D29560 [Curvibacter putative symbiont of Hydra magnipapillata]
Cko_contig_70528	3.3966	conserved hypothetical protein [Vibrio cholerae 2740-80]
Cko_contig_70923	-4.25415	Ripening-related protein [Medicago truncatula]
Cko_contig_70926	-5.63476	Ripening-related protein [Medicago truncatula]
Cko_contig_71093	-4.19866	predicted protein [Populus trichocarpa]
Cko_contig_71304	-4.61767	PREDICTED: ice nucleation protein-like [Glycine max]
Cko_contig_71624	4.50351	putative protein [Arabidopsis thaliana]
Cko_contig_72100	4.87749	ATP-dependent Clp protease proteolytic subunit, putative [Ricinus communis]
Cko_contig_72560	-6.1112	hypothetical protein SMCF_951 [Streptomyces coelicoflavus ZG0656]
Cko_contig_72566	-2.32994	conserved hypothetical protein [Escherichia sp. 3_2_53FAA]
Cko_contig_72695	3.41605	hypothetical protein MTR_1g094040 [Medicago truncatula]
Cko_contig_73149	5.17421	-
Cko_contig_73557	-5.64725	polyprotein [Glycine max]
Cko_contig_73733	3.39977	hypothetical protein MTR_8g106060 [Medicago truncatula]
Cko_contig_73735	6.19258	hypothetical protein MTR_8g106060 [Medicago truncatula]
Cko_contig_73832	-2.62762	PREDICTED: uncharacterized protein LOC100253550 [Vitis vinifera]
Cko_contig_74286	-2.07995	uncharacterized protein LOC100860051 precursor [Glycine max]
Cko_contig_74289	1.51572	putative glycine rich protein precursor [Pisum sativum]
Cko_contig_75166	-4.55177	unknown [Lotus japonicus]
Cko_contig_75565	3.8274	unnamed protein product [Vitis vinifera]
Cko_contig_75966	1.79769e+308	[R] KOG1012 Ca2+-dependent lipid-binding protein CLB1/vesicle protein vp115/Granuphilin A, contains C2 domain
Cko_contig_75967	6.07863	unknown [Lotus japonicus]
Cko_contig_7681	-3.81164	F-box/LRR-repeat protein [Medicago truncatula]
Cko_contig_77855	5.31507	hypothetical protein EGM_11452, partial [Macaca fascicularis]
Cko_contig_77869	3.48574	PREDICTED: LOW QUALITY PROTEIN: cellulose synthase A catalytic subunit 4 [UDP-forming]
Cko_contig_78149	1.79769e+308	F-box/kelch-repeat protein [Medicago truncatula]
Cko_contig_78253	-2.99603	Quinohaemoprotein ethanol dehydrogenase type-1 [Medicago truncatula]
Cko_contig_78277	3.97627	PREDICTED: DEAD-box ATP-dependent RNA helicase 24-like [Glycine max]
Cko_contig_78478	5.25015	early light inducible protein [Trifolium pratense]
Cko_contig_78663	3.31507	gag-pol polyprotein [Phaseolus vulgaris]
Cko_contig_79756	3.36685	PREDICTED: tRNA-specific adenosine deaminase 2-like [Glycine max]
Cko_contig_79851	3.78604	-
Cko_contig_80814	3.53266	hypothetical protein MELLADRAFT_94735 [Melampsora larici-populina 98AG31]
Cko_contig_80956	9.03474	kexin-like serine endoprotease [Pneumocystis carinii]
Cko_contig_81546	3.96506	hypothetical protein ARALYDRAFT_904497 [Arabidopsis lyrata subsp. lyrata]
Cko_contig_81933	4.05873	hypothetical protein EGM_13963, partial [Macaca fascicularis]
Cko_contig_82133	5.06761	unknown [Medicago truncatula]
Cko_contig_82134	6.24636	Kunitz-type trypsin inhibitor-like 2 protein [Medicago truncatula]
Cko_contig_82143	-5.15559	hypothetical protein MTR_7g068050 [Medicago truncatula]
Cko_contig_82144	-1.79769e+308	hypothetical protein MTR_7g068050 [Medicago truncatula]
Cko_contig_82640	5.73097	Y2K4 dehydrin variant G1, partial [Medicago sativa]
Cko_contig_82641	5.78955	dehydrin variant [Medicago sativa]
Cko_contig_84275	-3.83001	unknown [Glycine max]
Cko_contig_84279	-3.43312	extensin class 1 protein [Vigna unguiculata]
Cko_contig_84532	3.67016	PREDICTED: ABC transporter F family member 1-like isoform 1 [Glycine max]
Cko_contig_8567	3.31202	T3.6, partial [Malus x robusta]
Cko_contig_8606	5.18342	replication initiator protein [Okra yellow mosaic Mexico virus]
Cko_contig_86066	-4.22667	PREDICTED: dymeclin-like [Glycine max]
Cko_contig_86661	7.23458	class III chitinase [Lupinus albus]
Cko_contig_86741	-3.53488	hypothetical protein FOSTERSO_5104 [Saccharomyces cerevisiae FostersO]
Cko_contig_86742	-3.45573	hypothetical protein IscW_ISCW018444 [Ixodes scapularis]
Cko_contig_86743	-3.36519	hypothetical protein IscW_ISCW018444 [Ixodes scapularis]
Cko_contig_8698	-5.73569	PREDICTED: uncharacterized protein LOC100787336 [Glycine max]
Cko_contig_86998	5.09174	glucan binding protein-2 [Actinophrys sol]
Cko_contig_87381	-3.50351	uncharacterized protein LOC100306207 precursor [Glycine max]
Cko_contig_87430	1.79769e+308	hypothetical protein EPVG_00309 [Emiliania huxleyi virus 201]
Cko_contig_87517	-1.79769e+308	hypothetical protein VITISV_041497 [Vitis vinifera]
Cko_contig_88093	-2.46875	Serine/threonine protein kinase/endoribonuclease IRE1 [Medicago truncatula]
Cko_contig_88393	-1.92069	unknown [Lotus japonicus]
Cko_contig_89173	-2.36171	unknown [Lotus japonicus]
Cko_contig_89507	5.94409	PREDICTED: uncharacterized protein LOC100813151 [Glycine max]
Cko_contig_89731	1.79769e+308	hypothetical protein SORBIDRAFT_07g022850 [Sorghum bicolor]
Cko_contig_89777	-2.44941	PREDICTED: histidine kinase 5-like [Glycine max]
Cko_contig_9005	3.8737	AGAP000318-PA [Anopheles gambiae str. PEST]
Cko_contig_90381	4.45359	PREDICTED: zinc finger protein NUTCRACKER-like [Glycine max]
Cko_contig_90688	-3.75505	hypothetical protein G5I_05770 [Acromyrmex echinatior]
Cko_contig_90691	-6.45105	PREDICTED: uncharacterized protein LOC100817991 [Glycine max]
Cko_contig_92720	-8.49921	NAD-independent histone deacetylase-like protein [Chaetomium thermophilum var. thermophilum DSM 1495]
Cko_contig_92990	7.80169	conserved hypothetical protein [Ixodes scapularis]
Cko_contig_93325	-3.60305	unknown [Glycine max]
Cko_contig_93679	-4.57063	hypothetical protein MTR_6g021620 [Medicago truncatula]
Cko_contig_9383	-4.01809	PREDICTED: uncharacterized protein LOC100790056 [Glycine max]
Cko_contig_93838	5.64369	Pectinesterase [Medicago truncatula]
Cko_contig_93868	-3.93562	hypothetical protein SORBIDRAFT_02g039620 [Sorghum bicolor]
Cko_contig_93967	-3.60387	hypothetical protein MTR_6g021620 [Medicago truncatula]
Cko_contig_94113	-7.43312	actin associated protein Wsp1, putative [Talaromyces stipitatus ATCC 10500]
Cko_contig_9479	7.12721	uncharacterized protein LOC100500541 [Glycine max]
Cko_contig_9481	2.25804	Cyclin-like F-box [Medicago truncatula]
Cko_contig_96873	3.73011	PREDICTED: vinorine synthase-like [Glycine max]
Cko_contig_98699	-5.17009	sieve element-occluding protein 1 [Medicago truncatula]
Cko_contig_98893	-5.37798	hypothetical protein EhV364 [Emiliania huxleyi virus 86]
Cko_contig_992	-1.79769e+308	hypothetical protein MTR_5g057770 [Medicago truncatula]
