# Supplementary material for: Effects of drought and salt-stresses on gene expression in Caragana korshinskii seedlings revealed by RNA-seq
Source: BMC Genomics. 2016 Mar 8;17:200. doi: 10.1186/s12864-016-2562-0 (PMC4782325; doi:10.1186/s12864-016-2562-0)
Supplement: Additional file 19: — Primers of 38 contigs used to confirm the sequencing quality. (XLS 24 kb) [file 12864_2016_2562_MOESM19_ESM.xls]

## Sheet: Sheet1
Additional file 19 Primers of 38 contigs used to confirm the sequencing quality
	gene_id	Forward primer	Reverse primer
	Cko_contig_49124	GCTGGGATTGTGGCAGTAGA	GGCAAGTTTGATGGAGGAGATG
	Cko_contig_64395	CACGCTGTGGATGCCCTAA	CTACTATTGCTGGTTTTACTGACT
	Cko_contig_48808	CCTTGGCGGTGGTCTTCTA	GCGTCTCACAACAACTGGGTA
	Cko_contig_84506	GAAATCCGCTATCTTTGGTTC	CCATTGGAAGGACTTACCACATC
	Cko_contig_12081	TTCCCTCTAGTGGTGATGCCG	CCTTTGCGTTTTGGGGTGA
	Cko_contig_10324	AACAAGGTAGTAGCAGCAGTAGCG	GATAAGAAATAGCGAGGAATGGAAG
	Cko_contig_59435	GGGCTAAGGTTTCCCATTTTC	CAATGTGCTGTTTGACAATGCTTAC
	Cko_contig_76740	AACCTCAACCTCACCCTCACA	CCCTGTCTTCAGATTCACGC
	Cko_contig_99573	GGAAACTTCACCTTGGGGTTC	CAGTGGTTGGTTTCTGTTTGC
	Cko_contig_12764	AACCAGCCAACTCTTCCACC	GTCATCTTTCCCACCCCAAT
	Cko_contig_82030	TCACTCTCCCGATACCTTCACA	GAACTATGGTCCCACGATTGC
	Cko_contig_23214	CGGATAAAACCGACGAAGC	CATCAGTGGGAGGGTAAGAAGA
	Cko_contig_5680	GAAATTGTAGGGAGGAGAAGG	TTGGAAGGGAAATGGAGGTG
	Cko_contig_95695	TATTCTTCTCACGCTCTTTCTCAT	AACCCATTTCAGAGTCCCTTGT
	Cko_contig_46458	TCCAGATAGCGGTGAAGAAACT	GATGAGAAAGCAGGCTGAGATT
	Cko_contig_86707	ATTCCCAGTCCCACCACCT	CGCCTACCCATACAACCCAC
	Cko_contig_37278	GCTTAGAAGACAAATACAATCCCTC	TCAAACCACTGGCAACCGT
	Cko_contig_91834	CACCCCAGAAGAACAATGACC	ATAGAGCAAGCAAAATCAACAAAG
	Cko_contig_47069	CTCCTCAAACGCAGAAACAGA	GCTACAGCGATAATGGTGTTA
	Cko_contig_105407	CTTCCCCAGGAGATTTCAGTG	GGATGCTTGCTTGCGTGTC
	Cko_contig_76016	GCCGAAATCTATGCCAACCT	CCGAAACCCATCCAATATCA
	Cko_contig_69643	GTTGGAGGGAAGACGGTGGA	CAGCATTTCTGTATTTGGGTAAAGG
	Cko_contig_23032	ATGAAGTTGGTGCGAGTGTTG	GGGAGATGGGTAGCTGAGAT
	Cko_contig_21155	TGCCCATCATAGTGCTTCTTG	AAGCACCTGCTACACCCATC
	Cko_contig_67319	TGACTCGGCTCATTTTCCTTT	TTCCCCATTTGATTGGTTCTG
	Cko_contig_23085	GGGGTTGGCAAATCCGTA	CTCCTAGCTGGGTCTCCA
	Cko_contig_27564	AGCCAAGAAAGGAACACGAGA	TGATAATAGTGAAGGTGGAAGACG
	Cko_contig_38847	GGCGGTGGCAGTTACAGAA	TTTACAAGATAGGGCAGGCATT
	Cko_contig_52342	CACCATCTCGTGACGGAAGC	GCCAGAGGTGATACGATGTGAG
	Cko_contig_69428	TCTACAACCCTGCTAATGATGCT	GGCTCCTTTGCTTGGAACTT
	Cko_contig_23670	TTGATGTTGTAGTCGACGGGC	CGATGCCGATGAGGCTTACT
	Cko_contig_105217	AAAGAAGGAGGGTGCCACTG	CGGTGGGCTGGATGAAGTAA
	Cko_contig_104681	GAACACGCACCTCGCAAAC	ATACAAGGAGACAAGGCACCC
	Cko_contig_65079	TGACCACTCCATCTCCAACCC	TGCTGCCGAAGACAATAACC
	Cko_contig_95979	TTATGAGGCAGTAATAATCGCT	CAAATCCACTCAGTTCACCGTAT
	Cko_contig_105674	CTGTCATCATAGCATCCCTCCC	TCACCATCATCCTCATCCACC
	Cko_contig_45527	TGAAAAGTGTATCTCCAGCAGCAA	CAGAGGAAAGGCAAGGAATAAAAG
	Cko_contig_40670	TCTGGAACTCTTGATGTTGCC	CATTGAGGTGATTGTTTTGTGC
