# Supplementary material for: Effects of drought and salt-stresses on gene expression in Caragana korshinskii seedlings revealed by RNA-seq
Source: BMC Genomics. 2016 Mar 8;17:200. doi: 10.1186/s12864-016-2562-0 (PMC4782325; doi:10.1186/s12864-016-2562-0)
Supplement: Additional file 20: — Related transcription factors and DEGs expressed in both C. korshinskii and Arabidopsis. (XLS 101 kb) [file 12864_2016_2562_MOESM20_ESM.xls]

## Sheet: Sheet1
Additional file 20 Related transcription factors and DEGs expressed in both C. korshinskii and Arabidopsis
DEGs encode probable WRKY transcription factor both overexpressed in drought stressed C. korshinskii and Arabidopsis
gene_id of C. korshinskii	log2(fold_change)	p_value	E-value	Function	GO_annotation	gene_id of Arabidopsis	log2(fold_change)	q_value
Cko_contig_100501	2.78415	0.000446792	3.4e-61	uncharacterized protein LOC100500248 [Glycine max]	GO:0003700 sequence-specific DNA binding transcription factor activity molecular_function;GO:0043565 sequence-specific DNA binding molecular_function;GO:0006355 regulation of transcription, DNA-dependent biological_process	AT5G64810	0.734078	0.710941
Cko_contig_100502	2.78158	9.97782e-05	2.6e-87	unknown [Lotus japonicus]	GO:0003700 sequence-specific DNA binding transcription factor activity molecular_function;GO:0043565 sequence-specific DNA binding molecular_function;GO:0006355 regulation of transcription, DNA-dependent biological_process	AT5G64810	0.734078	0.710941
Cko_contig_1222	2.61938	7.81104e-07	1.4e-134	PREDICTED: probable WRKY transcription factor 41-like [Glycine max]	-	AT4G23810	1.09666	0.00207322
Cko_contig_13350	1.97015	0.000589286	2.7e-56	PREDICTED: probable WRKY transcription factor 19-like [Glycine max]	-	AT4G19510	2.58651	6.41e-06
Cko_contig_26939	2.76361	0.000912806	5.8e-87	WRKY53 [Glycine max]	GO:0003700 sequence-specific DNA binding transcription factor activity molecular_function;GO:0043565 sequence-specific DNA binding molecular_function;GO:0006355 regulation of transcription, DNA-dependent biological_process	AT5G13080	2.01587	0.0340941
Cko_contig_37278	4.03271	0.000628305	1.2e-79	PREDICTED: WRKY transcription factor 6-like [Glycine max]	GO:0003700 sequence-specific DNA binding transcription factor activity molecular_function;GO:0043565 sequence-specific DNA binding molecular_function;GO:0006355 regulation of transcription, DNA-dependent biological_process	AT4G04450	0.480013	0.559985
Cko_contig_52997	4.99524	0.00120464	7.4e-64	PREDICTED: probable WRKY transcription factor 40-like [Glycine max]	GO:0051707 response to other organism biological_process;GO:0006355 regulation of transcription, DNA-dependent biological_process;GO:0043565 sequence-specific DNA binding molecular_function;GO:0003700 sequence-specific DNA binding transcription factor activity molecular_function;GO:0031347 regulation of defense response biological_process;GO:0010033 response to organic substance biological_process	AT2G25000	3.73812	0
Cko_contig_70110	2.84684	0.000670426	4.2e-83	PREDICTED: probable WRKY transcription factor 41 [Glycine max]	-	AT4G23810	1.09666	0.00207322
DEGs related to WRKY transcription protein were overexpressed in drought stressed C. korshinskii but downregulated in drought treated Arabidopsis
gene_id of C. korshinskii	log2(fold_change)	p_value	E-value	Function	GO_annotation	gene_id of Arabidopsis	log2(fold_change)	q_value
Cko_contig_11688	2.09571	0.00116483	3.8e-90	PREDICTED: probable WRKY transcription factor 70-like [Glycine max]	GO:0003677 DNA binding molecular_function	AT3G56400	-0.627914	0.205143
Cko_contig_2596	2.94558	1.16597e-06	1.3e-90	WRKY78 [Glycine max]	GO:0006952 defense response biological_process;GO:0050789 regulation of biological process biological_process	AT1G80840	-3.53242	0
Cko_contig_49962	5.73437	1.37231e-10	1.4e-113	PREDICTED: probable WRKY transcription factor 40-like [Glycine max]	GO:0006355 regulation of transcription, DNA-dependent biological_process;GO:0043565 sequence-specific DNA binding molecular_function;GO:0003700 sequence-specific DNA binding transcription factor activity molecular_function;GO:0006950 response to stress biological_process	AT1G80840	-3.53242	0
Cko_contig_58219	4.13963	0.000107837	6.6e-60	WRKY transcription factor [Medicago truncatula]	-	AT3G56400	-0.627914	0.205143
Cko_contig_61342	1.62337	0.00122608	3.8e-118	unknown [Glycine max]	GO:0003677 DNA binding molecular_function	AT3G56400	-0.627914	0.205143
Cko_contig_68952	3.32736	2.71803e-06	1.1e-41	WRKY transcription factor [Medicago truncatula]	-	AT5G22570	-1.99886	1
Cko_contig_71130	4.00604	9.88601e-09	4e-33	PREDICTED: probable WRKY transcription factor 40-like isoform 1 [Glycine max]	GO:0006952 defense response biological_process;GO:0050789 regulation of biological process biological_process	AT1G80840	-3.53242	0
DEGs predicted to encode zinc finger protein were found expressed in drought stressed C. korshinskii and Arabidopsis
gene_id of C. korshinskii	log2(fold_change)	p_value	E-value	Function	GO_annotation	gene_id of Arabidopsis	log2(fold_change)	q_value
Cko_contig_8596	4.06924	0.000146855	1.5e-27	unnamed protein product [Vitis vinifera]	GO:1901363 heterocyclic compound binding molecular_function;GO:0097159 organic cyclic compound binding molecular_function	AT3G20010	0.329825	0.542177
Cko_contig_69218	4.54821	5.57393e-07	7.6e-25	Chromodomain-helicase-DNA-binding protein [Medicago truncatula]	-	AT5G63900	-2.67656	1
Cko_contig_79632	8.0047	5.06502e-08	1.6e-19	PREDICTED: zinc finger protein ZAT10-like [Glycine max]	GO:0009628 response to abiotic stimulus biological_process;GO:0006950 response to stress biological_process	AT1G27730	-0.184744	0.648966
Cko_contig_54815	-3.34721	4.95946e-05	3.9e-65	zinc finger homeodomain protein SZF-HD2 [Glycine max]	-	AT4G24660	0.298712	0.65543
Cko_contig_76016	-2.98204	0.00062507	4.6e-139	Zinc finger CCCH domain-containing protein [Medicago truncatula]	GO:0003676 nucleic acid binding molecular_function;GO:0008270 zinc ion binding molecular_function	AT2G19810	1.67763	2.79e-09
Cko_contig_25382	-5.66773	6.34657e-08	7.3e-70	hypothetical protein BATDEDRAFT_34413 [Batrachochytrium dendrobatidis JAM81]	-	AT3G43230	-0.124878	0.77698
Cko_contig_95979	-1.71197	0.000788952	2.7e-164	PREDICTED: zinc finger protein CONSTANS-LIKE 16-like [Glycine max]	-	AT1G25440	-0.370738	0.285664
Cko_contig_32382	-3.92512	0.000206107	1.8e-92	zinc finger protein, putative [Ricinus communis]	GO:0006629 lipid metabolic process biological_process;GO:0016788 hydrolase activity, acting on ester bonds molecular_function	AT5G33370	0	1
Cko_contig_25382	-3.65176	0.000126175	7.3e-70	hypothetical protein BATDEDRAFT_34413 [Batrachochytrium dendrobatidis JAM81]	-	AT3G43230	-0.124878	0.77698
DEGs predicted to encode zinc finger protein were found expressed in salt stressed C. korshinskii and Arabidopsis
gene_id of C. korshinskii	log2(fold_change)	p_value	E-value	Function	GO_annotation	gene_id of Arabidopsis	log2(fold_change)	q_value
Cko_contig_46776	-4.01809	0.000261925	1.1e-81	PREDICTED: zinc finger protein NUTCRACKER-like [Glycine max]	GO:0008270 zinc ion binding molecular_function;GO:0003676 nucleic acid binding molecular_function;GO:0005622 intracellular cellular_component	AT1G03840	-0.582768	0.739325
Cko_contig_71125	2.57885	0.000154171	1.4e-89	PREDICTED: zinc finger protein CONSTANS-LIKE 2-like [Glycine max]	GO:0009416 response to light stimulus biological_process	AT5G15840	0.158956	0.89643
Cko_contig_85079	4.3913	9.1943e-05	3e-210	RING finger and CHY zinc finger domain-containing protein [Medicago truncatula]	GO:0008270 zinc ion binding molecular_function	AT5G25560	0.888959	0.0265678
Cko_contig_59609	-1.79769e+308	0.00131398	5.9e-105	Zinc finger A20 and AN1 domain-containing stress-associated protein [Medicago truncatula]	GO:0016740 transferase activity molecular_function;GO:0046872 metal ion binding molecular_function	AT1G51200	0.537096	0.140921
DEGs predicted to encode myb family transcription factor were expressed in drought or salt stressed C. korshinskii and Arabidopsis
gene_id of C. korshinskii	log2(fold_change)	p_value	E-value	Function	GO_annotation	gene_id of Arabidopsis	log2(fold_change)	q_value
Cko_contig_100820	2.98938	0.0009017	1.6e-115	unknown [Medicago truncatula]	GO:0003677 DNA binding molecular_function	AT2G31180	-0.433583	0.658134
Cko_contig_59867	3.85583	0.000184628	7.1e-33	unknown [Lotus japonicus]	GO:0009753 response to jasmonic acid stimulus biological_process;GO:0009651 response to salt stress biological_process;GO:0009751 response to salicylic acid stimulus biological_process;GO:0010228 vegetative to reproductive phase transition of meristem biological_process;GO:0003677 DNA binding molecular_function;GO:0048629 trichome patterning biological_process;GO:2000039 regulation of trichome mo…	AT2G46410	-0.476998	0.746621
Cko_contig_72476	3.06924	0.000168283	4.3e-91	PREDICTED: myb-related protein 308-like [Glycine max]	GO:0003677 DNA binding molecular_function	AT5G16770	-0.397087	0.672187
Cko_contig_108178	-3.71212	0.000499761	1e-105	PREDICTED: TOM1-like protein 2-like [Glycine max]	GO:0016301 kinase activity molecular_function;GO:0016310 phosphorylation biological_process;GO:0005622 intracellular cellular_component;GO:0006886 intracellular protein transport biological_process;GO:0005886 plasma membrane cellular_component	AT5G16880	0.0355753	0.950787
Cko_contig_26235	-7.35072	0	1.8e-67	PREDICTED: uncharacterized protein LOC100243697 [Vitis vinifera]	GO:0003677 DNA binding molecular_function	AT2G01060	0.510921	0.134428
Cko_contig_51929	-6.03405	8.95038e-10	4.4e-39	Homeodomain-related [Medicago truncatula]	GO:0003677 DNA binding molecular_function;GO:0009793 embryo development ending in seed dormancy biological_process;GO:0048262 determination of dorsal/ventral asymmetry biological_process;GO:0009908 flower development biological_process;GO:0009630 gravitropism biological_process;GO:0005634 nucleus cellular_component;GO:0010114 response to red light biological_process	AT2G21650	-4.33148	0.000271219
Cko_contig_66962	-3.98061	0.000161974	9.1e-126	PREDICTED: myb-related protein 308-like [Glycine max]	GO:0003677 DNA binding molecular_function	AT5G49330	-5.30604	0.000431194
Cko_contig_69643	-2.33552	0.0017004	1.8e-50	MYB transcription factor MYB164 [Glycine max]	GO:0044707 single-multicellular organism process biological_process;GO:0003677 DNA binding molecular_function;GO:0009628 response to abiotic stimulus biological_process;GO:0005634 nucleus cellular_component	AT4G39250	-1.79769e+308	1
Cko_contig_63120	1.94562	8.40967e-05	1.2e-165	PREDICTED: uncharacterized protein LOC100806237 [Glycine max]	-	AT4G37180	0.831204	0.00381577
Cko_contig_26235	-3.92383	2.98679e-09	1.8e-67	PREDICTED: uncharacterized protein LOC100243697 [Vitis vinifera]	GO:0003677 DNA binding molecular_function	AT2G01060	0.510921	0.134428
Cko_contig_36390	-3.91855	0.000715234	1.2e-25	PREDICTED: transcription factor LAF1 [Glycine max]	GO:0003677 DNA binding molecular_function	AT3G48920	4.3866	0.000838521
Cko_contig_53022	-3.77416	0.00119446	5.6e-60	PREDICTED: protein ODORANT1-like [Glycine max]	GO:0003677 DNA binding molecular_function	AT2G47460	0.0103988	1
Cko_contig_57376	-2.36974	2.9477e-05	4.9e-91	MYB transcription factor MYB124 [Glycine max]	GO:0009414 response to water deprivation biological_process;GO:0009753 response to jasmonic acid stimulus biological_process;GO:0009739 response to gibberellin stimulus biological_process;GO:0048527 lateral root development biological_process;GO:0003677 DNA binding molecular_function;GO:0046686 response to cadmium ion biological_process;GO:0010200 response to chitin biological_process;GO:0009751 …	AT4G37260	-0.38228	0.490044
Cko_contig_69643	-2.58306	0.000866843	1.8e-50	MYB transcription factor MYB164 [Glycine max]	GO:0044707 single-multicellular organism process biological_process;GO:0003677 DNA binding molecular_function;GO:0009628 response to abiotic stimulus biological_process;GO:0005634 nucleus cellular_component	AT4G39250	-1.79769e+308	1
DEGs predicted to encode NAC-domain protein were both expressed in drought stressed C. korshinskii and Arabidopsis
gene_id of C. korshinskii	log2(fold_change)	p_value	E-value	Function	GO_annotation	gene_id of Arabidopsis	log2(fold_change)	q_value
Cko_contig_1708	2.13287	0.000139781	4.9e-44	unknown [Glycine max]	-	AT4G27410	0.363505	0.526203
Cko_contig_42714	3.47523	0.00090342	6.6e-48	PREDICTED: NAC domain-containing protein 42-like [Glycine max]	-	AT3G12910	3.06609	0.119056
Cko_contig_23022	3.50981	0.000270472	1.4e-94	NAC domain-containing protein [Medicago truncatula]	GO:0003677 DNA binding molecular_function;GO:0006355 regulation of transcription, DNA-dependent biological_process	AT2G43000	-0.699905	0.644664
Cko_contig_48808	2.4605	0.000679909	7.5e-115	PREDICTED: NAC domain-containing protein 90-like [Glycine max]	GO:0003677 DNA binding molecular_function;GO:0006355 regulation of transcription, DNA-dependent biological_process	AT5G22380	-4.5837	0.0229736
Cko_contig_859	1.71489	0.000241556	1.8e-74	NAC-domain protein [Medicago truncatula]	GO:0006355 regulation of transcription, DNA-dependent biological_process;GO:0003677 DNA binding molecular_function;GO:0010033 response to organic substance biological_process	AT1G01720	0.177423	0.673924
DEGs predicted to encode NAC-domain protein were both expressed in salt stressed C. korshinskii and Arabidopsis
gene_id of C. korshinskii	log2(fold_change)	p_value	E-value	Function	GO_annotation	gene_id of Arabidopsis	log2(fold_change)	q_value
Cko_contig_57906	1.6087	0.000902743	2.5e-88	NAC-domain protein [Medicago truncatula]	GO:0003677 DNA binding molecular_function;GO:0043424 protein histidine kinase binding molecular_function;GO:0006355 regulation of transcription, DNA-dependent biological_process	AT5G08790	-1.3664	1.13e-05
DEGs homologous to the ERF family were expressed in salt stressed C. korshinskii and in drought or salt treated Arabidopsis
gene_id of C. korshinskii	log2(fold_change)	p_value	E-value	Function	GO_annotation	gene_id of Arabidopsis	log2(fold_change)	q_value
Cko_contig_50712	-1.71235	0.000205643	6.9e-99	PREDICTED: ethylene-responsive transcription factor 5-like [Glycine max]	-	AT5G47230	-0.42841	0.615283
Cko_contig_67319	-2.4364	0.00030337	1.5e-51	PREDICTED: ethylene-responsive transcription factor 13-like [Glycine max]	GO:0006351 transcription, DNA-dependent biological_process	AT2G44840	-5.49179	5.06e-06
Cko_contig_55932	-4.0498	0.000439635	1.8e-19	PREDICTED: ethylene-responsive transcription factor ERF023-like [Glycine max]	GO:0006351 transcription, DNA-dependent biological_process	AT1G01250	1.41572	9.86e-06
DEGs predicted to encode zinc finger protein were expressed both in stressed C. korshinskii and Arabidopsis
gene_id of C. korshinskii	log2(fold_change)	p_value	E-value	Function	GO_annotation	gene_id of Arabidopsis	log2(fold_change)	q_value
Cko_contig_57985	3.28968	0.000231261	2.6e-142	Homeodomain protein (HB2) [Medicago truncatula]	GO:0003677 DNA binding molecular_function	AT4G21750	-0.180285	0.709888
Cko_contig_89261	-3.10396	0.000215318	9.8e-143	PREDICTED: probable transcription factor PosF21 [Glycine max]	GO:0003700 sequence-specific DNA binding transcription factor activity molecular_function;GO:0043565 sequence-specific DNA binding molecular_function;GO:0046983 protein dimerization activity molecular_function;GO:0006355 regulation of transcription, DNA-dependent biological_process	AT2G42380	-0.951131	1
Cko_contig_57985	3.28968	0.000231261	2.6e-142	Homeodomain protein (HB2) [Medicago truncatula]	GO:0003677 DNA binding molecular_function	AT4G21750	-0.180285	0.709888
Cko_contig_25207	-4.09102	2.33627e-05	3.6e-217	PREDICTED: protein SCARECROW-like [Glycine max]	GO:0007275 multicellular organismal development biological_process;GO:0043229 intracellular organelle cellular_component;GO:0006355 regulation of transcription, DNA-dependent biological_process	AT3G54220	0.989299	0.00639691
Cko_contig_3757	-2.47048	0.000641923	4.4e-137	PREDICTED: transcription factor RF2b-like [Glycine max]	GO:0005488 binding molecular_function	AT3G58120	-2.07889	1
Cko_contig_89261	-3.10396	0.000215318	9.8e-143	PREDICTED: probable transcription factor PosF21 [Glycine max]	GO:0003700 sequence-specific DNA binding transcription factor activity molecular_function;GO:0043565 sequence-specific DNA binding molecular_function;GO:0046983 protein dimerization activity molecular_function;GO:0006355 regulation of transcription, DNA-dependent biological_process	AT2G42380	-0.951131	1
DEG predicted to encode bHLH were expressed both in stressed C. korshinskii and Arabidopsis
gene_id of C. korshinskii	log2(fold_change)	p_value	E-value	Function	GO_annotation	gene_id of Arabidopsis	log2(fold_change)	q_value
Cko_contig_50925	2.91723	0.000842794	7.1e-114	PREDICTED: transcription factor bHLH25-like [Glycine max]	-	AT2G22750	-1.79769e+308	1
DEG associated with catalase (CAT) was overexpressed in salt stressed C. korshinskii and upregulated in salt treated Arabidopsis
gene_id of C. korshinskii	log2(fold_change)	p_value	E-value	Function	GO_annotation	gene_id of Arabidopsis	log2(fold_change)	q_value
Cko_contig_105070	7.50719	9.60743e-12	2.9e-271	spore-specific catalase CatA [Aspergillus clavatus NRRL 1]	GO:0046872 metal ion binding molecular_function;GO:0042744 hydrogen peroxide catabolic process biological_process;GO:0020037 heme binding molecular_function;GO:0004096 catalase activity molecular_function;GO:0055114 oxidation-reduction process biological_process;EC:1.11.1.6	AT4G35090	1.09091	0.00037031
DEGs capable of peroxidase activity and found both regulated in stressed C. korshinskii and Arabidopsis
gene_id of C. korshinskii	log2(fold_change)	p_value	E-value	Function	GO_annotation	gene_id of Arabidopsis	log2(fold_change)	q_value
Cko_contig_102716	-2.8814	2.52122e-06	2.2e-138	Peroxidase [Medicago truncatula]	GO:0020037 heme binding molecular_function;GO:0046872 metal ion binding molecular_function;GO:0004601 peroxidase activity molecular_function;GO:0055114 oxidation-reduction process biological_process;GO:0006979 response to oxidative stress biological_process;EC:1.11.1.7	AT1G49570	0	1
Cko_contig_102717	-3.09833	3.88389e-06	2.6e-53	PREDICTED: peroxidase 10-like [Glycine max]	GO:0020037 heme binding molecular_function;GO:0046872 metal ion binding molecular_function;GO:0004601 peroxidase activity molecular_function;GO:0055114 oxidation-reduction process biological_process;GO:0006979 response to oxidative stress biological_process;EC:1.11.1.7	AT1G49570	0	1
Cko_contig_49975	2.72593	0.000419885	7.1e-161	PREDICTED: cationic peroxidase 1-like [Glycine max]	GO:0046872 metal ion binding molecular_function;GO:0042744 hydrogen peroxide catabolic process biological_process;GO:0020037 heme binding molecular_function;GO:0004601 peroxidase activity molecular_function;GO:0005576 extracellular region cellular_component;GO:0055114 oxidation-reduction process biological_process;EC:1.11.1.7	AT5G05340	0.48884	0.281423
Cko_contig_59435	4.29848	1.87324e-06	5.6e-158	PREDICTED: cationic peroxidase 1-like [Glycine max]	GO:0046872 metal ion binding molecular_function;GO:0042744 hydrogen peroxide catabolic process biological_process;GO:0016023 cytoplasmic membrane-bounded vesicle cellular_component;GO:0020037 heme binding molecular_function;GO:0004601 peroxidase activity molecular_function;GO:0005576 extracellular region cellular_component;GO:0055114 oxidation-reduction process biological_process;EC:1.11.1.7	AT5G05340	0.48884	0.281423
Cko_contig_49831	-1.68584	0.00075257	4.5e-202	peroxidase [Trifolium repens]	GO:0020037 heme binding molecular_function;GO:0046872 metal ion binding molecular_function;GO:0009651 response to salt stress biological_process;GO:0005737 cytoplasm cellular_component;GO:0004601 peroxidase activity molecular_function;GO:0055114 oxidation-reduction process biological_process;GO:0006979 response to oxidative stress biological_process;EC:1.11.1.7	AT4G37530	0.0603381	0.936146
Cko_contig_54071	-3.24432	4.7532e-07	1.3e-189	PREDICTED: peroxidase 47-like [Glycine max]	GO:0046872 metal ion binding molecular_function;GO:0006979 response to oxidative stress biological_process;GO:0016023 cytoplasmic membrane-bounded vesicle cellular_component;GO:0020037 heme binding molecular_function;GO:0004601 peroxidase activity molecular_function;GO:0055114 oxidation-reduction process biological_process;EC:1.11.1.7	AT4G33420	2.01213	2.37e-11
Cko_contig_46377	-3.02649	6.20021e-06	7.2e-185	uncharacterized protein LOC100787073 precursor [Glycine max]	GO:0046872 metal ion binding molecular_function;GO:0006979 response to oxidative stress biological_process;GO:0020037 heme binding molecular_function;GO:0004601 peroxidase activity molecular_function;GO:0055114 oxidation-reduction process biological_process;GO:0044424 intracellular part cellular_component;EC:1.11.1.7	AT5G19890	0	1
Cko_contig_48240	-1.79769e+308	0.00153467	5.2e-57	PREDICTED: peroxidase 44-like [Glycine max]	GO:0016491 oxidoreductase activity molecular_function;GO:0005488 binding molecular_function	AT5G17820	0	1
DEG associated with lasma membrane H+-ATPases was overexpressed in salt stressed C. korshinskii but unchanged in salt treated Arabidopsis
gene_id of C. korshinskii	log2(fold_change)	p_value	E-value	Function	GO_annotation	gene_id of Arabidopsis	log2(fold_change)	q_value
Cko_contig_104930	7.66359	1.33227e-15	0	plasma membrane H+-ATPase [Aspergillus fumigatus]	GO:0008553 hydrogen-exporting ATPase activity, phosphorylative mechanism molecular_function;GO:0016021 integral to membrane cellular_component;GO:0046872 metal ion binding molecular_function;GO:0006200 ATP catabolic process biological_process;GO:0006754 ATP biosynthetic process biological_process;GO:0005524 ATP binding molecular_function;GO:0006812 cation transport biological_process;EC:3.6.3.6	AT2G07560	0	1
DEG capable of gibberellin 3-beta-dioxygenase overexpressed in drought stressed C. korshinskii were upregulated in drought treated Arabidopsis
gene_id of C. korshinskii	log2(fold_change)	p_value	E-value	Function	GO_annotation	gene_id of Arabidopsis	log2(fold_change)	q_value
Cko_contig_63577	2.53987	0.00164906	1.2e-49	PREDICTED: gibberellin 20 oxidase 1-like [Glycine max]	GO:0016020 membrane cellular_component;GO:0005506 iron ion binding molecular_function;GO:0016702 oxidoreductase activity, acting on single donors with incorporation of molecular oxygen, incorporation of two atoms of oxygen molecular_function;GO:0055114 oxidation-reduction process biological_process;GO:0016707 gibberellin 3-beta-dioxygenase activity molecular_function;EC:1.13.11.0;EC:1.14.11.15	AT1G52820	0.829956	0.229768
DEGs predicted to encode DELLA protein were expressed both in stressed C. korshinskii and Arabidopsis
gene_id of C. korshinskii	log2(fold_change)	p_value	E-value	Function	GO_annotation	gene_id of Arabidopsis	log2(fold_change)	q_value
Cko_contig_86042	-2.44211	0.000230479	1.1e-280	PREDICTED: DELLA protein DWARF8-like [Glycine max]	GO:0006355 regulation of transcription, DNA-dependent biological_process	AT1G14920	0.421805	0.229546
Cko_contig_23046	-4.24636	2.0229e-06	4.1e-206	Protein SCARECROW [Medicago truncatula]	GO:0006355 regulation of transcription, DNA-dependent biological_process	AT1G66350	-2.06947	1.64e-10
Cko_contig_23069	-4.19212	1.59513e-07	2.1e-238	PREDICTED: DELLA protein GAI1-like [Glycine max]	GO:0006355 regulation of transcription, DNA-dependent biological_process	AT1G66350	-2.06947	1.64e-10
DEG associated with late embryogenesis were expressed both in stressed C. korshinskii and Arabidopsis
gene_id of C. korshinskii	log2(fold_change)	p_value	E-value	Function	GO_annotation	gene_id of Arabidopsis	log2(fold_change)	q_value
Cko_contig_55754	4.05109	7.54379e-05	2.2e-30	PREDICTED: late embryogenesis abundant protein 2-like [Glycine max]	-	AT1G52690	2.93084	0
Cko_contig_60767	4.76327	1.6319e-06	1.1e-74	late embryogenesis abundant protein [Pisum sativum]	-	AT4G21020	1.72518	0.000170274
Cko_contig_39857	3.52193	1.07992e-05	2.3e-32	late embryogenesis abundant protein [Pisum sativum]	-	AT5G44310	2.56306	2.12e-08
Cko_contig_39858	3.31027	9.33999e-05	3.3e-36	Late embryogenesis abundant protein [Medicago truncatula]	-	AT5G44310	2.56306	2.12e-08
Cko_contig_39543	1.75966	0.000125128	1.1e-41	Late embryogenesis abundant protein Lea5 [Medicago truncatula]	GO:0006950 response to stress biological_process	AT4G15910	3.42729	0
DEGs predicted to encode alcohol dehydrogenase (Adh) were expressed both in stressed C. korshinskii and Arabidopsis
gene_id of C. korshinskii	log2(fold_change)	p_value	E-value	Function	GO_annotation	gene_id of Arabidopsis	log2(fold_change)	q_value
Cko_contig_57189	1.87689	0.00018342	1.3e-224	PREDICTED: probable mannitol dehydrogenase-like [Glycine max]	GO:0009626 plant-type hypersensitive response biological_process;GO:0045551 cinnamyl-alcohol dehydrogenase activity molecular_function;GO:0009617 response to bacterium biological_process;GO:0018456 aryl-alcohol dehydrogenase (NAD+) activity molecular_function;GO:0009809 lignin biosynthetic process biological_process;GO:0008270 zinc ion binding molecular_function;GO:0000166 nucleotide binding mole…	AT4G37990	-2.89626	0
Cko_contig_23172	8.23753	4.1526e-08	1.1e-221	Pc20g15580 [Penicillium chrysogenum Wisconsin 54-1255]	GO:0008106 alcohol dehydrogenase (NADP+) activity molecular_function;GO:0055114 oxidation-reduction process biological_process;EC:1.1.1.2	AT2G37770	-1.35893	2.04e-06
Cko_contig_45975	3.4993	0.000115063	3e-190	unknown [Lotus japonicus]	GO:0008106 alcohol dehydrogenase (NADP+) activity molecular_function;GO:0004316 3-oxoacyl-[acyl-carrier-protein] reductase (NADPH) activity molecular_function;GO:0000166 nucleotide binding molecular_function;GO:0055114 oxidation-reduction process biological_process;GO:0009507 chloroplast cellular_component;EC:1.1.1.2;EC:1.1.1.100	AT1G54870	1.79769e+308	0.00522475
DEG homologous to brassinosteroid-6-oxidase family protein were expressed both in stressed C. korshinskii and Arabidopsis
gene_id of C. korshinskii	log2(fold_change)	p_value	E-value	Function	GO_annotation	gene_id of Arabidopsis	log2(fold_change)	q_value
Cko_contig_7817	3.22341	3.15029e-05	7.5e-293	Cytochrome P450 85A1 [Medicago truncatula]	GO:0016132 brassinosteroid biosynthetic process biological_process;GO:0022900 electron transport chain biological_process;GO:0001578 microtubule bundle formation biological_process;GO:0010268 brassinosteroid homeostasis biological_process;GO:0016021 integral to membrane cellular_component;GO:0009647 skotomorphogenesis biological_process;GO:0016705 oxidoreductase activity, acting on paired donors,…	AT3G30180	-1.7426	1.48e-07
DEGs predicted to encode protein kinase were expressed both in drought stressed C. korshinskii and in stressed Arabidopsis
gene_id of C. korshinskii	log2(fold_change)	p_value	E-value	Function	GO_annotation	gene_id of Arabidopsis	log2(fold_change)	q_value
Cko_contig_65110	5.7844	2.10283e-10	3e-174	Receptor-like protein kinase [Medicago truncatula]	GO:0016301 kinase activity molecular_function;GO:0016310 phosphorylation biological_process	AT1G07390	1.89563	4.77e-08
Cko_contig_72649	5.66855	1.4118e-09	3.5e-53	Receptor-like protein kinase [Medicago truncatula]	GO:0016772 transferase activity, transferring phosphorus-containing groups molecular_function	AT5G62230	0.445545	1
Cko_contig_70566	8.12669	3.03362e-08	1.4e-29	Receptor-like protein kinase [Medicago truncatula]	GO:0016301 kinase activity molecular_function	AT5G56040	-1.43513	0.0016343
Cko_contig_86058	7.2942	8.64429e-07	2.7e-49	Receptor-like protein kinase [Medicago truncatula]	-	AT2G34930	-2.56849	0
Cko_contig_7234	5.33227	2.41721e-06	1.4e-61	Kinase R-like protein [Medicago truncatula]	GO:0016310 phosphorylation biological_process;GO:0004672 protein kinase activity molecular_function;GO:0000166 nucleotide binding molecular_function	AT5G53110	0.181414	0.776118
Cko_contig_11916	4.2198	1.7748e-05	2.3e-46	Receptor-like protein kinase [Medicago truncatula]	GO:0008152 metabolic process biological_process;GO:0003824 catalytic activity molecular_function	AT2G34930	-2.56849	0
Cko_contig_12379	2.99988	2.83795e-05	1.8e-285	PREDICTED: probable receptor-like protein kinase At1g67000-like [Glycine max]	GO:0016301 kinase activity molecular_function;GO:0044237 cellular metabolic process biological_process;GO:1901363 heterocyclic compound binding molecular_function;GO:0097159 organic cyclic compound binding molecular_function	AT1G66920	1.06866	0.00896486
Cko_contig_61636	3.70814	0.000104956	1.6e-42	Receptor-like protein kinase [Medicago truncatula]	GO:0016301 kinase activity molecular_function;GO:0016310 phosphorylation biological_process	AT3G05660	-0.979877	0.00382786
Cko_contig_98079	1.79769e+308	0.000131263	8.3e-24	Receptor protein kinase-like protein [Medicago truncatula]	GO:0004713 protein tyrosine kinase activity molecular_function;GO:0006468 protein phosphorylation biological_process;GO:0005524 ATP binding molecular_function;EC:2.7.10.0	AT1G35710	-0.806888	0.0643657
Cko_contig_103648	2.6688	0.000144086	6.9e-35	Receptor-like protein kinase [Medicago truncatula]	GO:0006468 protein phosphorylation biological_process;GO:0005524 ATP binding molecular_function;GO:0004674 protein serine/threonine kinase activity molecular_function;EC:2.7.11.0	AT1G51800	-0.0505367	0.967525
Cko_contig_32118	5.76968	0.000146801	3.3e-35	Receptor-like protein kinase [Medicago truncatula]	GO:0016301 kinase activity molecular_function;GO:0016310 phosphorylation biological_process	AT4G20140	0.163247	0.947107
Cko_contig_12378	2.61521	0.000307039	6.1e-291	PREDICTED: probable receptor-like protein kinase At1g67000-like [Glycine max]	GO:0016301 kinase activity molecular_function;GO:0044237 cellular metabolic process biological_process;GO:1901363 heterocyclic compound binding molecular_function;GO:0097159 organic cyclic compound binding molecular_function	AT1G66920	1.06866	0.00896486
Cko_contig_7666	3.25334	1.40678e-05	1.1e-114	unknown [Glycine max]	GO:0009987 cellular process biological_process;GO:0004672 protein kinase activity molecular_function	AT5G28680	-1.79769e+308	1
Cko_contig_52707	3.5022	0.000378431	5.5e-49	PREDICTED: receptor-like protein kinase HSL1-like [Glycine max]	GO:0006468 protein phosphorylation biological_process;GO:0005524 ATP binding molecular_function;GO:0016021 integral to membrane cellular_component;GO:0004674 protein serine/threonine kinase activity molecular_function;EC:2.7.11.0	AT5G25930	0.0775653	0.931311
Cko_contig_95868	3.18788	0.00109948	9.5e-75	PREDICTED: receptor-like protein kinase HSL1-like [Glycine max]	GO:0006468 protein phosphorylation biological_process;GO:0004674 protein serine/threonine kinase activity molecular_function;GO:0016021 integral to membrane cellular_component;GO:0016491 oxidoreductase activity molecular_function;GO:0005524 ATP binding molecular_function;GO:0050794 regulation of cellular process biological_process;EC:2.7.11.0	AT5G25930	0.0775653	0.931311
Cko_contig_68115	1.64763	0.00112114	0	PREDICTED: probable receptor-like protein kinase At1g11050-like [Glycine max]	GO:0016023 cytoplasmic membrane-bounded vesicle cellular_component;GO:0006468 protein phosphorylation biological_process;GO:0005524 ATP binding molecular_function;GO:0004674 protein serine/threonine kinase activity molecular_function;EC:2.7.11.0	AT1G11050	0.944413	0.0286364
Cko_contig_63557	2.24481	0.00126522	9.8e-200	PREDICTED: putative receptor-like protein kinase At1g72540-like [Glycine max]	GO:0006468 protein phosphorylation biological_process;GO:0005524 ATP binding molecular_function;GO:0004674 protein serine/threonine kinase activity molecular_function;EC:2.7.11.0	AT2G05940	-0.712019	0.0339752
Cko_contig_60942	3.5199	0.00130655	1.9e-67	Receptor-like protein kinase [Medicago truncatula]	GO:0016301 kinase activity molecular_function;GO:0016310 phosphorylation biological_process	AT2G34930	-2.56849	0
Cko_contig_50084	4.95676	0.00132586	8.8e-33	Receptor-like protein kinase [Medicago truncatula]	GO:0016310 phosphorylation biological_process;GO:0004672 protein kinase activity molecular_function;GO:0016020 membrane cellular_component;GO:0000166 nucleotide binding molecular_function	AT4G08850	-0.134019	0.760055
Cko_contig_72650	1.79769e+308	0.00147976	7e-33	Receptor-like protein kinase [Medicago truncatula]	GO:0008152 metabolic process biological_process;GO:0016772 transferase activity, transferring phosphorus-containing groups molecular_function	AT5G27060	-2.8241	3.14e-06
Cko_contig_25813	3.33227	0.00155729	2.3e-45	Receptor-like-kinase [Medicago truncatula]	GO:0031348 negative regulation of defense response biological_process;GO:0005886 plasma membrane cellular_component;GO:0004672 protein kinase activity molecular_function;GO:0006468 protein phosphorylation biological_process;GO:0005524 ATP binding molecular_function;GO:0016021 integral to membrane cellular_component	AT5G48380	-0.0261646	0.961884
Cko_contig_2505	5.05555	0	0	Receptor protein kinase-like protein [Medicago truncatula]	GO:0016301 kinase activity molecular_function;GO:0016310 phosphorylation biological_process	AT2G34930	-2.56849	0
Cko_contig_9380	9.51687	0	1.5e-184	Receptor-like protein kinase [Medicago truncatula]	GO:0008152 metabolic process biological_process;GO:0003824 catalytic activity molecular_function	AT2G34930	-2.56849	0
Cko_contig_12534	7.40552	5.64018e-07	1e-181	Receptor-like protein kinase [Medicago truncatula]	-	AT4G13820	0.689261	0.375542
Cko_contig_7086	3.3718	1.65929e-06	2.9e-193	Receptor-like-kinase [Medicago truncatula]	GO:0004672 protein kinase activity molecular_function;GO:0006468 protein phosphorylation biological_process;GO:0005524 ATP binding molecular_function;GO:0016021 integral to membrane cellular_component	AT5G48380	-0.0261646	0.961884
Cko_contig_101500	-5.46214	0.000961493	1.4e-41	Receptor protein kinase-like protein, partial [Medicago truncatula]	GO:0003899 DNA-directed RNA polymerase activity molecular_function;GO:0006351 transcription, DNA-dependent biological_process;GO:0003677 DNA binding molecular_function;GO:0004713 protein tyrosine kinase activity molecular_function;GO:0006468 protein phosphorylation biological_process;GO:0005524 ATP binding molecular_function;GO:0016021 integral to membrane cellular_component;EC:2.7.7.6;EC:2.7.10.0	AT1G35710	-0.806888	0.0643657
Cko_contig_53247	2.35701	0.000240006	1.1e-230	PREDICTED: probable leucine-rich repeat receptor-like protein kinase At4g00330-like [Glycine max]	GO:0009555 pollen development biological_process;GO:0004715 non-membrane spanning protein tyrosine kinase activity molecular_function;GO:0006468 protein phosphorylation biological_process;GO:0005524 ATP binding molecular_function;GO:0004674 protein serine/threonine kinase activity molecular_function;EC:2.7.10.2;EC:2.7.11.0	AT5G58940	0.891535	0.0861133
Cko_contig_99860	3.81144	1.828e-06	1.5e-36	PREDICTED: probable LRR receptor-like protein kinase At1g51890-like [Glycine max]	GO:0016310 phosphorylation biological_process;GO:0004672 protein kinase activity molecular_function;GO:0000166 nucleotide binding molecular_function	AT4G20450	0	1
Cko_contig_11459	3.30674	7.42758e-05	5e-73	PREDICTED: probably inactive leucine-rich repeat receptor-like protein kinase At5g48380-like [Glycine max]	GO:0004672 protein kinase activity molecular_function;GO:0006468 protein phosphorylation biological_process;GO:0005524 ATP binding molecular_function;GO:0016020 membrane cellular_component	AT5G48380	-0.0261646	0.961884
Cko_contig_11032	3.35217	1.34967e-05	0	PREDICTED: putative leucine-rich repeat receptor-like protein kinase At2g19210-like [Glycine max]	GO:0016310 phosphorylation biological_process;GO:0004672 protein kinase activity molecular_function;GO:0000166 nucleotide binding molecular_function	AT1G51800	-0.0505367	0.967525
Cko_contig_78750	2.67254	3.26219e-05	0	PREDICTED: probable LRR receptor-like serine/threonine-protein kinase At1g74360-like [Glycine max]	GO:0016023 cytoplasmic membrane-bounded vesicle cellular_component;GO:0016310 phosphorylation biological_process;GO:0004672 protein kinase activity molecular_function;GO:0016787 hydrolase activity molecular_function;GO:0016020 membrane cellular_component;GO:0000166 nucleotide binding molecular_function	AT1G74360	-0.732331	0.165882
Cko_contig_106640	4.05109	7.54379e-05	3.4e-151	PREDICTED: probable LRR receptor-like serine/threonine-protein kinase At3g47570-like [Glycine max]	GO:0050896 response to stimulus biological_process;GO:0006468 protein phosphorylation biological_process;GO:0004674 protein serine/threonine kinase activity molecular_function;GO:0005739 mitochondrion cellular_component;GO:0016021 integral to membrane cellular_component;GO:0009536 plastid cellular_component;GO:0016491 oxidoreductase activity molecular_function;GO:0005524 ATP binding molecular_fun…	AT5G20480	-1.13549	0.00787531
Cko_contig_627	2.44976	0.000636385	0	probable LRR receptor-like serine/threonine-protein kinase At4g29180-like [Glycine max]	GO:0006468 protein phosphorylation biological_process;GO:0005524 ATP binding molecular_function;GO:0004674 protein serine/threonine kinase activity molecular_function;EC:2.7.11.0	AT4G29180	-1.11966	1
Cko_contig_105960	5.10486	0.000912562	4e-57	PREDICTED: LRR receptor-like serine/threonine-protein kinase EFR-like [Glycine max]	GO:0050896 response to stimulus biological_process;GO:0006468 protein phosphorylation biological_process;GO:0004674 protein serine/threonine kinase activity molecular_function;GO:0016021 integral to membrane cellular_component;GO:0005524 ATP binding molecular_function;EC:2.7.11.0	AT3G47110	-0.607775	0.243161
Cko_contig_43831	4.99524	0.00120464	1.3e-73	PREDICTED: LRR receptor-like serine/threonine-protein kinase EFR-like [Glycine max]	GO:0016310 phosphorylation biological_process;GO:0004672 protein kinase activity molecular_function;GO:0043231 intracellular membrane-bounded organelle cellular_component;GO:0044444 cytoplasmic part cellular_component;GO:0016020 membrane cellular_component;GO:0000166 nucleotide binding molecular_function	AT3G47110	-0.607775	0.243161
Cko_contig_8776	-2.33769	8.51425e-06	0	LRR receptor-like serine/threonine-protein kinase ERECTA [Medicago truncatula]	GO:0030155 regulation of cell adhesion biological_process;GO:0051302 regulation of cell division biological_process;GO:0006468 protein phosphorylation biological_process;GO:0055114 oxidation-reduction process biological_process;GO:0004674 protein serine/threonine kinase activity molecular_function;GO:0010103 stomatal complex morphogenesis biological_process;GO:0005739 mitochondrion cellular_compo…	AT2G26330	-0.234495	0.554142
Cko_contig_40670	-6.17729	0.00011893	1.9e-110	PREDICTED: LRR receptor-like serine/threonine-protein kinase ERECTA-like [Glycine max]	GO:0005488 binding molecular_function;GO:0016772 transferase activity, transferring phosphorus-containing groups molecular_function	AT1G68400	-1.38484	0.0445415
Cko_contig_48764	-6.13533	0.000177177	1.7e-33	LRR receptor-like serine/threonine-protein kinase FEI [Medicago truncatula]	GO:0016310 phosphorylation biological_process;GO:0004672 protein kinase activity molecular_function;GO:0000166 nucleotide binding molecular_function	AT1G07650	1.67721	1.57e-08
Cko_contig_81327	-3.73812	0.000278082	9.2e-31	PREDICTED: probable LRR receptor-like serine/threonine-protein kinase At1g74360-like [Glycine max]	GO:0016023 cytoplasmic membrane-bounded vesicle cellular_component;GO:0006468 protein phosphorylation biological_process;GO:0016787 hydrolase activity molecular_function;GO:0005524 ATP binding molecular_function;GO:0016021 integral to membrane cellular_component;GO:0004674 protein serine/threonine kinase activity molecular_function;GO:0005739 mitochondrion cellular_component;EC:2.7.11.0	AT1G74360	-0.732331	0.165882
Cko_contig_91834	-3.06005	0.00119406	1.2e-108	PREDICTED: probable LRR receptor-like serine/threonine-protein kinase At4g08850-like [Glycine max]	GO:0006468 protein phosphorylation biological_process;GO:0004672 protein kinase activity molecular_function;GO:0016491 oxidoreductase activity molecular_function;GO:0000166 nucleotide binding molecular_function;GO:0050794 regulation of cellular process biological_process;GO:0016020 membrane cellular_component	AT1G35710	-0.806888	0.0643657
Cko_contig_12903	-2.11329	0.00133531	4.9e-218	PREDICTED: probable LRR receptor-like serine/threonine-protein kinase At4g08850-like [Glycine max]	GO:0044260 cellular macromolecule metabolic process biological_process;GO:0016310 phosphorylation biological_process;GO:0004672 protein kinase activity molecular_function;GO:0016020 membrane cellular_component;GO:0044238 primary metabolic process biological_process;GO:0000166 nucleotide binding molecular_function	AT4G08850	-0.134019	0.760055
Cko_contig_91832	-3.32308	0.00148751	1.7e-36	PREDICTED: probable LRR receptor-like serine/threonine-protein kinase At4g08850-like [Glycine max]	GO:0006468 protein phosphorylation biological_process;GO:0004674 protein serine/threonine kinase activity molecular_function;GO:0000166 nucleotide binding molecular_function;GO:0044464 cell part cellular_component;EC:2.7.11.0	AT1G35710	-0.806888	0.0643657
Cko_contig_86057	3.70667	4.12703e-08	1e-46	PREDICTED: LRR receptor-like serine/threonine-protein kinase GSO2-like [Vitis vinifera]	GO:0003824 catalytic activity molecular_function	AT2G25470	1.26515	1
Cko_contig_43832	3.84534	4.81248e-06	5.1e-285	PREDICTED: LRR receptor-like serine/threonine-protein kinase EFR-like [Glycine max]	GO:0050896 response to stimulus biological_process;GO:0006468 protein phosphorylation biological_process;GO:0004674 protein serine/threonine kinase activity molecular_function;GO:0016021 integral to membrane cellular_component;GO:0009536 plastid cellular_component;GO:0016491 oxidoreductase activity molecular_function;GO:0005524 ATP binding molecular_function;EC:2.7.11.0	AT3G47570	-0.845501	0.0167787
Cko_contig_13279	-3.75519	0.000792432	2.5e-154	Receptor-like serine/threonine kinase [Medicago truncatula]	GO:0016310 phosphorylation biological_process;GO:0004672 protein kinase activity molecular_function;GO:0000166 nucleotide binding molecular_function	AT3G14840	-0.234938	0.577432
Cko_contig_6170	-4.09399	0.000211328	0	PREDICTED: receptor-like serine/threonine-protein kinase NCRK-like [Glycine max]	GO:0006468 protein phosphorylation biological_process;GO:0004674 protein serine/threonine kinase activity molecular_function;GO:0016023 cytoplasmic membrane-bounded vesicle cellular_component;GO:0005524 ATP binding molecular_function;GO:0051020 GTPase binding molecular_function;GO:0010008 endosome membrane cellular_component;EC:2.7.11.0	AT2G28250	0.67615	0.406956
Cko_contig_7236	4.29163	7.03187e-06	3e-52	Receptor serine/threonine kinase [Medicago truncatula]	GO:0016310 phosphorylation biological_process;GO:0004672 protein kinase activity molecular_function;GO:0000166 nucleotide binding molecular_function	AT2G46495	0.00113786	1
Cko_contig_2453	-2.50307	0.00053396	1.6e-60	unknown [Glycine max]	GO:0004553 hydrolase activity, hydrolyzing O-glycosyl compounds molecular_function;GO:0005975 carbohydrate metabolic process biological_process;GO:0043169 cation binding molecular_function;GO:0016310 phosphorylation biological_process;GO:0004672 protein kinase activity molecular_function;EC:3.2.1.0	AT5G01930	1.01446	0.00563394
Cko_contig_103258	4.48427	2.15584e-05	1.1e-74	serine/threonine protein kinase [Medicago truncatula]	GO:0030170 pyridoxal phosphate binding molecular_function;GO:0008353 RNA polymerase II carboxy-terminal domain kinase activity molecular_function;GO:0004795 threonine synthase activity molecular_function;GO:0030247 polysaccharide binding molecular_function;GO:0006468 protein phosphorylation biological_process;GO:0005524 ATP binding molecular_function;EC:2.7.11.23;EC:4.2.3.1	AT1G66920	1.06866	0.00896486
Cko_contig_12131	3.7015	8.00754e-05	9.2e-260	Serine/threonine protein kinase [Medicago truncatula]	GO:0048544 recognition of pollen biological_process;GO:0006468 protein phosphorylation biological_process;GO:0005524 ATP binding molecular_function;GO:0004674 protein serine/threonine kinase activity molecular_function;EC:2.7.11.0	AT4G27300	3.714	0
Cko_contig_79385	3.41027	0.000260649	2.2e-253	Serine/threonine protein kinase [Medicago truncatula]	GO:0048544 recognition of pollen biological_process;GO:0006468 protein phosphorylation biological_process;GO:0005524 ATP binding molecular_function;GO:0004674 protein serine/threonine kinase activity molecular_function;EC:2.7.11.0	AT4G21380	-1.71295	1.12e-05
Cko_contig_99565	-3.13721	4.10302e-05	1.2e-46	PREDICTED: serine/threonine-protein kinase AtPK2/AtPK19-like [Glycine max]	GO:0005840 ribosome cellular_component;GO:0009409 response to cold biological_process;GO:0004697 protein kinase C activity molecular_function;GO:0006468 protein phosphorylation biological_process;GO:0005524 ATP binding molecular_function;GO:0005634 nucleus cellular_component;GO:0009408 response to heat biological_process;GO:0009651 response to salt stress biological_process;EC:2.7.11.13	AT3G08720	-0.982477	0.0100624
Cko_contig_94343	2.20931	0.00066511	0	Serine/threonine protein kinase [Medicago truncatula]	GO:0048544 recognition of pollen biological_process;GO:0006468 protein phosphorylation biological_process;GO:0005524 ATP binding molecular_function;GO:0004674 protein serine/threonine kinase activity molecular_function;EC:2.7.11.0	AT4G21380	-1.71295	1.12e-05
Cko_contig_99573	4.56038	3.32228e-07	8.1e-233	PREDICTED: G-type lectin S-receptor-like serine/threonine-protein kinase At1g11300-like [Glycine max]	GO:0016301 kinase activity molecular_function;GO:0016310 phosphorylation biological_process	AT1G11330	0.908415	0.0643657
Cko_contig_11681	2.43112	6.99894e-05	0	PREDICTED: G-type lectin S-receptor-like serine/threonine-protein kinase At4g03230-like [Glycine max]	GO:0030246 carbohydrate binding molecular_function;GO:0048544 recognition of pollen biological_process;GO:0006468 protein phosphorylation biological_process;GO:0005524 ATP binding molecular_function;GO:0004674 protein serine/threonine kinase activity molecular_function;EC:2.7.11.0	AT4G03230	-0.23123	0.593958
Cko_contig_39198	4.0141	8.97623e-05	5.5e-73	PREDICTED: G-type lectin S-receptor-like serine/threonine-protein kinase At1g11330-like [Glycine max]	GO:0004672 protein kinase activity molecular_function;GO:0006468 protein phosphorylation biological_process;GO:0000166 nucleotide binding molecular_function	AT1G11300	0.474328	0.381925
Cko_contig_85210	1.79769e+308	0.000298635	3.5e-77	PREDICTED: G-type lectin S-receptor-like serine/threonine-protein kinase RLK1-like [Glycine max]	GO:0004672 protein kinase activity molecular_function;GO:0009987 cellular process biological_process;GO:1901363 heterocyclic compound binding molecular_function;GO:0097159 organic cyclic compound binding molecular_function	AT5G60900	-1.72162	1.96e-05
Cko_contig_91120	1.79654	0.000472614	0	PREDICTED: LOW QUALITY PROTEIN: putative G-type lectin S-receptor-like serine/threonine-protein kinase At1g61610-like [Glycine max]	GO:0006468 protein phosphorylation biological_process;GO:0005488 binding molecular_function;GO:0004674 protein serine/threonine kinase activity molecular_function;GO:0044699 single-organism process biological_process;GO:0007154 cell communication biological_process;EC:2.7.11.0	AT4G21390	-1.09729	0.00089775
Cko_contig_36276	4.99524	0.00120464	6.9e-91	PREDICTED: G-type lectin S-receptor-like serine/threonine-protein kinase At4g27290-like [Glycine max]	GO:0030246 carbohydrate binding molecular_function;GO:0048544 recognition of pollen biological_process;GO:0006468 protein phosphorylation biological_process;GO:0005524 ATP binding molecular_function;GO:0004674 protein serine/threonine kinase activity molecular_function;EC:2.7.11.0	AT4G21390	-1.09729	0.00089775
Cko_contig_103451	3.10988	0.00150731	3.3e-225	PREDICTED: G-type lectin S-receptor-like serine/threonine-protein kinase At4g27290-like [Glycine max]	GO:0016310 phosphorylation biological_process;GO:0004672 protein kinase activity molecular_function	AT4G27290	2.48536	0.046249
Cko_contig_97822	2.31777	0.00159123	0	PREDICTED: G-type lectin S-receptor-like serine/threonine-protein kinase SD2-5-like [Glycine max]	GO:0006468 protein phosphorylation biological_process;GO:0005524 ATP binding molecular_function;GO:0016020 membrane cellular_component;GO:0004674 protein serine/threonine kinase activity molecular_function;GO:0005739 mitochondrion cellular_component;EC:2.7.11.0	AT4G32300	0.0697836	0.884821
Cko_contig_92376	4.47666	5.3239e-10	0	Cysteine-rich receptor-like protein kinase [Medicago truncatula]	GO:0006468 protein phosphorylation biological_process;GO:0005524 ATP binding molecular_function;GO:0004674 protein serine/threonine kinase activity molecular_function;EC:2.7.11.0	AT1G70520	1.44431	8e-08
Cko_contig_96045	4.34424	9.05809e-06	4.3e-55	Cysteine-rich receptor-like protein kinase [Medicago truncatula]	GO:0006468 protein phosphorylation biological_process;GO:0005524 ATP binding molecular_function;GO:0004674 protein serine/threonine kinase activity molecular_function;EC:2.7.11.0	AT4G23180	2.75274	0
Cko_contig_96044	2.665	1.15612e-05	2e-178	Cysteine-rich receptor-like protein kinase [Medicago truncatula]	GO:0016301 kinase activity molecular_function	AT4G23180	2.75274	0
Cko_contig_84506	3.14275	1.51853e-05	1.4e-184	Cysteine-rich receptor-like protein kinase [Medicago truncatula]	GO:0006468 protein phosphorylation biological_process;GO:0005524 ATP binding molecular_function;GO:0004674 protein serine/threonine kinase activity molecular_function;GO:0005739 mitochondrion cellular_component;EC:2.7.11.0	AT5G24080	0.0619337	0.904023
Cko_contig_2537	3.23274	9.80185e-05	2.5e-85	Cysteine-rich receptor-like protein kinase [Medicago truncatula]	GO:0006468 protein phosphorylation biological_process;GO:0005524 ATP binding molecular_function;GO:0004674 protein serine/threonine kinase activity molecular_function;EC:2.7.11.0	AT4G05200	0	1
Cko_contig_4991	2.78048	0.000169379	5.9e-77	PREDICTED: cysteine-rich receptor-like protein kinase 29-like [Glycine max]	GO:0006468 protein phosphorylation biological_process;GO:0005524 ATP binding molecular_function;GO:0004674 protein serine/threonine kinase activity molecular_function;EC:2.7.11.0	AT4G21410	-1.16375	0.000672145
Cko_contig_5680	2.72768	0.000338789	6.1e-91	Cysteine-rich receptor-like protein kinase [Medicago truncatula]	GO:0006468 protein phosphorylation biological_process;GO:0005524 ATP binding molecular_function;GO:0004674 protein serine/threonine kinase activity molecular_function;EC:2.7.11.0	AT5G38240	1.7148	8.43e-08
Cko_contig_82030	3.5022	0.000812689	2.2e-66	Cysteine-rich receptor-like protein kinase [Medicago truncatula]	GO:0006468 protein phosphorylation biological_process;GO:0005524 ATP binding molecular_function;GO:0004674 protein serine/threonine kinase activity molecular_function;EC:2.7.11.0	AT4G00970	1.30248	0.00257788
Cko_contig_49272	5.10486	0.000912562	2.1e-68	PREDICTED: uncharacterized protein LOC100800829 [Glycine max]	GO:0016310 phosphorylation biological_process;GO:0004672 protein kinase activity molecular_function;GO:0000166 nucleotide binding molecular_function	AT1G11300	0.474328	0.381925
Cko_contig_105457	-3.76927	9.50509e-06	1.5e-277	Cysteine-rich receptor-like protein kinase [Medicago truncatula]	GO:0004713 protein tyrosine kinase activity molecular_function;GO:0006468 protein phosphorylation biological_process;GO:0005524 ATP binding molecular_function;EC:2.7.10.0	AT1G55200	-1.31216	1
Cko_contig_60253	-2.80608	0.000294251	1.4e-23	PREDICTED: uncharacterized protein LOC100777993 [Glycine max]	GO:0004672 protein kinase activity molecular_function	AT5G56790	-1.3509	1.98e-05
Cko_contig_49124	2.8657	0.00075639	1.6e-273	PREDICTED: probable L-type lectin-domain containing receptor kinase S.5-like [Glycine max]	GO:0004672 protein kinase activity molecular_function;GO:0000166 nucleotide binding molecular_function	AT5G06740	1.79769e+308	1
Cko_contig_12764	-3.27259	0.000676759	6e-57	PREDICTED: L-type lectin-domain containing receptor kinase VII.1-like [Glycine max]	GO:0004672 protein kinase activity molecular_function;GO:0044237 cellular metabolic process biological_process;GO:1901363 heterocyclic compound binding molecular_function;GO:0097159 organic cyclic compound binding molecular_function	AT4G28350	2.17972	1.76e-10
Cko_contig_94114	2.92565	0.00056465	2.2e-68	protein kinase-related protein precursor [Glycine max]	GO:0006468 protein phosphorylation biological_process;GO:0004674 protein serine/threonine kinase activity molecular_function;GO:0016023 cytoplasmic membrane-bounded vesicle cellular_component;GO:0000166 nucleotide binding molecular_function;EC:2.7.11.0	AT5G02070	0.664506	0.213363
Cko_contig_220	3.14449	1.64953e-08	0	PREDICTED: mitogen-activated protein kinase kinase 6-like [Glycine max]	GO:0009864 induced systemic resistance, jasmonic acid mediated signaling pathway biological_process;GO:0006468 protein phosphorylation biological_process;GO:0004674 protein serine/threonine kinase activity molecular_function;GO:0009866 induced systemic resistance, ethylene mediated signaling pathway biological_process;GO:0005524 ATP binding molecular_function;GO:0009814 defense response, incompat…	AT5G40440	0.234064	0.629949
Cko_contig_85930	2.95676	0.000430802	5.2e-89	Glycogen synthase kinase [Medicago truncatula]	GO:0050321 tau-protein kinase activity molecular_function;GO:0046777 protein autophosphorylation biological_process;GO:0005524 ATP binding molecular_function;GO:0009933 meristem structural organization biological_process;GO:0005829 cytosol cellular_component;GO:0004674 protein serine/threonine kinase activity molecular_function;EC:2.7.11.26;EC:2.7.11.0	AT3G05840	-0.334169	0.494179
Cko_contig_68168	1.95894	0.000540872	9.2e-281	PREDICTED: uncharacterized protein LOC100784602 [Glycine max]	GO:0004672 protein kinase activity molecular_function	AT1G05280	0	1
Cko_contig_8746	5.3019	0.000544814	3.8e-177	U-box domain-containing protein [Medicago truncatula]	GO:0016567 protein ubiquitination biological_process;GO:0004672 protein kinase activity molecular_function;GO:0006468 protein phosphorylation biological_process;GO:0005524 ATP binding molecular_function;GO:0004842 ubiquitin-protein ligase activity molecular_function;GO:0000151 ubiquitin ligase complex cellular_component;EC:6.3.2.19	AT5G65500	1.01216	1
Cko_contig_102444	2.0514	0.000554573	0	PREDICTED: diacylglycerol kinase 1-like [Glycine max]	GO:0007205 protein kinase C-activating G-protein coupled receptor signaling pathway biological_process;GO:0016310 phosphorylation biological_process;GO:0009507 chloroplast cellular_component;GO:0004143 diacylglycerol kinase activity molecular_function;EC:2.7.1.107	AT2G20900	-0.365391	0.916069
Cko_contig_52342	-5.42833	3.88319e-09	2.5e-271	Protein kinase C [Medicago truncatula]	GO:0005524 ATP binding molecular_function;GO:0000186 activation of MAPKK activity biological_process;GO:0004709 MAP kinase kinase kinase activity molecular_function;GO:0000165 MAPK cascade biological_process;EC:2.7.11.25	AT4G38470	-1.04403	0.000199952
Cko_contig_10864	-5.01519	7.80946e-08	1.4e-148	ribosomal protein S6 kinase, putative [Ricinus communis]	GO:0005840 ribosome cellular_component;GO:0009409 response to cold biological_process;GO:0004697 protein kinase C activity molecular_function;GO:0006468 protein phosphorylation biological_process;GO:0005524 ATP binding molecular_function;GO:0005634 nucleus cellular_component;GO:0009408 response to heat biological_process;GO:0009651 response to salt stress biological_process;EC:2.7.11.13	AT3G08720	-0.982477	0.0100624
DEGs predicted to encode protein kinase were expressed both in salt stressed C. korshinskii and in stressed Arabidopsis
gene_id of C. korshinskii	log2(fold_change)	p_value	E-value	Function	GO_annotation	gene_id of Arabidopsis	log2(fold_change)	q_value
Cko_contig_12081	-3.16182	0.000705036	3.9e-182	Kinase R-like protein [Medicago truncatula]	GO:0010224 response to UV-B biological_process;GO:0003682 chromatin binding molecular_function;GO:0016310 phosphorylation biological_process;GO:0004672 protein kinase activity molecular_function;GO:0005634 nucleus cellular_component;GO:0005829 cytosol cellular_component;GO:0000166 nucleotide binding molecular_function	AT5G63860	0.0839565	0.857003
Cko_contig_90771	3.1553	2.71848e-08	7.7e-134	unknown [Medicago truncatula]	GO:0004364 glutathione transferase activity molecular_function;GO:0004672 protein kinase activity molecular_function;GO:0006468 protein phosphorylation biological_process;GO:0005524 ATP binding molecular_function;GO:0016021 integral to membrane cellular_component;EC:2.5.1.18	AT2G29420	0.700157	0.0216185
Cko_contig_11130	6.03855	1.19569e-07	1.6e-180	PREDICTED: probable receptor-like protein kinase At1g67000-like [Glycine max]	GO:0016310 phosphorylation biological_process;GO:0004672 protein kinase activity molecular_function;GO:0000166 nucleotide binding molecular_function	AT5G38280	-0.220736	0.77681
Cko_contig_13161	-4.0952	2.39027e-06	8.9e-271	Receptor-like protein kinase [Medicago truncatula]	GO:0003824 catalytic activity molecular_function	AT2G15080	2.6624	0.000178087
Cko_contig_11134	5.26384	6.51631e-06	1.6e-180	PREDICTED: probable receptor-like protein kinase At1g67000-like [Glycine max]	GO:0016310 phosphorylation biological_process;GO:0004672 protein kinase activity molecular_function;GO:0000166 nucleotide binding molecular_function	AT5G38280	-0.220736	0.77681
Cko_contig_72849	1.75688	0.00104537	5e-204	PREDICTED: probable receptor-like protein kinase At1g49730-like [Glycine max]	GO:0004672 protein kinase activity molecular_function;GO:0006468 protein phosphorylation biological_process;GO:0005524 ATP binding molecular_function;GO:0016998 cell wall macromolecule catabolic process biological_process	AT2G23770	-0.0837413	0.948154
Cko_contig_86707	-3.03176	0.00123913	3.8e-70	receptor-like protein kinase precursor [Glycine max]	GO:0006468 protein phosphorylation biological_process;GO:0005524 ATP binding molecular_function;GO:0004674 protein serine/threonine kinase activity molecular_function;EC:2.7.11.0	AT4G38830	-0.135815	1
Cko_contig_63453	-2.11647	0.00013268	1.6e-222	Serine/threonine protein kinase OXI1 [Medicago truncatula]	GO:0016310 phosphorylation biological_process;GO:0004674 protein serine/threonine kinase activity molecular_function;GO:0000166 nucleotide binding molecular_function;EC:2.7.11.0	AT4G13000	-0.330016	0.763699
Cko_contig_40671	-3.53441	0.000221887	1.4e-129	serine-threonine protein kinase, plant-type, putative [Ricinus communis]	GO:0005488 binding molecular_function;GO:0016772 transferase activity, transferring phosphorus-containing groups molecular_function	AT2G26730	-1.36257	3.66e-06
Cko_contig_36524	-3.78362	0.000660665	3.7e-85	Receptor-like protein kinase [Medicago truncatula]	GO:0016023 cytoplasmic membrane-bounded vesicle cellular_component;GO:0006468 protein phosphorylation biological_process;GO:0005524 ATP binding molecular_function;GO:0004674 protein serine/threonine kinase activity molecular_function;EC:2.7.11.0	AT4G00340	-0.0209919	0.971395
Cko_contig_70982	-1.54031	0.00133931	0	Serine/threonine protein kinase-like protein CCR4 [Medicago truncatula]	GO:0043231 intracellular membrane-bounded organelle cellular_component;GO:0006468 protein phosphorylation biological_process;GO:0044444 cytoplasmic part cellular_component;GO:0005524 ATP binding molecular_function;GO:0004674 protein serine/threonine kinase activity molecular_function;GO:0042803 protein homodimerization activity molecular_function;EC:2.7.11.0	AT5G47850	-2.22125	1
Cko_contig_76672	-2.71471	2.80816e-05	0	LRR receptor-like serine/threonine-protein kinase FEI [Medicago truncatula]	GO:0048544 recognition of pollen biological_process;GO:0006468 protein phosphorylation biological_process;GO:0005524 ATP binding molecular_function;GO:0004674 protein serine/threonine kinase activity molecular_function;EC:2.7.11.0	AT2G19130	-0.0367133	0.949726
Cko_contig_12512	-2.19422	6.26926e-05	0	PREDICTED: probable LRR receptor-like serine/threonine-protein kinase At4g08850-like [Glycine max]	GO:0004672 protein kinase activity molecular_function;GO:0016310 phosphorylation biological_process	AT1G35710	-0.806888	0.0643657
Cko_contig_91833	-4.83912	5.88397e-06	1.9e-207	PREDICTED: probable LRR receptor-like serine/threonine-protein kinase At4g08850-like [Glycine max]	GO:0004672 protein kinase activity molecular_function;GO:0016310 phosphorylation biological_process;GO:0016020 membrane cellular_component	AT4G08850	-0.134019	0.760055
Cko_contig_10124	3.91434	9.20353e-05	2.3e-283	Mitogen-activated protein kinase kinase kinase [Medicago truncatula]	GO:0006468 protein phosphorylation biological_process;GO:0004674 protein serine/threonine kinase activity molecular_function;GO:0005524 ATP binding molecular_function;GO:0006950 response to stress biological_process;EC:2.7.11.0	AT4G08500	0.0687461	0.88907
Cko_contig_46458	-3.265	0.000898304	4.9e-203	PREDICTED: PTI1-like tyrosine-protein kinase At3g15890-like [Glycine max]	GO:0007252 I-kappaB phosphorylation biological_process;GO:0005886 plasma membrane cellular_component;GO:0005524 ATP binding molecular_function;GO:0008384 IkappaB kinase activity molecular_function;EC:2.7.11.10	AT1G52540	-0.291615	0.490799
Cko_contig_36158	3.4468	7.13237e-05	9.4e-36	unknown [Medicago truncatula]	GO:0005488 binding molecular_function;GO:0004672 protein kinase activity molecular_function;GO:0016023 cytoplasmic membrane-bounded vesicle cellular_component;GO:0016310 phosphorylation biological_process	AT5G02070	0.664506	0.213363

## Sheet: Sheet2
																					gene	water	S1	S3	S1_water log2(fold_change)	S1_water q_value	S3_S1 log2(fold_change)	S3_S1 q_value	Description	Curator Summary	GO Biological Process	GO Functional Category	GO Cellular Component	AraCyc
